# Supplementary material for: Reveal the kernel dehydration mechanisms in maize based on proteomic and metabolomic analysis
Source: BMC Plant Biol. 2024 Jan 2;24:15. doi: 10.1186/s12870-023-04692-z (PMC10759482; doi:10.1186/s12870-023-04692-z)
Supplement: Supplementary file 3 — Additional file 3: Table S1. KMC and AUDDC phenotype data of three inbred lines. [file 12870_2023_4692_MOESM3_ESM.xlsx]

## Sheet: Sheet1
Table S1. KMC and AUDDC phenotype data of three inbred lines.
Inbred line	7DAP	14DAP	21DAP	28DAP	35DAP	42DAP	49DAP	56DAP	63DAP	70DAP	AUDDC1	AUDDC2	AUDDC3	AUDDC4	AUDDC5	AUDDC6	AUDDC7	AUDDC8	AUDDC9
KB020	89.2582	79.9354	66.0092	55.7409	47.9203	38.681	31.7888	30.61	30.15	20.37	592.178	510.806	426.126	362.814	303.104	246.644	218.396	212.66	176.82
KB207	88.5538	77.9905	62.8202	50.2207	43.5945	30	28.7182	27.91	27.0811	20.8281	582.905	492.837	395.643	328.353	257.581	205.514	198.199	192.469	167.682
KB182	88.3368	72.84	57.78	39.33	36.5182	25.97	21.6895	20.63	17.78	12.1	564.119	457.17	339.885	265.469	218.709	166.808	148.118	134.435	104.58
