# Supplementary material for: Reveal the kernel dehydration mechanisms in maize based on proteomic and metabolomic analysis
Source: BMC Plant Biol. 2024 Jan 2;24:15. doi: 10.1186/s12870-023-04692-z (PMC10759482; doi:10.1186/s12870-023-04692-z)
Supplement: Supplementary file 4 — Additional file 4: Table S2. DIA quantitative information. [file 12870_2023_4692_MOESM4_ESM.xlsx]

## Sheet: Sheet1
Table S2. DIA quantitative information.
Protein accession	Source	Protein description	Protein gene	Moudle	A35DAP_1	A35DAP_2	A35DAP_3	A42DAP_1	A42DAP_2	A42DAP_3	A49DAP_1	A49DAP_2	A49DAP_3	B35DAP_1	B35DAP_2	B35DAP_3	B42DAP_1	B42DAP_2	B42DAP_3	B49DAP_1	B49DAP_2	B49DAP_3	K35DAP_1	K35DAP_2	K35DAP_3	K42DAP_1	K42DAP_2	K42DAP_3	K49DAP_1	K49DAP_2	K49DAP_3
A0A060CZ48	TREMBLE	NAC domain-containing protein 89 (Fragment) OS=Zea mays OX=4577 GN=NAC66 PE=2 SV=1	0C66	darkorange2	20.4212	0	0	0	0	0	0	0	0	0	18.7165	0	0	17.2087	0	0	0	0	0	0	0	0	0	0	0	0	0
A0A060D1J1	TREMBLE	Mitochondrial transcription termiNATion factor family protein (Fragment) OS=Zea mays OX=4577 GN=mTRF24 PE=2 SV=1	mTRF24	lightgreen	20.7655	20.7899	20.4544	21.0196	20.9922	20.5971	21.0814	21.1174	21.4236	21.0729	21.0767	20.8802	21.0011	20.5972	20.9566	21.5402	21.2873	20.9883	21.0967	21.0099	21.0698	21.2598	21.5188	21.5745	21.9697	21.9568	21.7537
A0A060D587	TREMBLE	C3H transcription factor (Fragment) OS=Zea mays OX=4577 GN=C3H10 PE=2 SV=1	C3H10	blue	20.4274	20.74	20.6439	20.7845	20.1959	20.0685	20.1649	0	0	20.4962	20.3976	20.7524	20.9269	0	20.8611	0	0	20.7324	20.6591	20.7338	20.6056	20.6104	0	20.4612	0	20.6518	0
A0A060D7E5	TREMBLE	Acyl-CoA N-acyltransferase (NAT) superfamily protein (Fragment) OS=Zea mays OX=4577 GN=GNAT4 PE=4 SV=1	G0T4	plum1	20.5167	20.8707	20.4994	21.072	21.2764	0	20.8158	20.8466	20.7131	0	0	0	0	19.5863	0	20.9588	21.1179	0	18.5899	0	19.271	21.052	20.9629	21.8066	21.8751	21.9027	21.9799
A0A060D878	TREMBLE	Acyl-CoA N-acyltransferase (NAT) superfamily protein (Fragment) OS=Zea mays OX=4577 GN=GNAT38 PE=2 SV=1	G0T38	blue	0	0	0	0	0	0	0	0	0	18.1349	18.8434	18.711	18.2825	18.1681	18.7533	18.8488	17.9672	18.189	18.8646	19.4093	18.8748	18.3673	18.0601	17.8786	0	18.1235	18.2214
A0A096PQR7	TREMBLE	Cytochrome P450 CYP74A19 OS=Zea mays OX=4577 GN=100279433 PE=4 SV=1	100279433	green	21.2956	21.2677	21.1382	22.0102	22.2823	21.7415	22.5502	22.6023	22.8328	21.8963	22.0534	21.8291	22.1904	22.1331	22.1781	22.7128	22.6271	22.3534	20.8282	21.0934	20.627	21.9192	22.034	22.2517	22.2767	22.2478	22.4826
A0A096PQY2	TREMBLE	Long chain acyl-CoA synthetase 5 OS=Zea mays OX=4577 GN=103632349 PE=4 SV=1	103632349	cyan	21.6066	21.185	20.9869	21.1536	20.0508	21.0242	21.1671	21.2599	20.1551	21.6155	22.1991	21.842	21.9577	21.7765	21.6744	22.2323	21.3802	21.7253	21.2698	22.9421	21.3735	20.3005	21.3299	20.0116	21.4728	20.1999	21.3795
A0A096PRE6	TREMBLE	Fibrillin1 OS=Zea mays OX=4577 GN=100282938 PE=4 SV=1	100282938	lightgreen	19.8914	19.8702	19.7889	20.3082	19.9124	20.2768	20.4996	19.9028	20.6454	20.2123	20.3482	20.0446	20.4276	20.4806	19.8502	20.47	20.6658	20.7032	20.2477	20.4464	20.1039	20.594	20.4666	20.7571	20.8725	20.3635	20.7054
A0A096PXB4	TREMBLE	Vacuolar cation/proton exchanger OS=Zea mays OX=4577 GN=100192109 PE=3 SV=1	100192109	lightcyan1	0	15.5495	0	0	0	0	0	0	0	18.6722	18.3437	18.4309	17.8211	17.4909	17.9526	19.0915	18.4234	18.7892	17.342	18.3108	18.1368	18.2456	17.3424	0	0	0	0
A0A096PY84	TREMBLE	Octicosapeptide/Phox/Bem1p (PB1) domain-containing protein / tetratricopeptide repeat (TPR)-containing protein OS=Zea mays OX=4577 GN=ZEAMMB73_Zm00001d039966 PE=4 SV=1	Zm00001d039966	lightgreen	0	0	0	0	0	0	0	0	0	0	0	0	0	0	0	20.4929	0	0	20.9471	0	19.293	20.6026	20.3098	20.5795	21.489	0	20.8943
A0A096Q111	TREMBLE	AP-1 complex subunit gamma OS=Zea mays OX=4577 GN=100501945 PE=3 SV=1	100501945	blue	21.3134	21.3748	21.276	21.1406	21.2218	21.3843	21.1973	21.2686	21.4384	21.5119	21.3963	21.6172	21.5991	21.6526	21.5173	22.1227	21.6541	21.5059	21.6837	21.382	21.7918	21.672	21.5119	21.5407	21.6641	21.7072	21.2283
A0A096Q3U9	TREMBLE	Zinc finger CCCH domain-containing protein 28 OS=Zea mays OX=4577 GN=ZEAMMB73_Zm00001d003616 PE=4 SV=1	Zm00001d003616	green	19.6098	19.5343	19.5178	19.4864	19.8436	19.4193	19.2176	19.7801	20.3891	18.8371	19.5478	19.298	17.1534	18.9363	19.3861	17.921	18.9586	19.284	19.4826	19.0475	19.4064	19.2023	18.5363	0	0	0	19.3767
A0A096Q6I3	TREMBLE	Expansin-like A2 OS=Zea mays OX=4577 GN=100281041 PE=4 SV=1	100281041	magenta	21.5501	21.7482	21.6232	20.7565	20.4613	21.4104	20.6967	21.0787	0	20.5317	20.7624	19.5529	21.3802	19.5681	20.8165	21.8749	21.3159	21.3282	21.5872	21.5076	21.1392	20.8325	21.8706	22.0396	22.9399	22.6631	22.5009
A0A096Q886	TREMBLE	Eukaryotic translation initiation factor 3 subunit I OS=Zea mays OX=4577 GN=103648258 PE=3 SV=1	103648258	green	23.2708	23.3815	23.317	23.6444	23.6333	23.493	23.8312	23.7763	24.0999	23.337	23.3191	23.2794	23.3637	23.3208	23.4807	23.8386	23.3629	23.3217	23.2992	23.4451	23.4269	23.3022	23.2731	23.4262	23.715	23.7114	23.5636
A0A096QBS7	TREMBLE	SWIM-type domain-containing protein OS=Zea mays OX=4577 GN=103637791 PE=4 SV=1	103637791	violet	18.6359	0	0	0	18.6276	18.228	0	0	18.9939	0	17.6219	0	0	0	0	0	0	0	0	0	0	0	18.1473	0	0	0	0
A0A096QE47	TREMBLE	Beta-galactosidase OS=Zea mays OX=4577 GN=ZEAMMB73_Zm00001d042654 PE=3 SV=1	Zm00001d042654	blue	22.0228	22.2344	22.2275	22.675	22.3913	22.2583	22.9237	22.5147	22.9564	23.321	23.2673	23.171	23.4102	23.3682	23.5938	23.8805	23.4164	23.3358	23.1584	23.3408	23.2533	23.518	23.307	23.7076	23.9408	23.1458	23.9868
A0A096QFX2	TREMBLE	Nucleobase-ascorbate transporter 3 OS=Zea mays OX=4577 GN=100279038 PE=4 SV=1	100279038	darkgreen	0	21.2921	20.7249	0	0	20.9033	21.6564	21.3209	0	21.3634	20.9694	20.5273	21.2476	21.2543	20.6507	0	0	18.5747	21.3821	20.9652	0	21.2396	21.0636	0	0	21.2082	0
A0A096QI23	TREMBLE	Trifunctio0l UDP-glucose 46-dehydratase/UDP-4-keto-6-deoxy-D-glucose 35-epimerase/UDP-4-keto-L-rhamnose-reductase RHM2 OS=Zea mays OX=4577 GN=ZEAMMB73_Zm00001d028654 PE=4 SV=1	Zm00001d028654	cyan	20.7186	19.9896	20.7996	20.3984	19.8929	20.5161	20.0413	19.8923	19.6395	20.817	20.8469	20.6016	21.1109	21.0769	20.4176	21.1515	20.8589	20.8593	20.2764	20.3581	20.4805	19.466	20.1268	18.513	20.2498	20.2284	20.175
A0A096QKY4	TREMBLE	Os12g0638500-like protein OS=Zea mays OX=4577 GN=100381607 PE=4 SV=1	100381607	white	0	19.4915	19.9522	0	19.5104	0	0	0	0	0	0	20.028	0	0	0	0	19.1422	0	19.2433	18.7899	19.5138	18.9805	18.5955	0	0	0	0
A0A096QLU9	TREMBLE	Heterogeneous nuclear ribonucleoprotein A3-like protein 2 OS=Zea mays OX=4577 GN=100284566 PE=4 SV=1	100284566	green	20.8348	20.6398	20.7214	21.0127	21.062	20.9927	20.9541	20.7995	20.8033	20.6121	20.5826	20.4912	20.8228	20.7647	21.0671	21.394	20.6884	20.8554	20.7823	20.7542	20.7068	20.9933	20.7861	21.0297	20.9531	21.2927	21.2166
A0A096QP97	TREMBLE	Proton pump-interactor 1 OS=Zea mays OX=4577 GN=103632614 PE=4 SV=1	103632614	green	21.6965	21.9318	21.783	21.5905	21.6394	21.7622	21.7244	21.5419	21.8872	21.2022	21.2299	21.4693	21.4429	21.473	21.5155	21.8846	21.4195	21.5482	21.3823	21.688	21.4393	21.5999	21.2108	21.2153	21.6898	21.751	21.6356
A0A096QQL3	TREMBLE	Man0n endo-14-beta-mannosidase 7 OS=Zea mays OX=4577 GN=ZEAMMB73_Zm00001d043965 PE=3 SV=1	Zm00001d043965	orange	0	0	0	0	0	0	0	0	0	0	22.2882	0	0	0	0	0	0	0	22.7292	0	0	0	0	0	0	21.4406	0
A0A096QRL6	TREMBLE	00 plant2 OS=Zea mays OX=4577 GN=ZEAMMB73_Zm00001d014887 PE=4 SV=1	Zm00001d014887	blue	21.9509	21.9709	21.5844	21.0682	21.5438	21.5789	21.2986	21.3265	21.3593	22.1782	21.7109	22.1689	22.006	22.0296	22.0371	22.5272	22.3326	21.9178	22.4821	22.345	22.3147	21.8434	22.0558	22.1113	21.8799	22.2136	21.8045
A0A096QUD1	TREMBLE	Putative glycolipid transfer protein (GLTP) family protein OS=Zea mays OX=4577 GN=100193642 PE=4 SV=1	100193642	green	22.5634	22.7217	23.0977	23.1976	23.0383	22.8638	23.2451	23.0206	23.5218	22.6441	22.8398	22.8851	23.082	22.6909	23.0825	23.2584	22.9578	22.8885	22.7111	23.0397	22.8529	23.0768	22.7854	23.3088	23.3572	23.2819	23.2243
A0A096QXB7	TREMBLE	Annexin OS=Zea mays OX=4577 GN=Ann7 PE=2 SV=1	Ann7	darkmagenta	23.0141	23.0337	23.3342	23.2495	23.3753	23.1407	23.6378	23.668	23.4509	23.2825	23.2909	23.6068	23.4971	23.5244	23.4255	24.1026	24.061	23.6864	19.663	19.9462	19.7842	19.7453	19.7951	19.832	19.8652	19.899	19.9147
A0A096QYG3	TREMBLE	Cysteine-rich repeat secretory protein 3 OS=Zea mays OX=4577 GN=107521955 PE=4 SV=1	107521955	lightyellow	0	0	0	0	18.5327	18.7502	0	0	0	0	0	0	0	0	0	0	0	0	17.4823	0	0	0	0	0	0	0	0
A0A096QYL8	TREMBLE	Defective in cullin neddylation protein OS=Zea mays OX=4577 GN=100283419 PE=4 SV=1	100283419	darkolivegreen	19.3462	20.0993	19.865	19.672	19.0736	19.8099	18.9366	19.728	19.9862	20.3008	20.0489	19.973	20.1911	20.0427	20.6501	20.1317	19.6864	19.2012	20.2137	19.9689	20.1971	19.9024	19.5515	0	20.0448	19.6407	19.4875
A0A096R382	TREMBLE	Alpha-1,4 glucan phosphorylase OS=Zea mays OX=4577 GN=100170240 PE=3 SV=1	100170240	black	22.8287	22.5282	22.9564	22.5777	22.8493	22.5201	23.0337	22.526	22.9423	22.5667	22.6255	22.7481	22.895	22.9727	23.1701	23.5416	23.3135	23.1735	22.4806	22.1182	22.671	22.5652	22.4782	22.6156	22.7775	22.7241	22.5829
A0A096R7Z5	TREMBLE	Protein root UVB sensitive 6 OS=Zea mays OX=4577 GN=100277253 PE=4 SV=1	100277253	lavenderblush3	17.6834	18.0821	18.3663	17.7449	0	18.2303	0	18.4427	0	16.8589	0	17.2689	17.1541	17.9649	16.8342	0	0	17.6579	0	0	0	0	16.7319	0	0	0	0
A0A096RBT2	TREMBLE	D-amino-acid transami0se chloroplastic OS=Zea mays OX=4577 GN=100192017 PE=4 SV=1	100192017	blue	24.1954	24.2664	24.132	24.2075	24.467	24.2006	24.7131	24.6066	24.676	23.2758	22.9533	23.1075	23.1005	22.6769	22.8449	23.5615	23.2215	23.1631	23.7037	23.7215	23.7209	22.9752	23.2134	23.1872	23.1466	23.3855	23.0631
A0A096RF35	TREMBLE	Mitochondrial 28S ribosomal protein S29-related OS=Zea mays OX=4577 GN=100384409 PE=4 SV=1	100384409	green	19.9161	19.9011	19.6946	18.8123	20.663	20.1577	20.8837	20.2916	20.6003	19.5089	19.3338	19.7052	19.7995	19.6472	19.0739	20.1205	19.8909	19.9054	19.9987	19.63	19.987	20.5168	20.2436	20.6041	20.7071	20.5929	20.5928
A0A096RG04	TREMBLE	SOUL heme-binding family protein OS=Zea mays OX=4577 GN=ZEAMMB73_Zm00001d039387 PE=4 SV=1	Zm00001d039387	lightgreen	18.4035	19.1623	19.3661	18.8788	18.956	19.0493	19.7511	19.5417	19.9018	20.5534	20.4329	19.6669	20.903	21.8015	20.0677	19.6681	21.2378	21.3905	20.64	21.1272	19.9932	22.6309	22.8594	22.6058	22.1896	21.9123	21.7125
A0A096RKQ9	TREMBLE	Phosphoribosylanthranilate transferase isoform 1 OS=Zea mays OX=4577 GN=100285739 PE=4 SV=1	100285739	blue	20.6737	20.1932	20.4674	20.3588	20.3221	20.1392	20.1714	20.6201	20.432	20.7421	20.8611	20.5922	20.4086	20.4951	20.7885	21.1242	20.6729	20.5901	20.8282	20.8401	20.5722	20.7709	20.9401	21.0179	20.9673	21.0352	21.213
A0A096RL35	TREMBLE	PREDICTED: LOW QUALITY PROTEIN: coiled-coil domain-containing protein 124-like [Setaria italica](predicted) OS=Zea mays OX=4577 GN=107648858 PE=4 SV=1	107648858	green	20.5453	20.3694	19.6276	20.7575	20.8654	20.1749	20.9593	21.3077	20.9733	20.4472	19.7365	20.3854	20.4971	20.2521	21.0786	21.1089	0	20.3487	19.8475	20.5659	20.8152	20.178	20.2099	20.8213	20.4771	20.5232	21.0227
A0A096RMF1	TREMBLE	Single-stranded nucleic acid binding R3H protein OS=Zea mays OX=4577 GN=103647263 PE=4 SV=1	103647263	green	20.7085	20.6796	20.9549	20.904	20.8885	21.0022	21.2747	21.2992	21.4072	20.9301	20.4842	20.6798	20.8106	20.9919	20.4426	20.9007	21.0575	20.9561	20.6033	20.105	21.0418	21.0092	21.2223	20.9255	21.1298	21.329	20.6495
A0A096RNP6	TREMBLE	Nuclear factor Y subunit C11 OS=Zea mays OX=4577 GN=100304013 PE=4 SV=1	100304013	lightgreen	19.7576	20.3729	19.7648	20.1257	20.7268	20.2678	20.4444	0	20.8299	20.9107	20.1304	20.4608	0	20.543	20.3352	21.2069	20.249	20.3838	20.8203	20.5876	20.0087	0	20.4462	20.6019	21.0013	0	20.7189
A0A096RQJ0	TREMBLE	DEAD-box ATP-dependent RNA helicase 53 OS=Zea mays OX=4577 GN=100501766 PE=4 SV=1	100501766	magenta	19.4492	19.8496	20.0841	18.6653	19.3919	20.5069	19.6683	19.7829	20.1573	20.1751	19.9444	19.7136	19.9637	19.4168	18.965	0	19.8065	20.2491	19.7745	20.6899	19.6134	19.8077	19.4801	20.5654	19.6116	19.6285	17.7262
A0A096RRD4	TREMBLE	ABC transporter E family member 2 OS=Zea mays OX=4577 GN=103634615 PE=4 SV=1	103634615	yellow	22.047	22.0449	22.1657	21.9987	22.2157	22.3895	21.356	21.0413	21.5539	21.9326	21.5512	21.9204	21.8895	22.1499	22.0286	22.3099	21.9885	22.1187	22.0653	22.2075	22.1676	22.1443	22.2827	22.171	22.0455	22.2206	22.1362
A0A096RVL5	TREMBLE	Alkaline/neutral invertase CINV2 OS=Zea mays OX=4577 GN=ZEAMMB73_Zm00001d004804 PE=4 SV=1	Zm00001d004804	coral1	17.5154	0	17.086	0	0	0	0	0	0	17.0392	17.8253	0	0	0	0	0	18.0332	0	18.5908	0	18.557	0	0	19.4501	0	0	17.1978
A0A096RXB0	TREMBLE	LUC7 related protein OS=Zea mays OX=4577 GN=100282822 PE=4 SV=1	100282822	green	20.3008	19.854	19.6264	19.8913	20.4233	19.7519	0	0	20.5392	20.08	19.0156	17.6415	18.1225	20.2837	19.4835	20.2958	20.5321	20.2541	20.227	17.7643	20.3043	20.338	18.5952	20.9506	20.526	18.6412	20.8569
A0A096RY80	TREMBLE	ACT domain-containing protein ACR3 OS=Zea mays OX=4577 GN=103627283 PE=4 SV=1	103627283	green	21.2051	21.2485	21.0594	20.9971	20.1337	20.6171	20.0905	17.6436	20.4109	21.1593	21.1413	20.9921	21.3481	21.2931	21.19	20.7436	20.7683	20.8645	20.2698	19.5857	20.8499	20.2861	20.0622	19.4728	18.9044	18.9	18.7878
A0A096RYU5	TREMBLE	40S ribosomal protein S14-3 OS=Zea mays OX=4577 GN=100192550 PE=3 SV=1	100192550	yellow	24.3165	24.3579	24.3173	24.5037	24.6794	24.4077	24.9465	24.9865	25.0851	24.1005	24.0774	24.1251	24.1782	24.1526	24.4839	24.8064	24.1203	24.0159	24.0896	24.4325	24.1782	24.2696	24.0269	24.2823	24.4823	24.4841	24.6622
A0A096RYW9	TREMBLE	Pentatricopeptide repeat-containing protein ELI1 chloroplastic OS=Zea mays OX=4577 GN=100284842 PE=4 SV=1	100284842	green	19.7254	19.0682	19.678	0	17.9266	18.2139	18.0562	18.5412	18.7086	19.9444	21.1055	20.3845	20.9672	19.9087	20.677	20.1519	19.3527	19.7709	20.2992	20.8256	20.2461	18.4959	18.207	18.5369	18.4223	18.526	19.2633
A0A096RZ13	TREMBLE	SnRK1-interacting protein 1 OS=Zea mays OX=4577 GN=ZEAMMB73_Zm00001d042640 PE=4 SV=1	Zm00001d042640	black	21.1679	21.2924	21.2639	21.2148	21.5196	21.3597	21.7507	21.7749	21.1293	20.2623	20.5987	20.3818	0	0	20.1145	20.7726	20.8203	0	20.9633	21.4474	21.3511	21.1902	21.5899	20.6298	21.373	21.5557	21.535
A0A096RZN2	TREMBLE	Carbonic anhydrase1 OS=Zea mays OX=4577 GN=ZEAMMB73_Zm00001d044099 PE=4 SV=1	Zm00001d044099	yellow	18.607	0	0	0	18.7203	0	0	0	0	18.9541	19.3007	19.3593	17.7234	18.4243	0	0	17.1044	0	19.0753	19.7294	0	0	18.5622	0	16.9124	0	0
A0A096S0J0	TREMBLE	Pyrophosphate--fructose 6-phosphate 1-phosphotransferase subunit alpha OS=Zea mays OX=4577 GN=PFP-ALPHA PE=3 SV=1	PFP-ALPHA	darkmagenta	20.9966	21.1916	20.8624	21.0666	21.0622	21.4546	21.5146	21.9032	21.5532	21.068	21.0098	21.1274	20.7264	21.0232	20.7447	21.1872	20.9654	20.7443	20.5529	20.8598	20.8041	20.441	20.6015	20.219	20.6495	20.3512	20.1223
A0A096S2Q4	TREMBLE	ATP-dependent zinc metalloprotease FTSH 5 chloroplastic OS=Zea mays OX=4577 GN=ZEAMMB73_Zm00001d036371 PE=3 SV=1	Zm00001d036371	darkmagenta	19.3745	19.3899	18.6625	17.8784	19.9878	18.9657	18.6098	18.9362	18.8419	19.8676	18.9981	19.5001	19.3551	19.2231	18.8564	0	18.9856	18.3701	19.8853	19.0227	20.0942	20.3309	19.7076	19.5337	18.954	19.8841	18.4121
A0A096S320	TREMBLE	PREDICTED: retinitis pigmentosa 1-like 1 protein [Setaria italica](predicted) OS=Zea mays OX=4577 GN=ZEAMMB73_Zm00001d043736 PE=4 SV=1	Zm00001d043736	green	0	0	0	0	0	0	0	0	0	20.3768	21.2489	21.0246	21.1662	0	20.9438	21.8545	0	0	0	21.0769	0	0	0	0	0	0	0
A0A096S3I6	TREMBLE	Tubulin-folding cofactor B OS=Zea mays OX=4577 GN=ZEAMMB73_Zm00001d002942 PE=4 SV=1	Zm00001d002942	black	20.5473	20.6381	20.9042	20.8736	20.7657	20.7342	20.4294	19.6027	20.6082	20.5954	19.5964	20.4096	20.0797	20.2848	20.3663	20.9502	20.4187	19.3113	20.2279	21.7655	21.1371	20.3686	21.1508	21.285	21.7274	20.5761	20.0502
A0A096S3Z9	TREMBLE	diacylglycerol kinase OS=Zea mays OX=4577 GN=100284664 PE=3 SV=1	100284664	green	0	0	0	0	0	0	0	0	0	17.1288	0	16.2783	16.0865	16.3479	0	0	0	0	17.5259	15.6487	17.5349	16.5151	0	0	0	0	0
A0A096S5M0	TREMBLE	SecY protein transport family protein OS=Zea mays OX=4577 GN=ZEAMMB73_Zm00001d028201 PE=3 SV=1	Zm00001d028201	lightyellow	21.6343	21.8435	21.6762	21.7597	21.4729	21.5636	21.8118	21.4791	22.0294	21.8566	21.9652	21.8319	21.828	21.8812	21.9334	21.9177	21.7042	21.5803	21.6139	21.8567	21.776	21.7398	21.5048	21.5933	21.8163	21.9016	21.7456
A0A096S680	TREMBLE	UDP-glycosyltransferase 71B1 OS=Zea mays OX=4577 GN=103649648 PE=4 SV=1	103649648	yellow	18.5069	17.3574	18.4808	16.3937	17.4255	0	18.2112	20.1552	0	18.5037	17.4201	16.8064	16.5846	17.8713	17.7227	16.175	18.5394	16.8816	0	16.1482	19.1218	17.1274	17.2741	18.4702	0	18.6568	16.4001
A0A096S6K6	TREMBLE	UBP1-associated protein 2A OS=Zea mays OX=4577 GN=100283567 PE=4 SV=1	100283567	lightgreen	20.9201	20.7632	20.9247	21.2898	21.4562	20.4494	20.989	20.8509	20.5378	21.0896	20.845	20.7235	21.0231	20.3792	21.011	21.7566	20.6448	21.2877	21.0397	20.8928	21.1773	21.5148	21.2438	21.6759	21.7523	21.0811	21.7222
A0A096S8H0	TREMBLE	Chaperone protein DNAJ 3 OS=Zea mays OX=4577 GN=ZEAMMB73_Zm00001d013669 PE=3 SV=1	Zm00001d013669	green	20.3019	20.2448	20.4724	21.0836	21.078	20.8487	20.93	21.1769	21.514	20.7557	20.7065	20.651	20.8668	20.7868	20.8432	21.6338	20.9671	21.0293	20.7508	20.5367	20.712	21.2609	21.2761	21.4635	21.5435	21.5449	21.4462
A0A096SBP5	TREMBLE	PREDICTED: circumsporozoite protein [Oryza sativa Japonica Group](predicted) OS=Zea mays OX=4577 GN=ZEAMMB73_Zm00001d005659 PE=4 SV=1	Zm00001d005659	honeydew1	17.7793	17.87	17.6539	18.7808	0	19.6389	19.8023	19.5524	19.1674	0	17.5311	0	0	0	0	0	0	17.929	0	0	0	0	18.8517	0	0	0	0
A0A096SC75	TREMBLE	Dentin sialophosphoprotein-related OS=Zea mays OX=4577 GN=103647958 PE=4 SV=1	103647958	darkred	19.6789	19.6994	0	18.9003	18.6915	18.627	0	0	0	0	18.2394	18.7308	0	0	19.6275	0	0	0	0	18.0638	19.1129	0	18.3031	18.6467	18.7698	18.8019	19.5453
A0A096SF33	TREMBLE	AAA-type ATPase family protein OS=Zea mays OX=4577 GN=103627618 PE=3 SV=1	103627618	green	0	0	0	0	0	0	0	0	0	19.8072	19.8727	20.6663	20.8337	19.9335	20.2975	19.2379	19.0919	0	0	19.4833	19.4657	0	0	19.347	0	0	0
A0A096SFC8	TREMBLE	Ethylene-responsive protein OS=Zea mays OX=4577 GN=100285281 PE=4 SV=1	100285281	grey60	23.2007	0	0	0	0	0	0	0	0	23.1815	21.4116	0	0	0	0	0	0	0	0	0	0	0	0	23.8947	0	0	0
A0A096SFU6	TREMBLE	Lysine--tRNA ligase OS=Zea mays OX=4577 GN=100273907 PE=3 SV=1	100273907	magenta	0	23.0465	22.5177	22.6048	0	22.9725	22.8368	0	0	22.5514	0	22.5706	22.6007	0	22.8799	23.148	22.9685	22.7643	22.6208	22.9516	22.939	22.7835	0	22.7115	0	0	0
A0A096SGQ3	TREMBLE	Amine oxidase OS=Zea mays OX=4577 GN=100383438 PE=3 SV=1	100383438	paleturquoise	21.7602	22.0035	21.278	21.8162	21.5003	20.1781	21.7644	21.4372	21.9576	21.4935	21.8557	21.4714	21.7891	21.5473	21.9194	22.145	21.4537	21.74	21.5222	21.4704	20.5596	19.855	20.5681	0	0	20.2213	19.6338
A0A096SJG2	TREMBLE	ARM repeat superfamily protein OS=Zea mays OX=4577 GN=103647957 PE=4 SV=1	103647957	darkmagenta	19.9595	18.6953	19.1137	20.2352	20.5958	19.2228	20.7085	19.6514	19.5526	20.142	19.2979	18.6087	20.5383	19.9494	20.6147	18.8	21.27	18.2483	21.0776	20.3155	21.5918	21.296	20.6737	21.5476	21.0207	21.5624	21.5128
A0A096SSY4	TREMBLE	Tubulin beta chain OS=Zea mays OX=4577 GN=100273658 PE=3 SV=1	100273658	lightyellow	0	0	21.86	0	0	0	0	21.2157	22.227	22.8441	22.7157	22.4884	22.5797	22.2706	22.3485	22.8569	22.5376	0	22.9289	22.8463	22.6786	22.1509	22.1955	22.453	22.7044	22.7377	22.7979
A0A096ST13	TREMBLE	SRP40 carboxy-termianl domain protein OS=Zea mays OX=4577 GN=100382414 PE=4 SV=1	100382414	brown4	0	0	23.0951	21.9575	22.659	23.2003	22.541	22.4717	22.2962	0	0	19.1752	0	0	18.3603	0	0	23.0489	0	0	22.9986	22.6778	0	0	0	0	22.4896
A0A096SVE9	TREMBLE	transmembrane protein, putative [Medicago truncatula](predicted) OS=Zea mays OX=4577 GN=ZEAMMB73_Zm00001d034512 PE=4 SV=1	Zm00001d034512	sienna3	0	18.9043	18.6062	0	21.0279	0	0	0	0	17.4152	0	0	0	0	0	0	0	18.9067	0	0	0	0	0	0	19.1292	18.7526	0
A0A096SXU4	TREMBLE	60S ribosomal protein L35a-2 OS=Zea mays OX=4577 GN=ZEAMMB73_Zm00001d020201 PE=3 SV=1	Zm00001d020201	green	24.7065	24.4456	23.9374	24.9621	24.8063	24.432	24.436	24.7703	24.6602	24.0054	24.0619	24.2947	24.318	24.5078	23.9263	24.6782	24.3476	24.3381	24.1455	24.4211	24.2362	24.8458	24.5748	24.9881	24.9533	25.168	25.0147
A0A096SZL3	TREMBLE	DNAJ heat shock N-termianl domain-containing protein OS=Zea mays OX=4577 GN=100273210 PE=4 SV=1	100273210	green	21.6427	21.8438	21.8182	21.8719	21.8919	21.8125	21.9869	22.1451	22.1105	21.6118	21.6111	21.667	21.7162	21.675	21.377	22.1895	21.8009	21.7843	21.8143	21.9119	21.906	21.7311	21.5531	21.7118	21.8687	22.0727	21.8379
A0A096T2N3	TREMBLE	Phospholipase D OS=Zea mays OX=4577 GN=100280265 PE=3 SV=1	100280265	green	21.063	21.0515	21.227	21.7015	22.2222	21.8323	22.4077	22.5936	22.7643	21.344	20.8715	20.4254	21.4225	21.2912	20.7224	22.0891	21.9087	21.639	21.515	21.0521	21.5734	22.0776	21.8563	22.1915	22.3535	22.3737	22.0996
A0A096T2V8	TREMBLE	Protein RETICULATA chloroplastic OS=Zea mays OX=4577 GN=103648205 PE=4 SV=1	103648205	paleturquoise	22.1262	22.044	22.3008	21.2422	21.6254	18.9403	22.2241	18.5711	19.0658	20.2721	20.032	20.6509	20.6038	19.7287	21.0673	0	19.7544	20.6421	17.6871	20.7729	21.4706	20.637	21.3302	0	21.6253	21.3025	21.2687
A0A096TAY4	TREMBLE	Stachyose synthase OS=Zea mays OX=4577 GN=ZEAMMB73_Zm00001d019163 PE=4 SV=1	Zm00001d019163	magenta	21.8598	20.8932	22.4297	21.9582	21.5068	21.8179	21.0009	20.9595	20.7026	0	18.9894	19.1102	18.7402	19.1471	19.4905	0	18.7989	18.901	0	18.424	18.0901	0	18.2365	0	0	0	0
A0A096TJA0	TREMBLE	Peptidase M1 family protein OS=Zea mays OX=4577 GN=ZEAMMB73_Zm00001d031891 PE=4 SV=1	Zm00001d031891	blue	20.6023	20.4107	20.8739	20.5999	19.9506	21.2786	21.4922	20.8363	20.1101	21.387	20.7969	21.1667	21.259	21.5351	21.0653	22.0113	21.4863	21.3463	21.3058	20.7558	21.1331	21.1966	21.0322	21.171	21.3032	21.5265	20.8728
A0A096TL79	TREMBLE	BLISTER OS=Zea mays OX=4577 GN=103650859 PE=4 SV=1	103650859	cyan	0	16.444	0	0	0	0	0	0	0	16.7886	17.5707	16.9582	0	0	17.7807	0	0	16.7732	17.103	17.6228	0	0	0	0	0	0	0
A0A096TSS0	TREMBLE	Phenolic glucoside malonyltransferase 1 OS=Zea mays OX=4577 GN=ZEAMMB73_Zm00001d005312 PE=4 SV=1	Zm00001d005312	darkred	0	0	18.9851	19.1206	0	0	0	0	0	0	19.872	18.7582	0	19.1048	18.7617	0	0	0	0	19.3733	0	19.4329	0	18.7823	19.7183	0	18.9592
A0A096UA22	TREMBLE	Essential protein Yae1 N-termianl OS=Zea mays OX=4577 GN=100194115 PE=4 SV=1	100194115	green	0	18.411	19.0567	19.1649	0	19.3351	0	19.1097	19.4556	19.2294	18.3069	18.3402	0	18.5905	18.8126	18.9963	19.1851	18.5193	18.6812	19.4802	18.9048	19.2815	18.7431	0	19.2836	18.8717	0
A0A096UAZ3	TREMBLE	3-isopropylmalate dehydratase small subunit 2 OS=Zea mays OX=4577 GN=100286245 PE=4 SV=1	100286245	black	23.315	23.3214	23.5104	23.5096	23.3408	23.3121	23.2591	23.2832	23.72	23.7282	23.6292	23.6468	23.7814	23.6988	23.6998	24.1934	23.4743	23.7001	23.4926	23.4884	23.2797	22.6561	23.0836	22.6946	23.3113	23.1304	23.1853
A0A096UDI7	TREMBLE	Putative E3 ubiquitin-protein ligase LOG2 OS=Zea mays OX=4577 GN=103633744 PE=4 SV=1	103633744	orange	0	0	0	0	0	0	0	0	0	19.0376	0	18.2998	0	0	0	0	0	0	0	19.0308	19.0016	0	0	0	0	0	0
A0A096UDX3	TREMBLE	Cobalamin biosynthesis CobW-like protein OS=Zea mays OX=4577 GN=100216864 PE=4 SV=1	100216864	blue	18.4011	19.0495	18.9656	19.0681	19.1285	18.9242	19.4848	18.2893	18.9635	19.5383	19.4853	19.6466	19.5279	19.1906	19.3662	20.2036	19.2252	19.4374	19.8111	19.0296	20.0058	18.9718	19.4124	20.5058	19.4001	19.4341	19.0884
A0A096UGL9	TREMBLE	Exportin-2 OS=Zea mays OX=4577 GN=103643902 PE=4 SV=1	103643902	lavenderblush3	21.7749	21.8324	21.6281	21.7218	21.7301	22.1119	22.1985	22.1663	22.0304	22.2185	21.6549	21.894	21.9627	22.1592	21.7022	21.0501	22.0464	22.0497	21.033	21.4937	21.7638	21.9654	21.6397	21.9777	20.7103	21.9258	21.255
A0A0B4J303	TREMBLE	Eukaryotic initiation factor4a OS=Zea mays OX=4577 GN=ZEAMMB73_Zm00001d036480 PE=3 SV=1	Zm00001d036480	green	25.474	25.3963	25.7008	25.3951	25.7093	25.9781	26.1554	26.0916	26.0159	25.5725	25.062	25.2705	25.4645	25.5646	25.041	24.6217	25.576	25.48	25.5516	25.1174	25.3982	25.7468	25.7608	25.6748	25.8862	25.7728	25.3959
A0A0B4J368	TREMBLE	Methyltransferase OS=Zea mays OX=4577 GN=103643455 PE=3 SV=1	103643455	magenta	19.4617	19.9162	19.8635	19.5712	19.8612	19.9596	20.1481	19.9835	19.6798	19.8779	19.6911	19.5201	0	0	19.0532	0	0	19.6045	0	19.7838	20.0275	0	19.6126	19.7473	19.8686	0	18.5848
A0A0B4J374	TREMBLE	PPM-type phosphatase domain-containing protein OS=Zea mays OX=4577 GN=103645961 PE=4 SV=1	103645961	steelblue	19.1683	19.0369	18.6375	0	0	18.6264	19.1333	19.012	0	0	0	0	0	0	0	0	0	18.1019	0	0	17.9205	0	0	0	0	0	0
A0A0B4J3A7	TREMBLE	DEAD-box ATP-dependent RNA helicase 34 OS=Zea mays OX=4577 GN=103627913 PE=3 SV=1	103627913	steelblue	19.659	0	0	0	0	0	0	19.535	0	0	0	0	0	0	0	0	0	0	20.0131	0	0	0	0	0	0	0	0
A0A0B4J3B1	TREMBLE	Ras-related protein RABD1 OS=Zea mays OX=4577 GN=103629287 PE=4 SV=1	103629287	darkmagenta	18.2399	19.4744	20.1932	0	20.3041	19.5181	0	18.8673	0	20.5392	16.3155	0	0	20.2897	20.1839	0	0	19.0983	21.9458	20.7308	21.1337	21.7925	21.6171	21.2233	20.3841	21.8585	20.831
A0A1D6DPM7	TREMBLE	VOC domain-containing protein OS=Zea mays OX=4577 PE=4 SV=1	-	green	24.2327	24.015	23.9505	24.8462	25.1219	24.3024	25.083	24.8176	25.1094	23.6967	23.5299	23.6067	24.0172	24.0207	23.8854	24.9048	24.1049	24.2295	23.7903	23.7133	23.8316	24.4997	24.3027	24.9591	24.7629	25.0626	25.054
A0A1D6DQ78	TREMBLE	PPM-type phosphatase domain-containing protein OS=Zea mays OX=4577 GN=100382524 PE=4 SV=1	100382524	cyan	19.2742	0	0	0	0	0	0	0	0	0	0	19.3361	19.5855	18.9903	0	0	0	19.3693	19.1553	18.6066	0	0	0	0	0	0	0
A0A1D6DQG3	TREMBLE	Acetyl-coenzyme A synthetase OS=Zea mays OX=4577 GN=103646525 PE=3 SV=1	103646525	green	21.7071	21.5478	21.8285	22.146	22.4288	22.3256	22.6893	22.9979	22.684	21.3383	21.1787	21.222	21.1354	21.6396	21.3436	21.9083	21.9438	21.6285	21.3773	21.0604	21.5527	22.1463	21.8877	22.0537	22.2707	22.1165	22.1702
A0A1D6DQM5	TREMBLE	Orn_Arg_deC_N domain-containing protein OS=Zea mays OX=4577 PE=4 SV=1	-	green	23.4621	23.5076	23.4963	23.5439	23.5687	23.3872	23.4676	23.478	23.6253	22.9645	22.8644	22.9236	23.1897	22.7864	23.1825	23.6094	23.1487	22.932	23.1818	23.2204	23.1115	23.1157	23.1006	23.1752	23.3561	23.3358	23.2813
A0A1D6DS16	TREMBLE	Protein kinase domain-containing protein OS=Zea mays OX=4577 GN=103654189 PE=4 SV=1	103654189	grey60	0	0	18.7188	0	0	0	0	0	0	0	0	0	0	19.2885	0	0	0	0	19.2279	0	0	0	0	18.5343	0	0	0
A0A1D6DSN2	TREMBLE	Putative methyltransferase OS=Zea mays OX=4577 GN=ZEAMMB73_Zm00001d001763 PE=4 SV=1	Zm00001d001763	honeydew1	0	0	17.4375	0	0	0	0	17.2486	0	17.3043	0	17.3258	0	0	17.299	0	0	0	0	17.4532	16.9667	0	0	0	17.7722	0	0
A0A1D6DSN3	TREMBLE	Exocyst subunit Exo70 family protein OS=Zea mays OX=4577 GN=ZEAMMB73_Zm00001d001765 PE=3 SV=1	Zm00001d001765	green	19.3546	19.2911	19.3771	18.4252	17.7759	18.9096	19.0312	18.5296	17.8359	18.9497	19.5079	19.6807	19.5096	19.6313	19.4135	18.6291	19.0415	19.3086	19.8269	19.6103	19.9048	19.3839	19.6465	19.1392	19.6887	18.7801	18.7754
A0A1D6DSP9	TREMBLE	CASP-like protein 1 OS=Zea mays OX=4577 GN=100278982 PE=4 SV=1	100278982	green	19.0607	17.6253	20.7734	19.1436	19.2938	18.4052	21.3731	22.0153	22.1475	20.0031	18.0121	19.2716	0	18.5274	17.6497	0	17.7339	0	20.5174	18.4767	19.6922	20.5847	21.2853	20.3475	20.4876	18.4623	20.7512
A0A1D6DST9	TREMBLE	K(+) efflux antiporter 2 chloroplastic OS=Zea mays OX=4577 GN=103645748 PE=4 SV=1	103645748	darkolivegreen	21.4952	0	0	0	0	21.5758	0	0	0	0	0	0	0	0	0	22.2328	0	0	0	0	0	0	20.7096	21.3282	21.437	0	22.3421
A0A1D6DSV4	TREMBLE	K(+) efflux antiporter 2 chloroplastic OS=Zea mays OX=4577 GN=103645748 PE=4 SV=1	103645748	lightgreen	19.7095	19.5539	19.6947	18.1563	18.1487	20.1833	18.055	20.4812	19.9835	19.0997	19.2156	19.5023	19.693	18.0285	19.1436	20.2642	19.3703	20.0674	19.8328	17.7461	19.658	18.2514	20.4027	20.657	19.695	20.5029	20.4633
A0A1D6DSW2	TREMBLE	K(+) efflux antiporter 2 chloroplastic OS=Zea mays OX=4577 GN=103645748 PE=4 SV=1	103645748	honeydew1	21.5181	21.0043	21.4234	21.263	20.7509	21.4914	21.194	21.1485	21.6644	20.8247	21.0071	21.1857	21.1767	21.3169	20.8252	21.6586	21.7668	20.8451	19.904	20.4539	21.6696	21.4872	20.9134	22.1596	20.5597	20.9661	21.3493
A0A1D6DSZ1	TREMBLE	Minichromosome instability12b OS=Zea mays OX=4577 GN=100282403 PE=4 SV=1	100282403	blue	21.5184	19.4473	20.9546	19.4559	21.3313	19.5445	20.9195	19.349	19.5078	19.4087	18.653	18.0838	18.5307	20.9794	19.5812	20.8158	18.5871	18.7715	18.5117	18.8225	18.6848	18.333	18.16	21.7576	0	19.3941	18.6709
A0A1D6DSZ2	TREMBLE	Partner of SLD five 1 OS=Zea mays OX=4577 GN=100283372 PE=4 SV=1	100283372	darkorange2	0	19.7224	18.9835	0	0	0	0	0	0	0	0	19.7221	0	0	0	0	0	0	0	0	0	0	0	0	0	0	0
A0A1D6DSZ5	TREMBLE	GDSL esterase/lipase CPRD49 OS=Zea mays OX=4577 GN=ZEAMMB73_Zm00001d001800 PE=4 SV=1	Zm00001d001800	darkmagenta	20.7629	21.8067	21.6487	20.9087	21.8567	20.8321	21.5074	21.9324	22.1362	21.6247	21.6885	21.7884	20.7323	21.9822	21.6655	21.9612	20.8075	20.7639	22.348	22.43	22.5156	22.3551	20.9372	22.1769	22.3874	22.2705	22.349
A0A1D6DT17	TREMBLE	PREDICTED: bystin [Setaria italica](predicted) OS=Zea mays OX=4577 GN=ZEAMMB73_Zm00001d001808 PE=4 SV=1	Zm00001d001808	darkmagenta	0	0	0	0	0	0	0	0	0	0	0	0	0	0	0	0	0	0	0	18.6258	0	0	0	19.5611	19.7793	19.2763	19.7952
A0A1D6DT40	TREMBLE	RNA polymerase II transcription factor B subunit 2 OS=Zea mays OX=4577 GN=ZEAMMB73_Zm00001d001809 PE=3 SV=1	Zm00001d001809	darkmagenta	0	0	0	19.9778	0	0	0	0	21.5916	0	0	0	0	0	0	0	21.0657	0	19.8683	0	0	0	0	0	0	0	0
A0A1D6DT48	TREMBLE	Clathrin light chain 2 OS=Zea mays OX=4577 GN=ZEAMMB73_Zm00001d001814 PE=4 SV=1	Zm00001d001814	lightcyan	0	0	22.5581	22.2712	22.9954	22.833	22.9339	0	23.5509	0	22.3599	0	22.9755	22.8997	23.2368	23.5553	23.1487	0	23.0931	22.9924	23.1872	23.0837	22.9532	0	23.1032	0	23.202
A0A1D6DT59	TREMBLE	Anthranilate synthase beta subunit 1 chloroplastic OS=Zea mays OX=4577 GN=ZEAMMB73_Zm00001d001823 PE=4 SV=1	Zm00001d001823	darkolivegreen	0	0	0	0	0	0	0	0	0	22.9464	0	0	0	0	20.7261	0	0	0	23.4186	23.8996	0	0	0	0	0	0	0
A0A1D6DT69	TREMBLE	Translation elongation factor EF1A/initiation factor IF2gamma family protein OS=Zea mays OX=4577 GN=103645758 PE=4 SV=1	103645758	royalblue	20.6411	20.9559	0	0	19.4237	0	20.8399	0	20.4994	20.698	20.7649	20.5372	20.1153	19.4869	19.7214	20.3535	0	19.3449	20.5316	20.8965	20.6683	0	0	0	0	20.4154	0
A0A1D6DTB5	TREMBLE	Pyruvate kinase OS=Zea mays OX=4577 GN=ZEAMMB73_Zm00001d001831 PE=3 SV=1	Zm00001d001831	green	23.0311	0	0	0	23.9819	0	24.0348	24.3204	23.8888	22.8274	23.0177	22.838	23.0326	23.2795	23.0619	23.8864	0	23.2883	0	22.8493	0	0	23.5432	23.8846	23.8969	0	23.8122
A0A1D6DTC2	TREMBLE	plant/MEB5-like protein [Medicago truncatula](predicted) OS=Zea mays OX=4577 GN=ZEAMMB73_Zm00001d001834 PE=4 SV=1	Zm00001d001834	midnightblue	20.9552	21.2379	21.058	20.9611	20.4919	21.0681	20.8685	20.6961	21.3923	21.2747	20.9144	21.2399	20.9748	21.2642	21.2045	21.5439	20.8521	20.9189	21.3915	21.4507	21.4469	21.0461	20.7572	20.8648	21.2398	21.0294	20.9998
A0A1D6DTL5	TREMBLE	Putative acyl-activating enzyme 5 peroxisomal OS=Zea mays OX=4577 GN=103645766 PE=4 SV=1	103645766	magenta	20.2683	20.3534	0	0	20.2144	20.0338	0	0	20.4267	19.4188	20.7279	21.0938	20.7255	21.8315	20.143	20.8614	21.4565	21.6886	19.3625	20.2236	19.5624	19.9204	0	20.5612	0	0	0
A0A1D6DTM2	TREMBLE	Fe-S cluster assembly protein DRE2 OS=Zea mays OX=4577 GN=103645768 PE=3 SV=1	103645768	darkgreen	22.2901	21.5974	22.4643	22.6194	22.9868	23.0376	0	22.5668	0	22.4039	23.3705	22.6957	22.1668	22.6764	22.7684	0	0	0	22.2023	22.2086	22.7409	22.7139	22.4149	22.7177	0	23.2218	23.0153
A0A1D6DTM3	TREMBLE	A0morsin-like protein OS=Zea mays OX=4577 GN=103645768 PE=4 SV=1	103645768	lightpink4	21.3848	21.4836	21.8232	21.4276	21.7604	21.5971	21.9104	21.9783	21.8455	21.9727	21.755	21.6349	21.705	21.6913	21.5347	21.1779	21.8743	21.7092	21.7906	21.6043	21.9299	21.6915	21.9228	21.6418	21.9079	22.0528	21.4166
A0A1D6DTP0	TREMBLE	Vacuolar protein sorting-associated protein 41 homolog OS=Zea mays OX=4577 GN=100304345 PE=3 SV=1	100304345	orange	20.5776	20.3895	0	20.9738	17.7974	19.9863	20.2771	0	0	0	0	0	20.2174	0	19.8649	0	0	20.3872	0	0	0	0	0	20.8092	21.0714	0	21.0697
A0A1D6DTS1	TREMBLE	zinc_ribbon_10 domain-containing protein OS=Zea mays OX=4577 GN=ZEAMMB73_Zm00001d001868 PE=4 SV=1	Zm00001d001868	green	18.7673	18.9585	19.0246	18.1238	18.8183	17.7054	0	0	19.3343	19.8307	19.5765	19.8399	18.1123	0	20.0066	0	18.7136	0	18.3459	20.5822	19.3964	17.9903	19.0051	0	18.4298	19.1564	18.6791
A0A1D6DTS3	TREMBLE	Peroxisome biogenesis protein 22 OS=Zea mays OX=4577 GN=ZEAMMB73_Zm00001d001870 PE=4 SV=1	Zm00001d001870	lightyellow	20.3941	19.8019	20.1166	18.3902	18.0731	19.4556	0	18.9849	20.5779	20.1674	18.342	19.4458	19.6926	19.9053	19.9857	20.6006	20.4538	19.9465	19.9714	18.5939	20.0299	18.5295	19.52	19.2433	20.5504	21.2526	20.3593
A0A1D6DTX5	TREMBLE	Protein DJ-1 homolog D OS=Zea mays OX=4577 GN=100280536 PE=4 SV=1	100280536	green	24.9416	24.8686	25.0968	25.3817	25.6128	25.5324	25.9231	25.6929	25.9194	24.9748	24.6614	24.8619	25.1823	25.0189	24.6192	25.5053	25.4099	25.4059	25.0229	24.607	25.0456	25.5372	25.4807	25.4172	26.1134	25.9735	25.5893
A0A1D6DTX7	TREMBLE	Protein DJ-1 homolog D OS=Zea mays OX=4577 GN=100280536 PE=4 SV=1	100280536	green	23.4803	23.2669	23.332	23.7278	23.8251	24.1276	24.3611	24.2409	24.198	23.2925	23.0511	23.2697	23.3015	23.5935	23.6763	23.7819	23.7011	23.7953	23.2909	22.724	22.935	23.6596	24.0688	24.3926	24.0918	24.3992	24.0554
A0A1D6DU05	TREMBLE	Trypsin family protein OS=Zea mays OX=4577 GN=103645777 PE=4 SV=1	103645777	lightcyan1	0	0	18.2172	0	0	0	0	0	0	18.2237	0	18.217	18.1632	17.7246	0	0	17.9223	0	0	0	0	0	18.448	0	0	0	0
A0A1D6DU16	TREMBLE	Plant UBX domain-containing protein 7 OS=Zea mays OX=4577 GN=ZEAMMB73_Zm00001d001895 PE=4 SV=1	Zm00001d001895	green	19.7564	20.095	19.7235	19.8859	19.7199	19.9833	19.4938	19.4652	19.7928	20.5681	19.7168	20.2397	20.016	20.0066	20.1043	20.0991	19.3131	19.7163	20.5031	20.7872	20.269	19.8282	19.5339	19.4209	19.1997	18.9293	19.4624
A0A1D6DU20	TREMBLE	Plant UBX domain-containing protein 7 OS=Zea mays OX=4577 GN=ZEAMMB73_Zm00001d001895 PE=4 SV=1	Zm00001d001895	green	20.1977	20.6292	20.0719	19.4852	18.6982	19.7505	18.8608	19.1565	18.9551	20.0274	21.096	20.9689	20.5668	19.8973	20.5478	20.1656	19.8913	19.5802	20.5336	21.1281	20.9953	18.9048	19.5189	18.9014	19.7994	19.234	19.2913
A0A1D6DU29	TREMBLE	SEC-C motif-containing protein / OTU-like cysteine protease family protein OS=Zea mays OX=4577 GN=ZEAMMB73_Zm00001d001897 PE=4 SV=1	Zm00001d001897	green	0	0	18.4047	0	0	0	18.5702	0	0	0	0	0	0	0	0	0	0	0	0	0	0	0	0	0	17.9787	0	17.9983
A0A1D6DU42	TREMBLE	Putative cysteine protease RD21B OS=Zea mays OX=4577 GN=ZEAMMB73_Zm00001d001900 PE=4 SV=1	Zm00001d001900	green	20.9663	21.669	21.2841	21.9717	22.402	21.229	22.4566	22.5512	22.6022	20.514	19.1546	20.4008	19.2889	19.2233	19.0673	19.4078	21.429	19.5164	20.3413	20.3609	20.4431	19.4719	21.2274	21.6306	21.7031	19.7614	19.6761
A0A1D6DU46	TREMBLE	Reticulon-like protein OS=Zea mays OX=4577 GN=100273152 PE=4 SV=1	100273152	blue	0	0	0	0	0	0	0	0	0	21.7644	21.4725	0	20.8537	0	0	21.949	20.6282	21.0678	21.7057	0	20.2169	19.6156	0	0	0	21.1149	0
A0A1D6DU51	TREMBLE	Carboxylesterase SOBER1 OS=Zea mays OX=4577 GN=103645786 PE=4 SV=1	103645786	darkmagenta	21.8055	0	21.7243	0	22.2723	21.8386	22.0248	0	0	21.7431	21.8893	21.7142	22.0328	21.7541	22.2566	22.4775	21.9166	21.9766	21.5205	22.1043	22.0807	21.6224	21.7136	21.8068	21.7354	21.8819	21.5816
A0A1D6DU57	TREMBLE	Carboxylesterase SOBER1 OS=Zea mays OX=4577 GN=ZEAMMB73_Zm00001d001903 PE=4 SV=1	Zm00001d001903	black	0	0	0	0	0	0	0	0	0	19.0186	0	18.9907	19.1724	18.4994	19.3336	19.8584	0	18.7006	0	0	0	0	0	0	0	0	0
A0A1D6DU77	TREMBLE	EH domain-containing protein 1 OS=Zea mays OX=4577 GN=100381653 PE=3 SV=1	100381653	orange	23.1301	23.5417	23.2454	23.412	22.7818	23.2923	23.2947	23.6221	23.4551	23.2911	23.5687	23.4712	23.3188	23.3466	23.1915	23.9091	23.1333	22.9756	23.8296	23.834	23.3319	23.4004	23.473	23.2281	23.247	23.0618	23.2614
A0A1D6DUL9	TREMBLE	Trafficking protein particle complex subunit OS=Zea mays OX=4577 GN=103648339 PE=3 SV=1	103648339	blue	21.5583	21.5313	21.9661	21.6158	21.707	21.4518	21.9521	21.8385	21.8201	22.1537	21.9982	22.1526	22.2316	21.9235	22.1534	22.439	22.499	22.2882	21.7876	21.6783	22.0909	22.0188	22.0588	21.9114	22.7589	21.3309	22.0358
A0A1D6DUM5	TREMBLE	Putative plastid-lipid-associated protein 13 chloroplastic OS=Zea mays OX=4577 GN=100276026 PE=4 SV=1	100276026	blue	19.6561	19.6784	19.7432	19.6204	19.6511	20.0244	19.8737	18.6449	19.0848	20.3284	20.3205	20.1082	20.3555	20.2811	19.8372	20.9887	20.8229	20.3409	20.0652	20.2354	19.9104	19.6405	19.9298	19.931	19.9831	20.4329	20.0134
A0A1D6DUM7	TREMBLE	Putative plastid-lipid-associated protein 13 chloroplastic OS=Zea mays OX=4577 GN=100276026 PE=4 SV=1	100276026	darkturquoise	20.4424	20.2443	20.3182	20.5111	20.8158	20.8696	20.7159	20.9116	20.8813	20.584	20.4386	21.1599	21.3611	21.5473	20.8648	21.3067	21.1265	20.909	20.3292	20.136	20.43	20.8997	20.7667	20.9569	21.0855	21.0759	21.0388
A0A1D6DUN1	TREMBLE	Leucine--tRNA ligase cytoplasmic OS=Zea mays OX=4577 GN=ZEAMMB73_Zm00001d001935 PE=3 SV=1	Zm00001d001935	green	21.9826	22.1426	21.8633	21.8749	21.6091	21.5529	21.6724	21.6106	21.356	22.1662	22.1283	22.1457	22.1439	22.0819	22.1766	22.2147	21.5531	21.702	22.0456	22.0932	22.0605	21.7631	21.5167	21.5273	21.5767	21.5543	21.5796
A0A1D6DUN4	TREMBLE	SWIB complex BAF60b domain-containing protein OS=Zea mays OX=4577 GN=103645800 PE=4 SV=1	103645800	sienna3	0	0	0	0	0	0	0	0	19.4077	0	0	0	0	0	19.6029	0	0	0	19.8712	0	0	0	0	19.114	0	0	0
A0A1D6DUP3	TREMBLE	Cell division protein FtsZ homolog 1 chloroplastic OS=Zea mays OX=4577 GN=ZEAMMB73_Zm00001d001939 PE=4 SV=1	Zm00001d001939	darkturquoise	21.4269	21.4784	20.5685	21.0657	20.2098	21.0559	20.3898	20.6586	20.1279	20.9377	21.4252	20.8109	20.3284	20.9735	20.9815	21.0829	20.2911	20.261	21.3109	21.4399	20.9676	20.3503	0	19.9589	21.2833	19.7486	20.2018
A0A1D6DUP5	TREMBLE	Invertase cell wall4 OS=Zea mays OX=4577 GN=ZEAMMB73_Zm00001d001941 PE=3 SV=1	Zm00001d001941	green	21.2433	21.4092	21.0817	21.7792	21.9066	21.6756	21.9492	21.4682	21.7482	20.1169	19.7037	20.4452	20.7427	20.8662	20.8098	21.2532	21.1692	21.1813	20.7073	20.9536	20.6198	21.7684	21.3788	21.7674	21.6019	21.7094	21.7938
A0A1D6DUP7	TREMBLE	Beta-fructofuranosidase insoluble isoenzyme CWINV3 OS=Zea mays OX=4577 GN=ZEAMMB73_Zm00001d001943 PE=3 SV=1	Zm00001d001943	orange	20.8295	20.213	20.889	20.5533	21.257	20.3903	21.5273	20.3174	20.5372	19.4345	19.9467	19.2446	21.1499	20.6786	20.0919	20.1263	19.9364	21.9255	19.8323	19.7717	19.8775	20.4241	20.2038	20.3926	20.3485	20.4706	20.4004
A0A1D6DUV4	TREMBLE	Ubiquitin-like superfamily protein OS=Zea mays OX=4577 GN=100384859 PE=4 SV=1	100384859	darkslateblue	0	0	19.8044	0	0	0	0	0	0	0	0	18.8546	0	0	0	18.6416	0	0	0	19.653	0	0	0	0	0	0	18.5709
A0A1D6DUX3	TREMBLE	26S proteasome non-ATPase regulatory subunit 7 homolog A OS=Zea mays OX=4577 GN=100274928 PE=4 SV=1	100274928	green	22.7158	22.81	22.7078	22.7961	22.9794	23.0069	23.2103	22.9967	23.0741	22.9373	22.6997	22.7714	22.8881	23.0617	22.6588	23.328	23.0249	22.8869	22.9269	22.6708	22.967	23.0573	22.8638	23.0368	23.1818	23.176	23.0776
A0A1D6DUY7	TREMBLE	Inositol-pentakisphosphate 2-kinase OS=Zea mays OX=4577 GN=ZEAMMB73_Zm00001d001974 PE=4 SV=1	Zm00001d001974	violet	0	0	0	0	0	0	0	0	0	0	0	22.4385	0	0	23.2812	0	0	23.345	0	22.8608	0	0	0	0	22.9479	0	23.2743
A0A1D6DVB6	TREMBLE	MAP3K epsilon protein kinase 1 OS=Zea mays OX=4577 GN=100274088 PE=4 SV=1	100274088	lightcyan	0	0	0	0	0	0	0	19.1616	0	18.838	19.1279	0	0	0	0	0	18.9619	0	19.4153	19.369	0	18.8616	0	0	0	0	0
A0A1D6DVD2	TREMBLE	Putative UDP-arabinopyranose mutase 5 OS=Zea mays OX=4577 GN=100285211 PE=4 SV=1	100285211	green	21.6485	21.4473	21.7613	21.9481	22.1028	22.0937	22.4077	22.3781	22.1214	21.4012	21.2395	21.438	21.7332	21.7335	21.4448	22.4649	21.8816	21.9587	21.5954	21.3637	21.1616	22.1046	21.8555	22.0481	22.28	22.2896	21.879
A0A1D6DVD9	TREMBLE	Protein pelota homolog OS=Zea mays OX=4577 GN=ZEAMMB73_Zm00001d001983 PE=3 SV=1	Zm00001d001983	green	20.1204	19.9267	20.2692	20.392	20.5117	20.2784	20.4059	20.135	20.6917	20.4252	19.6367	20.1679	20.2925	20.4146	19.7435	20.7507	19.9641	20.4695	20.4984	20.301	20.3687	20.8459	20.7078	20.6447	20.8939	20.6766	20.4526
A0A1D6DVF0	TREMBLE	PPM-type phosphatase domain-containing protein OS=Zea mays OX=4577 GN=100192535 PE=3 SV=1	100192535	white	22.0528	22.0134	21.6898	22.2774	22.0146	21.8803	22.323	22.0154	22.4953	22.0451	22.2613	22.0657	22.1802	21.7866	22.3144	22.3915	21.4946	21.9398	22.1037	22.3746	22.2538	22.2148	21.612	22.0367	22.6168	22.0416	0
A0A1D6DVG7	TREMBLE	Galactose mutarotase-like superfamily protein OS=Zea mays OX=4577 GN=100280296 PE=4 SV=1	100280296	green	22.9119	23.0457	23.22	23.5347	23.6881	23.5575	23.9112	23.3081	23.9942	22.6052	22.4228	22.8906	23.0098	23.0718	23.0836	23.4749	22.8449	23.0919	22.5005	22.9106	22.6083	22.6872	22.7696	23.2383	23.1435	23.3423	23.4241
A0A1D6DVH7	TREMBLE	Lipoxygenase OS=Zea mays OX=4577 GN=100037805 PE=3 SV=1	100037805	lightcyan1	0	0	18.9567	0	0	0	0	0	0	21.9262	20.018	21.698	19.2264	19.4948	18.2989	20.5441	19.3	20.2298	20.869	21.3467	20.7359	0	18.1009	0	0	0	0
A0A1D6DVI1	TREMBLE	Lipoxygenase6 OS=Zea mays OX=4577 GN=100037805 PE=4 SV=1	100037805	violet	0	0	0	0	0	0	0	0	0	21.6998	21.4817	21.7841	20.3672	20.474	20.223	20.2773	18.6364	20.1056	20.5043	21.3424	20.5131	0	0	0	0	0	19.6117
A0A1D6DVJ0	TREMBLE	Putative phosphoribosylformylglyci0midine synthase chloroplastic/mitochondrial OS=Zea mays OX=4577 GN=ZEAMMB73_Zm00001d002003 PE=3 SV=1	Zm00001d002003	darkolivegreen	21.7263	21.7742	21.5764	21.9665	21.8508	21.908	21.0524	22.1025	22.1604	21.6455	21.3725	21.4563	21.8343	21.0879	21.1107	22.1566	22.0012	21.3817	21.2081	21.421	21.1629	21.7252	21.2917	21.7651	21.5057	21.686	21.9385
A0A1D6DVJ1	TREMBLE	Putative phosphoribosylformylglyci0midine synthase chloroplastic/mitochondrial OS=Zea mays OX=4577 GN=ZEAMMB73_Zm00001d002003 PE=4 SV=1	Zm00001d002003	green	21.1575	21.1799	21.1349	21.3907	21.3961	21.1993	21.67	21.6052	21.7904	21.2624	20.8262	21.1854	21.2239	21.0607	20.6564	21.2931	21.4065	21.1833	21.9063	21.5744	21.7475	21.7092	22.0269	21.8261	22.0023	22.3674	22.1705
A0A1D6DVJ2	TREMBLE	Peroxidase OS=Zea mays OX=4577 GN=100274427 PE=3 SV=1	100274427	steelblue	22.2159	22.4548	22.0926	21.6608	21.4638	22.0109	22.615	22.3039	22.4596	21.7159	21.7665	21.9118	21.5251	21.6073	21.7949	21.9867	21.5169	21.3181	22.6575	22.9525	22.7748	21.2476	22.0389	21.7276	21.8612	22.5812	21.9464
A0A1D6DVJ8	TREMBLE	H(+)-ATPase 5 OS=Zea mays OX=4577 GN=ZEAMMB73_Zm00001d002006 PE=3 SV=1	Zm00001d002006	yellow	21.4866	21.7196	0	0	21.5932	21.4722	22.3997	0	0	0	21.4969	21.6846	0	21.9821	0	0	21.6749	21.5881	20.3404	21.84	22.2848	0	21.4256	0	0	21.646	21.3611
A0A1D6DVK7	TREMBLE	Plasma membrane ATPase OS=Zea mays OX=4577 GN=ZEAMMB73_Zm00001d002006 PE=3 SV=1	Zm00001d002006	midnightblue	20.7355	20.5993	20.465	19.5928	19.7454	20.9739	19.8262	20.6898	19.6078	19.4891	20.4887	20.4938	20.6173	20.7847	19.5578	20.0975	20.6517	20.662	21.278	20.6285	20.8675	20.4064	20.8002	19.3033	19.5334	19.2429	19.4803
A0A1D6DVL2	TREMBLE	H(+)-ATPase 5 OS=Zea mays OX=4577 GN=ZEAMMB73_Zm00001d002006 PE=4 SV=1	Zm00001d002006	paleturquoise	21.9029	21.8402	21.723	21.8475	21.8209	21.8607	21.7959	21.884	22.1897	21.8131	21.6926	21.7478	21.529	21.9462	21.3956	22.3738	21.6023	21.6202	21.9161	21.9604	21.7841	21.7253	21.396	21.2268	21.1922	21.2974	21.3764
A0A1D6DVM2	TREMBLE	Protein KAKU4 OS=Zea mays OX=4577 GN=100191866 PE=4 SV=1	100191866	sienna3	19.7392	19.861	0	0	0	0	0	21.3228	0	0	0	0	0	0	0	20.5991	19.7644	19.2057	0	0	18.8874	19.2168	19.5591	19.9624	0	0	20.1768
A0A1D6DVN0	TREMBLE	Os07g0120600-like protein OS=Zea mays OX=4577 GN=ZEAMMB73_Zm00001d002018 PE=4 SV=1	Zm00001d002018	paleturquoise	0	0	0	0	0	0	0	0	0	0	0	0	0	0	0	0	0	0	0	0	0	0	20.4843	21.4538	0	0	20.6015
A0A1D6DVQ5	TREMBLE	NADPH--cytochrome P450 reductase OS=Zea mays OX=4577 GN=100279923 PE=3 SV=1	100279923	darkturquoise	0	19.7256	0	19.9874	19.6347	0	0	0	0	0	19.3464	19.0833	0	0	0	0	0	0	0	19.4695	18.9986	0	0	0	0	0	0
A0A1D6DVR9	TREMBLE	Protein FATTY ACID EXPORT 2 chloroplastic OS=Zea mays OX=4577 GN=ZEAMMB73_Zm00001d002028 PE=4 SV=1	Zm00001d002028	green	21.0962	21.1189	20.6208	21.1185	21.1856	21.1411	21.5975	21.4327	21.4551	21.1014	21.1291	21.0099	21.3412	21.1681	21.3688	21.4889	21.3104	20.6348	21.1748	21.2239	21.2353	21.2946	21.3632	21.311	21.873	21.7847	21.49
A0A1D6DVX4	TREMBLE	6,7-dimethyl-8-ribityllumazine synthase OS=Zea mays OX=4577 GN=100192579 PE=3 SV=1	100192579	green	21.9414	21.8842	21.9504	22.5538	22.6972	21.9779	22.5972	21.9262	22.9781	21.7207	21.5718	21.7087	21.8056	21.8847	21.8191	21.7693	22.1485	21.9741	21.5483	20.9738	21.8728	21.6252	22.1756	22.3514	22.6149	22.9182	22.7861
A0A1D6DVX5	TREMBLE	6,7-dimethyl-8-ribityllumazine synthase OS=Zea mays OX=4577 GN=100192579 PE=3 SV=1	100192579	green	21.4982	21.5101	21.4497	21.7919	22.0795	21.9616	22.4575	22.1454	22.5617	21.4097	20.9224	21.3025	21.189	21.2164	21.1304	20.6013	21.9504	21.83	21.3276	20.9616	21.1002	22.0148	21.7723	22.399	22.2781	22.5267	22.2187
A0A1D6DVY0	TREMBLE	Golgin candidate 2 OS=Zea mays OX=4577 GN=100278586 PE=4 SV=1	100278586	lightyellow	0	18.021	17.0254	0	0	0	0	0	18.1468	16.396	0	0	0	0	17.7239	0	0	17.0504	0	16.9985	17.5067	17.994	0	0	17.0647	0	0
A0A1D6DW08	TREMBLE	D-3-phosphoglycerate dehydrogenase 3 chloroplastic OS=Zea mays OX=4577 GN=103645840 PE=4 SV=1	103645840	blue	23.0872	23.2398	23.4133	23.0177	23.2011	23.422	23.4483	23.715	23.5034	24.3497	23.3395	23.8033	23.68	24.1464	23.8438	24.6146	24.2941	24.1062	24.2232	23.5791	24.7405	24.2551	24.1599	24.232	23.8562	24.6429	23.5624
A0A1D6DW09	TREMBLE	Putative isoaspartyl peptidase/L-asparaginase 2 OS=Zea mays OX=4577 GN=103645841 PE=4 SV=1	103645841	midnightblue	19.8829	19.4337	19.8064	19.6264	19.111	19.4796	0	19.9408	0	20.3774	20.0361	19.8021	19.6674	19.1661	19.118	19.5824	19.474	19.075	21.1325	21.2107	21.1952	20.185	19.4843	19.7244	18.8851	19.507	19.1247
A0A1D6DW28	TREMBLE	UDP-glycosyltransferase 89B1 OS=Zea mays OX=4577 GN=103645845 PE=4 SV=1	103645845	blue	20.9984	20.8263	20.7576	20.7637	21.6674	21.1266	21.8804	21.6543	21.2057	18.8379	18.9409	18.8861	18.3337	19.2888	18.1084	19.7745	18.2967	18.5699	19.2126	18.9399	18.3229	18.6099	19.3281	19.0877	19.3009	19.2192	19.9425
A0A1D6DW29	TREMBLE	Glycosyltransferases OS=Zea mays OX=4577 GN=606486 PE=3 SV=1	606486	darkturquoise	20.5365	20.5135	20.5274	18.9887	19.3489	20.3706	18.7018	20.1293	0	20.5812	19.215	20.0156	19.2523	18.7409	18.2582	0	0	18.5249	20.2589	18.4491	18.9478	18.5935	0	0	19.7538	18.8586	0
A0A1D6DW78	TREMBLE	Zinc finger (Ubiquitin-hydrolase) domain-containing protein OS=Zea mays OX=4577 GN=100191553 PE=4 SV=1	100191553	violet	18.1644	18.3446	19.1775	18.2775	18.0544	18.295	18.0578	0	18.2761	18.6386	19.4791	18.98	19.4291	19.1511	19.0885	19.844	19.5306	19.0487	19.3761	19.0969	19.3731	18.9647	18.2453	18.2303	0	18.5614	19.93
A0A1D6DWC3	TREMBLE	Tetratricopeptide repeat (TPR)-like superfamily protein OS=Zea mays OX=4577 GN=ZEAMMB73_Zm00001d002089 PE=4 SV=1	Zm00001d002089	cyan	20.9997	21.114	20.9194	20.694	20.0435	20.3732	19.9984	20.2108	20.5757	20.764	21.1368	21.0948	21.1969	21.3411	21.5813	21.7317	21.0852	21.2022	20.8047	21.1221	20.8899	20.5503	19.8242	0	20.5461	20.4606	20.5138
A0A1D6DWF7	TREMBLE	Tetratricopeptide repeat (TPR)-like superfamily protein OS=Zea mays OX=4577 GN=ZEAMMB73_Zm00001d002089 PE=4 SV=1	Zm00001d002089	royalblue	20.8681	19.9089	19.068	19.0393	19.5371	0	20.0786	0	0	21.1816	19.9904	20.0723	20.6944	20.7912	19.4589	0	19.714	20.8797	21.2937	19.3711	19.7619	0	0	0	0	0	19.7396
A0A1D6DWI8	TREMBLE	Synaptotagmin-5 OS=Zea mays OX=4577 GN=103645856 PE=4 SV=1	103645856	green	0	19.3172	0	0	0	0	0	0	0	20.7456	0	19.443	19.4403	20.0653	19.5814	0	0	0	0	0	0	0	0	19.4269	0	0	0
A0A1D6DWJ6	TREMBLE	Ubiquitin-associated (UBA)/TS-N domain-containing protein OS=Zea mays OX=4577 GN=103645857 PE=4 SV=1	103645857	orange	0	0	0	20.8611	20.7237	0	0	0	0	20.962	20.3502	20.5583	0	0	0	20.0011	0	0	20.7459	20.0946	0	0	0	0	21.2757	20.8558	21.2598
A0A1D6DWL5	TREMBLE	3-oxoacyl-[acyl-carrier-protein] synthase III chloroplastic OS=Zea mays OX=4577 GN=100280714 PE=3 SV=1	100280714	black	20.0306	21.6658	20.1405	19.9746	20.032	19.9976	19.7891	20.455	21.1073	22.8069	23.1935	23.2069	22.8896	23.2574	22.7151	22.2711	23.0673	23.0531	21.3124	21.296	21.7664	19.9655	20.7536	19.9366	21.074	20.1205	19.7178
A0A1D6DWL7	TREMBLE	Glutamyl-tRNA(Gln) amidotransferase subunit A, chloroplastic/mitochondrial OS=Zea mays OX=4577 GN=100280064 PE=3 SV=1	100280064	yellow	17.9042	17.9428	18.3021	18.5314	18.6244	18.5178	0	19.9961	19.0905	19.0393	18.0985	18.0687	18.4139	0	18.8676	18.8501	18.2537	18.8257	18.5669	18.6745	18.6436	18.8103	18.51	0	18.3517	18.9185	0
A0A1D6DWU4	TREMBLE	DNA-directed RNA polymerase subunit beta OS=Zea mays OX=4577 GN=ZEAMMB73_Zm00001d002125 PE=3 SV=1	Zm00001d002125	mediumpurple3	0	0	0	0	21.4337	0	0	0	0	0	0	0	0	20.6366	0	0	21.4445	0	0	0	0	0	0	0	0	21.4508	20.4013
A0A1D6DWX7	TREMBLE	Shikimate kinase 1 chloroplastic OS=Zea mays OX=4577 GN=100191326 PE=3 SV=1	100191326	paleturquoise	20.0064	20.4953	20.5487	20.147	20.3998	20.2772	20.5873	20.4501	20.4849	20.0555	19.8128	19.7107	19.7955	0	19.8525	20.0779	19.5771	19.524	19.8816	20.5806	20.0094	0	0	18.7143	19.1412	0	18.6277
A0A1D6DWZ1	TREMBLE	FGGY family of carbohydrate kinase OS=Zea mays OX=4577 GN=ZEAMMB73_Zm00001d002135 PE=4 SV=1	Zm00001d002135	darkmagenta	21.2072	21.2235	21.27	21.7817	21.2656	21.5296	21.6921	21.619	21.8058	21.0344	19.6453	21.0439	21.4293	21.2244	21.2561	22.0252	21.3895	21.3983	21.2635	21.2547	20.928	19.8301	21.0967	19.9393	19.7171	21.362	20.0166
A0A1D6DX49	TREMBLE	Mre11A OS=Zea mays OX=4577 GN=ZEAMMB73_Zm00001d002154 PE=4 SV=1	Zm00001d002154	orange	0	0	0	0	0	0	0	0	0	18.3229	18.8343	0	0	0	0	0	0	0	19.4635	0	0	0	0	0	0	0	0
A0A1D6DXG8	TREMBLE	Eukaryotic translation initiation factor 3 subunit C OS=Zea mays OX=4577 GN=ZEAMMB73_Zm00001d002169 PE=3 SV=1	Zm00001d002169	green	21.0317	20.7821	20.7791	20.8857	21.0018	20.8112	20.6608	20.5926	21.1692	20.0005	20.0831	19.8138	20.278	20.3737	20.4654	20.9336	20.5525	20.468	20.8315	20.3075	20.8285	20.9354	20.4554	21.2661	21.1778	21.3553	21.0366
A0A1D6DXG9	TREMBLE	Eukaryotic translation initiation factor 3 subunit C OS=Zea mays OX=4577 GN=ZEAMMB73_Zm00001d002169 PE=4 SV=1	Zm00001d002169	orange	20.4188	19.5275	20.6169	20.0953	21.0382	20.5333	20.609	20.1518	20.7791	19.8229	18.2857	19.0239	19.066	20.1579	19.8578	19.8301	20.3896	19.6916	18.8532	17.7062	20.0612	20.4801	19.834	21.1127	20.6332	20.7695	19.5956
A0A1D6DXJ3	TREMBLE	Histone-lysine N-methyltransferase ATXR2 OS=Zea mays OX=4577 GN=100283168 PE=4 SV=1	100283168	lightgreen	17.9499	18.0226	19.1897	17.9073	0	20.1547	19.9466	19.8175	20.1683	17.9254	19.6632	19.6507	19.8226	19.7949	18.35	20.0255	0	19.8721	0	18.7859	19.545	18.2601	19.0812	20.1008	19.9518	19.4728	19.9622
A0A1D6DXK3	TREMBLE	PREDICTED: aspartic proteinase-like protein 1 [Zea mays](predicted) OS=Zea mays OX=4577 GN=ZEAMMB73_Zm00001d002188 PE=4 SV=1	Zm00001d002188	magenta	21.7303	21.8242	20.9168	20.6443	21.2601	0	21.0617	21.1789	0	20.3368	21.0004	20.7566	20.7104	20.4283	21.2718	20.8694	21.1517	21.2541	21.0623	20.7986	21.2303	0	20.4493	21.4935	21.2489	21.179	21.5013
A0A1D6DXS8	TREMBLE	PREDICTED: AP-5 complex subunit zeta-1 isoform X2 [Phoenix dactylifera](predicted) OS=Zea mays OX=4577 GN=100279312 PE=4 SV=1	100279312	darkmagenta	18.9737	19.2703	19.5931	19.0925	19.6092	19.3764	19.2638	19.1106	19.2459	19.4038	18.6158	19.2847	19.4604	19.6025	18.8049	19.6104	19.2411	19.3486	19.9928	19.624	0	20.1387	20.3235	19.7989	19.7582	20.2413	19.6536
A0A1D6DYK6	TREMBLE	Polyadenylate-binding protein RBP45C OS=Zea mays OX=4577 GN=100382170 PE=4 SV=1	100382170	lightgreen	22.8295	22.9367	22.7453	22.9369	22.8708	23.3261	23.0151	23.1517	22.4941	22.8746	22.7591	22.9116	22.9792	22.7534	22.7821	22.1646	22.5538	22.6548	22.6749	22.8117	23.0302	22.3052	21.9818	22.9036	22.3718	22.8558	22.3137
A0A1D6DYL5	TREMBLE	Polyketide synthesis homolog1 OS=Zea mays OX=4577 GN=100284173 PE=4 SV=1	100284173	yellow	20.2875	17.7723	19.288	20.7203	17.891	19.2395	17.895	18.1054	19.1364	18.2722	18.9823	19.5788	18.0155	18.4642	17.4362	0	18.3658	20.0067	20.1614	19.8331	0	18.3103	18.6411	18.1576	19.7902	18.786	19.6148
A0A1D6DYM2	TREMBLE	Putative cin0myl alcohol dehydrogenase 1 OS=Zea mays OX=4577 GN=ZEAMMB73_Zm00001d002250 PE=4 SV=1	Zm00001d002250	darkmagenta	20.2413	20.5506	20.3825	19.0467	19.314	19.9107	19.7825	18.9657	19.7835	21.0196	21.179	21.0495	20.8634	20.491	20.9014	20.7696	20.0317	21.0544	21.8638	22.0133	21.2795	21.0123	21.2544	21.6161	21.7371	21.2711	21.5282
A0A1D6DYM3	TREMBLE	Putative cin0myl alcohol dehydrogenase 1 OS=Zea mays OX=4577 GN=ZEAMMB73_Zm00001d002250 PE=3 SV=1	Zm00001d002250	darkmagenta	18.2036	18.1223	18.293	0	18.7988	18.1468	17.4578	17.907	0	20.3782	20.1645	20.1672	18.5575	19.2547	18.1709	18.3727	20.1898	18.4581	21.0934	21.4368	20.6192	20.7455	20.6416	20.9373	20.5413	20.6266	20.7841
A0A1D6DYP5	TREMBLE	Starch synthase 3 chloroplastic/amyloplastic OS=Zea mays OX=4577 GN=ZEAMMB73_Zm00001d002256 PE=4 SV=1	Zm00001d002256	darkolivegreen	18.7076	0	0	0	0	0	20.2579	19.8152	20.5386	0	0	0	0	0	0	0	19.5999	19.2204	0	0	0	20.0056	19.5681	20.3558	20.381	20.2727	20.3819
A0A1D6DYQ1	TREMBLE	Starch synthase 3 chloroplastic/amyloplastic OS=Zea mays OX=4577 GN=ZEAMMB73_Zm00001d002256 PE=4 SV=1	Zm00001d002256	darkmagenta	22.7357	22.701	22.3909	22.7906	23.1088	22.2925	22.3342	22.4464	23.2494	22.3985	22.4339	22.3275	22.6244	22.6662	22.8723	23.1599	22.8434	22.8699	22.9873	22.8907	23.1709	23.2333	23.039	23.6682	23.4872	23.5648	23.6725
A0A1D6DYS7	TREMBLE	Aminomethyltransferase OS=Zea mays OX=4577 GN=100279332 PE=4 SV=1	100279332	violet	0	21.4867	0	21.9443	0	22.016	22.4847	21.7497	22.1413	22.5479	22.6149	22.4049	22.5196	22.6938	22.7451	23.2451	22.6206	22.546	22.6709	22.9875	22.7877	21.8099	22.3594	22.0733	22.5124	0	0
A0A1D6DYT8	TREMBLE	Peroxisomal (S)-2-hydroxy-acid oxidase GLO1 OS=Zea mays OX=4577 GN=100285987 PE=3 SV=1	100285987	thistle2	0	0	0	0	0	0	0	0	19.4013	21.6057	21.0476	21.733	0	0	20.4007	0	0	0	0	0	0	0	0	0	0	0	0
A0A1D6DYU0	TREMBLE	Peroxisomal (S)-2-hydroxy-acid oxidase GLO1 OS=Zea mays OX=4577 GN=100285987 PE=3 SV=1	100285987	orange	0	0	0	0	0	0	0	0	0	23.7678	24.1116	23.8055	0	0	0	0	23.6001	23.7928	0	23.5852	18.0248	0	0	0	22.5714	0	19.9755
A0A1D6DYU1	TREMBLE	Peroxisomal (S)-2-hydroxy-acid oxidase GLO1 OS=Zea mays OX=4577 GN=100285987 PE=3 SV=1	100285987	blue	0	0	0	0	0	0	0	0	0	20.7935	18.4641	19.7715	19.5255	19.8874	19.8605	17.5041	18.3839	19.4492	16.7442	19.9742	17.4611	17.2209	16.7233	16.527	0	0	17.2385
A0A1D6DYU3	TREMBLE	Peroxisomal (S)-2-hydroxy-acid oxidase GLO1 OS=Zea mays OX=4577 GN=100285987 PE=3 SV=1	100285987	violet	20.5864	20.6234	20.0231	20.3367	20.6307	20.5748	20.895	20.6359	20.9136	23.6729	23.6855	23.7361	23.6033	23.911	23.3228	23.9144	23.311	23.4977	22.9172	23.6185	23.13	22.2785	22.2923	21.8082	22.3292	22.2066	22.3188
A0A1D6DYU7	TREMBLE	Peroxisomal (S)-2-hydroxy-acid oxidase GLO1 OS=Zea mays OX=4577 GN=ZEAMMB73_Zm00001d002261 PE=3 SV=1	Zm00001d002261	blue	21.8851	22.0063	21.7601	21.5569	21.461	22.0438	22.0184	22.331	22.5822	20.9808	20.8754	20.8157	20.7443	21.1309	20.7064	21.6077	20.9135	20.8763	21.4327	21.2692	21.3366	21.0479	20.917	21.0322	21.3348	20.7938	21.1265
A0A1D6DZ27	TREMBLE	ABC transporter C family member 2 OS=Zea mays OX=4577 GN=103645927 PE=4 SV=1	103645927	steelblue	19.6699	19.601	18.3275	19.0425	19.2381	19.9136	19.2339	19.799	19.9648	19.5117	20.1611	20.333	19.9759	19.8202	19.9907	20.4786	20.7432	20.2366	19.0979	18.732	19.1822	20.0409	19.86	20.1015	19.4934	20.0631	19.5893
A0A1D6DZA2	TREMBLE	NAD(P)-binding Rossmann-fold superfamily protein OS=Zea mays OX=4577 GN=100280696 PE=4 SV=1	100280696	darkturquoise	19.4586	19.8487	20.0899	19.4667	19.5796	20.0985	0	19.6463	20.455	19.8111	19.3782	19.4645	18.6845	19.498	19.1159	19.07	0	0	20.1722	19.9516	19.5453	19.9419	19.3489	0	0	18.7468	0
A0A1D6DZA7	TREMBLE	Imidazoleglycerol-phosphate dehydratase OS=Zea mays OX=4577 GN=100194281 PE=3 SV=1	100194281	green	18.8669	17.6806	18.7537	19.5919	18.2783	20.151	19.2323	19.5047	18.999	18.9006	18.2713	18.5257	17.9495	18.6702	17.952	18.4595	19.7252	19.1981	17.5649	17.8251	18.96	18.1815	18.318	19.29	19.1836	20.1052	18.7163
A0A1D6DZD2	TREMBLE	Leucine-rich repeat transmembrane protein kinase OS=Zea mays OX=4577 GN=100384732 PE=4 SV=1	100384732	lightcyan	0	0	17.7997	0	16.9646	0	0	0	0	0	0	0	0	0	0	0	0	0	0	0	0	0	0	0	16.8181	0	0
A0A1D6DZF2	TREMBLE	Argo0ute2a OS=Zea mays OX=4577 GN=ZEAMMB73_Zm00001d002316 PE=3 SV=1	Zm00001d002316	violet	0	18.5594	18.9786	18.6678	18.5008	0	18.21	0	0	21.0892	20.6014	20.4853	21.1779	20.7675	20.4763	20.1593	20.5112	20.7917	20.8133	20.848	20.5248	18.6644	19.4147	19.9721	20.1361	20.4385	19.4968
A0A1D6DZJ8	TREMBLE	Trypsin family protein OS=Zea mays OX=4577 GN=100383111 PE=4 SV=1	100383111	steelblue	0	18.679	19.3878	0	18.6266	0	0	18.4121	0	0	0	0	0	0	18.1244	0	0	0	0	18.4346	0	0	0	0	0	0	0
A0A1D6DZK4	TREMBLE	PREDICTED: myosin heavy chain, skeletal muscle [Setaria italica](predicted) OS=Zea mays OX=4577 GN=ZEAMMB73_Zm00001d002325 PE=4 SV=1	Zm00001d002325	yellow	21.0678	20.993	20.9513	21.1519	21.3768	20.6114	19.7457	20.5441	20.5167	20.5696	20.8417	20.9329	21.5307	20.911	21.1676	21.1188	21.1666	20.9666	21.0337	20.9041	20.7429	21.0516	20.9621	21.1133	21.0772	21.6882	21.5754
A0A1D6DZK5	TREMBLE	Adenosylmethionine aminotransferase1 OS=Zea mays OX=4577 GN=103645944 PE=3 SV=1	103645944	blue	22.1616	0	22.3392	0	21.9423	0	22.1868	22.0028	22.2728	22.7975	22.5864	22.534	22.4564	22.4023	22.032	0	22.4704	22.4869	23.2008	22.1612	22.6931	22.7961	22.6231	22.0137	0	23.5682	21.5341
A0A1D6DZL4	TREMBLE	Adenosylmethionine aminotransferase1 OS=Zea mays OX=4577 GN=103645944 PE=3 SV=1	103645944	green	22.6752	22.6552	22.5525	22.751	22.7308	22.6462	22.8046	22.579	23.0207	23.2882	23.173	23.2339	23.0399	23.072	22.6628	23.1994	23.0435	23.0068	23.0847	22.9517	23.204	22.8923	22.8551	22.9394	22.7502	22.7384	22.6847
A0A1D6DZL8	TREMBLE	Putative iNACtive purple acid phosphatase 16 OS=Zea mays OX=4577 GN=ZEAMMB73_Zm00001d002328 PE=4 SV=1	Zm00001d002328	paleturquoise	0	0	0	0	20.144	19.9346	20.8242	0	20.1271	19.5093	20.4736	0	21.0092	0	20.3231	21.2406	19.8219	0	0	0	18.8924	0	0	0	0	0	0
A0A1D6DZR9	TREMBLE	AICARFT/IMPCHase bienzyme family protein OS=Zea mays OX=4577 GN=103645947 PE=3 SV=1	103645947	cyan	20.852	21.1008	20.6392	20.7692	20.5293	20.7882	20.2865	20.6546	20.5481	21.1454	20.8399	20.4433	20.7219	20.5597	20.9389	21.2803	20.8536	20.5147	21.174	21.2275	20.7445	20.1861	19.9383	20.2547	20.5641	20.3479	20.1491
A0A1D6DZS9	TREMBLE	Cell differentiation Rcd1-like protein OS=Zea mays OX=4577 GN=100193338 PE=4 SV=1	100193338	yellow	19.9985	20.44	19.2953	19.9938	0	0	0	0	0	20.3662	20.5322	19.8652	19.7367	19.9994	20.1235	20.6291	20.4901	20.0335	20.2189	20.5532	20.5765	19.2317	20.1043	20.004	20.4272	20.6446	20.1941
A0A1D6DZT1	TREMBLE	Cell differentiation Rcd1-like protein OS=Zea mays OX=4577 GN=100193338 PE=4 SV=1	100193338	darkmagenta	20.2061	20.1155	20.14	19.9445	20.2725	20.36	19.9093	19.9147	20.5671	20.6412	20.1276	20.1459	20.4698	20.2792	20.2154	20.4245	20.5241	20.1853	20.5642	20.3433	20.6	0	20.5605	20.6508	20.8535	20.6194	20.4421
A0A1D6DZU6	TREMBLE	Kaurene synthase3 OS=Zea mays OX=4577 GN=103645955 PE=3 SV=1	103645955	cyan	0	0	17.5701	0	0	0	0	0	0	17.1754	0	0	0	0	0	17.4233	0	0	0	17.1852	18.0389	0	0	0	0	0	0
A0A1D6DZW5	TREMBLE	Orf protein OS=Zea mays OX=4577 GN=ZEAMMB73_Zm00001d002353 PE=4 SV=1	Zm00001d002353	darkturquoise	19.0617	19.1882	18.9226	18.5306	18.3077	18.7262	18.1222	0	18.6305	0	16.8779	16.7668	0	0	0	0	0	0	0	16.3731	16.7379	0	0	0	0	0	0
A0A1D6DZZ8	TREMBLE	Transcription initiation factor TFIIE beta subunit OS=Zea mays OX=4577 GN=100192795 PE=4 SV=1	100192795	green	18.748	18.2905	19.0744	19.3274	19.236	19.9172	19.513	0	0	18.2409	18.3432	18.4705	18.5809	18.8249	18.7444	0	19.0552	19.3102	18.6906	18.4755	18.1568	18.9016	19.8128	0	19.3427	19.6667	19.0706
A0A1D6E005	TREMBLE	PPM-type phosphatase domain-containing protein OS=Zea mays OX=4577 GN=103645961 PE=4 SV=1	103645961	darkseagreen4	19.7472	19.2852	19.6389	19.6526	18.9575	20.1513	20.3009	0	0	0	0	0	0	18.1391	0	0	0	0	18.1268	18.895	18.4226	18.0097	18.3744	19.0057	18.854	19.593	0
A0A1D6E023	TREMBLE	26S proteasome non-ATPase regulatory subunit 1 homolog OS=Zea mays OX=4577 GN=103645964 PE=3 SV=1	103645964	blue	20.9563	21.1969	20.1347	20.0986	20.5228	21.0357	20.593	20.5282	20.374	20.9658	21.7704	20.4765	20.9837	20.984	21.9117	21.5495	21.7889	21.8803	21.3697	20.9331	21.2244	21.2159	21.4819	21.6542	21.4143	20.0825	21.5698
A0A1D6E029	TREMBLE	Galactokinase OS=Zea mays OX=4577 GN=ZEAMMB73_Zm00001d002377 PE=4 SV=1	Zm00001d002377	green	20.4064	20.4791	20.1278	19.8509	19.8088	20.1093	19.6116	19.6506	18.8912	21.2634	20.8791	20.9198	20.8095	20.3367	20.7124	20.0547	20.364	20.6702	20.6733	20.6031	20.2364	20.0612	20.0133	19.703	20.3011	20.195	19.9559
A0A1D6E062	TREMBLE	alpha-1,2-Mannosidase OS=Zea mays OX=4577 GN=100502479 PE=3 SV=1	100502479	royalblue	21.9601	22.3185	22.4444	22.1715	0	22.1648	22.1888	22.4266	22.3237	21.7015	22.1986	22.3308	21.6341	21.8523	21.8463	22.0768	22.3122	21.6458	22.2128	22.3339	22.1428	21.9264	0	21.0579	21.9868	22.4822	0
A0A1D6E064	TREMBLE	alpha-1,2-Mannosidase OS=Zea mays OX=4577 GN=100502479 PE=3 SV=1	100502479	cyan	20.6425	21.5057	21.0763	20.5245	19.9871	20.4843	18.9621	19.9751	19.3272	20.3089	20.5063	20.8226	20.3895	21.0212	20.6841	21.5386	21.0715	20.6287	20.7533	21.3563	21.6138	19.5847	20.3826	19.5954	19.8329	19.8643	0
A0A1D6E070	TREMBLE	D0 ligase 4 OS=Zea mays OX=4577 GN=ZEAMMB73_Zm00001d002390 PE=4 SV=1	Zm00001d002390	lightyellow	0	0	0	0	0	17.5253	0	0	0	0	0	0	0	0	0	0	0	0	0	0	17.482	0	0	17.6603	0	0	0
A0A1D6E0A1	TREMBLE	Ubiquitin-specific protease family C19-related protein OS=Zea mays OX=4577 GN=100280073 PE=4 SV=1	100280073	mediumpurple3	0	0	18.3101	0	0	0	0	17.5456	0	19.0548	19.1598	18.7028	18.075	0	18.5641	0	0	0	0	18.6232	18.8124	0	17.1358	0	0	0	0
A0A1D6E0A6	TREMBLE	Ubiquitin-specific protease family C19-related protein OS=Zea mays OX=4577 GN=100280073 PE=4 SV=1	100280073	green	19.9761	19.7908	20.283	0	18.8766	0	19.5717	19.7348	19.3315	20.4302	20.3552	20.4559	20.3767	20.2841	20.2076	20.5787	19.7526	19.3084	20.5261	20.6888	20.2247	19.5525	19.8887	19.1259	19.7243	19.753	19.6781
A0A1D6E0B4	TREMBLE	Calcium-transporting ATPase 9 plasma membrane-type OS=Zea mays OX=4577 GN=103645972 PE=3 SV=1	103645972	lightpink4	17.956	20.0165	0	20.7042	18.4217	21.202	0	18.5423	18.9781	0	0	18.6265	19.758	19.8675	18.7632	21.2392	20.2369	0	19.0726	19.7497	19.8076	0	0	18.1916	19.2792	17.9593	19.622
A0A1D6E0D8	TREMBLE	Calcium-transporting ATPase 9 plasma membrane-type OS=Zea mays OX=4577 GN=103645972 PE=3 SV=1	103645972	green	20.0077	20.0715	19.9876	20.2817	20.4045	20.2041	20.6515	20.7559	20.8912	19.8579	19.3865	19.2867	19.2202	19.5058	20.2918	20.1221	19.5772	19.5179	19.3404	18.84	19.3744	19.7902	19.6755	20.2978	20.1399	20.2209	20.433
A0A1D6E0D9	TREMBLE	Calcium-transporting ATPase 9 plasma membrane-type OS=Zea mays OX=4577 GN=103645972 PE=4 SV=1	103645972	lightcyan1	0	0	0	20.4076	0	19.9728	21.2532	0	0	0	0	0	0	0	0	0	0	0	0	0	0	0	0	0	20.3372	0	0
A0A1D6E0E7	TREMBLE	Peptidyl-tRNA hydrolase II (PTH2) family protein OS=Zea mays OX=4577 GN=ZEAMMB73_Zm00001d002403 PE=4 SV=1	Zm00001d002403	grey	0	0	0	21.4153	0	0	0	0	0	0	0	0	21.2046	0	0	0	0	0	0	20.7091	0	0	0	0	0	0	0
A0A1D6E0F1	TREMBLE	CHL-CPN10 OS=Zea mays OX=4577 GN=ZEAMMB73_Zm00001d002408 PE=3 SV=1	Zm00001d002408	palevioletred3	20.6721	20.6429	20.7841	20.6361	21.1709	21.1326	20.9378	20.6512	0	0	20.8134	20.8948	20.8689	0	20.8141	0	21.2662	21.3212	20.8274	21.3679	21.411	21.7169	21.3295	21.1808	0	21.3785	20.5928
A0A1D6E0F6	TREMBLE	Xyloglucan endotransglucosylase/hydrolase OS=Zea mays OX=4577 GN=100283318 PE=3 SV=1	100283318	blue	20.2212	20.217	19.9104	20.2939	20.5215	20.9866	20.25	19.1567	0	0	0	0	0	0	0	0	0	0	0	0	0	0	0	0	0	0	0
A0A1D6E0G4	TREMBLE	Villin-4 OS=Zea mays OX=4577 GN=103645980 PE=4 SV=1	103645980	paleturquoise	22.7393	22.8427	21.9928	22.9398	22.9044	22.7188	22.7613	23.0127	22.8312	22.8481	22.7974	22.5743	22.9011	22.775	21.7475	22.4653	22.7081	0	22.82	23.0345	22.9501	21.6352	21.4935	22.386	21.7405	21.7961	21.6431
A0A1D6E0M5	TREMBLE	Pectin acetylesterase OS=Zea mays OX=4577 GN=100280212 PE=3 SV=1	100280212	darkmagenta	19.6029	19.4864	19.2768	18.2847	18.4911	18.1627	19.6249	18.6178	18.6564	20.5344	20.2951	20.5623	19.7722	19.8067	20.0297	18.9137	19.8996	18.5601	20.4875	21.0439	20.0356	20.8728	21.0827	21.4066	21.0897	21.9112	21.4987
A0A1D6E0R1	TREMBLE	Clathrin interactor EPSIN 1 OS=Zea mays OX=4577 GN=100501876 PE=4 SV=1	100501876	ivory	19.9013	20.1571	19.7358	19.7848	19.6668	20.3553	0	20.2618	20.0035	20.1232	20.1376	20.3287	20.9607	21.1027	20.3153	20.2232	0	20.1764	19.9099	20.6744	20.0016	20.0596	19.7564	0	0	19.2583	20.0716
A0A1D6E0S2	TREMBLE	Phospholipid scramblase OS=Zea mays OX=4577 GN=ZEAMMB73_Zm00001d002444 PE=3 SV=1	Zm00001d002444	coral1	0	16.1543	0	0	0	0	0	0	0	0	0	0	0	0	0	0	16.6827	0	16.703	0	0	16.6528	0	16.3619	0	0	0
A0A1D6E0S4	TREMBLE	Phospholipid scramblase OS=Zea mays OX=4577 GN=ZEAMMB73_Zm00001d002444 PE=3 SV=1	Zm00001d002444	cyan	21.1707	20.6601	20.6404	21.201	21.2917	21.3175	20.8443	21.0279	21.1395	20.5687	20.4162	20.685	20.5905	20.8015	19.8093	20.5432	20.9815	20.4462	20.7567	20.26	21.0393	21.1897	21.3189	21.2253	21.0636	21.596	20.7534
A0A1D6E130	TREMBLE	Peroxisome biogenesis protein 6 OS=Zea mays OX=4577 GN=100382258 PE=4 SV=1	100382258	darkred	27.9147	28.1452	27.8858	28.1685	28.1325	27.9313	28.3046	28.2781	28.3713	28.0679	28.0812	27.9255	28.2119	28.017	28.2753	28.6138	28.1325	28.1274	28.1252	28.2878	28.1444	28.1505	28.0805	28.1006	28.0119	28.063	28.1916
A0A1D6E1K2	TREMBLE	UDP-Glycosyltransferase superfamily protein OS=Zea mays OX=4577 GN=100279297 PE=4 SV=1	100279297	coral1	0	19.0668	0	0	0	0	0	0	0	0	0	0	0	0	0	19.0972	0	18.5249	18.7946	18.6316	18.8912	18.929	19.0264	0	0	19.2008	0
A0A1D6E1P4	TREMBLE	Sirohydrochlorin ferrochelatase chloroplastic OS=Zea mays OX=4577 GN=ZEAMMB73_Zm00001d002511 PE=4 SV=1	Zm00001d002511	blue	18.3319	18.3668	19.2381	19.0789	18.9275	19.1353	19.4237	18.9304	19.3829	20.0782	19.6974	19.8861	19.9844	19.9096	19.392	21.2279	20.121	20.1886	19.9631	19.7357	18.4927	20.3862	20.0784	19.9868	20.463	20.4881	19.9845
A0A1D6E1X6	TREMBLE	Enhancer of mRNA-decapping protein 4 OS=Zea mays OX=4577 GN=ZEAMMB73_Zm00001d002560 PE=4 SV=1	Zm00001d002560	darkmagenta	20.3959	21.1008	20.6918	21.6497	21.0549	21.1357	21.587	21.2658	21.4237	21.8732	21.3112	20.9968	21.264	21.346	21.6149	21.9922	21.5059	20.7392	21.0595	20.7437	21.431	21.0983	20.9761	21.1519	21.5946	20.8019	21.0802
A0A1D6E206	TREMBLE	Mechanosensitive ion channel protein 1 mitochondrial OS=Zea mays OX=4577 GN=100193189 PE=4 SV=1	100193189	darkmagenta	21.5991	21.532	19.3031	20.0391	21.986	21.242	21.1336	22.0382	21.3821	20.8204	21.7368	20.2128	20.8346	21.2414	21.6008	21.5138	20.0692	21.0452	20.5258	19.8574	20.079	19.1493	20.2783	18.7445	20.5156	19.0617	18.9688
A0A1D6E228	TREMBLE	Proline--tRNA ligase cytoplasmic OS=Zea mays OX=4577 GN=ZEAMMB73_Zm00001d002585 PE=3 SV=1	Zm00001d002585	lightcyan	21.2817	18.5404	19.8978	18.7638	20.7805	19.5718	18.4861	0	18.27	18.2294	17.9758	19.4563	18.3218	18.6982	18.0871	18.2844	17.7553	18.0405	18.5703	18.3545	18.684	19.4017	18.9407	0	18.4055	18.7223	18.7966
A0A1D6E240	TREMBLE	TatD related Dnase OS=Zea mays OX=4577 GN=100286215 PE=4 SV=1	100286215	blue	21.5721	21.9518	21.7289	0	22.0521	0	22.4764	22.4394	22.41	22.8046	22.7013	22.7477	23.0712	22.8671	22.856	22.9874	22.9062	22.8762	22.1238	22.8015	22.3036	22.712	21.9135	22.2386	22.7341	22.497	22.777
A0A1D6E260	TREMBLE	Histone H1-3 OS=Zea mays OX=4577 GN=541973 PE=4 SV=1	541973	honeydew1	0	0	20.6283	20.1202	17.734	0	0	0	0	0	20.3582	0	0	18.0289	0	0	0	0	0	20.1731	0	0	0	0	0	20.4469	21.2398
A0A1D6E263	TREMBLE	4-hydroxy-tetrahydrodipicoliNATe synthase OS=Zea mays OX=4577 GN=100282239 PE=3 SV=1	100282239	blue	22.3006	22.3875	22.1371	22.4078	22.4391	22.2952	22.3401	22.5898	23.1143	22.877	22.6488	22.6705	22.8502	22.8079	22.9617	23.4415	22.7527	22.8389	22.9472	23.0023	23.0228	23.0863	22.9516	23.0873	23.286	23.2642	23.3006
A0A1D6E265	TREMBLE	Guard cell S-type anion channel SLAC1 OS=Zea mays OX=4577 GN=ZEAMMB73_Zm00001d002603 PE=4 SV=1	Zm00001d002603	honeydew1	0	0	0	0	0	0	0	0	0	18.2808	17.5839	19.0834	0	0	18.6475	0	0	0	0	0	18.466	0	0	0	19.6888	0	0
A0A1D6E267	TREMBLE	Fasciclin-like arabinogalactan protein 10 OS=Zea mays OX=4577 GN=ZEAMMB73_Zm00001d002607 PE=4 SV=1	Zm00001d002607	green	24.8789	24.7796	24.8047	25.8405	26.0286	25.2574	26.1565	25.5054	25.9808	23.8118	23.7578	23.7776	24.3924	24.5578	23.6932	25.1106	24.7584	24.8443	24.0136	23.2948	23.6637	25.2273	25.0345	25.5313	25.5369	25.5368	25.4444
A0A1D6E270	TREMBLE	Cytochrome P450 family 704 subfamily A polypeptide 2 OS=Zea mays OX=4577 GN=ZEAMMB73_Zm00001d002610 PE=4 SV=1	Zm00001d002610	black	17.803	18.4553	18.5469	18.7106	17.6533	18.638	16.5283	19.191	17.9842	18.9595	18.3765	18.4838	18.0917	18.9732	19.6235	19.2894	20.1586	17.7257	17.4991	18.3091	17.3866	18.9068	0	16.8027	16.0355	18.787	19.0458
A0A1D6E271	TREMBLE	Copper chaperone for superoxide dismutase OS=Zea mays OX=4577 GN=ZEAMMB73_Zm00001d002611 PE=4 SV=1	Zm00001d002611	green	21.6937	21.631	21.8669	22.2871	22.5663	21.9861	22.615	22.5347	22.8405	20.8334	20.7744	20.682	21.0726	21.296	21.0584	21.7213	21.4236	21.2877	20.5545	20.4207	20.7297	21.0111	21.1954	21.6481	21.2204	21.7844	21.2962
A0A1D6E286	TREMBLE	Pleckstrin homology (PH) domain superfamily protein OS=Zea mays OX=4577 GN=100279732 PE=4 SV=1	100279732	green	20.9511	20.6998	19.977	0	20.0983	21.0018	0	20.1549	20.4998	20.7749	20.6354	20.7422	20.4034	20.9555	20.9719	20.0187	21.0301	21.1012	20.7618	20.1039	20.8273	20.4089	0	0	0	0	20.5314
A0A1D6E2A4	TREMBLE	Protein CTR9-like protein OS=Zea mays OX=4577 GN=103646054 PE=4 SV=1	103646054	white	18.8757	18.9135	19.4114	18.8445	19.968	19.1563	0	0	0	0	0	18.3515	0	0	19.2356	0	0	19.2993	0	0	0	19.1807	0	0	0	0	0
A0A1D6E2F7	TREMBLE	Methyltransferase OS=Zea mays OX=4577 GN=100384329 PE=3 SV=1	100384329	orange	0	0	0	0	0	0	0	0	0	0	21.3559	0	0	0	0	0	0	0	0	22.0291	21.0903	0	0	0	0	0	0
A0A1D6E2H4	TREMBLE	Methyltransferase OS=Zea mays OX=4577 GN=103646060 PE=3 SV=1	103646060	cyan	19.6521	19.581	19.6751	0	0	19.5834	0	0	0	19.3604	18.9133	19.5633	0	0	0	20.0699	0	0	19.8995	0	0	0	0	0	0	0	0
A0A1D6E2V0	TREMBLE	Argonaute1c OS=Zea mays OX=4577 GN=100304327 PE=3 SV=1	100304327	green	18.1139	18.0526	17.97	19.9016	18.915	18.2073	20.9109	20.9495	18.7812	18.3294	18.0627	18.1135	18.3767	18.245	18.1061	18.9889	19.2504	18.5053	18.0032	18.1066	18.1501	19.6097	20.1532	18.3792	18.4944	20.6476	18.3116
A0A1D6E2V7	TREMBLE	Argonaute1c OS=Zea mays OX=4577 GN=100304327 PE=4 SV=1	100304327	paleturquoise	20.9176	20.5958	21.2876	21.2734	20.6565	20.7671	21.4119	0	19.2996	20.2458	20.4641	20.289	20.3553	20.1641	19.5795	20.5544	20.0808	20.3484	20.5556	20.4603	20.6003	21.5944	20.3781	22.1776	21.868	21.1696	21.5167
A0A1D6E3G4	TREMBLE	Thioredoxin-like 3-3 OS=Zea mays OX=4577 GN=ZEAMMB73_Zm00001d002685 PE=4 SV=1	Zm00001d002685	magenta	18.9239	19.0947	19.474	0	0	19.0715	0	18.5297	0	0	18.9751	0	0	0	0	0	0	19.0298	18.9141	19.4103	19.2035	0	0	19.3611	0	0	0
A0A1D6E3I5	TREMBLE	Branched-chain-amino-acid aminotransferase OS=Zea mays OX=4577 GN=ZEAMMB73_Zm00001d002694 PE=3 SV=1	Zm00001d002694	blue	18.6142	18.817	19.4448	18.6034	18.951	18.9807	19.5259	19.6468	0	0	0	0	0	0	0	0	0	0	0	0	0	0	0	0	0	0	0
A0A1D6E3M8	TREMBLE	Putative copper-transporting ATPase HMA5 OS=Zea mays OX=4577 GN=103646092 PE=3 SV=1	103646092	midnightblue	19.4428	19.4326	18.7502	18.9115	19.6125	0	0	19.9481	19.6976	0	18.3124	0	0	0	18.6583	0	0	18.9401	0	0	0	20.0585	0	20.3229	0	20.1332	20.0467
A0A1D6E3N1	TREMBLE	Serine racemase OS=Zea mays OX=4577 GN=100216615 PE=4 SV=1	100216615	royalblue	19.6115	19.8638	19.9415	20.2593	20.453	20.1944	18.7059	20.2877	20.8489	19.9328	19.6571	20.2694	19.6817	20.2305	18.5337	20.107	20.2446	0	19.6441	20.3284	20.2534	20.6221	19.6525	18.5558	20.3374	18.7457	20.9768
A0A1D6E3P3	TREMBLE	BEACH domain-containing protein C2 OS=Zea mays OX=4577 GN=ZEAMMB73_Zm00001d002715 PE=4 SV=1	Zm00001d002715	darkolivegreen	17.3989	16.5905	17.1563	16.6142	16.9014	16.882	16.9273	16.4869	16.9727	15.9156	16.0689	16.6352	16.2874	16.8264	15.4159	16.6208	17.0097	16.6514	16.7126	15.4108	16.6147	17.3738	16.9022	17.6514	17.1115	16.7824	16.9378
A0A1D6E3P8	TREMBLE	BEACH domain-containing protein C2 OS=Zea mays OX=4577 GN=ZEAMMB73_Zm00001d002715 PE=4 SV=1	Zm00001d002715	black	19.3694	19.552	18.8603	19.5499	19.7787	19.3074	19.197	18.0873	18.3419	18.6448	18.8685	19.1097	17.9276	19.2517	17.2756	19.6463	18.4959	18.2979	19.4419	18.4314	18.8207	19.6183	19.2583	19.872	18.3745	18.5942	19.6284
A0A1D6E3Q1	TREMBLE	BEACH domain-containing protein C2 OS=Zea mays OX=4577 GN=ZEAMMB73_Zm00001d002715 PE=4 SV=1	Zm00001d002715	sienna3	19.1839	19.8183	18.7835	18.1101	19.3881	18.2701	0	18.1115	20.5021	18.0127	19.1724	18.6891	17.5304	18.8194	18.4136	20.2191	20.1013	18.8122	19.3902	17.8566	19.9666	19.2772	19.5373	19.8539	19.5034	18.4187	19.9323
A0A1D6E3V7	TREMBLE	Acyl-acyl carrier protein thioesterase ATL3 chloroplastic OS=Zea mays OX=4577 GN=100502341 PE=4 SV=1	100502341	lightgreen	19.9933	20.3228	19.9745	20.0245	19.9985	19.7202	20.2185	20.7311	19.7348	0	18.3195	18.5571	0	0	18.1196	0	0	0	18.6302	0	0	0	0	0	0	0	0
A0A1D6E3W0	TREMBLE	Acyl-acyl carrier protein thioesterase ATL3 chloroplastic OS=Zea mays OX=4577 GN=ZEAMMB73_Zm00001d002728 PE=4 SV=1	Zm00001d002728	blue	21.7696	21.6301	21.802	22.5836	22.3661	22.1615	22.3493	22.35	22.4918	0	0	0	0	0	0	0	0	0	0	0	0	0	0	0	0	0	0
A0A1D6E3W6	TREMBLE	Acetylglutamate kinase OS=Zea mays OX=4577 GN=100283064 PE=3 SV=1	100283064	magenta	21.0559	21.1987	21.0369	21.2982	21.3441	21.388	21.6608	21.6562	21.2764	21.2395	21.0876	21.2902	21.5814	20.8967	21.4359	21.0043	21.5604	21.5066	21.2121	21.5536	21.4192	20.8392	21.4739	21.2059	21.4335	20.3181	20.5209
A0A1D6E455	TREMBLE	ARM repeat superfamily protein OS=Zea mays OX=4577 GN=103646122 PE=4 SV=1	103646122	paleturquoise	0	0	0	0	0	20.5836	21.7039	18.4315	0	0	21.7947	0	19.0446	22.5673	0	19.1058	0	0	18.399	0	0	0	0	0	0	0	0
A0A1D6E458	TREMBLE	ARM repeat superfamily protein OS=Zea mays OX=4577 GN=103646122 PE=4 SV=1	103646122	green	19.6837	19.3222	17.9892	18.7541	19.016	18.4828	19.236	19.1206	19.034	18.2673	18.4622	17.5097	18.2585	18.2987	18.0011	18.6439	18.4753	18.3572	0	0	18.2903	19.9842	18.0981	18.0777	19.8501	19.4045	18.1482
A0A1D6E468	TREMBLE	XendoU domain-containing protein OS=Zea mays OX=4577 GN=ZEAMMB73_Zm00001d002775 PE=4 SV=1	Zm00001d002775	green	20.4079	19.8212	20.4551	19.9975	20.7639	20.806	19.6318	19.9699	0	20.5324	20.7293	20.7775	0	20.7307	20.6253	20.7698	19.9314	19.6833	20.2169	20.807	20.2115	20.7993	20.8498	19.5201	20.905	19.8409	19.9408
A0A1D6E497	TREMBLE	RNA recognition water-stress protein1 OS=Zea mays OX=4577 GN=541976 PE=4 SV=1	541976	green	18.5729	18.7387	18.7675	20.0646	18.972	19.0023	17.8888	19.2613	19.9058	17.6256	17.6775	17.791	18.4503	18.7742	19.0123	19.4558	18.8283	19.2425	18.5021	18.2527	18.7022	18.9503	18.9625	19.2975	18.4769	19.5351	19.4791
A0A1D6E4B0	TREMBLE	Mannosyltransferase OS=Zea mays OX=4577 GN=ZEAMMB73_Zm00001d002791 PE=3 SV=1	Zm00001d002791	blue	0	0	17.8002	0	0	0	0	0	0	18.1932	17.8563	0	0	0	18.9554	0	0	17.2376	17.9949	17.9476	17.9481	0	17.6762	17.8763	18.0561	0	0
A0A1D6E4F1	TREMBLE	GT-2-like 1 OS=Zea mays OX=4577 GN=ZEAMMB73_Zm00001d002801 PE=4 SV=1	Zm00001d002801	black	0	18.0242	0	18.9435	19.0012	17.6917	18.6778	0	18.6432	20.0825	19.6785	18.1319	19.4359	19.4552	20.2234	19.3619	19.2879	18.9114	19.4296	17.8671	18.6367	19.7024	17.6384	17.3288	17.9739	20.0497	17.6577
A0A1D6E4M0	TREMBLE	Elongation factor G, chloroplastic OS=Zea mays OX=4577 GN=103646146 PE=3 SV=1	103646146	green	20.1985	19.5229	19.7777	20.2689	20.365	19.6204	20.579	20.9519	20.6737	19.1307	19.5399	19.0792	19.4087	19.2897	19.1812	18.8709	19.3064	19.1705	19.2812	19.8578	19.6833	20.0896	20.2254	20.2374	20.8256	20.5126	20.4508
A0A1D6E4M2	TREMBLE	Vacuolar processing enzyme, beta-isozyme OS=Zea mays OX=4577 GN=100286140 PE=4 SV=1	100286140	green	20.0078	19.8175	19.8999	19.94	19.7124	19.589	18.9041	19.6784	18.735	20.5202	20.248	20.381	20.2489	20.0109	20.1506	19.6509	20.2569	20.005	19.9323	20.0238	20.4269	19.5159	19.9796	19.5012	19.1136	20.2633	19.7234
A0A1D6E4M3	TREMBLE	Vacuolar processing enzyme, beta-isozyme OS=Zea mays OX=4577 GN=100286140 PE=4 SV=1	100286140	magenta	18.0366	0	17.8101	0	16.8782	16.9184	0	16.7828	0	20.0646	19.4268	19.6914	19.037	18.9204	18.7091	19.9822	19.0811	18.7446	19.6378	18.9314	18.4398	0	16.7274	0	0	0	0
A0A1D6E4T3	TREMBLE	(+)-neomenthol dehydrogenase OS=Zea mays OX=4577 GN=100217183 PE=4 SV=1	100217183	green	22.0232	22.3974	21.6405	21.5426	21.6187	21.4362	20.9302	20.7773	21.4837	22.1256	22.6357	22.1223	22.2266	22.0459	22.6595	22.1545	21.6352	21.9923	22.5877	22.7338	22.4948	21.3937	21.546	21.5076	21.3031	21.924	21.7897
A0A1D6E4T9	TREMBLE	Putative beta-D-xylosidase 6 OS=Zea mays OX=4577 GN=ZEAMMB73_Zm00001d002853 PE=4 SV=1	Zm00001d002853	blue	21.0377	20.9331	21.0688	21.1918	21.2113	21.056	21.1002	21.0285	21.3061	22.304	22.1324	22.2647	22.0922	21.879	22.1854	22.5443	21.9443	21.647	22.0856	22.371	22.2353	21.9919	22.2258	22.3863	22.1915	22.284	22.5069
A0A1D6E4Z5	TREMBLE	Putative ACR OS=Zea mays OX=4577 GN=ZEAMMB73_Zm00001d002878 PE=3 SV=1	Zm00001d002878	plum1	19.7745	19.6723	19.4981	19.7757	19.6831	19.6884	19.7702	19.8743	19.816	20.0282	19.671	20.121	20.0134	19.9132	19.4311	19.8943	19.5221	19.7341	20.1331	19.3145	19.5177	20.0033	19.5979	19.5183	19.4904	20.1141	19.7709
A0A1D6E501	TREMBLE	3-isopropylmalate dehydrogenase OS=Zea mays OX=4577 GN=ZEAMMB73_Zm00001d002880 PE=3 SV=1	Zm00001d002880	lightgreen	22.9472	22.6769	22.9513	22.8588	23.5038	23.3443	23.6899	23.4121	23.4745	23.7533	22.9968	23.3447	23.3679	23.7656	23.4624	22.9298	23.8322	23.9027	23.8434	22.0313	23.1084	24.1227	23.8125	23.6855	23.7406	24.2516	23.8253
A0A1D6E513	TREMBLE	Soluble inorganic pyrophosphatase OS=Zea mays OX=4577 GN=541666 PE=3 SV=1	541666	cyan	23.8467	24.1256	24.218	24.0674	23.0891	24.2353	23.8246	22.7151	22.9498	23.6738	23.5107	23.7371	23.8144	23.7911	23.6229	24.1216	23.4891	23.6032	23.6199	24.1954	24.117	23.3823	23.563	22.9628	23.6379	22.6369	22.498
A0A1D6E530	TREMBLE	Peroxidase OS=Zea mays OX=4577 GN=ZEAMMB73_Zm00001d002899 PE=3 SV=1	Zm00001d002899	blue	17.3632	17.6829	17.8938	0	0	0	0	0	0	20.1752	20.5596	19.0411	20.3352	20.2453	20.184	18.8819	19.9961	19.6933	20.1243	19.6043	19.7282	19.5193	0	17.5647	17.2367	19.8869	17.6621
A0A1D6E547	TREMBLE	Protein kinase superfamily protein OS=Zea mays OX=4577 GN=ZEAMMB73_Zm00001d002905 PE=4 SV=1	Zm00001d002905	darkturquoise	18.4119	17.9908	18.5711	18.3663	0	18.0053	0	0	0	18.4501	19.2216	18.5974	0	0	0	0	0	0	19.1751	19.254	19.8267	0	0	0	0	18.1859	0
A0A1D6E558	TREMBLE	Glyoxal oxidase-related protein OS=Zea mays OX=4577 GN=103648498 PE=4 SV=1	103648498	lightyellow	21.9811	22.2976	0	0	0	0	21.4004	0	0	22.548	21.6673	22.3667	22.6481	22.3195	21.8644	23.0635	22.0734	22.0823	21.7975	21.5045	21.4212	21.2366	0	0	21.5302	0	0
A0A1D6E560	TREMBLE	Tetratricopeptide repeat (TPR)-like superfamily protein OS=Zea mays OX=4577 GN=ZEAMMB73_Zm00001d002919 PE=4 SV=1	Zm00001d002919	white	21.6233	21.6006	21.5612	21.6609	21.104	21.7066	21.4409	21.839	22.1459	21.5679	21.5635	21.4315	21.5825	21.4653	21.448	21.8056	21.4683	21.5051	21.5482	21.7256	21.5922	21.5492	21.564	21.0665	21.9909	21.4211	21.6891
A0A1D6E566	TREMBLE	AP-4 complex subunit mu OS=Zea mays OX=4577 GN=103646175 PE=3 SV=1	103646175	green	21.1116	21.3007	21.0682	21.3934	21.141	21.1492	21.5481	21.1817	20.8826	21.2951	21.2472	21.3093	21.3371	21.3267	21.403	21.6605	21.1882	21.1894	21.2604	21.5773	20.9733	21.1736	21.2437	21.4457	21.6677	20.7415	21.2687
A0A1D6E5D5	TREMBLE	Transportin-1 OS=Zea mays OX=4577 GN=100381988 PE=4 SV=1	100381988	darkmagenta	20.7462	20.7683	20.6283	20.5849	20.9473	20.7352	20.9294	20.4676	21.2821	20.9772	20.8457	20.9266	21.025	21.0454	20.5817	20.0199	21.0167	21.1563	21.0809	20.7624	21.199	21.1149	21.1476	20.9949	21.0255	21.0999	21.1108
A0A1D6E5I0	TREMBLE	C2 calcium/lipid-binding plant phosphoribosyltransferase family protein OS=Zea mays OX=4577 GN=ZEAMMB73_Zm00001d002939 PE=4 SV=1	Zm00001d002939	green	20.4272	20.6073	20.3635	20.5295	20.7526	20.8028	20.8728	21.2849	21.1397	20.2431	20.1416	20.2087	20.2713	20.3672	19.9316	20.8328	20.3692	20.2699	20.3767	19.8675	20.4263	20.3877	20.5997	20.7971	20.7755	20.807	20.8817
A0A1D6E5I1	TREMBLE	C2 calcium/lipid-binding plant phosphoribosyltransferase family protein OS=Zea mays OX=4577 GN=ZEAMMB73_Zm00001d002939 PE=4 SV=1	Zm00001d002939	green	21.7145	21.2062	21.0257	21.5627	21.7814	21.5683	21.7737	21.6151	21.41	21.0507	20.7204	20.8457	21.1168	21.2357	21.2308	22.008	21.7125	21.2947	20.9702	20.9902	21.4282	21.5242	21.4084	21.7175	21.9576	21.9559	21.9675
A0A1D6E5I8	TREMBLE	GDP-mannose transporter GONST5 OS=Zea mays OX=4577 GN=100280075 PE=4 SV=1	100280075	orange	0	0	0	0	0	0	0	0	0	18.3895	18.3292	18.4259	0	0	0	0	0	0	19.1912	0	0	0	0	0	0	0	0
A0A1D6E5J7	TREMBLE	Methyltransferase OS=Zea mays OX=4577 GN=100285199 PE=3 SV=1	100285199	palevioletred3	20.425	21.021	20.9336	21.124	19.7516	21.0586	20.4234	21.1	0	20.7603	20.6944	20.5473	20.8851	0	20.6695	19.9508	20.0943	19.8885	21.1377	0	20.3822	0	19.7714	20.378	0	21.1043	21.4069
A0A1D6E5M1	TREMBLE	Ras-related protein18A1 OS=Zea mays OX=4577 GN=100383817 PE=4 SV=1	100383817	green	22.8839	22.7857	22.8652	22.933	23.0964	22.9413	23.0429	22.9003	23.1057	22.535	22.6461	22.6475	22.8239	22.7615	22.5489	23.1457	22.5838	22.7697	22.5827	22.9275	22.7982	22.7415	22.7773	22.8465	23.2593	23.1178	22.9951
A0A1D6E5M6	TREMBLE	Protein CHROMATIN REMODELING 24 OS=Zea mays OX=4577 GN=100384583 PE=4 SV=1	100384583	blue	18.0179	17.6147	17.8723	17.9038	0	17.6789	0	17.843	17.557	18.3267	19.0771	19.1789	18.5332	18.8637	18.5562	18.7569	18.1097	18.2523	18.2291	17.8159	18.3764	19.0398	18.3269	18.0665	0	18.9579	18.7957
A0A1D6E5P3	TREMBLE	Putative aquaporin TIP3-2 OS=Zea mays OX=4577 GN=103646186 PE=3 SV=1	103646186	green	16.9822	22.4613	22.7811	23.6405	23.746	23.4896	24.2958	24.1313	24.6281	21.8606	21.8689	21.9441	22.5796	22.3978	22.5226	23.2648	23.079	22.9394	21.8707	21.4129	21.5932	22.8789	23.1471	23.412	23.8759	23.6494	23.449
A0A1D6E5Q7	TREMBLE	Kunitz trypsin inhibitor 1 OS=Zea mays OX=4577 GN=ZEAMMB73_Zm00001d002960 PE=4 SV=1	Zm00001d002960	lightgreen	20.1835	20.1937	20.7178	20.7087	20.787	20.1379	20.8354	20.7182	21.0738	21.0664	21.4839	21.6601	22.1844	21.6469	22.5949	22.0885	21.5766	22.7411	20.9948	21.0635	21.7694	23.3171	22.6091	23.0629	22.7607	23.4998	23.8079
A0A1D6E5Q8	TREMBLE	mRNA cap guanine-N7 methyltransferase 2 OS=Zea mays OX=4577 GN=ZEAMMB73_Zm00001d002961 PE=4 SV=1	Zm00001d002961	orange	0	0	0	0	0	18.4342	0	0	0	0	18.953	18.3088	0	0	0	0	0	0	18.8498	18.5106	0	0	0	0	0	0	0
A0A1D6E5R3	TREMBLE	Nicoti0midase 2 OS=Zea mays OX=4577 GN=107228385 PE=4 SV=1	107228385	green	0	0	0	19.5583	19.4757	18.8376	19.8036	19.6085	20.3501	0	0	0	0	0	0	0	0	0	0	17.8704	0	0	0	19.0576	20.3062	0	0
A0A1D6E5S3	TREMBLE	AFG1-like ATPase family protein OS=Zea mays OX=4577 GN=100191835 PE=4 SV=1	100191835	yellow	0	20.2145	0	19.9725	0	0	0	0	0	0	19.8004	19.5767	19.6678	19.9165	20.0098	0	0	19.9512	0	19.9419	0	20.1114	0	19.9892	20.2125	0	0
A0A1D6E5V0	TREMBLE	Protein RETICULATA chloroplastic OS=Zea mays OX=4577 GN=100277077 PE=4 SV=1	100277077	orangered4	20.5102	0	19.1425	20.4051	20.8677	20.1475	19.3577	19.3795	0	20.5316	19.5511	20.2157	20.6157	20.1735	20.2269	21.0707	20.504	20.318	20.5887	20.4238	20.6302	20.7673	20.2976	19.3359	21.1017	0	0
A0A1D6E5X5	TREMBLE	IAA-amino acid hydrolase ILR1-like 3 OS=Zea mays OX=4577 GN=ZEAMMB73_Zm00001d003002 PE=4 SV=1	Zm00001d003002	green	0	0	0	0	0	0	0	0	0	0	0	0	0	0	19.3596	0	0	0	0	19.5339	0	20.0565	0	20.4425	0	0	0
A0A1D6E5Y8	TREMBLE	Phenylalanine ammonia-lyase OS=Zea mays OX=4577 GN=100281042 PE=3 SV=1	100281042	green	19.1062	18.8579	18.8706	19.0911	18.3886	19.8754	19.1615	0	20.1153	0	0	0	0	0	0	0	0	0	0	0	0	20.5912	0	16.7565	19.2145	0	0
A0A1D6E5Z0	TREMBLE	Phenylalanine ammonia-lyase OS=Zea mays OX=4577 GN=100384215 PE=3 SV=1	100384215	darkturquoise	22.5832	22.7354	21.8844	21.9958	21.2848	21.6874	21.5265	21.8127	21.9547	22.1726	22.1413	22.6593	21.6883	21.927	21.5895	21.0803	21.3873	21.3229	22.037	22.3792	21.8804	22.5763	22.1773	20.5228	22.3831	20.6228	21.678
A0A1D6E5Z5	TREMBLE	Adenosine kinase 2 OS=Zea mays OX=4577 GN=103646212 PE=4 SV=1	103646212	blue	21.2275	21.6521	21.3691	22.2558	22.3964	22.1275	22.6831	22.6468	22.5257	19.925	19.1246	19.9502	20.0099	20.1271	20.2203	20.3669	20.202	20.1409	20.0643	20.825	20.6983	20.3944	19.9902	20.9642	20.3152	20.1631	20.2449
A0A1D6E601	TREMBLE	Protein kinase superfamily protein OS=Zea mays OX=4577 GN=ZEAMMB73_Zm00001d003019 PE=4 SV=1	Zm00001d003019	steelblue	21.1765	20.9944	21.0026	21.0832	0	0	19.9302	0	0	20.4551	20.8324	19.4847	19.8316	20.592	20.7835	20.8289	20.9281	20.0247	20.2685	21.375	20.6326	20.0845	0	19.8838	20.2236	20.5001	20.6217
A0A1D6E673	TREMBLE	Putative low-specificity L-threonine aldolase 1 OS=Zea mays OX=4577 GN=100274124 PE=4 SV=1	100274124	lightgreen	20.0748	21.4296	21.2008	21.2638	19.9566	21.7793	20.7871	21.0648	20.5976	21.5383	21.2965	20.2008	20.8305	20.5422	20.3178	0	20.0031	20.0193	20.7597	21.4792	21.2939	20.2022	20.338	0	20.4663	20.1181	19.8683
A0A1D6E685	TREMBLE	Protein root UVB sensitive 2 chloroplastic OS=Zea mays OX=4577 GN=ZEAMMB73_Zm00001d003066 PE=4 SV=1	Zm00001d003066	green	20.1195	20.0881	20.4457	20.1039	19.9769	19.2337	19.0865	19.6511	20.4552	20.6324	20.4369	20.7748	20.4788	20.4203	20.5768	20.43	20.606	20.6974	20.7505	20.3796	20.3879	20.3494	20.4002	20.0674	19.6617	20.5939	20.2766
A0A1D6E6A5	TREMBLE	General transcription factor IIH subunit 2 OS=Zea mays OX=4577 GN=100274342 PE=4 SV=1	100274342	yellow	19.1033	19.2547	19.3404	0	19.4419	19.765	0	0	0	19.4883	18.7056	18.9615	0	19.109	0	0	19.3079	18.9752	19.0581	19.2216	18.8487	18.92	19.0482	0	19.0833	19.2906	0
A0A1D6E6A8	TREMBLE	Glutaredoxin homolog1 OS=Zea mays OX=4577 GN=100283339 PE=4 SV=1	100283339	green	23.8244	23.7571	23.9339	24.5159	24.2563	24.0862	24.3961	24.2562	24.7945	23.776	23.6074	24.033	24.2628	24.2324	23.6628	25.3082	24.2611	24.4107	23.8957	24.6519	24.0115	24.461	24.2695	24.1588	24.7594	24.564	24.8935
A0A1D6E6A9	TREMBLE	Glutaredoxin homolog1 OS=Zea mays OX=4577 GN=100283339 PE=4 SV=1	100283339	royalblue	27.6384	27.1242	27.3794	27.9286	27.7161	27.4466	28.133	28.1269	28.5825	27.4378	27.7126	27.883	26.8023	27.6784	24.7672	26.7751	28.1522	28.1162	27.7164	27.5879	27.7977	25.7365	24.784	28.376	28.5278	28.5387	26.3828
A0A1D6E6B4	TREMBLE	Isocitrate dehydrogenase [NADP] OS=Zea mays OX=4577 GN=ZEAMMB73_Zm00001d003083 PE=3 SV=1	Zm00001d003083	green	22.6573	22.6878	22.7537	23.2629	23.4109	22.9067	23.5682	23.0849	23.5156	22.3354	22.3372	22.3577	22.6194	22.7054	22.379	23.1482	22.7168	22.7393	22.3536	22.5362	22.2621	22.9886	22.7343	23.021	23.1978	23.0279	23.2812
A0A1D6E6B5	TREMBLE	Isocitrate dehydrogenase [NADP] OS=Zea mays OX=4577 GN=ZEAMMB73_Zm00001d003083 PE=3 SV=1	Zm00001d003083	green	21.5097	21.4075	21.6367	21.8767	22.1594	21.8496	22.5624	21.8302	22.231	21.5863	21.1242	21.2927	21.5523	21.7564	21.3214	21.9285	21.7626	21.7128	21.4053	21.4083	20.9225	21.7712	21.7364	21.8627	22.0977	21.9835	22.1423
A0A1D6E6D0	TREMBLE	CLIP-associated protein OS=Zea mays OX=4577 GN=103646242 PE=4 SV=1	103646242	paleturquoise	21.0379	20.4463	21.0463	20.102	19.9508	20.1293	20.6658	21.1984	21.6445	20.9823	20.7012	20.4878	21.03	20.7013	21.1664	20.1394	20.0398	20.0409	21.3965	21.5235	21.5876	20.2273	19.8162	19.7128	20.0506	0	19.7577
A0A1D6E6G4	TREMBLE	CLIP-associated protein OS=Zea mays OX=4577 GN=103646242 PE=4 SV=1	103646242	honeydew1	0	19.8802	19.8052	0	0	0	0	0	0	0	18.7314	0	19.4077	0	0	0	0	0	0	19.124	0	0	0	0	19.2046	0	0
A0A1D6E6L1	TREMBLE	Polyadenylate-binding protein OS=Zea mays OX=4577 GN=ZEAMMB73_Zm00001d003106 PE=3 SV=1	Zm00001d003106	darkslateblue	19.75	19.7226	19.6593	18.3725	18.5326	20.5361	17.8749	19.3259	0	18.1873	20.7195	18.1881	20.3714	21.4228	20.8037	19.8876	21.864	21.4429	20.3161	21.093	18.3846	20.1347	18.1368	18.7408	21.6071	20.3484	19.8192
A0A1D6E6L6	TREMBLE	Adenine phosphoribosyltransferase1 OS=Zea mays OX=4577 GN=ZEAMMB73_Zm00001d003108 PE=4 SV=1	Zm00001d003108	yellow	21.3909	21.4824	20.9079	20.9131	0	20.9812	0	0	0	20.9233	20.738	21.0617	20.639	20.4029	20.5083	0	20.7307	20.1075	21.387	21.6234	21.5867	20.3321	20.7339	0	0	0	20.2173
A0A1D6E6L9	TREMBLE	Adenine phosphoribosyltransferase1 OS=Zea mays OX=4577 GN=ZEAMMB73_Zm00001d003108 PE=4 SV=1	Zm00001d003108	green	17.6006	17.7614	17.5151	18.8497	18.705	17.5748	17.3594	17.4216	17.4545	19.0522	18.7574	18.7592	17.6488	18.5331	18.7951	17.7718	18.6568	16.9226	19.4901	19.1397	19.1349	18.7638	18.4154	0	0	16.6553	0
A0A1D6E6T5	TREMBLE	40S ribosomal protein S11-1 OS=Zea mays OX=4577 GN=ZEAMMB73_Zm00001d003118 PE=3 SV=1	Zm00001d003118	green	23.6577	23.9287	23.8027	24.3894	24.3472	24.124	24.3342	24.6411	24.9199	23.6083	23.3406	23.315	23.7092	23.5989	23.8205	24.2416	23.7267	23.824	23.5839	23.7088	23.749	24.0212	23.9666	24.083	24.2281	24.6727	24.3949
A0A1D6E6T7	TREMBLE	Trafficking protein particle complex II-specific subunit 120-like protein OS=Zea mays OX=4577 GN=103646252 PE=4 SV=1	103646252	green	0	20.4309	20.7634	0	0	0	0	0	0	20.8524	20.9505	21.4564	21	20.5162	0	0	0	0	0	21.526	20.8719	0	0	19.9528	0	0	0
A0A1D6E6U1	TREMBLE	Trafficking protein particle complex II-specific subunit 120-like protein OS=Zea mays OX=4577 GN=103646252 PE=4 SV=1	103646252	darkmagenta	0	19.0778	0	0	0	0	0	20.2907	19.2622	19.7496	0	20.0178	0	20.3513	19.6904	20.465	19.7013	19.1477	0	0	0	0	0	0	0	0	0
A0A1D6E6U6	TREMBLE	PREDICTED: dentin sialophosphoprotein-like [Zea mays](predicted) OS=Zea mays OX=4577 GN=103646255 PE=4 SV=1	103646255	green	20.9782	21.3408	20.9944	21.1225	21.5961	21.0144	21.4444	21.2316	21.5225	20.3226	20.2166	0	20.6548	0	21.0764	21.6307	0	20.8911	20.6331	0	20.372	21.3549	21.1005	21.7534	21.354	21.262	21.6741
A0A1D6E6Y0	TREMBLE	Hydroxycin0moyltransferase5 OS=Zea mays OX=4577 GN=ZEAMMB73_Zm00001d003129 PE=4 SV=1	Zm00001d003129	green	21.1107	21.3678	21.7854	21.4027	21.4399	21.2624	22.0805	22.172	22.3734	21.0553	20.6605	20.7865	21.0898	20.8429	20.8532	22.0612	21.9893	20.7099	21.264	21.0878	21.741	22.4538	21.8921	21.8592	22.9094	22.3293	22.5849
A0A1D6E701	TREMBLE	Protein TRIGALACTOSYLDIACYLGLYCEROL 3 chloroplastic OS=Zea mays OX=4577 GN=ZEAMMB73_Zm00001d003145 PE=4 SV=1	Zm00001d003145	darkmagenta	18.6311	18.9853	17.9917	18.859	18.8935	18.7912	18.7607	18.9317	19.3138	18.6708	0	18.7911	18.6816	19.1313	18.3766	19.1851	18.8335	18.4063	18.6448	18.6448	18.5594	0	18.6004	18.5909	18.9893	18.7717	18.4991
A0A1D6E704	TREMBLE	Eukaryotic translation initiation factor isoform 4G-2 OS=Zea mays OX=4577 GN=103646262 PE=4 SV=1	103646262	magenta	21.8675	21.6933	21.8076	21.7811	22.0299	22.0521	21.9709	21.8036	21.1282	21.8114	21.7327	21.7623	21.8048	21.7632	21.9176	22.1988	21.5568	21.6852	21.753	21.9493	22.006	21.9637	22.0226	21.9804	22.4681	22.0902	22.0674
A0A1D6E706	TREMBLE	Eukaryotic translation initiation factor isoform 4G-2 OS=Zea mays OX=4577 GN=103646262 PE=4 SV=1	103646262	sienna3	20.9214	21.2202	20.6418	20.8253	20.925	20.8119	20.952	20.1338	19.6718	20.6106	20.6414	20.7516	20.8471	21.1296	20.6735	20.9733	20.7705	20.8792	20.1914	20.5174	19.9746	19.9825	20.4336	19.7752	20.2217	20.4242	20.1547
A0A1D6E777	TREMBLE	LETM1-like protein OS=Zea mays OX=4577 GN=ZEAMMB73_Zm00001d003166 PE=4 SV=1	Zm00001d003166	honeydew1	18.7537	18.6991	19.617	19.3921	18.9567	19.8352	19.4447	19.698	18.6466	18.4828	17.6505	18.5986	17.9041	18.6381	18.2475	18.1359	19.1881	19.1447	0	18.0312	18.5751	18.7114	19.3807	19.7535	18.5249	17.9686	19.3784
A0A1D6E783	TREMBLE	LETM1-like protein OS=Zea mays OX=4577 GN=ZEAMMB73_Zm00001d003166 PE=4 SV=1	Zm00001d003166	coral1	0	0	0	0	18.705	0	19.5571	18.4081	0	0	0	0	19.8715	0	0	0	0	0	0	0	0	0	0	0	0	0	0
A0A1D6E789	TREMBLE	NAD(P)-binding Rossmann-fold superfamily protein OS=Zea mays OX=4577 GN=ZEAMMB73_Zm00001d003173 PE=3 SV=1	Zm00001d003173	magenta	17.0378	17.6425	17.7849	16.5278	0	0	0	16.4541	0	21.0893	20.5886	20.5611	18.9093	20.2423	20.3018	18.3767	17.617	17.9378	21.0477	20.3912	19.3778	18.0585	17.7589	17.3502	0	0	0
A0A1D6E7A7	TREMBLE	uncharacterized LOC8278573 precursor [Ricinus communis](predicted) OS=Zea mays OX=4577 GN=ZEAMMB73_Zm00001d003186 PE=4 SV=1	Zm00001d003186	green	21.5598	21.2931	21.3702	21.8152	22.1574	21.4417	21.9991	21.9933	22.1427	20.8284	21.1555	21.0172	21.4473	21.4799	21.3273	22.5171	22.2298	21.5949	21.4294	21.2558	21.3558	21.9552	22.0662	22.8229	22.8974	23.0828	22.8531
A0A1D6E7B3	TREMBLE	EndoChitinase EP3 OS=Zea mays OX=4577 GN=ZEAMMB73_Zm00001d003191 PE=4 SV=1	Zm00001d003191	green	24.0511	23.777	23.9398	24.5051	25.3873	24.2909	24.8358	24.2968	25.1582	22.6476	22.6087	22.1067	23.379	23.307	22.7703	23.6572	23.9907	23.7157	22.0272	0	20.8753	24.6765	24.582	24.8731	0	24.9421	24.5353
A0A1D6E7D2	TREMBLE	eIF-2-alpha kinase GCN2 OS=Zea mays OX=4577 GN=103646282 PE=4 SV=1	103646282	lightcyan1	19.6705	0	0	0	0	0	0	0	0	0	20.7369	0	0	0	0	0	0	20.3946	0	0	0	0	0	20.29	0	0	0
A0A1D6E7H1	TREMBLE	DNA-directed RNA polymerase subunit OS=Zea mays OX=4577 GN=103646285 PE=3 SV=1	103646285	yellow	19.8144	20.0191	0	20.1072	0	0	0	0	0	19.2026	18.59	19.229	19.5487	0	0	19.8999	0	0	0	0	19.9747	0	0	20.1572	19.9285	20.6723	20.1896
A0A1D6E7M3	TREMBLE	Protoporphyrinogen oxidase OS=Zea mays OX=4577 GN=541866 PE=3 SV=1	541866	green	17.9704	18.1955	17.8821	17.9445	18.4157	18.5804	18.5323	18.6609	18.7283	19.8837	19.1973	19.8641	19.3826	20.4646	19.8912	20.5867	19.481	18.4266	19.0171	20.1738	20.155	19.6091	19.1085	18.5009	18.6091	17.966	18.32
A0A1D6E7P5	TREMBLE	ATP/GTP binding protein OS=Zea mays OX=4577 GN=100283477 PE=4 SV=1	100283477	magenta	20.5209	0	0	0	0	0	0	0	0	0	0	0	0	0	20.0484	0	0	0	0	0	0	0	0	0	20.4676	0	0
A0A1D6E7V5	TREMBLE	Galactose oxidase/kelch repeat superfamily protein OS=Zea mays OX=4577 GN=100286045 PE=4 SV=1	100286045	honeydew1	0	0	19.2507	0	0	0	0	0	0	0	18.9581	0	0	0	19.2797	0	0	0	19.2881	0	19.5689	0	0	0	19.7905	0	0
A0A1D6E7V9	TREMBLE	Malate synthase OS=Zea mays OX=4577 GN=ZEAMMB73_Zm00001d003247 PE=3 SV=1	Zm00001d003247	green	22.544	22.099	22.1727	23.5112	23.9246	22.7001	23.7805	23.5087	24.3086	22.1793	21.8735	21.9392	22.5603	22.7722	22.2149	23.3024	23.0979	22.9591	22.4762	22.1882	22.3557	24.0755	23.8444	24.4341	24.1606	24.2601	24.2379
A0A1D6E7X7	TREMBLE	Glucose-6-phosphate dehydrogenase1 OS=Zea mays OX=4577 GN=100284317 PE=4 SV=1	100284317	darkred	20.8852	21.0706	21.1425	20.8367	21.411	21.913	21.5585	21.7621	21.2139	21.6132	20.4959	21.2247	21.1871	21.5739	20.5869	0	21.9032	21.9461	21.3354	20.5267	20.972	22.0336	21.3453	21.2844	0	22.0718	20.3394
A0A1D6E7X9	TREMBLE	Glucose-6-phosphate 1-dehydrogenase OS=Zea mays OX=4577 GN=100284317 PE=3 SV=1	100284317	darkturquoise	19.6802	19.9296	19.8392	20.1101	20.1605	20.4469	19.2413	20.1597	19.4593	20.4066	19.9365	20.1195	20.0672	20.2673	20.0163	21.1301	20.7495	20.5562	19.7997	20.0323	19.8605	20.5731	20.369	20.1342	20.6642	20.4281	20.2059
A0A1D6E7Y1	TREMBLE	Plant UBX domain-containing protein 1 OS=Zea mays OX=4577 GN=100276041 PE=4 SV=1	100276041	magenta	20.8391	20.8869	20.6758	21.0725	21.132	20.8287	0	0	21.3982	0	20.4514	21.1541	20.854	20.8903	20.9431	21.2797	21.1571	20.9397	20.5938	21.1357	19.4955	20.6195	20.1251	0	0	0	0
A0A1D6E839	TREMBLE	Topoisomerase-like protein OS=Zea mays OX=4577 GN=ZEAMMB73_Zm00001d003265 PE=4 SV=1	Zm00001d003265	honeydew1	20.3266	20.3281	20.1786	20.2831	20.7253	20.7049	20.5934	20.3634	20.7944	19.6702	20.2267	20.4519	20.3813	20.7487	20.2528	21.2781	20.903	20.7094	20.2103	19.0682	20.1542	21.3495	20.7964	20.9175	19.8457	20.7878	20.6338
A0A1D6E8B6	TREMBLE	Stachyose synthase OS=Zea mays OX=4577 GN=ZEAMMB73_Zm00001d003277 PE=4 SV=1	Zm00001d003277	darkmagenta	21.3967	21.5141	21.7226	21.2382	21.1052	21.1694	21.6808	21.6217	21.0183	20.2734	20.3447	20.5702	19.9074	20.256	20.7199	19.6341	19.3185	20.0952	18.0199	16.5165	18.0995	19.884	19.9126	18.4407	0	18.2655	18.7754
A0A1D6E8C9	TREMBLE	Cellulase (Glycosyl hydrolase family 5) protein OS=Zea mays OX=4577 GN=ZEAMMB73_Zm00001d003281 PE=3 SV=1	Zm00001d003281	green	22.9467	22.9729	22.9423	23.3957	23.3172	23.1584	23.1923	23.3284	23.5804	22.1977	22.1691	22.3171	22.4782	22.5433	22.2614	22.2443	22.6686	22.4107	22.6771	22.3697	22.5551	23.0052	23.0581	23.337	23.5164	23.8975	23.7285
A0A1D6E8D3	TREMBLE	SWI/SNF complex subunit SWI3A OS=Zea mays OX=4577 GN=ZEAMMB73_Zm00001d003284 PE=4 SV=1	Zm00001d003284	darkgreen	0	18.9542	18.4829	19.4963	0	0	18.886	0	0	0	17.669	0	18.5565	0	0	0	0	0	18.6171	0	19.204	0	18.7579	0	0	0	18.2259
A0A1D6E8D9	TREMBLE	Eukaryotic translation initiation factor 4B2 OS=Zea mays OX=4577 GN=100304283 PE=4 SV=1	100304283	midnightblue	18.7091	20.475	20.8418	18.9668	18.7425	20.7434	19.8223	18.6198	20.0642	19.2057	19.9792	20.1088	19.8776	20.0752	19.1573	0	20.3244	18.9606	20.0141	20.781	20.1957	19.2324	19.4853	18.9262	19.9659	20.715	20.0967
A0A1D6E8F4	TREMBLE	Transglutami0se21 OS=Zea mays OX=4577 GN=542049 PE=4 SV=1	542049	palevioletred3	19.2504	20.0051	19.4109	19.7576	19.8228	20.2563	18.7805	21.0303	20.3262	19.8559	19.6728	19.774	20.0412	18.3411	19.638	18.2767	0	19.3746	19.9182	20.0785	19.7025	18.3412	19.5614	18.3386	19.4635	19.9254	19.0529
A0A1D6E8H3	TREMBLE	Amine oxidase OS=Zea mays OX=4577 GN=100383438 PE=3 SV=1	100383438	blue	21.7868	21.6318	20.9002	22.1412	21.9109	21.7433	22.0178	20.8888	20.9544	21.367	20.8925	20.8356	21.2376	21.52	20.9841	21.2746	20.7565	20.4189	20.5326	21.0387	20.8588	21.0987	20.5519	21.2923	20.8539	20.9504	21.1665
A0A1D6E8I8	TREMBLE	Leucine-rich repeat (LRR) family protein OS=Zea mays OX=4577 GN=ZEAMMB73_Zm00001d003317 PE=4 SV=1	Zm00001d003317	green	20.2972	20.9546	20.4283	20.6923	21.2308	21.0421	21.4947	21.4797	21.732	20.104	19.1323	19.521	19.5265	19.345	19.1775	0	20.7189	19.5588	20.9583	20.703	21.0045	20.974	21.6401	21.5165	22.181	22.6262	21.7822
A0A1D6E8M0	TREMBLE	RNA binding (RRM/RBD/RNP motifs) family protein OS=Zea mays OX=4577 GN=103646328 PE=4 SV=1	103646328	paleturquoise	18.2206	18.0456	18.8442	0	0	0	18.6079	19.1991	0	0	0	17.7889	0	16.9939	0	0	0	18.8623	0	0	17.8826	0	0	0	0	0	0
A0A1D6E8R3	TREMBLE	Ras related protein1 OS=Zea mays OX=4577 GN=ZEAMMB73_Zm00001d003347 PE=4 SV=1	Zm00001d003347	darkmagenta	22.5455	22.5217	22.6771	22.8615	23.1081	20.9338	23.2356	23.2229	23.4509	22.5154	22.695	22.6487	22.8864	22.8755	23.1453	23.3885	22.6326	22.8123	21.3641	21.2658	21.3475	21.5421	21.5267	21.2789	20.2938	21.8998	21.9106
A0A1D6E8Y9	TREMBLE	Peroxidase OS=Zea mays OX=4577 GN=ZEAMMB73_Zm00001d003381 PE=3 SV=1	Zm00001d003381	yellow	20.8025	21.064	20.9653	20.0127	0	20.8933	0	0	0	20.6673	20.8736	20.9787	20.58	20.3341	20.1563	0	0	20.4774	20.6458	20.6771	0	0	20.9132	0	21.2659	20.8387	20.794
A0A1D6E916	TREMBLE	Plant UBX domain-containing protein 4 OS=Zea mays OX=4577 GN=ZEAMMB73_Zm00001d003393 PE=4 SV=1	Zm00001d003393	orange	18.5137	18.9831	20.7266	20.1094	20.835	19.0991	20.4433	18.9877	19.1577	20.4316	20.9736	20.7328	20.2598	19.4769	19.9917	0	20.1642	19.2159	20.5436	21.0371	20.8554	18.7259	20.7153	18.8698	20.5235	20.8795	18.7827
A0A1D6E917	TREMBLE	Plant UBX domain-containing protein 4 OS=Zea mays OX=4577 GN=ZEAMMB73_Zm00001d003393 PE=4 SV=1	Zm00001d003393	midnightblue	20.6776	21.2313	20.8868	20.8811	0	20.8891	21.4321	21.4064	21.7706	20.7497	21.4217	20.4164	20.5911	20.7397	21.4501	21.1569	0	20.5405	0	21.9558	0	21.0961	20.7247	21.1085	21.7098	21.2249	20.9563
A0A1D6E931	TREMBLE	14-3-3-like protein GF14-6 OS=Zea mays OX=4577 GN=542291 PE=3 SV=1	542291	green	27.3542	27.3641	27.4036	27.8398	27.7007	27.509	27.6838	27.5401	27.974	27.2162	27.0082	27.1919	27.4546	27.2963	27.6967	27.8498	27.4882	27.4202	27.2001	27.4902	27.4272	27.4737	27.4005	27.6562	27.8307	27.8592	27.8524
A0A1D6E954	TREMBLE	Arsenical pump-driving ATPase OS=Zea mays OX=4577 GN=ZEAMMB73_Zm00001d003423 PE=4 SV=1	Zm00001d003423	lightgreen	22.1083	21.953	21.8531	21.7061	22.1689	22.3582	22.058	22.1271	22.7592	22.3752	22.081	22.2092	22.2951	22.2707	22.1578	22.9377	22.5784	22.165	22.5895	22.2507	22.7342	22.2542	22.5535	22.5145	22.687	23.0633	22.6301
A0A1D6E955	TREMBLE	Arsenical pump-driving ATPase OS=Zea mays OX=4577 GN=ZEAMMB73_Zm00001d003423 PE=4 SV=1	Zm00001d003423	blue	19.2067	19.5167	19.5754	19.2464	19.6504	20.4271	20.1632	20.2889	20.2652	20.6081	20.7614	20.475	20.7121	20.4905	20.5499	20.6628	20.8254	20.5505	20.641	20.6614	20.4417	20.7993	20.6138	20.888	20.9856	21.1366	20.9601
A0A1D6E966	TREMBLE	Tyrosine--tRNA ligase OS=Zea mays OX=4577 GN=ZEAMMB73_Zm00001d003430 PE=3 SV=1	Zm00001d003430	blue	19.7841	20.0595	20.1452	19.5788	20.1657	20.2925	20.4151	20.2525	20.2834	20.0444	19.5103	19.7456	19.8736	19.8857	19.5212	18.3604	20.0788	20.0474	19.5261	18.6098	19.6057	20.0393	19.4234	19.5312	19.2246	19.8047	19.1366
A0A1D6E992	TREMBLE	Aldose 1-epimerase OS=Zea mays OX=4577 GN=103646366 PE=3 SV=1	103646366	green	18.0021	0	17.197	0	0	17.6175	0	18.5577	0	19.0248	20.4738	20.4773	20.1652	20.5054	20.4793	19.2579	18.937	18.9411	18.3577	19.7043	18.3188	18.5289	18.5642	18.9218	18.6866	18.8828	18.9054
A0A1D6E9B3	TREMBLE	Endoplasmic reticulum vesicle transporter protein OS=Zea mays OX=4577 GN=100282412 PE=4 SV=1	100282412	paleturquoise	0	0	0	0	0	0	0	0	0	19.8143	0	20.4472	0	0	0	0	0	0	0	0	0	19.7874	0	0	0	0	20.2324
A0A1D6E9B8	TREMBLE	DUF4057 domain-containing protein OS=Zea mays OX=4577 GN=ZEAMMB73_Zm00001d003464 PE=4 SV=1	Zm00001d003464	magenta	20.2653	20.4752	20.4299	20.0938	20.6609	19.1525	19.119	20.1217	0	21.0505	21.0277	20.9853	20.3138	19.4607	20.6411	19.458	20.9176	19.4161	21.659	21.6144	21.4166	19.2292	19.3724	19.2608	0	0	0
A0A1D6E9I2	TREMBLE	Pentatricopeptide repeat-containing protein mitochondrial OS=Zea mays OX=4577 GN=ZEAMMB73_Zm00001d003500 PE=4 SV=1	Zm00001d003500	blue	19.7806	19.2943	19.434	19.9389	20.8774	19.4215	20.1436	20.8193	20.6246	18.01	18.3547	18.4152	18.6026	18.1629	19.4563	18.8241	18.9938	18.1238	18.3185	19.0656	18.8117	18.3267	18.3326	19.0459	17.4821	16.6044	18.5122
A0A1D6E9J2	TREMBLE	FSH1 domain-containing protein OS=Zea mays OX=4577 GN=ZEAMMB73_Zm00001d003504 PE=4 SV=1	Zm00001d003504	darkred	0	0	0	0	0	0	19.8999	0	0	0	20.4791	0	0	0	0	0	20.4418	0	0	0	0	0	0	0	0	0	0
A0A1D6E9Q6	TREMBLE	PREDICTED: probable signal peptidase complex subunit 2 [Oryza brachyantha](predicted) OS=Zea mays OX=4577 GN=ZEAMMB73_Zm00001d003539 PE=4 SV=1	Zm00001d003539	blue	23.1648	23.0708	22.7219	22.8254	22.8623	23.3444	23.2808	23.2138	23.0068	23.1614	22.7003	22.8828	22.9895	22.9319	22.4833	22.5764	23.0995	22.9919	22.9492	22.7383	22.8897	22.8818	22.5425	22.6422	22.9265	23.0628	22.685
A0A1D6E9S6	TREMBLE	RmlC-like cupins superfamily protein OS=Zea mays OX=4577 GN=ZEAMMB73_Zm00001d003552 PE=4 SV=1	Zm00001d003552	green	0	0	0	0	0	0	0	0	0	23.3974	22.7767	23.1009	23.3348	23.3148	22.989	23.5715	23.8026	23.2242	0	0	0	0	23.1567	0	0	0	0
A0A1D6E9T2	TREMBLE	Putative translation initiation factor IF-2 OS=Zea mays OX=4577 GN=606453 PE=3 SV=1	606453	darkred	0	18.7293	18.8856	0	20.4738	0	0	0	0	0	0	0	18.8168	18.5038	0	0	0	0	18.6282	0	18.6811	19.4246	18.9092	0	19.1474	0	0
A0A1D6E9U1	TREMBLE	26S proteasome non-ATPase regulatory subunit 11-like protein OS=Zea mays OX=4577 GN=ZEAMMB73_Zm00001d003567 PE=4 SV=1	Zm00001d003567	black	21.7019	21.5975	21.6525	21.4875	21.6001	21.2684	21.5543	21.7458	21.8489	21.2257	21.1812	21.0896	21.3827	20.9837	21.2655	21.2111	20.9898	20.9054	22.294	22.1623	22.0774	21.7875	21.7387	21.6043	22.5579	22.5717	21.9888
A0A1D6E9V8	TREMBLE	12-oxo-phytodienoic acid reductase5 OS=Zea mays OX=4577 GN=732829 PE=4 SV=1	732829	cyan	22.0216	22.0694	21.9862	21.6839	21.4791	21.2673	21.7701	21.1209	20.6592	21.3068	21.6745	21.4371	21.8727	21.9078	22.0796	22.3357	21.771	21.9086	21.7632	21.662	21.5785	21.5718	21.678	21.2372	20.724	20.9103	21.4203
A0A1D6E9W4	TREMBLE	Ypt homolog1 OS=Zea mays OX=4577 GN=ZEAMMB73_Zm00001d003589 PE=4 SV=1	Zm00001d003589	orange	0	0	0	0	0	0	0	0	0	0	21.6854	0	0	0	0	0	0	18.4864	0	21.6567	0	0	0	0	0	0	21.9668
A0A1D6E9W8	TREMBLE	Protein phosphatase methylesterase 1 OS=Zea mays OX=4577 GN=ZEAMMB73_Zm00001d003590 PE=3 SV=1	Zm00001d003590	green	22.4192	22.4378	22.3084	22.5533	22.9621	22.1863	23.0135	22.9412	23.27	22.0326	21.9924	22.0879	22.28	22.2342	22.2072	22.8037	22.0043	22.1829	21.8879	22.0035	21.8482	22.4419	22.5365	22.268	21.8787	22.2695	22.4158
A0A1D6E9Z2	TREMBLE	Transmembrane CLPTM1 family protein OS=Zea mays OX=4577 GN=ZEAMMB73_Zm00001d003602 PE=4 SV=1	Zm00001d003602	paleturquoise	22.1297	22.2758	22.1323	22.1221	22.4378	21.9316	22.3119	22.5171	22.4143	21.706	22.0685	22.0195	22.0295	21.8682	22.0536	22.2035	21.8682	21.8082	21.9778	22.0857	22.118	22.2087	21.1286	21.1448	21.9853	21.2635	21.9944
A0A1D6EA09	TREMBLE	Regulator of nonsense transcripts UPF3 OS=Zea mays OX=4577 GN=103646424 PE=4 SV=1	103646424	green	20.4882	20.6163	20.6444	20.7996	20.7025	20.5424	20.8447	20.6942	20.7983	20.086	20.3209	20.6055	20.551	20.3894	20.6736	20.9892	20.6163	20.6351	20.5918	20.6935	20.8987	20.7426	20.8127	20.8346	20.7877	21.0143	20.9157
A0A1D6EA86	TREMBLE	Elongator complex protein 1 OS=Zea mays OX=4577 GN=103646429 PE=3 SV=1	103646429	floralwhite	0	0	0	20.7894	21.4792	20.3116	21.1051	0	0	20.6492	0	20.1827	20.5046	0	20.5477	21.054	21.1524	0	20.5212	0	21.061	0	0	21.4332	0	0	21.4571
A0A1D6EAA3	TREMBLE	Regulator of chromosome condensation2 OS=Zea mays OX=4577 GN=100273233 PE=4 SV=1	100273233	green	20.1402	20.2599	20.3768	19.6313	20.3283	20.4869	19.412	20.4652	19.5137	19.8841	19.7796	20.6884	19.9289	20.0821	19.758	20.2864	19.9332	19.3481	20.6346	20.9541	20.5377	19.0271	19.989	19.5606	20.0592	19.3132	19.1693
A0A1D6EAC4	TREMBLE	L-ascorbate peroxidase S chloroplastic/mitochondrial OS=Zea mays OX=4577 GN=100194161 PE=3 SV=1	100194161	green	21.3264	21.572	22.431	21.9108	20.8807	22.2429	22.1804	21.5087	21.126	22.5282	21.8895	22.2301	22.3247	22.9286	22.1907	0	21.4466	22.7227	22.0095	20.7873	22.0504	22.7306	21.6207	22.7274	21.2976	22.6818	21.1338
A0A1D6EAN6	TREMBLE	Phosphoribosylglyci0mide formyltransferase chloroplastic OS=Zea mays OX=4577 GN=100272448 PE=4 SV=1	100272448	yellow	18.3975	18.5869	18.8701	18.1411	18.4681	19.2271	19.1213	18.9566	19.3948	18.8835	18.0461	18.3193	18.3217	18.6944	18.0085	0	18.4595	18.2363	19.129	18.2124	18.7147	18.2566	18.4668	18.0464	0	17.8923	0
A0A1D6EAP5	TREMBLE	Serine/threonine-protein kinase SRK2A OS=Zea mays OX=4577 GN=ZEAMMB73_Zm00001d003659 PE=4 SV=1	Zm00001d003659	blue	23.0933	23.3393	22.8728	23.0142	23.1653	22.7578	23.2486	23.2241	23.1173	22.152	21.9193	21.8851	22.0046	21.9983	21.9963	22.5943	22.1061	21.6567	22.5341	22.6897	22.7424	22.3732	22.2495	22.2749	22.4138	22.6995	22.5807
A0A1D6EAP7	TREMBLE	Acetyltransferase OS=Zea mays OX=4577 GN=ZEAMMB73_Zm00001d003660 PE=4 SV=1	Zm00001d003660	blue	20.7145	20.7546	19.4004	21.1799	21.0183	21.5797	21.2079	21.3643	20.0453	19.9092	19.1534	19.5272	19.9755	19.0008	19.6987	19.5719	19.3655	19.8726	20.079	20.1013	20.0994	0	20.3972	19.6482	0	20.323	19.8459
A0A1D6EAQ0	TREMBLE	GrpE protein homolog OS=Zea mays OX=4577 GN=ZEAMMB73_Zm00001d003663 PE=3 SV=1	Zm00001d003663	blue	21.3366	21.0924	21.6423	20.5146	20.9168	21.8053	22.1039	21.666	21.5675	20.8917	20.4085	20.9676	21.1243	20.8033	20.6097	19.4832	20.5177	21.0055	21.3707	21.1625	21.0404	20.7766	20.5962	20.3798	21.1184	21.0931	20.5079
A0A1D6EAQ6	TREMBLE	Subtilisin-like protease SBT1.9 OS=Zea mays OX=4577 GN=103646447 PE=3 SV=1	103646447	magenta	18.7867	18.7585	19.483	0	18.9751	19.8187	19.3377	19.4395	19.4595	0	0	0	18.0627	0	0	18.3022	0	17.8604	19.5551	19.1306	19.8136	17.6066	19.0205	0	0	0	0
A0A1D6EAR6	TREMBLE	Phospholipase C OS=Zea mays OX=4577 GN=ZEAMMB73_Zm00001d003671 PE=4 SV=1	Zm00001d003671	green	20.0437	19.9905	19.1223	19.5273	19.5862	19.6667	20.963	18.9047	19.2459	19.0241	18.9595	19.0724	19.2417	19.3302	19.9915	19.8019	19.567	19.5735	20.7844	19.4162	19.578	19.4111	19.7022	20.5288	20.2836	20.1133	20.103
A0A1D6EAS8	TREMBLE	Transcription factor bHLH95 OS=Zea mays OX=4577 GN=ZEAMMB73_Zm00001d003677 PE=4 SV=1	Zm00001d003677	yellow	18.5013	17.7501	19.6079	0	17.4747	17.7179	0	0	0	20.6422	20.0749	19.9908	20.4972	19.9347	20.5286	18.1603	18.0383	18.5268	20.4041	20.7647	20.8515	17.4182	17.5014	17.699	17.6282	17.7865	17.8934
A0A1D6EAY0	TREMBLE	60S ribosomal protein L3-1 OS=Zea mays OX=4577 GN=103647029 PE=3 SV=1	103647029	green	22.1556	22.0789	21.9466	22.573	22.9678	22.2362	22.6446	22.6288	23.2626	21.1589	21.1641	21.2875	21.5866	21.7296	21.6409	22.7427	22.1195	21.9765	21.5265	21.3058	21.7715	22.6423	22.2124	22.9358	22.637	22.5955	23.0824
A0A1D6EB22	TREMBLE	Abscisic acid stress ripening3 OS=Zea mays OX=4577 GN=ZEAMMB73_Zm00001d003712 PE=4 SV=1	Zm00001d003712	honeydew1	0	0	0	18.9283	0	0	0	0	0	20.7102	0	20.321	0	0	19.5072	0	0	0	0	16.5413	0	0	0	0	19.5015	0	0
A0A1D6EB27	TREMBLE	Exocyst complex component SEC5 OS=Zea mays OX=4577 GN=100304442 PE=3 SV=1	100304442	yellow	19.4827	19.7033	19.3808	20.4818	20.7406	20.1827	0	0	0	20.0767	19.9292	20.2625	20.2529	20.2089	19.7485	20.1536	20.4014	20.3958	19.9107	0	20.0419	0	20.0122	19.8885	0	0	20.2082
A0A1D6EB31	TREMBLE	Exocyst complex component SEC5 OS=Zea mays OX=4577 GN=100304442 PE=3 SV=1	100304442	blue	0	21.0299	20.6762	0	0	0	0	0	0	20.79	0	0	20.8758	21.1704	20.9052	21.2986	21.379	21.362	21.0533	20.1834	0	21.4819	20.9079	21.2494	21.4266	20.567	21.2674
A0A1D6EBA5	TREMBLE	Sodium/hydrogen exchanger 2 OS=Zea mays OX=4577 GN=ZEAMMB73_Zm00001d003728 PE=4 SV=1	Zm00001d003728	darkmagenta	0	0	0	0	0	0	0	0	0	0	0	0	0	0	0	0	0	0	20.2578	19.5413	20.0456	19.9624	20.1874	19.9625	20.3774	20.5301	20.3638
A0A1D6EBE5	TREMBLE	NDR1/HIN1-like 1 OS=Zea mays OX=4577 GN=ZEAMMB73_Zm00001d003751 PE=4 SV=1	Zm00001d003751	magenta	0	20.8023	0	21.0722	21.6035	0	0	21.0604	21.4522	19.9031	20.354	0	0	0	19.4791	19.5828	0	0	0	19.9898	20.0148	19.6934	0	0	0	0	0
A0A1D6EBI3	TREMBLE	Beta-fructofuranosidase, insoluble isoenzyme 2 OS=Zea mays OX=4577 GN=ZEAMMB73_Zm00001d003776 PE=3 SV=1	Zm00001d003776	cyan	23.0103	22.9334	22.8315	22.6736	20.3044	22.5093	21.3367	21.6094	22.1968	23.15	23.2731	23.2159	23.1346	23.3518	23.2477	23.8012	23.2746	23.2591	22.5979	22.7436	22.8087	20.9317	21.7083	20.1588	20.4181	19.1495	19.4567
A0A1D6EBJ7	TREMBLE	Ras-related protein RABD1 OS=Zea mays OX=4577 GN=ZEAMMB73_Zm00001d003789 PE=4 SV=1	Zm00001d003789	blue	0	0	0	0	0	0	0	0	0	20.2708	0	19.7915	20.6897	20.7743	20.4656	21.2964	20.356	20.702	20.6722	20.3699	20.5669	21.1261	20.9017	20.702	21.0788	21.3669	20.5246
A0A1D6EBM0	TREMBLE	Alpha/beta-Hydrolases superfamily protein OS=Zea mays OX=4577 GN=100280362 PE=4 SV=1	100280362	green	0	0	0	0	0	0	0	0	0	19.2061	0	0	0	0	0	0	0	0	0	0	0	20.4938	20.5481	20.881	0	0	0
A0A1D6EBM4	TREMBLE	Vicilin-like seed storage protein OS=Zea mays OX=4577 GN=ZEAMMB73_Zm00001d003801 PE=4 SV=1	Zm00001d003801	steelblue	21.9959	21.67	21.3566	0	23.1747	22.0696	23.0557	22.7359	23.7547	0	0	0	23.7074	24.0261	0	0	0	0	0	22.3585	0	0	0	0	0	0	0
A0A1D6EBQ5	TREMBLE	Starch branching enzyme IIa OS=Zea mays OX=4577 GN=542342 PE=4 SV=1	542342	mediumpurple3	22.2043	22.336	22.1756	22.229	22.0962	22.099	22.1146	21.8958	22.2606	22.1558	22.1182	22.0489	22.0639	22.0782	22.0887	22.4238	22.1778	22.0141	22.1038	22.2831	22.1042	22.2037	21.8861	21.9897	22.2666	22.2512	22.0329
A0A1D6EBT0	TREMBLE	Starch branching enzyme IIa OS=Zea mays OX=4577 GN=542342 PE=4 SV=1	542342	grey60	0	0	21.8855	0	0	0	0	0	0	22.0872	21.7003	21.9055	0	0	0	0	0	0	0	0	0	0	21.7581	0	0	0	0
A0A1D6EBT6	TREMBLE	Cytochrome P450 77A4 OS=Zea mays OX=4577 GN=ZEAMMB73_Zm00001d003823 PE=3 SV=1	Zm00001d003823	green	19.5587	19.4864	18.9721	17.392	0	18.5981	17.2158	0	0	18.9948	19.3193	19.681	18.9234	18.886	19.2399	18.3733	18.801	18.5264	17.8171	17.8392	18.0942	18.5757	18.5173	18.0305	19.0071	17.7929	17.6825
A0A1D6EBV6	TREMBLE	plant/MCA23-20 protein [Medicago truncatula](predicted) OS=Zea mays OX=4577 GN=ZEAMMB73_Zm00001d003839 PE=4 SV=1	Zm00001d003839	lightgreen	21.0251	21.1402	21.0427	0	21.5486	21.103	0	21.4465	22.1239	0	21.3129	21.4525	21.3784	22.1561	0	22.8211	22.3095	21.6823	22.2298	21.9562	22.1655	22.6481	0	0	21.7097	22.2189	22.0322
A0A1D6EBW3	TREMBLE	Mitochondrial import inner membrane translocase subunit Tim17/Tim22/Tim23 family protein OS=Zea mays OX=4577 GN=ZEAMMB73_Zm00001d003846 PE=4 SV=1	Zm00001d003846	steelblue	22.2235	22.5512	22.6158	22.2241	22.3669	22.7771	22.3465	22.3127	22.4061	21.9644	21.6946	22.6165	22.3029	22.0631	22.1318	21.942	21.8272	21.9621	22.777	22.8473	22.6553	22.1827	22.2557	21.9598	22.5764	22.3599	21.8798
A0A1D6EC01	TREMBLE	SNF4 OS=Zea mays OX=4577 GN=100284094 PE=4 SV=1	100284094	cyan	20.119	20.0349	19.7689	19.5767	19.2468	19.8651	20.0712	19.1389	19.8502	19.9713	19.7453	20.024	20.1582	20.1511	19.5858	20.3342	20.043	19.8488	20.5635	20.2243	20.0927	19.2797	20.0461	19.686	19.6687	20.0052	19.2807
A0A1D6EC16	TREMBLE	Putative beta-14-xylosyltransferase IRX10L OS=Zea mays OX=4577 GN=100282889 PE=3 SV=1	100282889	green	0	0	20.5889	0	0	0	0	0	0	20.4473	19.4432	20.3621	19.7358	0	20.1159	0	0	0	0	19.6531	20.8552	0	20.7794	0	0	0	0
A0A1D6EC26	TREMBLE	Glycine--tRNA ligase mitochondrial 1 OS=Zea mays OX=4577 GN=100192538 PE=4 SV=1	100192538	magenta	23.5284	0	23.6885	24.4922	24.4305	23.4921	24.2445	24.1307	24.2961	24.277	24.2786	23.8782	24.3788	24.1145	24.2953	24.2567	0	24.0356	24.0819	0	24.1903	24.3674	24.2133	23.7287	0	24.626	24.9977
A0A1D6EC28	TREMBLE	Glycine--tRNA ligase mitochondrial 1 OS=Zea mays OX=4577 GN=100192538 PE=4 SV=1	100192538	lightcyan	21.0064	21.2609	21.2119	21.4772	21.3057	21.252	21.3869	21.6664	21.7167	21.4384	21.6478	21.5976	21.6028	21.4273	21.536	22.0936	21.6133	21.5486	21.5725	21.56	21.5677	21.5663	21.4895	21.4154	21.6922	21.8425	21.8418
A0A1D6EC33	TREMBLE	Glycine--tRNA ligase mitochondrial 1 OS=Zea mays OX=4577 GN=100192538 PE=4 SV=1	100192538	blue	20.0288	20.1711	21.0172	20.5838	20.5734	19.509	19.6211	19.9607	21.1781	21.1292	21.079	20.9034	20.9103	20.8123	20.5388	21.5035	20.8454	20.7552	19.653	20.8058	20.8113	21.1361	20.9113	20.4678	21.148	21.1861	20.7453
A0A1D6EC43	TREMBLE	Double Clp-N motif-containing P-loop nucleoside triphosphate hydrolase superfamily protein OS=Zea mays OX=4577 GN=ZEAMMB73_Zm00001d003894 PE=4 SV=1	Zm00001d003894	yellow	0	0	20.016	0	20.7125	20.243	0	0	0	0	20.1543	20.4304	20.3173	0	19.6589	20.8748	20.2031	0	20.1626	0	20.0593	20.3831	20.8752	21.0849	0	20.5849	0
A0A1D6EC76	TREMBLE	Transport protein particle (TRAPP) component OS=Zea mays OX=4577 GN=100283925 PE=4 SV=1	100283925	green	20.4077	20.0626	0	0	0	0	0	0	0	21.0979	21.1893	21.0748	0	20.8871	21.0726	0	0	0	20.795	20.7516	20.49	0	0	0	0	0	0
A0A1D6ECC9	TREMBLE	Dihydrolipoyllysine-residue succinyltransferase component of 2-oxoglutarate dehydrogenase complex OS=Zea mays OX=4577 GN=100284269 PE=4 SV=1	100284269	darkgreen	22.885	23.1579	23.1062	23.0863	23.0592	23.0688	23.437	23.193	23.3695	23.3538	23.1218	23.1605	23.2469	23.2347	23.1704	23.7106	23.5301	23.4545	23.2561	22.9467	23.0987	23.2112	23.1029	23.0547	23.3879	23.1435	23.0747
A0A1D6ECG1	TREMBLE	Steroleosin OS=Zea mays OX=4577 GN=100286255 PE=4 SV=1	100286255	green	23.5277	23.4672	23.3333	23.7375	24.4111	23.7476	24.5492	24.2919	24.4408	23.7203	23.4772	23.5468	24.048	23.9661	23.5813	25.0069	24.6166	24.4038	23.6977	23.1368	23.5708	24.8683	24.6863	24.9811	25.208	25.1893	25.0412
A0A1D6ECG4	TREMBLE	Putative metal-nicotia0mine transporter YSL6 OS=Zea mays OX=4577 GN=100279387 PE=3 SV=1	100279387	lightcyan	0	0	0	0	0	0	16.1884	0	0	22.1876	21.8125	22.1014	22.5841	22.6689	22.4016	23.2563	23.2519	23.197	22.0402	21.5873	21.9688	23.2147	23.0031	23.6425	23.5901	23.9187	23.7581
A0A1D6ECI8	TREMBLE	mouse D0 EBV homolog 1 [Zea mays](predicted) OS=Zea mays OX=4577 GN=ZEAMMB73_Zm00001d003945 PE=4 SV=1	Zm00001d003945	green	0	0	0	0	0	0	17.8334	0	0	0	20.3896	20.4167	0	20.7484	0	19.1006	0	0	0	0	20.4795	0	0	0	0	0	0
A0A1D6ECL9	TREMBLE	2-oxoglutarate dehydrogenase E1 component OS=Zea mays OX=4577 GN=100383579 PE=4 SV=1	100383579	green	23.3108	20.8368	23.9304	24.9846	0	0	24.9154	23.3481	0	23.8247	20.5595	24.6428	22.6763	21.598	23.0411	22.8535	24.1767	24.8358	24.3345	22.3912	22.2933	23.2637	24.1002	24.8775	0	23.7553	25.0496
A0A1D6ECM5	TREMBLE	2-oxoglutarate dehydrogenase E1 component OS=Zea mays OX=4577 GN=100383579 PE=4 SV=1	100383579	cyan	21.5705	21.6947	21.8118	22.0838	22.3011	22.1063	22.2204	21.4883	22.4588	21.8155	21.9432	21.6961	21.7468	21.9734	21.4611	20.8333	22.1682	21.9903	21.9613	21.9742	21.5761	22.1225	22.0498	22.138	21.7883	22.1972	22.0998
A0A1D6ECM7	TREMBLE	2-oxoglutarate dehydrogenase E1 component OS=Zea mays OX=4577 GN=100383579 PE=4 SV=1	100383579	green	22.8435	22.2115	23.2655	22.5424	22.3523	23.3498	23.1957	22.333	22.5395	23.0581	22.9599	23.1157	22.9906	23.1969	23.2069	23.5951	23.0043	23.2686	23.0149	23.0012	22.8726	23.1129	22.7644	22.8755	23.0032	22.612	23.0465
A0A1D6ECR8	TREMBLE	Bifunctional D-cysteine desulfhydrase/1-aminocyclopropane-1-carboxylate deami0se mitochondrial OS=Zea mays OX=4577 GN=ZEAMMB73_Zm00001d003969 PE=4 SV=1	Zm00001d003969	blue	23.7268	24.027	23.8939	24.0722	23.9583	24.0148	24.1568	24.1521	24.2721	23.5748	23.569	23.6805	23.7599	23.6637	23.9375	24.2375	23.6167	23.161	23.8808	23.9715	23.8846	23.3773	23.5353	23.1151	23.8147	23.8013	23.4727
A0A1D6ECS1	TREMBLE	Phosphoenolpyruvate carboxylase family protein OS=Zea mays OX=4577 GN=ZEAMMB73_Zm00001d003974 PE=4 SV=1	Zm00001d003974	green	24.9204	24.9395	24.9579	25.601	25.5302	25.1771	25.8991	25.3814	25.4608	24.6643	24.4116	24.5429	24.7051	24.7772	24.999	25.3134	24.8817	24.9725	24.8955	24.9146	24.9118	25.3608	25.2284	25.4344	25.6778	25.8522	25.769
A0A1D6ECT0	TREMBLE	Aldehyde dehydrogenase family 7 member B4 OS=Zea mays OX=4577 GN=103646581 PE=3 SV=1	103646581	green	24.9373	24.9187	25.0593	25.4886	25.6135	25.4302	25.9724	25.5284	25.6305	25.3807	25.3023	25.3106	25.6288	25.577	25.3221	25.8993	25.6614	25.6433	25.4406	25.2157	25.3724	25.6064	25.7813	25.9982	26.0891	25.9443	25.8141
A0A1D6ECT3	TREMBLE	Splicing factor-related OS=Zea mays OX=4577 GN=103646582 PE=4 SV=1	103646582	green	17.8368	18.4874	18.8865	19.1599	0	0	18.5691	0	18.8652	0	0	18.0959	0	0	0	0	0	0	0	0	0	0	17.5263	0	18.4115	17.9575	0
A0A1D6ECT6	TREMBLE	Purple acid phosphatase 3 OS=Zea mays OX=4577 GN=ZEAMMB73_Zm00001d003990 PE=4 SV=1	Zm00001d003990	yellow	22.0329	22.448	21.9545	22.0858	22.3158	21.6469	22.0242	20.92	21.2685	21.5479	21.0329	23.0284	22.4528	22.7604	22.9133	22.7562	21.6738	22.8198	22.601	22.625	22.6435	22.1915	22.2872	22.2324	22.8982	22.516	22.4042
A0A1D6ECV6	TREMBLE	SNF1-related protein kinase regulatory subunit gamma-1 OS=Zea mays OX=4577 GN=100280507 PE=4 SV=1	100280507	paleturquoise	20.0814	0	0	19.9979	21.651	20.9111	0	20.7716	20.402	20.5249	21.2336	20.0286	19.9279	19.9618	21.3454	21.0965	19.818	20.84	21.1398	20.1077	21.0722	22.6805	22.3043	21.9966	0	22.8689	22.6481
A0A1D6ECZ3	TREMBLE	Stearoyl-acyl-carrier-protein desaturase5 OS=Zea mays OX=4577 GN=ZEAMMB73_Zm00001d004019 PE=4 SV=1	Zm00001d004019	paleturquoise	20.5393	20.7288	20.9669	21.008	0	20.9043	20.917	20.8623	20.8741	20.6136	20.6568	20.7028	20.6963	20.9687	20.928	21.1204	20.6237	20.0845	20.9807	21.421	21.1505	20.6211	20.3736	19.9851	20.4586	20.3416	20.0442
A0A1D6ED23	TREMBLE	DNAJ domain OS=Zea mays OX=4577 GN=103646599 PE=4 SV=1	103646599	cyan	20.1472	20.4162	20.0662	20.1562	20.063	20.0917	19.9508	19.8272	19.0156	19.6924	20.2046	20.2437	20.0849	20.0688	19.9241	20.4153	20.257	20.0868	20.3285	20.3361	20.5162	20.001	18.904	19.9693	18.8506	19.1159	20.2831
A0A1D6ED25	TREMBLE	DNAJ domain OS=Zea mays OX=4577 GN=ZEAMMB73_Zm00001d004033 PE=4 SV=1	Zm00001d004033	darkmagenta	0	22.4083	0	0	0	0	0	0	0	0	22.3916	0	22.1297	21.9227	0	0	0	0	22.3156	0	0	0	21.8933	0	22.148	0	22.2977
A0A1D6ED43	TREMBLE	Xanthoxin dehydrogenase OS=Zea mays OX=4577 GN=103646611 PE=4 SV=1	103646611	darkturquoise	20.8095	21.5107	19.7003	18.7417	19.323	20.5898	19.6158	19.8476	18.9071	20.1512	19.9913	20.5387	19.8571	18.707	19.8643	19.463	18.1126	19.0906	20.7875	20.9116	20.4161	17.203	19.0691	18.0455	20.2737	19.583	19.1029
A0A1D6ED98	TREMBLE	Serine/arginine-rich splicing factor RSZ22 OS=Zea mays OX=4577 GN=ZEAMMB73_Zm00001d004066 PE=4 SV=1	Zm00001d004066	green	21.9083	21.588	21.6178	21.9777	21.7999	21.08	22.3091	21.6464	22.6058	21.7485	21.4823	21.2114	21.4773	21.4159	21.6159	22.1476	21.8024	21.4478	21.5428	21.6041	21.4139	22.1378	21.6663	21.9097	21.6413	21.8256	22.2701
A0A1D6EDA2	TREMBLE	RNA-binding protein-like OS=Zea mays OX=4577 GN=ZEAMMB73_Zm00001d004070 PE=4 SV=1	Zm00001d004070	lightcyan1	22.983	22.9688	22.9254	23.3027	23.415	23.1074	23.3649	23.2373	23.1416	22.3668	23.0569	22.7282	23.0301	23.0669	23.0544	23.2608	22.9983	23.0895	23.0293	23.0455	22.9142	22.3772	23.116	22.6376	23.5698	23.4393	23.3619
A0A1D6EDB6	TREMBLE	Purple acid phosphatase OS=Zea mays OX=4577 GN=ZEAMMB73_Zm00001d004075 PE=3 SV=1	Zm00001d004075	honeydew1	0	0	20.4756	20.5794	19.8693	20.5092	19.7762	19.5111	19.5745	0	19.1763	19.1272	0	0	0	0	19.0732	0	0	0	0	0	0	18.4694	0	0	0
A0A1D6EDG0	TREMBLE	U11/U12 small nuclear ribonucleoprotein 48 kDa protein OS=Zea mays OX=4577 GN=100279189 PE=4 SV=1	100279189	green	25.0626	24.9751	24.8536	25.2611	25.4933	25.0806	25.2459	25.4661	25.6143	24.0319	24.4237	24.3025	24.5244	24.7621	24.7141	25.1271	24.712	24.6992	24.4302	24.7795	24.5003	24.9677	24.644	25.089	25.2267	24.8531	25.4058
A0A1D6EDG8	TREMBLE	Protein arginine N-methyltransferase 1.5 OS=Zea mays OX=4577 GN=ZEAMMB73_Zm00001d004109 PE=4 SV=1	Zm00001d004109	green	22.7631	22.801	22.7544	23.6012	23.8745	23.5997	23.7665	23.4736	23.7125	22.0411	22.0595	21.8449	22.4302	22.6254	22.3413	23.0518	22.914	22.7391	22.0893	22.3387	24.2597	23.488	23.0424	23.468	23.4091	23.3751	23.6923
A0A1D6EDJ3	TREMBLE	DNAJ protein ERDJ2A OS=Zea mays OX=4577 GN=100384319 PE=4 SV=1	100384319	blue	21.4142	0	0	21.5247	0	21.4947	21.7442	21.8198	22.1455	0	0	0	0	0	0	0	0	0	0	0	0	0	0	0	0	0	0
A0A1D6EDJ9	TREMBLE	Lactoylglutathione lyase OS=Zea mays OX=4577 GN=100280481 PE=3 SV=1	100280481	green	23.7388	23.7513	23.6498	24.2192	24.4109	24.0952	24.4984	24.1744	24.5162	23.2644	23.1697	23.241	23.43	23.3256	23.284	23.9644	23.4612	23.4323	23.4017	23.604	23.3319	23.6045	23.6571	23.9877	24.0188	24.0109	24.1413
A0A1D6EDQ6	TREMBLE	Acetyl-CoA carboxylase2 OS=Zea mays OX=4577 GN=542319 PE=4 SV=1	542319	midnightblue	22.5686	22.6184	22.6479	22.4304	22.0464	22.3911	21.7765	22.7011	22.276	22.403	22.1505	21.8349	22.272	22.3107	22.0299	22.7329	22.1066	22.0129	22.9217	22.7598	22.9606	22.3146	22.3824	21.841	22.1648	22.1793	21.94
A0A1D6EDX5	TREMBLE	Acetyl-CoA carboxylase2 OS=Zea mays OX=4577 GN=542319 PE=4 SV=1	542319	green	21.6309	21.6807	21.7309	21.7464	19.8508	21.0794	19.8254	21.884	21.8962	21.6041	21.6764	21.5591	21.5482	21.658	21.2071	20.023	21.6294	21.4762	21.8967	21.9872	21.9486	21.8086	21.7274	21.7551	21.8089	21.3381	19.7797
A0A1D6EE03	TREMBLE	Acetyl-CoA carboxylase2 OS=Zea mays OX=4577 GN=542319 PE=4 SV=1	542319	mediumpurple3	0	22.5832	22.7428	0	0	22.5732	0	22.5118	0	21.967	22.1133	22.301	0	0	21.8991	0	0	0	22.4872	22.3255	22.8484	0	22.4243	0	0	0	0
A0A1D6EE26	TREMBLE	Acetyl-CoA carboxylase2 OS=Zea mays OX=4577 GN=542319 PE=4 SV=1	542319	cyan	21.0367	21.067	21.2344	20.591	20.8276	20.9977	20.3259	20.8323	20.5023	20.6921	20.8576	20.6235	20.6798	21.112	20.539	21.1099	20.8557	20.8807	21.2859	20.4019	21.1062	20.8517	20.3225	20.1217	20.6339	20.3218	20.3712
A0A1D6EE47	TREMBLE	Glutathione S-transferase family protein OS=Zea mays OX=4577 GN=ZEAMMB73_Zm00001d004136 PE=4 SV=1	Zm00001d004136	green	18.0627	20.9786	21.0581	20.9939	20.4307	20.7562	21.6366	21.6189	21.0971	20.7132	20.6202	17.6967	20.7596	17.9286	20.6787	17.8431	20.6871	21.031	20.7841	21.348	21.0963	20.7285	20.8254	21.002	21.1374	20.1849	21.2989
A0A1D6EE61	TREMBLE	E3 ubiquitin-protein ligase UPL3 OS=Zea mays OX=4577 GN=103646651 PE=4 SV=1	103646651	darkmagenta	19.1446	0	19.2869	0	0	0	0	0	0	19.0698	18.7775	19.0692	18.9736	19.3255	0	0	0	0	0	0	0	0	19.2401	18.8363	18.7992	0	0
A0A1D6EE84	TREMBLE	Cleavage and polyadenylation specificity factor subunit 1 OS=Zea mays OX=4577 GN=ZEAMMB73_Zm00001d004153 PE=4 SV=1	Zm00001d004153	darkorange2	0	0	0	20.3916	0	0	20.2568	0	0	0	0	19.6957	0	0	0	20.283	0	19.984	0	0	19.8435	20.1446	20.1847	0	0	20.0685	20.3089
A0A1D6EE85	TREMBLE	Cleavage and polyadenylation specificity factor subunit 1 OS=Zea mays OX=4577 GN=ZEAMMB73_Zm00001d004153 PE=4 SV=1	Zm00001d004153	magenta	20.2765	20.3544	20.0476	20.8196	0	0	20.8922	20.4568	0	0	0	20.0673	0	0	0	0	20.5778	0	19.9101	0	20.1961	0	20.4981	0	0	0	0
A0A1D6EE89	TREMBLE	Cleavage and polyadenylation specificity factor subunit 1 OS=Zea mays OX=4577 GN=ZEAMMB73_Zm00001d004154 PE=4 SV=1	Zm00001d004154	honeydew1	19.5153	19.4116	18.8606	19.345	17.8803	18.6935	18.4381	19.4558	18.9657	19.2257	19.2399	19.3213	19.1778	19.2143	19.3991	18.5568	19.3532	19.1687	19.6751	18.7582	19.7343	19.5997	19.349	17.588	19.5216	18.6608	19.458
A0A1D6EE99	TREMBLE	S0RE-interacting protein KEULE OS=Zea mays OX=4577 GN=ZEAMMB73_Zm00001d004159 PE=3 SV=1	Zm00001d004159	darkgreen	19.2147	19.0683	19.0828	19.1483	19.0799	19.0465	18.8151	20.2872	19.0916	18.8343	19.0886	19.0934	18.9708	19.0519	19.1228	0	18.2285	18.5215	18.913	18.9528	19.8448	18.8004	19.059	19.3476	18.7855	18.6162	18.8128
A0A1D6EED4	TREMBLE	ER membrane protein complex subunit 8/9-like protein OS=Zea mays OX=4577 GN=ZEAMMB73_Zm00001d004176 PE=4 SV=1	Zm00001d004176	green	22.8048	23.0772	23.0232	23.2683	23.1899	23.0981	23.1667	22.935	23.2397	22.4958	21.8296	22.4307	21.923	23.0461	22.7986	23.1674	22.7272	22.2646	22.5535	22.8837	22.4938	22.2318	22.9513	22.9931	22.9468	23.1669	22.8651
A0A1D6EEE8	TREMBLE	Putative carbohydrate esterase OS=Zea mays OX=4577 GN=100280606 PE=4 SV=1	100280606	orangered4	0	18.7391	0	19.4509	0	0	18.4416	0	17.9662	18.4261	18.7313	0	19.1621	0	19.2765	19.6303	0	0	19.0072	18.9872	0	19.9533	19.2873	0	0	18.8908	20.0626
A0A1D6EEN1	TREMBLE	Peptidylprolyl isomerase OS=Zea mays OX=4577 GN=103646716 PE=4 SV=1	103646716	bisque4	18.6389	0	0	20.513	20.46	0	0	0	0	0	0	0	18.5598	19.4	0	0	0	0	0	0	0	21.7543	20.6178	19.8584	0	19.3355	0
A0A1D6EEP6	TREMBLE	Actin-related protein 9 OS=Zea mays OX=4577 GN=ZEAMMB73_Zm00001d004260 PE=4 SV=1	Zm00001d004260	black	17.732	18.2021	18.5814	18.1625	16.883	18.9016	19.0724	17.4271	18.4823	17.6774	16.4282	18.2878	16.9025	17.8971	16.3521	17.0818	17.9084	18.0694	18.7248	17.3804	18.7114	18.2665	18.51	17.5385	18.5492	17.5776	0
A0A1D6EET5	TREMBLE	Formate dehydrogenase chloroplastic/mitochondrial OS=Zea mays OX=4577 GN=ZEAMMB73_Zm00001d004323 PE=4 SV=1	Zm00001d004323	darkmagenta	22.225	22.2315	22.5842	22.5253	22.2027	21.5118	22.4372	22.3018	22.8842	22.3941	21.6317	22.6198	22.5458	22.4575	22.3828	22.9356	22.6559	22.6223	23.4654	23.5933	23.4545	23.6293	23.5132	23.5002	23.8627	23.873	23.9082
A0A1D6EEX7	TREMBLE	CBS domain-containing protein CBSX1 chloroplastic OS=Zea mays OX=4577 GN=ZEAMMB73_Zm00001d004354 PE=4 SV=1	Zm00001d004354	darkslateblue	18.7682	0	18.5738	19.1273	0	18.808	0	0	0	18.4042	0	18.9291	0	19.2876	18.4316	19.2668	18.753	0	18.5608	18.8724	18.6674	0	0	0	17.6962	0	0
A0A1D6EEY0	TREMBLE	Protein phosphatase homolog10 OS=Zea mays OX=4577 GN=ZEAMMB73_Zm00001d004357 PE=3 SV=1	Zm00001d004357	magenta	19.4252	18.562	19.4686	18.391	17.9817	18.4025	18	19.0782	19.2764	19.3937	19.3248	19.3664	19.6245	19.4844	19.786	18.808	18.2256	20.437	18.5077	19.9153	19.6804	17.7706	18.0386	0	0	0	0
A0A1D6EEY6	TREMBLE	ABC transporter C family member 4 OS=Zea mays OX=4577 GN=ZEAMMB73_Zm00001d004361 PE=4 SV=1	Zm00001d004361	yellow	18.3065	17.7867	17.7686	17.7426	18.4104	18.5438	19.1557	19.3456	19.3172	18.6217	18.1833	17.8986	17.7213	17.8135	17.3716	18.1999	19.2156	18.6069	18.6247	17.6593	17.7302	18.0114	19.1457	18.8161	17.6472	18.4428	18.2466
A0A1D6EF20	TREMBLE	Phosphoglycerate mutase family protein OS=Zea mays OX=4577 GN=100192740 PE=4 SV=1	100192740	green	20.7319	21.5602	20.8682	21.1832	21.7958	20.9649	21.4149	21.5997	21.8447	20.8257	20.6602	21.0162	21.0687	21.0199	21.001	21.7703	21.2559	21.1094	21.1224	21.2638	21.0614	21.2624	21.1683	21.7208	21.76	21.3796	21.4933
A0A1D6EF23	TREMBLE	Flavin-containing monooxyge0se OS=Zea mays OX=4577 GN=ZEAMMB73_Zm00001d004388 PE=3 SV=1	Zm00001d004388	blue	0	0	0	0	0	0	0	0	0	22.186	21.5417	21.7739	0	22.0576	22.3904	0	0	22.2912	21.4648	21.7637	21.5524	22.6937	0	0	0	0	22.5933
A0A1D6EF24	TREMBLE	Flavin-containing monooxyge0se OS=Zea mays OX=4577 GN=ZEAMMB73_Zm00001d004389 PE=3 SV=1	Zm00001d004389	blue	0	0	0	0	0	0	0	0	0	20.6386	20.8005	20.7144	20.7145	20.662	20.7011	0	20.4318	20.981	20.2458	20.1673	19.6574	0	20.3889	0	0	20.9389	0
A0A1D6EF91	TREMBLE	DNA-directed RNA polymerase subunit OS=Zea mays OX=4577 GN=ZEAMMB73_Zm00001d004409 PE=4 SV=1	Zm00001d004409	ivory	20.3756	0	21.382	0	0	0	0	21.8111	21.5153	0	0	20.384	0	0	0	0	0	20.8098	20.7203	0	0	0	0	20.5588	0	0	21.8453
A0A1D6EF92	TREMBLE	Ribosomal L18p/L5e family protein OS=Zea mays OX=4577 GN=ZEAMMB73_Zm00001d004410 PE=4 SV=1	Zm00001d004410	honeydew1	0	0	19.8955	0	0	0	0	0	0	0	19.8395	18.2374	19.4155	0	0	0	0	0	19.6426	0	0	0	0	0	0	0	18.353
A0A1D6EF97	TREMBLE	Cysteine synthase OS=Zea mays OX=4577 GN=100216722 PE=4 SV=1	100216722	paleturquoise	20.2397	20.2749	20.4251	19.6084	19.299	20.2707	19.8583	19.4743	20.2958	19.9729	20.2772	20.1453	20.1924	19.8028	20.2636	20.5143	19.9143	20.0705	19.1488	20.1846	20.1802	18.5721	19.5153	19.8262	19.6206	18.7785	18.7444
A0A1D6EFB1	TREMBLE	Peptidase S24/S26A/S26B/S26C family protein OS=Zea mays OX=4577 GN=ZEAMMB73_Zm00001d004417 PE=4 SV=1	Zm00001d004417	black	21.2058	21.6688	21.3285	21.4572	21.1298	21.6142	0	0	21.967	0	0	0	0	0	0	0	0	0	0	21.4072	21.624	21.1056	0	0	0	21.7965	21.1954
A0A1D6EFC1	TREMBLE	Thiosulfate/3-mercaptopyruvate sulfurtransferase 1 mitochondrial OS=Zea mays OX=4577 GN=ZEAMMB73_Zm00001d004429 PE=4 SV=1	Zm00001d004429	orangered4	20.7134	19.4547	20.7869	21.0374	21.2505	20.6856	0	20.2699	20.5659	20.6919	20.735	20.6279	20.6947	20.8111	21.0401	21.0029	20.3251	21.002	20.9462	20.9143	20.9724	20.8307	20.9748	21.0653	21.4846	21.3239	21.1508
A0A1D6EFD6	TREMBLE	Pullula0se-type starch debranching enzyme1 OS=Zea mays OX=4577 GN=541711 PE=4 SV=1	541711	green	23.8864	23.9215	24.0015	24.4968	24.4379	24.4224	24.9711	24.3324	24.7724	23.057	22.6918	23.1188	23.5539	23.4991	23.1773	24.1103	23.5556	23.5896	23.5195	23.0953	23.2743	23.7242	23.4928	23.5541	23.9397	24.2075	24.0495
A0A1D6EFE1	TREMBLE	Pullula0se-type starch debranching enzyme1 OS=Zea mays OX=4577 GN=541711 PE=4 SV=1	541711	green	20.7551	20.6681	20.9612	20.5549	21.4099	21.7335	21.4776	20.0088	20.6702	19.4207	19.3857	19.7318	20.1517	20.2407	19.3268	18.2104	20.4843	20.7837	18.9597	18.8672	20.0939	20.8833	20.5562	20.923	20.8251	21.3264	20.1386
A0A1D6EFE7	TREMBLE	Pullula0se-type starch debranching enzyme1 OS=Zea mays OX=4577 GN=541711 PE=4 SV=1	541711	green	23.2564	23.3539	23.3914	23.894	24.0393	23.8331	24.3602	23.8381	24.0456	22.5379	22.3315	22.5975	22.9419	22.8892	22.5821	23.488	22.914	23.1978	23.0282	22.9435	22.6939	23.2155	22.9573	23.2881	23.6718	23.8212	23.4946
A0A1D6EFF1	TREMBLE	Pullula0se-type starch debranching enzyme1 OS=Zea mays OX=4577 GN=541711 PE=4 SV=1	541711	darkmagenta	21.1589	23.4671	21.2607	21.6401	22.927	21.5696	23.0658	23.6335	25.4654	20.5997	20.7095	19.9401	22.6259	21.4162	21.2627	21.8726	0	23.5768	20.9411	20.9038	20.8158	21.1182	20.4867	21.1813	21.2476	0	21.6685
A0A1D6EFG0	TREMBLE	Pectate lyase OS=Zea mays OX=4577 GN=ZEAMMB73_Zm00001d004448 PE=3 SV=1	Zm00001d004448	orange	0	0	0	0	0	0	0	0	0	20.3893	0	0	0	0	0	0	0	0	20.564	20.8185	0	0	0	0	0	20.8581	0
A0A1D6EFH1	TREMBLE	AAR2 protein family OS=Zea mays OX=4577 GN=100283264 PE=4 SV=1	100283264	lightcyan	19.1352	18.9079	18.7462	19.1775	19.2676	18.6969	20.2888	19.7954	20.4399	20.4519	19.6303	20.3445	19.9118	19.8773	19.9564	20.4185	20.3827	20.4432	19.9947	19.8933	20.4455	20.3861	20.5103	20.4563	20.5589	20.2728	19.9917
A0A1D6EFI7	TREMBLE	Sterol 3-beta-glucosyltransferase UGT80A2 OS=Zea mays OX=4577 GN=103646857 PE=4 SV=1	103646857	mediumpurple3	17.8189	18.0741	18.8433	15.8385	0	17.6474	18.1712	18.6857	19.1283	18.4018	17.7899	17.3356	17.3697	17.1754	17.2203	17.6679	17.1762	17.0077	18.096	18.4424	18.5049	17.904	18.6187	18.3456	16.4355	16.2988	17.9381
A0A1D6EFL9	TREMBLE	Protein transport protein Sec24-like OS=Zea mays OX=4577 GN=100194158 PE=4 SV=1	100194158	darkturquoise	22.0781	22.2991	22.0862	22.3475	22.4851	22.4196	22.4553	22.3113	22.7082	22.2013	22.3015	22.3287	22.4844	22.5135	22.3345	22.8457	22.38	22.2183	22.2666	22.1375	22.464	22.3336	22.3841	22.4396	22.6639	22.4423	22.5967
A0A1D6EFN9	TREMBLE	Pyruvate dehydrogenase E1 component subunit alpha OS=Zea mays OX=4577 GN=100272834 PE=4 SV=1	100272834	black	22.3633	22.5821	22.2788	22.4328	22.3748	22.341	22.2781	22.6956	22.2197	22.1223	22.0984	21.9087	21.7581	21.877	21.8684	22.2355	21.4762	21.5743	22.5222	22.7147	22.8407	22.2248	22.1164	21.9971	22.2093	22.193	22.1832
A0A1D6EFT2	TREMBLE	ARM repeat superfamily protein OS=Zea mays OX=4577 GN=ZEAMMB73_Zm00001d004502 PE=4 SV=1	Zm00001d004502	magenta	20.2416	19.4685	20.2	0	20.4413	20.6931	19.7076	0	21.2756	19.8351	0	20.5546	0	20.1851	20.4928	0	20.4026	20.9996	20.5978	20.1786	20.5776	21.0195	21.6016	0	0	0	0
A0A1D6EFW8	TREMBLE	Lectin_legB domain-containing protein OS=Zea mays OX=4577 GN=ZEAMMB73_Zm00001d004524 PE=4 SV=1	Zm00001d004524	green	20.9309	20.6343	20.9495	21.6814	22.5528	21.5459	22.4358	19.9397	23.0661	18.5513	18.7991	18.5649	19.9849	20.3947	18.8986	20.721	21.7427	20.612	20.1145	19.4194	19.9683	22.8064	22.8796	23.3852	23.5337	22.8768	23.527
A0A1D6EFZ8	TREMBLE	Rhomboid-like protein 19 OS=Zea mays OX=4577 GN=100216993 PE=4 SV=1	100216993	green	0	0	20.333	0	0	0	0	0	0	0	0	20.5695	0	0	20.5195	0	0	0	20.6876	20.9505	20.4389	0	0	0	0	0	0
A0A1D6EG22	TREMBLE	Peptidase S24/S26A/S26B/S26C family protein OS=Zea mays OX=4577 GN=100193542 PE=4 SV=1	100193542	blue	20.5295	20.5044	20.2893	20.7936	20.7376	20.8288	21.3533	20.8196	21.1744	20.4157	20.21	20.3952	20.4999	20.2309	20.4024	19.3431	20.7465	20.577	20.0939	20.3429	20.6039	20.2378	20.3818	20.241	20.7463	20.7371	20.4594
A0A1D6EG29	TREMBLE	Phosphoglycerate mutase-like protein OS=Zea mays OX=4577 GN=100281287 PE=4 SV=1	100281287	blue	21.3241	20.5942	21.313	21.5085	20.7254	21.3509	20.5859	20.294	20.4957	21.4273	21.4556	21.498	21.6069	21.6251	21.3337	22.2216	21.4707	21.578	21.6042	21.4205	21.6315	21.6478	21.6379	21.8124	21.6546	21.6431	22.0053
A0A1D6EGA7	TREMBLE	Aconitate hydratase 3 mitochondrial OS=Zea mays OX=4577 GN=103646899 PE=4 SV=1	103646899	green	22.8108	22.8445	22.8288	23.1255	23.153	23.0549	23.2007	23.3606	23.4983	22.8176	22.7577	22.7144	22.7579	22.7883	22.5311	23.3544	22.9078	22.7993	22.703	22.9214	22.7973	23.0035	22.9399	22.966	23.1346	23.1371	23.0878
A0A1D6EGC9	TREMBLE	ATP-dependent DNA helicase OS=Zea mays OX=4577 GN=ZEAMMB73_Zm00001d004573 PE=3 SV=1	Zm00001d004573	blue	22.3054	22.5652	22.4587	22.3584	22.5448	22.2891	22.6565	22.7411	22.3359	21.7552	21.5906	21.756	21.886	21.8585	20.5581	21.328	21.9535	21.8641	21.7919	20.8905	20.573	20.9419	21.4386	21.0665	21.0991	21.1204	21.1042
A0A1D6EGD3	TREMBLE	Putative isoprenylcysteine alpha-carbonyl methylesterase ICMEL2 OS=Zea mays OX=4577 GN=ZEAMMB73_Zm00001d004576 PE=4 SV=1	Zm00001d004576	paleturquoise	0	0	0	0	0	0	22.0571	0	23.0829	0	0	0	0	0	20.8957	0	0	0	0	23.343	0	0	0	0	0	0	0
A0A1D6EGG0	TREMBLE	60 kDa jasmoNATe-induced protein OS=Zea mays OX=4577 GN=ZEAMMB73_Zm00001d004591 PE=4 SV=1	Zm00001d004591	black	19.2831	20.1071	19.9576	19.3989	20.3906	20.2961	20.8697	19.4731	20.8067	20.3893	19.8253	20.425	20.5248	20.6428	20.6432	21.264	20.6911	20.7219	19.5048	19.7805	20.6702	20.2828	19.1583	20.7921	19.9652	20.0246	20.7578
A0A1D6EGH3	TREMBLE	17.4 kDa class III heat shock protein OS=Zea mays OX=4577 GN=ZEAMMB73_Zm00001d004599 PE=3 SV=1	Zm00001d004599	green	25.0022	24.6525	25.0962	25.1836	25.8726	25.8329	25.6309	25.8578	25.8231	24.4184	23.8747	24.1957	24.6186	24.9193	23.9942	25.0969	25.1311	24.6115	24.4752	23.3499	23.5073	25.8035	25.2786	25.0174	25.5478	25.4542	24.8392
A0A1D6EGI6	TREMBLE	NAD(P)-binding Rossmann-fold superfamily protein OS=Zea mays OX=4577 GN=100282413 PE=4 SV=1	100282413	blue	17.8711	17.9918	18.5417	0	0	0	0	0	0	19.2177	19.7244	19.8905	19.3021	20.0336	20.0912	20.6202	20.7693	19.7659	0	19.0704	19.6471	19.4657	19.3928	19.906	20.1924	19.5684	20.2228
A0A1D6EGL6	TREMBLE	Protein transport protein SEC23 OS=Zea mays OX=4577 GN=ZEAMMB73_Zm00001d004639 PE=3 SV=2	Zm00001d004639	orangered4	18.7402	0	19.4215	19.5016	0	19.5286	0	18.8314	0	19.4756	19.7159	0	19.6872	19.7229	19.0446	20.0559	0	19.8151	19.43	0	19.9054	19.7012	19.3832	19.0865	20.0606	19.9558	19.7111
A0A1D6EGN6	TREMBLE	Adenosylhomocystei0se 1 OS=Zea mays OX=4577 GN=ZEAMMB73_Zm00001d004646 PE=4 SV=1	Zm00001d004646	grey60	24.0553	24.1927	24.3902	24.5709	24.579	24.4786	24.4833	24.6655	24.8498	24.1414	24.1121	24.2712	24.3391	24.5502	24.4343	25.2039	24.1431	24.4653	23.9489	24.2435	24.1588	24.4576	23.9839	24.0964	24.379	24.3564	24.4926
A0A1D6EGP0	TREMBLE	Zinc finger CCCH domain-containing protein 33 OS=Zea mays OX=4577 GN=100191923 PE=4 SV=1	100191923	royalblue	21.3669	20.9121	20.3069	20.4734	20.7545	20.5068	20.0447	20.5309	0	20.4553	20.755	20.3107	20.9919	21.0996	20.4163	0	20.4316	20.2959	20.0232	20.4964	0	0	21.2209	20.6464	20.5999	0	20.4736
A0A1D6EGV3	TREMBLE	Protein transport protein Sec24-like CEF OS=Zea mays OX=4577 GN=103646939 PE=4 SV=1	103646939	blue	21.5838	21.7614	21.367	21.6019	21.6988	21.8401	21.8443	21.568	21.6191	21.9913	21.6053	21.9783	22.2646	22.1205	21.943	22.6095	21.9151	22.1516	22.0254	21.9271	22.0717	22.2428	22.0871	22.0498	22.4776	22.2661	22.4195
A0A1D6EGW3	TREMBLE	Protein transport protein Sec24-like CEF OS=Zea mays OX=4577 GN=103646939 PE=4 SV=1	103646939	darkturquoise	20.7816	20.7178	20.9001	20.8955	21.3573	21.0036	21.3518	20.062	20.9921	20.8949	21.4921	20.9115	21.1543	20.9986	21.0558	21.2261	21.4481	21.554	21.6773	20.1265	21.274	21.1158	21.0742	21.135	21.1512	21.7966	21.1833
A0A1D6EGZ9	TREMBLE	Eukaryotic initiation factor 5C CG2922-PF, isoform F OS=Zea mays OX=4577 GN=ZEAMMB73_Zm00001d004677 PE=4 SV=1	Zm00001d004677	orange	21.0878	21.1945	20.9802	20.8539	21.378	21.3855	21.4281	20.7785	21.1869	21.0535	20.7942	20.4802	21.0412	21.2934	20.7767	21.3343	21.1651	21.1411	21.0276	20.7352	21.0501	21.3268	21.1341	21.0876	20.8289	21.2857	20.9777
A0A1D6EH52	TREMBLE	NAD kinase 2 chloroplastic OS=Zea mays OX=4577 GN=103646963 PE=4 SV=1	103646963	orange	21.2868	21.0578	0	0	22.0121	21.8815	0	22.2858	0	0	0	0	0	21.3807	0	0	0	0	0	0	0	21.8206	0	0	0	0	0
A0A1D6EH80	TREMBLE	Elongation factor Ts, mitochondrial OS=Zea mays OX=4577 GN=EFTS PE=3 SV=1	EFTS	lightyellow	18.9572	18.8355	19.1569	0	0	0	19.3899	0	0	0	18.963	18.8425	18.903	19.4785	0	0	19.3355	0	18.8019	0	19.1353	18.9948	19.1204	19.6758	0	19.7249	19.7634
A0A1D6EHD9	TREMBLE	Glycosyl hydrolase superfamily protein OS=Zea mays OX=4577 GN=ZEAMMB73_Zm00001d004768 PE=3 SV=1	Zm00001d004768	green	23.3544	23.4652	23.2095	24.0488	24.2201	23.6559	24.3456	23.9487	24.2851	22.8881	22.6042	22.7366	23.2112	23.0866	23.369	23.7569	23.4262	23.5707	23.0182	22.8275	22.6275	23.2051	23.5254	23.7133	22.286	24.0957	23.8403
A0A1D6EHE0	TREMBLE	Glycosyl hydrolase superfamily protein OS=Zea mays OX=4577 GN=ZEAMMB73_Zm00001d004768 PE=3 SV=1	Zm00001d004768	green	23.124	23.1571	23.2838	23.7425	23.9131	23.587	24.0267	23.6292	24.0081	22.7363	22.4324	22.5418	22.9307	23.1447	22.4441	23.5382	23.164	23.1031	22.7858	22.6419	22.1477	23.07	23.4479	23.659	23.8458	24.0441	23.7993
A0A1D6EHG8	TREMBLE	Transducin/WD40 repeat-like superfamily protein OS=Zea mays OX=4577 GN=100280640 PE=4 SV=1	100280640	darkolivegreen	0	0	0	0	0	0	0	0	0	0	18.0093	0	0	19.1262	0	0	0	0	0	17.9827	0	0	0	0	0	0	0
A0A1D6EHH9	TREMBLE	Protein TPLATE OS=Zea mays OX=4577 GN=ZEAMMB73_Zm00001d004784 PE=4 SV=1	Zm00001d004784	blue	0	20.2307	19.9828	0	20.4191	20.1675	0	19.8813	0	0	20.6085	20.5746	19.9356	20.9121	20.4689	21.106	20.6128	20.8276	20.7064	0	20.3696	20.6429	0	0	0	20.5319	0
A0A1D6EHI0	TREMBLE	Protein TPLATE OS=Zea mays OX=4577 GN=ZEAMMB73_Zm00001d004785 PE=4 SV=1	Zm00001d004785	midnightblue	21.4634	21.647	21.354	21.5573	21.2777	21.5018	21.2361	21.2359	21.9139	21.4817	21.4313	21.4425	21.4802	21.195	21.7653	21.9047	21.3814	21.3293	21.6379	21.6245	21.6366	21.247	21.5065	21.4453	21.4688	21.2296	21.3801
A0A1D6EHK3	TREMBLE	PREDICTED: poly(U)-specific endoribonuclease-B-like [Zea mays](predicted) OS=Zea mays OX=4577 GN=ZEAMMB73_Zm00001d004805 PE=4 SV=2	Zm00001d004805	yellow	18.4147	0	17.6268	0	0	19.5024	0	0	0	19.3714	18.2516	18.6031	18.5663	18.8489	18.1774	0	19.5306	18.5319	0	18.8103	0	0	20.0522	0	19.7774	0	18.0923
A0A1D6EHK6	TREMBLE	Coatomer subunit beta OS=Zea mays OX=4577 GN=100384159 PE=4 SV=1	100384159	green	20.3072	20.6707	20.3513	18.9265	18.9813	18.8755	19.2294	19.4051	18.275	20.5562	20.454	20.3401	20.243	20.0718	20.2463	19.0218	19.1818	19.7433	20.7245	20.5133	20.0157	20.3644	19.6583	20.4161	19.4228	19.3048	19.2772
A0A1D6EHL3	TREMBLE	Calcium dependent protein kinase11 OS=Zea mays OX=4577 GN=606407 PE=3 SV=1	606407	lightcyan1	21.2588	21.215	21.1839	21.851	21.8565	21.3448	21.4452	21.9275	22.0159	21.0229	20.9358	21.2657	20.9743	21.1015	21.2107	21.3986	21.1499	21.2159	21.1474	21.025	21.3739	21.1636	21.4002	21.5512	21.7352	21.6853	21.7507
A0A1D6EHS4	TREMBLE	PREDICTED: UPF0496 protein 4 [Elaeis guineensis](predicted) OS=Zea mays OX=4577 GN=103647034 PE=4 SV=1	103647034	green	18.0189	0	0	0	0	0	0	0	0	19.0375	0	18.9174	19.0293	18.4977	19.1935	0	0	0	19.5606	18.759	19.1277	0	19.0997	18.4289	0	0	0
A0A1D6EHT1	TREMBLE	Actin-7 OS=Zea mays OX=4577 GN=100304239 PE=3 SV=1	100304239	green	21.3865	20.8339	21.1028	22.0633	21.6425	19.9676	21.5993	19.6321	20.0345	22.5291	22.6621	22.217	22.1899	22.1502	21.8813	21.8558	22.4479	22.1057	21.9375	21.8266	21.7562	21.7116	20.1315	21.8613	21.9826	20.1399	22.1144
A0A1D6EI19	TREMBLE	mRNA-decapping enzyme-like protein OS=Zea mays OX=4577 GN=ZEAMMB73_Zm00001d004896 PE=4 SV=1	Zm00001d004896	magenta	22.7835	22.7877	22.5183	22.7808	22.6008	22.7846	0	22.6354	22.8387	22.6626	22.4401	22.3613	22.4661	19.4892	22.914	22.8179	22.893	0	22.425	22.587	22.3136	22.0368	0	22.0811	0	0	0
A0A1D6EI36	TREMBLE	ERAD-associated E3 ubiquitin-protein ligase HRD1A OS=Zea mays OX=4577 GN=100217233 PE=4 SV=1	100217233	white	22.6204	22.8076	22.5826	22.8432	22.6559	22.2292	0	22.2439	21.9468	22.5716	22.6598	22.4901	22.8682	22.9784	22.479	0	23.1558	22.8258	22.6322	22.7015	22.8214	22.9877	0	22.8389	20.5515	22.743	0
A0A1D6EI78	TREMBLE	Peptidylprolyl isomerase OS=Zea mays OX=4577 GN=100193080 PE=4 SV=1	100193080	yellow	19.125	18.9395	19.7066	19.9706	0	19.4168	0	0	0	0	19.1558	18.8688	19.227	19.4596	19.1199	19.4916	0	19.1228	0	0	19.3799	19.9088	18.9352	19.6313	18.9025	19.609	0
A0A1D6EI79	TREMBLE	Peptidyl-prolyl cis-trans isomerase FKBP42 OS=Zea mays OX=4577 GN=100193080 PE=4 SV=1	100193080	green	20.641	20.8528	20.7184	21.2748	21.3757	20.9931	21.4856	21.4362	21.5761	20.6481	20.4042	20.3768	20.6842	20.5097	20.5354	21.3652	20.7359	20.717	20.4596	20.6404	20.5281	21.1729	20.8925	21.1039	21.3241	21.3873	21.5123
A0A1D6EI85	TREMBLE	PREDICTED: adipocyte plasma membrane-associated protein-like [Zea mays](predicted) OS=Zea mays OX=4577 GN=ZEAMMB73_Zm00001d004938 PE=4 SV=1	Zm00001d004938	darkmagenta	23.5607	23.0361	22.8668	24.459	24.7417	23.7787	24.7519	24.0452	25.1087	23.0481	22.7223	22.7345	23.6111	23.3393	22.7519	23.7684	24.1796	23.9034	19.5371	0	0	20.9821	20.7214	21.2424	20.685	20.6361	20.1423
A0A1D6EIA5	TREMBLE	Galactono lactone dehydrogenase1 OS=Zea mays OX=4577 GN=ZEAMMB73_Zm00001d004956 PE=4 SV=1	Zm00001d004956	mediumpurple3	19.6611	19.7846	20.0739	19.9989	20.5453	19.9344	20.4054	19.5938	19.6382	20.2525	20.1747	19.8939	19.4578	20.2008	19.8051	20.2947	20.5559	20.5656	20.0721	20.1256	20.0525	19.4898	19.8267	19.8594	20.7534	19.8219	20.4573
A0A1D6EIA7	TREMBLE	Galactono lactone dehydrogenase1 OS=Zea mays OX=4577 GN=ZEAMMB73_Zm00001d004956 PE=4 SV=1	Zm00001d004956	green	20.5635	19.4651	20.4345	0	0	18.7869	19.2594	0	19.3277	19.6762	20.6355	19.887	20.3128	19.5511	19.8048	19.612	19.3688	19.6003	20.7539	20.8321	21.0799	19.5447	19.4148	19.628	0	19.4652	19.4874
A0A1D6EIB4	TREMBLE	Protein FLX-like 3 OS=Zea mays OX=4577 GN=100282581 PE=4 SV=1	100282581	green	20.5115	20.416	20.4548	21.2121	21.2336	20.8918	20.9203	21.0772	21.2906	20.3394	19.6634	20.4554	0	20.4525	20.6509	20.8017	0	20.2362	20.3116	20.3266	20.4261	20.7005	20.5262	0	20.7619	20.7971	20.655
A0A1D6EID3	TREMBLE	PP2A regulatory subunit TAP46 OS=Zea mays OX=4577 GN=ZEAMMB73_Zm00001d004976 PE=4 SV=1	Zm00001d004976	grey60	19.3174	19.8219	17.512	19.633	17.6804	19.1251	17.5082	17.8233	17.5504	19.0815	18.6518	19.7266	19.3361	19.1859	17.5924	17.6505	17.4039	18.9493	19.5015	19.4747	19.506	19.929	19.1801	19.3757	17.5703	19.6035	17.548
A0A1D6EIE0	TREMBLE	E3 ubiquitin-protein ligase listerin OS=Zea mays OX=4577 GN=103647118 PE=4 SV=1	103647118	yellow	18.3655	0	0	0	18.4284	18.2306	0	0	17.7509	0	17.4248	19.6304	17.8397	18.7447	16.926	18.7462	18.3947	0	19.4708	17.7539	18.7073	0	19.1439	18.5977	0	0	18.8809
A0A1D6EIE2	TREMBLE	E3 ubiquitin-protein ligase listerin OS=Zea mays OX=4577 GN=103647118 PE=4 SV=1	103647118	palevioletred3	18.7702	18.4093	19.1645	17.9655	18.7022	18.6096	18.1433	17.5836	18.6009	18.6093	18.3159	18.6536	18.4865	18.8536	18.0856	19.9597	19.2718	18.8589	19.0401	17.5737	17.7183	19.7321	19.4359	19.7502	19.3931	17.8364	19.2472
A0A1D6EIK3	TREMBLE	Calcium dependent protein kinase2 OS=Zea mays OX=4577 GN=103648992 PE=4 SV=1	103648992	green	20.6895	20.8204	20.9367	20.3264	20.5994	21.0573	20.7642	20.6885	20.4228	21.6625	20.6077	21.0488	21.0661	21.233	20.9061	21.6226	21.4358	21.0014	21.9137	20.4177	21.7104	20.9041	21.2573	20.7961	21.1504	21.0003	20.5127
A0A1D6EIS1	TREMBLE	Acyl-CoA synthetase long-chain family member 3 OS=Zea mays OX=4577 GN=100285568 PE=4 SV=1	100285568	darkturquoise	21.4066	20.9324	20.824	20.9097	20.7679	20.6331	22.1665	21.1851	21.2769	20.874	20.7977	21.3744	21.8512	21.5645	22.0326	22.2312	21.7226	21.2892	20.9275	20.7497	21.4672	21.5015	21.2835	21.5993	22.0906	22.0379	22.0429
A0A1D6EIS6	TREMBLE	Acyl-CoA synthetase long-chain family member 3 OS=Zea mays OX=4577 GN=100285568 PE=4 SV=1	100285568	green	22.3939	22.1609	22.0562	22.8422	23.0286	22.7403	23.3076	23.2807	23.1994	22.4987	22.2658	22.3399	22.664	22.7021	22.4234	23.4879	23.0191	22.706	22.4544	22.3322	22.5134	23.2592	23.0599	23.3627	23.4894	23.5824	23.5565
A0A1D6EIW8	TREMBLE	Late embryogenesis abundant (LEA) hydroxyproline-rich glycoprotein family OS=Zea mays OX=4577 GN=ZEAMMB73_Zm00001d005039 PE=4 SV=1	Zm00001d005039	cyan	20.4035	20.6737	20.3526	19.38	19.5567	20.127	18.6545	19.2705	19.6329	21.2199	0	20.9625	21.5562	0	19.2001	23.1405	0	0	20.8895	20.2952	20.9154	19.6934	19.8518	0	0	0	18.2777
A0A1D6EJ13	TREMBLE	Vacuolar-sorting receptor 1 OS=Zea mays OX=4577 GN=103647159 PE=4 SV=1	103647159	blue	21.7738	21.7428	21.7994	22.0855	22.1942	21.9018	22.1881	22.1321	22.2422	20.9266	20.9464	20.9641	20.8686	21.26	21.1915	21.6345	21.4764	21.3172	20.8978	20.9956	21.0309	21.4391	21.0056	21.1162	20.8918	20.4023	20.5799
A0A1D6EJ18	TREMBLE	BcpLH protein OS=Zea mays OX=4577 GN=100284085 PE=4 SV=1	100284085	coral1	0	0	0	19.0688	0	0	19.6992	0	0	0	0	19.7771	18.4871	20.3417	0	0	0	0	0	0	0	0	0	0	0	0	0
A0A1D6EJ56	TREMBLE	Ubiquitin-activating enzyme E1 2 OS=Zea mays OX=4577 GN=100382860 PE=3 SV=1	100382860	blue	21.7182	21.7379	21.8125	21.8566	21.8178	21.9376	21.9162	21.8731	22.018	21.4978	21.3946	21.5977	21.5244	21.8347	21.5561	20.9911	21.5797	21.5978	21.215	21.6834	21.3478	21.3324	21.0084	21.0936	21.2677	20.9143	21.1209
A0A1D6EJ77	TREMBLE	Clathrin heavy chain OS=Zea mays OX=4577 GN=ZEAMMB73_Zm00001d005090 PE=3 SV=1	Zm00001d005090	green	21.0514	21.2088	21.2198	20.6385	0	21.0108	19.7909	20.1906	21.2716	21.077	21.2828	21.2659	21.118	20.9014	21.4838	21.6982	21.3968	21.1024	21.2582	21.1132	19.9662	20.605	20.6156	21.1836	20.1107	20.1145	20.4644
A0A1D6EJE4	TREMBLE	Clathrin heavy chain OS=Zea mays OX=4577 GN=ZEAMMB73_Zm00001d005090 PE=3 SV=1	Zm00001d005090	white	20.629	20.7935	20.2148	20.5508	20.8422	21.2928	20.801	19.1601	20.9454	20.6959	20.7375	20.6507	20.6683	20.9694	20.6745	20.861	21.1689	21.1489	21.2884	20.415	20.54	21.0883	21.0811	21.25	21.1024	18.9414	20.5841
A0A1D6EJS7	TREMBLE	Mitochondrial substrate carrier family protein OS=Zea mays OX=4577 GN=ZEAMMB73_Zm00001d005099 PE=3 SV=1	Zm00001d005099	green	18.354	18.4975	17.9321	18.1297	17.218	17.8402	18.1027	18.1536	18.1369	19.0043	18.8246	18.9121	19.0467	19.0498	18.6117	19.2435	18.8617	18.743	18.776	18.8197	18.9754	18.2634	18.4143	0	18.5472	18.3437	18.206
A0A1D6EK12	TREMBLE	RNA binding (RRM/RBD/RNP motifs) family protein OS=Zea mays OX=4577 GN=103647171 PE=4 SV=1	103647171	orange	19.598	0	0	0	0	0	0	19.618	0	0	0	0	0	19.8082	0	0	0	19.3558	0	0	0	0	19.6756	20.2613	20.1495	0	0
A0A1D6EK57	TREMBLE	Protein kinase superfamily protein OS=Zea mays OX=4577 GN=ZEAMMB73_Zm00001d005105 PE=4 SV=1	Zm00001d005105	darkmagenta	0	0	0	0	19.499	0	0	18.915	19.784	19.3456	20.0184	0	0	19.8804	0	19.5708	19.4609	0	0	0	0	0	0	0	0	0	0
A0A1D6EK62	TREMBLE	Protein EMSY-LIKE 4 OS=Zea mays OX=4577 GN=ZEAMMB73_Zm00001d005106 PE=4 SV=1	Zm00001d005106	grey60	0	0	20.0052	20.8323	20.9785	0	0	0	0	19.4827	0	0	20.0179	19.661	0	0	0	0	20.2869	0	20.156	20.8584	0	20.7346	0	0	0
A0A1D6EK75	TREMBLE	Non-specific serine/threonine protein kinase OS=Zea mays OX=4577 GN=103647175 PE=3 SV=1	103647175	thistle2	20.2633	20.6334	20.3126	18.3075	19.594	20.2698	20.0696	20.1148	20.2717	21.0582	20.0851	20.5807	20.3919	19.852	20.2312	19.2935	20.5793	18.2722	20.5807	19.1407	19.9627	18.15	19.9251	20.0047	19.6515	18.0942	19.4004
A0A1D6EK81	TREMBLE	Serine/threonine-protein phosphatase OS=Zea mays OX=4577 GN=ZEAMMB73_Zm00001d005110 PE=4 SV=1	Zm00001d005110	green	20.5943	20.5811	20.6306	21.1972	21.0332	20.5799	20.9171	0	21.4152	20.2259	19.9023	20.1945	20.2346	20.473	20.1738	0	20.7964	20.6456	20.4155	20.1383	19.7076	21.2202	20.9035	21.105	20.5128	21.4846	21.1845
A0A1D6EKK5	TREMBLE	0D-dependent dihydroge0se, Gfo/Idh/MocA family OS=Zea mays OX=4577 GN=100283463 PE=4 SV=1	100283463	midnightblue	19.6561	19.7819	18.7517	18.5511	0	18.4557	18.7182	19.6805	18.6987	19.6791	20.0251	19.3763	18.9775	18.86	18.7089	16.6724	19.9245	0	20.1613	19.9933	19.9413	18.8376	19.9325	19.0737	19.8466	19.1563	19.0439
A0A1D6EKP6	TREMBLE	Glutamine-dependent 0D(+) synthetase OS=Zea mays OX=4577 GN=100501566 PE=3 SV=1	100501566	honeydew1	20.0565	20.6203	20.5986	20.6744	21.3684	20.5618	20.3258	21.3419	21.0052	20.3958	20.1628	20.1278	20.5102	19.9561	20.8758	21.3257	20.8701	20.6186	20.6361	20.3771	20.3895	20.8194	20.7962	21.1425	20.368	20.5498	20.3938
A0A1D6EKR3	TREMBLE	Glutamine-dependent 0D(+) synthetase OS=Zea mays OX=4577 GN=100501566 PE=3 SV=1	100501566	paleturquoise	20.4302	20.1313	19.8856	19.9933	20.3966	20.4497	19.0368	20.3681	20.4339	20.1775	20.2175	20.4428	20.7624	20.086	20.304	20.6695	20.0957	20.007	20.4647	20.3909	20.3538	20.6638	20.6587	21.2892	20.2759	21.225	20.9197
A0A1D6EKS1	TREMBLE	Spermidine synthase 2 OS=Zea mays OX=4577 GN=ZEAMMB73_Zm00001d005159 PE=3 SV=1	Zm00001d005159	yellow	19.8421	0	0	20.4163	21.0496	20.3222	0	0	0	20.6923	21.0975	20.8518	21.356	21.2772	19.7832	22.1422	21.811	21.4829	19.5336	19.7571	19.7765	22.2834	21.886	22.2063	22.5167	22.0217	22.77
A0A1D6EKV8	TREMBLE	Poly [ADP-ribose] polymerase OS=Zea mays OX=4577 GN=103647201 PE=4 SV=1	103647201	orange	22.158	0	0	22.7613	0	22.0949	0	22.6059	0	0	0	0	0	22.518	0	0	0	0	0	0	0	22.531	0	22.5547	0	0	0
A0A1D6EKY6	TREMBLE	THO complex subunit 4B OS=Zea mays OX=4577 GN=ZEAMMB73_Zm00001d005179 PE=4 SV=1	Zm00001d005179	orangered4	21.0032	21.0485	19.3047	20.2357	19.6341	0	0	20.9672	0	19.5778	20.096	19.1938	18.577	18.9113	20.2171	19.7096	19.5647	19.2244	18.9988	19.6606	20.4309	19.5779	19.5661	20.0911	19.9036	19.6417	20.1662
A0A1D6EKZ3	TREMBLE	Cytochrome b5 domain-containing protein RLF OS=Zea mays OX=4577 GN=ZEAMMB73_Zm00001d005188 PE=3 SV=1	Zm00001d005188	blue	20.0604	19.9212	20.1962	20.4655	20.7758	20.3103	20.8422	20.6342	21.0205	19.6751	19.2176	19.5454	19.8805	19.9249	19.7013	20.1564	19.7716	19.6165	19.7293	19.9928	19.7983	19.9329	20.1243	19.4767	20.1006	19.1227	20.234
A0A1D6EL45	TREMBLE	Protein kinase superfamily protein OS=Zea mays OX=4577 GN=732828 PE=3 SV=1	732828	magenta	17.2088	0	19.1226	18.9776	0	0	0	19.0679	0	20.0487	20.1299	0	19.6618	0	0	20.2796	0	0	19.8872	19.8889	20.1668	0	17.1132	17.8427	0	0	0
A0A1D6EL59	TREMBLE	Ribosomal protein L22p/L17e family protein OS=Zea mays OX=4577 GN=ZEAMMB73_Zm00001d005228 PE=3 SV=1	Zm00001d005228	blue	21.2343	0	21.327	21.9085	22.2102	22.0075	22.4623	21.9078	22.1459	21.1046	21.0536	20.5619	20.7526	21.0179	20.8827	21.3194	0	20.7822	21.3281	21.5486	21.6817	21.1277	21.1752	0	21.7202	0	21.3813
A0A1D6EL81	TREMBLE	Eukaryotic translation initiation factor 3 subunit E OS=Zea mays OX=4577 GN=ZEAMMB73_Zm00001d005238 PE=3 SV=1	Zm00001d005238	green	21.7751	21.7841	21.926	21.161	22.0904	22.1334	21.708	21.4538	21.7624	22.0537	22.2841	21.955	21.9902	21.7791	22.186	21.5987	22.1751	21.7158	21.7795	21.7804	22.4387	22.0065	21.112	22.1478	21.9698	22.2476	21.2196
A0A1D6EL93	TREMBLE	Protein phosphatase 2C 70 OS=Zea mays OX=4577 GN=ZEAMMB73_Zm00001d005240 PE=4 SV=1	Zm00001d005240	cyan	0	0	19.6354	0	0	0	0	0	0	0	20.363	20.5226	20.0424	0	20.4024	0	0	20.1917	20.5959	20.6161	0	0	0	0	0	0	0
A0A1D6ELB5	TREMBLE	Dolichyl-diphosphooligosaccharide--protein glycosyltransferase 48 kDa subunit OS=Zea mays OX=4577 GN=100191802 PE=3 SV=1	100191802	blue	22.6742	22.574	22.8136	22.7742	22.7704	22.9826	22.889	22.7364	23.0906	23.1271	22.6774	23.0062	23.0308	23.0532	22.9333	23.3396	23.0205	22.8853	23.048	23.0167	23.0822	23.0356	22.8932	22.9118	23.1507	23.0142	22.8611
A0A1D6ELB7	TREMBLE	Dolichyl-diphosphooligosaccharide--protein glycosyltransferase 48 kDa subunit OS=Zea mays OX=4577 GN=100191802 PE=3 SV=1	100191802	grey60	22.2482	22.4738	20.9454	0	0	22.7091	23.2655	22.7947	22.9943	22.9922	22.9352	20.4863	22.702	22.978	22.1801	23.5591	22.6153	23.3545	22.8382	22.6254	0	21.6538	22.4809	0	23.2777	23.0888	0
A0A1D6ELF0	TREMBLE	Protein NEDD1 OS=Zea mays OX=4577 GN=100279786 PE=4 SV=1	100279786	bisque4	0	0	0	0	0	0	0	0	0	0	0	0	0	0	0	0	21.0458	0	0	21.6278	21.7001	0	0	0	0	0	0
A0A1D6ELF2	TREMBLE	Protein NEDD1 OS=Zea mays OX=4577 GN=100279786 PE=4 SV=1	100279786	darkslateblue	18.9921	18.7999	18.9148	0	18.8144	0	0	0	0	19.1703	18.8974	19.0972	19.1977	0	19.1903	19.0588	19.2264	19.102	19.4102	19.3668	19.121	0	0	0	19.3054	0	0
A0A1D6ELF9	TREMBLE	Serine/threonine protein kinase 3 OS=Zea mays OX=4577 GN=100283604 PE=4 SV=1	100283604	magenta	18.3697	18.3949	19.3929	18.5646	0	19.0709	18.8761	19.3861	18.2781	19.751	18.6714	19.2513	18.4912	19.5939	18.7311	18.7254	19.1619	19.4319	18.5353	18.3422	19.9295	0	18.9746	18.1633	0	0	0
A0A1D6ELG5	TREMBLE	Polyadenylate-binding protein 2 OS=Zea mays OX=4577 GN=ZEAMMB73_Zm00001d005276 PE=4 SV=1	Zm00001d005276	darkmagenta	22.5565	22.6788	22.7297	22.9503	22.9778	22.4473	22.9636	22.9054	22.5037	22.4369	22.5309	22.5217	22.7902	22.4195	22.8638	22.7427	22.6578	22.6655	22.3129	22.6691	22.5887	22.3911	22.1253	22.5875	22.32	22.497	22.5179
A0A1D6ELI7	TREMBLE	RNA binding OS=Zea mays OX=4577 GN=100383162 PE=4 SV=1	100383162	orangered4	18.7156	18.79	18.7582	17.0714	17.8454	17.7307	18.2801	18.2953	18.389	16.1517	17.0769	18.0886	18.2428	16.231	18.2523	16.2494	0	18.6476	18.3053	16.9254	17.9209	16.4602	17.4527	16.8492	18.1514	0	16.6403
A0A1D6ELK2	TREMBLE	DNA-directed RNA polymerases II IV and V subunit 3 OS=Zea mays OX=4577 GN=ZEAMMB73_Zm00001d005295 PE=4 SV=1	Zm00001d005295	paleturquoise	19.9699	0	19.2676	0	18.7192	18.0885	0	19.4948	21.2189	20.1091	19.9587	19.6127	19.6525	0	20.0319	0	19.3166	17.7354	18.7976	19.6397	19.9379	17.7729	17.971	18.0021	17.9994	18.2467	18.1269
A0A1D6ELQ4	TREMBLE	Dynamin-related protein 1E OS=Zea mays OX=4577 GN=100382468 PE=3 SV=1	100382468	darkturquoise	18.0721	0	19.4425	18.9206	19.5477	19.5892	19.4305	19.6253	18.7309	19.1986	18.7551	18.4685	19.756	20.1954	18.7443	0	20.0567	19.4497	20.0328	19.0573	0	20.4951	20.314	20.1149	19.7173	19.6219	19.1995
A0A1D6ELQ5	TREMBLE	Dynamin-related protein 1E OS=Zea mays OX=4577 GN=100382468 PE=3 SV=1	100382468	magenta	19.8263	0	0	19.9134	19.4426	0	0	19.6833	0	0	19.5223	18.8662	19.7383	20.6305	19.3806	20.7721	19.5819	20.411	0	19.2885	21.7634	21.0398	0	20.5892	0	0	0
A0A1D6ELR7	TREMBLE	Alpha/beta-Hydrolases superfamily protein OS=Zea mays OX=4577 GN=ZEAMMB73_Zm00001d005313 PE=4 SV=1	Zm00001d005313	paleturquoise	17.2848	17.0725	17.0457	18.5667	18.9719	18.2388	17.8068	18.4118	17.7932	17.1203	16.9434	16.6637	17.1715	17.0977	16.5384	17.0082	17.3694	18.1541	17.8115	16.5377	17.0806	18.5648	18.9278	19.2492	18.4507	19.4787	19.5502
A0A1D6ELS0	TREMBLE	Histone H2B OS=Zea mays OX=4577 GN=103647254 PE=3 SV=1	103647254	green	22.5773	22.3504	22.1834	23.1265	23.3772	22.3741	22.3332	22.7061	23.7643	21.3498	20.7441	20.7521	21.128	20.9054	21.5909	21.8895	21.5751	21.3424	21.4442	21.3407	21.7088	22.489	22.2655	22.9556	22.5596	23.0017	22.9467
A0A1D6ELW4	TREMBLE	Nucleoside N-ribohydrolase 3 OS=Zea mays OX=4577 GN=100282231 PE=4 SV=1	100282231	cyan	21.6919	21.2687	21.4107	21.8133	20.0557	20.4219	20.426	21.1411	20.4025	21.3906	20.4969	22.0551	22.1658	21.3592	21.891	21.7196	21.0698	21.9972	22.0914	21.5595	21.2678	20.2339	20.1527	20.1871	20.3922	20.3014	20.312
A0A1D6ELX1	TREMBLE	Aldo-keto reductase/ oxidoreductase OS=Zea mays OX=4577 GN=ZEAMMB73_Zm00001d005346 PE=4 SV=1	Zm00001d005346	green	20.7637	20.6728	20.8613	19.929	19.9499	19.9201	19.7069	20.0737	19.945	20.7142	21.2236	21.1744	20.5088	20.8896	20.67	20.1068	20.6465	20.8461	21.064	21.1537	20.9273	19.9631	21.3959	20.5898	20.2299	20.327	20.7322
A0A1D6ELX4	TREMBLE	Monodehydroascorbate reductase homolog1 OS=Zea mays OX=4577 GN=100501585 PE=4 SV=1	100501585	blue	22.2422	23.2374	22.2826	22.4016	22.3909	23.6781	22.4211	22.4053	23.9467	23.8784	23.549	23.5452	23.6237	23.8357	23.7946	24.2444	22.2374	23.7947	23.6078	23.9308	22.4403	24.0581	23.2785	23.3382	23.8928	23.313	23.5214
A0A1D6ELX5	TREMBLE	Serine/threonine-protein kinase CTR1 OS=Zea mays OX=4577 GN=ZEAMMB73_Zm00001d005348 PE=4 SV=1	Zm00001d005348	coral1	19.6622	19.5015	0	0	0	0	0	0	0	19.4487	0	19.1376	0	0	0	19.6645	0	0	19.7138	0	0	19.0032	19.5831	0	19.7623	0	0
A0A1D6ELY8	TREMBLE	ArogeNATe dehydratase OS=Zea mays OX=4577 GN=ZEAMMB73_Zm00001d005351 PE=4 SV=1	Zm00001d005351	magenta	20.0439	18.2415	18.4067	19.9647	0	18.4032	19.5628	0	18.0418	0	19.6198	17.6095	0	18.3039	19.2341	0	18.2284	19.6683	0	18.591	18.9412	19.6089	0	18.4401	0	18.6827	18.1181
A0A1D6ELZ0	TREMBLE	Nuclear pore complex protein GP210 OS=Zea mays OX=4577 GN=ZEAMMB73_Zm00001d005355 PE=4 SV=1	Zm00001d005355	yellow	20.4725	19.7676	19.8968	20.1323	20.7561	20.2596	20.8505	20.9068	20.6696	19.6685	20.4227	19.4559	19.8111	19.615	19.9627	20.0455	20.5657	19.6666	20.2273	20.2519	20.2858	20.8919	19.8394	0	0	19.9535	19.9808
A0A1D6ELZ1	TREMBLE	Nuclear pore complex protein GP210 OS=Zea mays OX=4577 GN=ZEAMMB73_Zm00001d005356 PE=4 SV=1	Zm00001d005356	cyan	18.7374	18.3724	18.4876	18.7263	17.5261	18.8172	18.4228	19.4254	18.8425	18.725	18.6975	18.5447	18.4229	17.3999	17.9751	17.5205	18.9739	18.7182	18.1241	17.757	18.8348	19.1557	19.1895	18.6972	18.8386	19.2934	18.966
A0A1D6ELZ2	TREMBLE	Nuclear pore complex protein GP210 OS=Zea mays OX=4577 GN=ZEAMMB73_Zm00001d005358 PE=4 SV=1	Zm00001d005358	lightgreen	20.5772	19.0846	20.7491	20.9052	20.8971	20.3481	20.7263	20.2613	20.8181	20.7979	20.6438	20.6446	20.2629	20.4731	20.7653	20.7005	21.0497	20.023	20.535	20.1832	20.849	20.8256	20.9303	20.8932	20.7409	20.993	21.1099
A0A1D6EM21	TREMBLE	Cell division control protein 48 homolog E OS=Zea mays OX=4577 GN=ZEAMMB73_Zm00001d005367 PE=4 SV=1	Zm00001d005367	green	26.4008	26.476	26.2813	26.6636	26.6067	26.4661	26.6095	26.6448	26.7815	25.8774	26.052	26.1524	26.3899	26.4923	26.3439	27.1251	26.2664	26.4325	26.1117	26.1013	25.9184	26.3459	26.1969	26.603	26.3733	26.0111	26.6791
A0A1D6EM22	TREMBLE	PREDICTED: myosin heavy chain, embryonic smooth muscle isoform [Brachypodium distachyon](predicted) OS=Zea mays OX=4577 GN=100191915 PE=4 SV=1	100191915	green	18.0403	17.2578	18.1276	17.7596	16.6742	17.776	16.5805	16.909	18.4965	16.3933	0	16.4629	16.4937	16.5912	17.7037	16.763	16.7671	18.5031	16.5873	16.6226	18.0098	16.7916	16.6496	16.7582	16.5446	17.5193	18.5643
A0A1D6EM72	TREMBLE	Lecithin-cholesterol acyltransferase-like 1 OS=Zea mays OX=4577 GN=ZEAMMB73_Zm00001d005377 PE=4 SV=1	Zm00001d005377	darkolivegreen	22.5538	22.6695	22.7634	23.1472	23.617	23.2811	23.0114	22.9125	23.8934	21.1736	21.1117	21.0754	21.7132	22.1192	20.9573	22.5455	22.328	22.4002	21.1689	21.6116	21.3362	22.7902	22.4436	22.4902	22.3576	22.2389	22.4623
A0A1D6EM86	TREMBLE	Guanylate-binding family protein OS=Zea mays OX=4577 GN=ZEAMMB73_Zm00001d005384 PE=4 SV=1	Zm00001d005384	bisque4	0	0	0	0	0	0	0	0	0	0	21.9505	0	0	0	0	0	20.1682	0	0	20.9792	0	0	0	0	0	0	0
A0A1D6EM93	TREMBLE	Lecithin-cholesterol acyltransferase-like 1 OS=Zea mays OX=4577 GN=ZEAMMB73_Zm00001d005392 PE=4 SV=1	Zm00001d005392	green	20.1555	19.3386	20.3178	20.5965	21.7147	21.432	20.5971	20.9827	21.3425	15.6057	17.8545	15.3513	18.8687	19.1741	16.4262	17.2386	19.4182	19.6436	17.0554	15.2755	17.3366	17.5584	17.6081	19.4793	18.4221	17.1586	17.1961
A0A1D6EM94	TREMBLE	Lecithin-cholesterol acyltransferase-like 1 OS=Zea mays OX=4577 GN=ZEAMMB73_Zm00001d005392 PE=4 SV=1	Zm00001d005392	lightgreen	17.9522	18.3093	20.48	20.3494	20.2418	20.3107	0	0	0	0	0	0	0	0	17.251	0	0	0	0	17.0449	0	0	0	0	0	0	0
A0A1D6EMA4	TREMBLE	Fiber protein Fb34 OS=Zea mays OX=4577 GN=100502065 PE=4 SV=1	100502065	green	21.6376	0	22.2091	0	0	0	0	0	0	22.3648	22.1973	22.4775	22.0055	0	21.4779	0	0	0	0	22.2228	22.6153	0	0	0	0	0	0
A0A1D6EMB9	TREMBLE	ADP-ribosylation factor GTPase-activating protein AGD12 OS=Zea mays OX=4577 GN=ZEAMMB73_Zm00001d005398 PE=4 SV=1	Zm00001d005398	darkmagenta	0	0	0	20.2896	0	0	0	20.2955	0	0	0	0	0	0	0	0	20.5919	0	0	0	0	0	0	0	0	0	0
A0A1D6EMD0	TREMBLE	Protein prenylyltransferase superfamily protein OS=Zea mays OX=4577 GN=103647292 PE=4 SV=1	103647292	darkmagenta	20.1424	19.5922	19.3886	20.785	19.9978	20.2668	19.7793	19.6132	19.7618	19.6193	20.0655	19.79	20.0132	20.1286	19.2297	19.0381	19.9482	21.1551	20.5953	20.6883	20.5162	20.6094	20.217	20.8214	19.9995	20.8332	20.4463
A0A1D6EME6	TREMBLE	Aquaporin PIP2-2 OS=Zea mays OX=4577 GN=103647293 PE=3 SV=1	103647293	darkgreen	21.6595	22.0134	21.9311	21.9713	0	21.8858	22.0697	0	0	0	21.8942	21.5296	0	21.5058	21.5356	0	0	0	23.0892	23.174	23.2813	22.8552	23.0342	22.8625	23.2302	0	23.0687
A0A1D6EMF6	TREMBLE	Aquaporin PIP2-2 OS=Zea mays OX=4577 GN=542644 PE=3 SV=1	542644	black	24.6202	24.4324	24.3518	24.67	24.365	24.2833	24.3196	23.8963	24.4846	23.6596	23.9149	23.6791	23.8222	23.5299	23.9339	24.3257	23.9052	23.5607	24.4362	24.3074	24.3537	24.6627	24.1536	24.3763	24.4154	24.3989	24.7106
A0A1D6EMH2	TREMBLE	DNA-directed RNA polymerases I, II, and III 7.3 kDa polypeptide OS=Zea mays OX=4577 GN=100217277 PE=4 SV=1	100217277	darkmagenta	18.4486	18.1722	18.0129	17.7733	18.1819	18.2914	0	17.2051	17.0158	0	17.9467	0	17.9437	18.19	17.2661	18.2245	18.2274	0	18.7354	17.869	19.6533	19.4288	19.1491	0	18.495	18.4628	0
A0A1D6EMM4	TREMBLE	Serine carboxypeptidase-like 19 OS=Zea mays OX=4577 GN=ZEAMMB73_Zm00001d005434 PE=3 SV=1	Zm00001d005434	green	23.365	23.1444	23.2798	23.7608	24.0868	23.3459	23.9508	23.681	24.1238	22.3673	22.547	22.2015	22.6015	22.949	22.5204	23.4111	23.2163	22.5973	22.7868	22.2741	22.7566	23.8267	23.6174	24.0299	22.8845	23.9011	23.8977
A0A1D6EMN6	TREMBLE	PTI1-like tyrosine-protein kinase 3 OS=Zea mays OX=4577 GN=100037784 PE=3 SV=1	100037784	darkred	21.3063	21.4503	21.1066	21.3893	20.8191	21.1901	20.9211	21.3725	19.9717	21.3325	21.2574	21.1994	21.283	20.9896	21.2253	21.4754	19.9861	21.222	21.599	21.5665	21.0059	21.0918	21.3094	21.3678	21.2816	21.7401	21.4169
A0A1D6EMU8	TREMBLE	Cellulose synthase A catalytic subunit 5 [UDP-forming] OS=Zea mays OX=4577 GN=100280232 PE=3 SV=1	100280232	mediumpurple3	0	0	22.7004	0	0	0	0	21.7811	0	22.6155	22.1253	0	0	0	0	0	0	0	22.2506	21.5556	0	0	0	22.1242	0	0	0
A0A1D6EMY7	TREMBLE	Heteroglycan glucosidase 1 OS=Zea mays OX=4577 GN=103647311 PE=3 SV=1	103647311	green	21.2286	21.2944	21.1497	21.6606	21.9264	20.9828	21.9644	21.934	22.2544	21.5178	21.5338	21.189	21.5437	21.7602	21.6698	22.2585	21.8875	21.8387	21.7056	21.6495	21.6049	21.6161	22.0327	21.7193	21.5126	21.714	21.6612
A0A1D6EN25	TREMBLE	rRNA N-glycosidase OS=Zea mays OX=4577 GN=ZEAMMB73_Zm00001d005454 PE=3 SV=1	Zm00001d005454	magenta	22.096	22.1597	22.0225	21.5825	21.7673	21.272	21.6707	21.7031	21.6076	0	0	0	0	20.6037	0	0	0	21.6446	0	0	20.176	0	0	20.4706	0	0	0
A0A1D6EN44	TREMBLE	Protein transport protein SEC13 homolog B OS=Zea mays OX=4577 GN=ZEAMMB73_Zm00001d005461 PE=3 SV=1	Zm00001d005461	blue	21.2985	21.6517	21.2352	21.388	21.4088	21.4504	21.3257	21.244	21.5574	20.3741	20.135	20.0927	20.1231	20.0969	20.006	19.6473	19.8507	19.9531	19.8165	20.4837	20.5703	20.3629	20.387	20.4522	20.389	20.1688	20.2172
A0A1D6EN58	TREMBLE	LEA_2 domain-containing protein OS=Zea mays OX=4577 GN=103647315 PE=4 SV=1	103647315	lightpink4	22.0281	21.946	21.9836	22.5228	22.4209	21.9822	21.5412	21.6887	21.3435	20.2519	21.9538	20.6084	21.26	20.6321	22.1417	22.1762	21.8268	22.0406	21.9872	21.1714	21.8491	21.9253	21.144	21.0699	21.5132	21.2847	21.4019
A0A1D6END3	TREMBLE	D-isomer specific 2-hydroxyacid dehydrogenase family protein OS=Zea mays OX=4577 GN=100217241 PE=3 SV=1	100217241	lightcyan1	19.5587	19.2896	19.4158	0	0	0	0	0	0	18.9343	0	20.2493	19.4436	19.2522	19.5496	19.7287	19.4448	19.8725	19.8615	19.4507	19.7743	20.7111	0	0	0	0	0
A0A1D6ENE7	TREMBLE	Guanosine nucleotide diphosphate dissociation inhibitor OS=Zea mays OX=4577 GN=100273017 PE=3 SV=1	100273017	grey60	22.8886	22.8883	22.9469	23.0738	23.0463	22.8258	23.1111	23.0025	23.4671	22.7626	23.1903	23.1819	23.2164	22.9297	23.1747	23.592	23.1777	23.0165	23.0166	22.7291	22.4259	22.9581	22.7635	23.1523	23.3655	23.6037	23.3967
A0A1D6ENE8	TREMBLE	Guanosine nucleotide diphosphate dissociation inhibitor OS=Zea mays OX=4577 GN=100273017 PE=3 SV=1	100273017	orange	0	0	0	0	0	0	0	0	0	0	20.1629	0	0	0	0	0	0	0	0	20.1106	19.9143	0	0	0	0	0	0
A0A1D6ENG4	TREMBLE	Protein SMG7 OS=Zea mays OX=4577 GN=100278146 PE=4 SV=1	100278146	lightyellow	17.1139	0	17.1486	0	0	0	17.1165	17.0852	0	18.8872	18.4079	18.7538	17.3605	17.5363	18.8999	17.1287	17.0781	17.2336	18.8444	17.4806	17.8895	18.1306	18.6525	18.2521	17.9866	16.8582	18.0907
A0A1D6ENH9	TREMBLE	Ras-related protein RABA4c OS=Zea mays OX=4577 GN=ZEAMMB73_Zm00001d005504 PE=4 SV=1	Zm00001d005504	blue	19.8057	20.0231	20.0069	20.1102	20.2195	19.9211	19.8971	20.1709	20.4666	20.8644	20.7466	20.6849	20.6511	20.4896	20.4237	21.2526	20.473	20.3887	21.0657	20.9783	20.9917	20.9454	20.7067	20.9145	20.3868	20.7371	20.802
A0A1D6ENN0	TREMBLE	Aspartokinase OS=Zea mays OX=4577 GN=ZEAMMB73_Zm00001d005535 PE=3 SV=1	Zm00001d005535	magenta	19.0688	18.3207	19.3331	18.8298	17.1021	19.081	18.9644	18.8633	18.1779	19.6367	19.6273	19.6567	19.1714	19.367	19.0327	18.7864	18.66	18.4908	19.4929	19.2721	19.6534	17.3943	18.6836	0	0	0	0
A0A1D6ENN1	TREMBLE	Bifunctional aspartokinase/homoserine dehydrogenase 2, chloroplastic Aspartokinase Homoserine dehydrogenase OS=Zea mays OX=4577 GN=ZEAMMB73_Zm00001d005535 PE=4 SV=1	Zm00001d005535	yellow	0	0	18.157	17.9302	0	0	0	0	0	18.2503	18.5125	18.4132	0	0	0	0	18.5757	0	0	0	17.6493	0	0	0	17.5852	0	0
A0A1D6ENP9	TREMBLE	Ferrochelatase OS=Zea mays OX=4577 GN=100216845 PE=3 SV=1	100216845	darkmagenta	21.8747	21.8643	21.3659	21.7965	21.9368	21.9139	22.1469	21.9753	21.8989	21.7403	21.6647	21.4897	21.5274	21.6333	21.8485	21.9523	21.7701	21.7897	21.5681	21.4416	21.6086	21.6669	21.5895	21.6763	21.253	21.7317	21.6572
A0A1D6ENT5	TREMBLE	Putative leucyl-tRNA synthetase OS=Zea mays OX=4577 GN=103647355 PE=3 SV=1	103647355	blue	22.2735	22.8326	22.2303	22.645	22.6231	22.7966	22.6536	22.0714	22.1266	24.3129	24.053	23.7026	24.0757	23.9789	24.1418	23.668	23.6322	23.676	23.8972	24.1353	24.0643	23.7896	23.5925	23.89	23.9155	24.0107	23.7258
A0A1D6ENW8	TREMBLE	Mediator of RNA polymerase II transcription subunit 25 OS=Zea mays OX=4577 GN=103647359 PE=4 SV=1	103647359	green	17.2558	17.4204	17.1236	17.474	17.3412	17.639	0	0	18.267	16.7802	16.2205	0	17.0677	17.0551	17.0328	16.7841	16.625	16.9557	17.8283	17.3542	17.5283	15.8341	16.9155	17.1035	17.1331	17.7862	0
A0A1D6EP51	TREMBLE	NPL4-like protein 1 OS=Zea mays OX=4577 GN=ZEAMMB73_Zm00001d005621 PE=4 SV=1	Zm00001d005621	white	22.4126	22.2096	22.3986	22.554	21.905	22.2301	22.7219	22.5182	22.5498	22.5363	22.3935	22.6106	22.4135	22.4874	22.2083	22.6542	21.8194	22.7192	22.6091	22.6242	22.5747	22.5896	22.4326	22.2402	23.0084	22.544	22.5926
A0A1D6EP57	TREMBLE	Serine carboxypeptidase-like 19 OS=Zea mays OX=4577 GN=100284785 PE=3 SV=1	100284785	ivory	0	0	20.496	0	19.9448	0	20.5661	20.2534	19.9725	19.3707	19.157	0	0	0	0	0	19.562	0	0	0	20.1379	0	20.3213	21.1077	19.9158	0	21.3758
A0A1D6EP60	TREMBLE	Serine carboxypeptidase-like 19 OS=Zea mays OX=4577 GN=100284785 PE=3 SV=1	100284785	palevioletred3	19.3485	19.1379	20.7195	19.5149	19.6324	19.4122	20.6228	19.5948	20.6065	20.2596	20.171	18.9568	19.0827	18.9985	19.139	21.9312	20.7169	19.1041	19.0978	19.9935	20.4363	21.4981	19.382	21.362	19.5482	19.4696	20.0888
A0A1D6EP71	TREMBLE	Proton pump-interactor 1 OS=Zea mays OX=4577 GN=103647378 PE=4 SV=1	103647378	royalblue	21.9343	22.1409	21.8971	21.975	21.915	21.5679	21.8735	21.8309	22.0814	21.473	21.5352	21.749	21.2842	21.7076	21.7616	22.3643	21.5563	21.8504	21.6004	22.0642	21.4757	21.4832	21.2545	21.184	21.5898	21.9834	21.7053
A0A1D6EP75	TREMBLE	Proton pump-interactor 1 OS=Zea mays OX=4577 GN=103647378 PE=4 SV=1	103647378	blue	19.6743	0	19.7571	19.6035	0	19.5715	19.8981	20.3259	0	19.4008	19.0472	18.9831	19.0496	19.2951	19.6487	19.8652	0	19.3082	19.3844	20.0417	19.5317	0	19.0625	19.2451	19.0027	0	19.2715
A0A1D6EP83	TREMBLE	Retinol dehydrogenase 13 OS=Zea mays OX=4577 GN=ZEAMMB73_Zm00001d005638 PE=4 SV=1	Zm00001d005638	cyan	19.6451	19.5655	18.3511	0	19.3675	18.6869	0	0	0	18.6271	18.9338	19.1165	18.6485	0	18.5589	18.476	17.9522	18.3478	19.8353	18.7739	19.297	0	0	0	0	0	0
A0A1D6EP93	TREMBLE	Putative methyltransferase family protein OS=Zea mays OX=4577 GN=ZEAMMB73_Zm00001d005641 PE=4 SV=1	Zm00001d005641	floralwhite	0	0	0	0	20.1785	0	0	0	21.513	20.5939	20.4997	20.6281	20.6059	20.6433	20.6512	21.3901	20.5935	20.1646	0	21.4972	20.8545	21.0013	21.0211	21.4824	21.1128	0	21.2726
A0A1D6EPA8	TREMBLE	Voltage-dependent anion channel protein1a OS=Zea mays OX=4577 GN=ZEAMMB73_Zm00001d005649 PE=4 SV=1	Zm00001d005649	darkred	23.5288	23.3135	23.512	23.2074	23.441	23.3915	23.8611	23.6462	23.8438	23.8207	23.6147	23.7691	23.7978	23.8091	23.3674	24.2038	23.7229	23.5555	23.4761	23.4018	23.6042	23.616	23.6018	23.5562	23.6985	23.7542	23.1789
A0A1D6EPA9	TREMBLE	Voltage-dependent anion channel protein1a OS=Zea mays OX=4577 GN=ZEAMMB73_Zm00001d005649 PE=4 SV=1	Zm00001d005649	yellow	23.8053	23.938	23.9165	24.0261	24.0597	23.9438	24.3589	24.1262	24.6351	24.0305	24.0557	23.9376	24.0747	24.0931	23.9268	24.4795	24.0767	24.006	23.9229	24.0517	23.9078	24.0108	23.9396	23.9311	23.7969	24.1665	24.0643
A0A1D6EPD2	TREMBLE	SucciNATe dehydrogenase [ubiquinone] iron-sulfur subunit 3 mitochondrial OS=Zea mays OX=4577 GN=ZEAMMB73_Zm00001d005663 PE=4 SV=1	Zm00001d005663	cyan	20.7572	20.4263	20.7102	20.7439	20.4415	19.2205	21.5827	21.6114	20.9131	20.1782	0	19.5044	20.3253	20.3948	19.6119	19.3667	20.1893	19.0481	21.1822	20.0359	18.9612	21.4281	21.5634	21.552	21.9493	22.0575	21.8032
A0A1D6EPE4	TREMBLE	Enolase OS=Zea mays OX=4577 GN=100283280 PE=3 SV=1	100283280	steelblue	19.9052	19.9612	20.1449	19.9654	19.9577	20.183	20.2136	20.1877	19.9177	20.4078	19.9637	20.1171	20.1724	20.2659	19.9737	20.1684	20.3697	20.3889	19.8455	19.9725	20.3893	20.362	20.07	20.2024	20.1388	20.3465	19.9151
A0A1D6EPE8	TREMBLE	Pentatricopeptide repeat-containing protein mitochondrial OS=Zea mays OX=4577 GN=541966 PE=4 SV=1	541966	ivory	18.642	19.3097	0	20.3394	20.4767	20.0276	0	19.8452	20.9366	19.6336	19.2033	19.4338	0	0	0	19.9852	20.0527	20.0052	0	19.1243	19.7185	0	19.6904	0	0	19.9572	0
A0A1D6EPG3	TREMBLE	RNA ligase/cyclic nucleotide phosphodiesterase family protein OS=Zea mays OX=4577 GN=103647388 PE=4 SV=1	103647388	green	22.1705	22.1956	21.9621	22.3855	22.1843	22.1296	22.5571	22.6121	21.2673	21.6893	21.8146	21.811	22.0876	22.0312	21.9908	22.493	22.2103	21.9368	22.0406	22.1372	21.8385	22.3382	22.143	21.9218	22.568	22.4451	22.203
A0A1D6EPH1	TREMBLE	Trehalose-6-phosphate synthase5 OS=Zea mays OX=4577 GN=100191265 PE=4 SV=1	100191265	lightcyan	0	0	0	0	0	0	17.9239	0	0	0	0	0	0	0	18.4771	0	19.1301	18.712	19.4536	18.0556	19.2355	0	0	0	0	18.2661	0
A0A1D6EPH9	TREMBLE	Plastid redox insensitive2 OS=Zea mays OX=4577 GN=100278908 PE=4 SV=1	100278908	steelblue	18.8007	19.1129	18.8217	19.6624	19.121	19.449	19.4321	19.7941	20.098	0	0	0	0	0	0	0	18.7426	18.8485	0	0	18.1433	0	0	0	0	0	0
A0A1D6EPJ5	TREMBLE	AUGMIN subunit 5 OS=Zea mays OX=4577 GN=100501140 PE=4 SV=1	100501140	green	0	0	0	0	0	0	0	0	0	0	19.5315	19.2751	0	19.0583	0	0	0	18.0529	18.0214	0	18.3645	0	0	0	0	0	0
A0A1D6EPK2	TREMBLE	Malonyl-CoA decarboxylase family protein OS=Zea mays OX=4577 GN=103647398 PE=4 SV=1	103647398	darkorange2	19.0985	19.5281	19.6804	0	19.7816	0	0	19.5936	0	19.688	18.9411	19.5207	19.3759	0	18.9323	0	19.8223	20.2128	20.5525	19.117	19.7069	0	20.1689	19.9591	20.238	20.0539	19.8264
A0A1D6EPN2	TREMBLE	Ubiquitin receptor RAD23c OS=Zea mays OX=4577 GN=100283179 PE=4 SV=1	100283179	lightgreen	21.2687	21.3238	21.1842	21.6323	21.6041	21.3501	20.6749	21.2915	21.7282	21.3832	21.2986	21.3654	21.3897	21.4215	21.3591	22.0401	21.5485	21.4723	21.6156	21.5093	21.6643	21.7173	21.6025	21.8506	21.9607	22.4938	22.0381
A0A1D6EPV2	TREMBLE	Golgi S0P receptor complex member 1 OS=Zea mays OX=4577 GN=ZEAMMB73_Zm00001d005751 PE=3 SV=1	Zm00001d005751	green	19.3635	19.3932	19.1634	18.6612	18.1802	19.4293	18.9812	19.5389	0	19.8642	19.3111	19.9765	19.5082	19.7147	18.7466	19.5937	19.1414	19.4371	19.8273	19.834	19.304	19.4805	19.5046	18.0493	19.6837	0	18.109
A0A1D6EPW5	TREMBLE	ATP-dependent 6-phosphofructokinase OS=Zea mays OX=4577 GN=103647427 PE=3 SV=1	103647427	blue	21.4435	21.4301	21.9109	21.3604	21.3179	21.5944	21.4932	22.0053	21.122	21.1798	20.7746	21.2975	19.9924	20.9804	21.1128	20.7908	21.0763	20.5871	20.1859	21.2917	20.1567	20.5495	20.3638	20.1158	20.5297	20.0501	20.6369
A0A1D6EQY2	TREMBLE	Putative ethanolamine kinase OS=Zea mays OX=4577 GN=100280298 PE=4 SV=1	100280298	yellow	19.1076	0	0	0	0	19.9515	0	0	0	19.3642	18.4774	19.0146	19.0659	19.2243	19.189	19.2249	19.2129	19.0199	19.3545	0	19.2315	0	18.669	0	19.0646	0	0
A0A1D6EQY9	TREMBLE	Sterile alpha motif (SAM) domain-containing protein OS=Zea mays OX=4577 GN=103647460 PE=3 SV=1	103647460	blue	22.6502	23.2595	22.7248	22.7652	23.3735	22.7098	23.5072	23.4394	23.3266	23.6406	23.7277	23.5857	23.7849	23.7759	23.9863	24.5278	23.8244	23.7135	23.7098	23.915	23.8767	23.9669	23.7331	23.9176	24.2544	24.1214	24.2161
A0A1D6ER13	TREMBLE	Exocyst subunit Exo70 family protein OS=Zea mays OX=4577 GN=103647462 PE=3 SV=1	103647462	green	0	0	0	0	0	20.6807	0	0	0	0	0	20.1899	20.5566	0	20.5668	0	20.9244	0	20.9632	21.3298	20.5641	0	0	0	0	0	0
A0A1D6ER19	TREMBLE	Lung seven transmembrane receptor family protein OS=Zea mays OX=4577 GN=100382394 PE=4 SV=1	100382394	blue	0	0	0	0	0	0	0	0	0	18.2421	17.706	18.3122	17.5237	0	17.9404	18.6553	0	0	18.3135	18.6448	18.3804	17.4374	17.027	0	0	0	17.0006
A0A1D6ER22	TREMBLE	Aldehyde dehydrogenase family 7 member B4 OS=Zea mays OX=4577 GN=ZEAMMB73_Zm00001d005818 PE=3 SV=1	Zm00001d005818	green	23.608	23.7182	23.7708	24.0954	22.7601	24.1038	24.6488	24.2146	24.063	23.9355	23.5664	23.7104	23.8978	24.0947	23.6136	24.3184	23.5209	23.8951	24.1077	24.1454	24.1908	24.2924	23.046	24.8321	24.6681	24.7417	24.6296
A0A1D6ER26	TREMBLE	Aldehyde dehydrogenase family 7 member B4 OS=Zea mays OX=4577 GN=ZEAMMB73_Zm00001d005818 PE=3 SV=1	Zm00001d005818	green	24.4559	24.6667	24.7648	25.0138	24.9724	24.9607	25.4685	25.0154	25.0455	24.8651	24.8075	24.8091	24.997	24.9309	24.9806	25.27	24.9987	25.1862	24.894	25.0164	24.9331	25.0311	25.0618	25.3496	25.5971	25.5359	25.1677
A0A1D6ER29	TREMBLE	Copper transporter 5 OS=Zea mays OX=4577 GN=ZEAMMB73_Zm00001d005819 PE=4 SV=1	Zm00001d005819	magenta	19.8595	21.0224	17.8615	0	20.6933	20.0082	20.4942	20.6231	21.2622	20.8827	20.2981	0	0	0	20.242	0	20.9901	0	21.746	20.6286	21.647	18.2396	20.8615	19.1871	0	0	0
A0A1D6ER71	TREMBLE	SEC1 family transport protein SLY1 OS=Zea mays OX=4577 GN=ZEAMMB73_Zm00001d005839 PE=3 SV=1	Zm00001d005839	cyan	19.7276	0	0	0	0	0	0	0	0	0	19.8497	0	0	0	20.4482	0	20.214	0	0	20.6308	20.8123	0	0	0	0	0	0
A0A1D6ERC1	TREMBLE	Protein disulfide-isomerase like 2-2 OS=Zea mays OX=4577 GN=100381521 PE=3 SV=1	100381521	darkmagenta	22.4467	21.9859	22.3696	22.454	22.5182	22.5868	23.1	22.8858	22.9142	22.5814	22.4883	22.7359	22.7341	22.7175	22.8634	23.1529	22.8355	23.0694	21.869	22.0046	21.5413	0	22.322	22.0275	22.3824	22.6223	22.3778
A0A1D6ERH9	TREMBLE	Protein transport protein SEC23 OS=Zea mays OX=4577 GN=ZEAMMB73_Zm00001d005902 PE=3 SV=1	Zm00001d005902	darkmagenta	21.338	21.2862	21.4849	21.6306	21.4048	21.541	21.52	21.4402	21.2478	21.2894	21.1643	21.3522	21.5027	21.4824	21.0069	21.8614	21.4825	21.5377	21.9017	21.7896	21.5999	21.6494	21.7286	21.6818	22.0112	21.8789	21.7126
A0A1D6ERI3	TREMBLE	Gibberellin receptor GID1L2 OS=Zea mays OX=4577 GN=ZEAMMB73_Zm00001d005909 PE=4 SV=1	Zm00001d005909	green	18.8902	19.4953	18.9717	18.7513	19.7582	19.9715	18.6482	19.3104	18.3967	21.2666	20.6519	20.9548	20.8097	19.837	20.8819	21.3161	20.145	20.8922	20.6688	21.2871	20.3532	20.9088	19.9015	19.6488	20.6946	19.8491	19.8575
A0A1D6ERI9	TREMBLE	Wall-associated receptor kinase-like protein 2 OS=Zea mays OX=4577 GN=ZEAMMB73_Zm00001d005915 PE=4 SV=1	Zm00001d005915	lightgreen	23.7095	24.1148	23.6309	24.5436	24.6618	23.9611	24.7426	24.562	25.1506	24.8785	24.9385	24.8139	24.9849	25.0675	24.729	25.744	25.3247	24.9631	24.75	24.6096	24.4037	25.2146	24.9647	25.5517	25.6242	25.2268	25.6213
A0A1D6ERL2	TREMBLE	Glucose-6-phosphate isomerase OS=Zea mays OX=4577 GN=100382805 PE=3 SV=1	100382805	grey60	20.6549	20.6465	20.8319	20.7218	20.6312	20.7018	20.7972	20.9458	21.1124	20.4363	20.9155	20.622	20.3594	20.635	20.535	20.8789	20.3417	21.1083	20.3215	20.5614	20.3004	19.9211	20.5238	20.8677	20.9218	21.117	21.0576
A0A1D6ERU5	TREMBLE	cytoplasmic dynein 2 light intermediate chain [Arabidopsis thalia0](predicted) OS=Zea mays OX=4577 GN=ZEAMMB73_Zm00001d005975 PE=4 SV=1	Zm00001d005975	bisque4	0	0	0	0	0	0	0	0	0	0	0	17.4099	0	0	0	18.1792	0	0	0	0	17.5762	0	0	0	0	0	0
A0A1D6ES02	TREMBLE	WPP domain-interacting protein 2 OS=Zea mays OX=4577 GN=100279277 PE=4 SV=1	100279277	midnightblue	19.5025	0	0	0	0	18.8841	0	0	19.7831	18.5722	0	18.5487	0	18.8341	0	19.1664	19.362	0	0	0	0	19.194	18.6515	0	0	20.1251	0
A0A1D6ES04	TREMBLE	Caffeoyl-CoA O-methyltransferase 1 OS=Zea mays OX=4577 GN=ZEAMMB73_Zm00001d005998 PE=4 SV=1	Zm00001d005998	brown4	22.0625	21.9731	22.1552	21.8392	21.9742	21.9585	21.1002	21.776	22.1778	22.1087	22.3282	22.4112	22.5448	22.4756	22.4718	21.7156	22.3341	21.9078	21.4515	21.7427	21.7306	21.0209	22.3751	22.0354	22.5741	21.307	21.9062
A0A1D6ES06	TREMBLE	Caffeoyl-CoA O-methyltransferase 1 OS=Zea mays OX=4577 GN=ZEAMMB73_Zm00001d005998 PE=4 SV=1	Zm00001d005998	lavenderblush3	21.572	21.4965	21.8106	22.009	22.5162	22.0496	22.6169	22.2014	22.4438	21.8053	21.3556	21.5119	22.0078	22.1969	21.011	0	22.4617	22.3496	20.0133	18.2706	21.4978	22.528	22.0245	22.377	19.6995	20.5715	22.3011
A0A1D6ES19	TREMBLE	Heat shock protein 90-2 OS=Zea mays OX=4577 GN=103647533 PE=3 SV=1	103647533	green	21.9399	21.883	22.1016	22.1728	22.237	21.5789	22.0912	22.3322	22.8642	21.3672	21.5181	21.4454	21.4244	21.7555	21.8007	22.2589	21.8643	21.5307	21.6734	21.705	21.6597	22.0782	21.8551	22.0368	22.0392	22.1765	22.2301
A0A1D6ES22	TREMBLE	Heat shock protein 90-2 OS=Zea mays OX=4577 GN=103647533 PE=4 SV=1	103647533	blue	19.2204	20.4998	18.7941	18.7621	18.8046	19.3764	18.3921	18.5934	19.0299	22.2942	22.2478	22.3972	21.8785	22.4032	21.3946	23.056	22.222	22.0768	22.6304	21.8975	22.22	22.3137	22.5979	22.8133	22.6236	22.7494	23.1231
A0A1D6ES39	TREMBLE	Lysine-specific demethylase JMJ30 OS=Zea mays OX=4577 GN=ZEAMMB73_Zm00001d006026 PE=4 SV=1	Zm00001d006026	magenta	20.4376	20.3533	0	20.4501	20.4368	20.0118	20.5264	20.4054	20.7915	20.2673	0	20.0939	20.6648	20.7541	0	20.9159	20.7805	20.2275	20.1372	0	19.8975	20.2558	19.8312	20.3031	0	0	0
A0A1D6ESB3	TREMBLE	DNA binding protein OS=Zea mays OX=4577 GN=100283408 PE=4 SV=1	100283408	green	19.2869	0	19.279	0	0	0	0	0	0	19.8853	19.6757	19.6391	19.7975	0	20.172	0	0	0	20.083	19.8014	20.2695	0	19.1154	0	0	0	0
A0A1D6ESH3	TREMBLE	Methyl binding domain111 OS=Zea mays OX=4577 GN=542071 PE=4 SV=1	542071	paleturquoise	0	0	0	0	0	0	0	19.5774	0	0	0	0	0	0	20.3991	0	0	0	0	19.0367	0	0	0	0	0	0	0
A0A1D6ESI2	TREMBLE	Inosine triphosphate pyrophosphatase OS=Zea mays OX=4577 GN=ZEAMMB73_Zm00001d006047 PE=4 SV=1	Zm00001d006047	mediumpurple3	0	0	20.5171	0	0	20.875	0	20.3074	0	0	20.2683	20.2175	20.1546	20.2404	0	0	0	0	0	20.4854	0	0	19.7152	0	0	0	0
A0A1D6ESI7	TREMBLE	Myosin heavy chain-related OS=Zea mays OX=4577 GN=100216830 PE=4 SV=1	100216830	darkgreen	21.7007	21.9103	21.6573	22.17	22.4441	21.5955	0	22.1124	22.1756	21.7121	21.4872	21.7156	22.2652	21.614	21.6588	23.2708	0	0	0	22.2693	0	0	21.9064	22.3625	22.1552	0	22.0289
A0A1D6ESI9	TREMBLE	Myosin heavy chain-related OS=Zea mays OX=4577 GN=100216830 PE=4 SV=1	100216830	violet	18.8185	19.0536	19.0688	18.9403	18.9322	18.7476	19.4353	19.3867	18.5934	19.4064	19.0452	19.4377	19.4155	17.9997	19.0805	19.9824	18.8829	18.9635	18.7425	19.2799	19.3767	18.5343	18.8857	18.7659	19.6073	19.0331	19.3356
A0A1D6ESQ1	TREMBLE	Ubiquitinyl hydrolase 1 OS=Zea mays OX=4577 GN=103647570 PE=3 SV=1	103647570	green	0	17.8032	18.1797	0	18.7563	18.2729	18.0037	17.9126	18.7415	16.4119	17.3057	17.3252	17.6558	17.8914	0	17.6535	17.4595	17.473	17.9917	17.8807	18.2925	18.1079	0	18.9656	18.3144	18.8291	18.3918
A0A1D6ESQ3	TREMBLE	Acyl-[acyl-carrier-protein] hydrolase OS=Zea mays OX=4577 GN=ZEAMMB73_Zm00001d006080 PE=3 SV=1	Zm00001d006080	darkgreen	0	0	21.7946	0	0	21.2347	0	0	21.46	20.6749	0	21.2031	0	19.584	0	0	0	0	22.0447	21.9218	21.9478	20.1554	20.8863	0	21.3267	21.0393	0
A0A1D6ESR3	TREMBLE	Uridine kinase OS=Zea mays OX=4577 GN=100282453 PE=3 SV=1	100282453	green	20.1156	20.1468	19.6794	19.7377	19.7257	19.8964	19.4488	19.9133	19.4075	20.5657	20.554	20.5043	20.4175	20.5793	20.4324	20.8484	20.1585	20.2784	20.6072	20.5152	20.8368	20.2484	20.0932	19.9539	20.4391	20.1262	20.2885
A0A1D6ESS2	TREMBLE	Uridine kinase OS=Zea mays OX=4577 GN=100282453 PE=3 SV=1	100282453	grey60	21.06	21.1124	21.0698	20.9822	19.6605	21.1011	21.0058	19.4829	19.2427	21.7105	21.0827	21.3179	21.3558	21.4109	21.0579	20.2595	19.9042	21.445	21.2423	21.3165	21.4062	21.7341	21.7546	21.4059	19.8992	21.5002	20.1887
A0A1D6EST0	TREMBLE	Proteasome subunit beta type OS=Zea mays OX=4577 GN=100286342 PE=4 SV=1	100286342	green	23.665	23.6975	23.7378	23.9413	23.9982	23.8828	24.3726	24.1055	24.2872	23.7968	23.558	23.695	23.764	23.8311	23.5435	24.1095	23.8818	24.0109	23.7479	23.5802	23.6121	24.1454	23.9606	24.0076	24.0809	23.5916	23.8202
A0A1D6ET20	TREMBLE	PREDICTED: transcription factor 25 [Setaria italica](predicted) OS=Zea mays OX=4577 GN=100280382 PE=4 SV=1	100280382	paleturquoise	19.4959	19.9005	19.2054	19.2221	19.4891	18.6629	19.6568	18.3543	19.3599	19.1261	19.2645	18.9508	19.2301	19.102	19.2561	19.5371	18.7283	18.5034	19.2554	19.0759	19.409	19.6221	19.1731	19.6012	0	19.8465	19.3906
A0A1D6ET30	TREMBLE	Reticulon-like protein OS=Zea mays OX=4577 GN=ZEAMMB73_Zm00001d006128 PE=4 SV=1	Zm00001d006128	yellow	21.9361	22.0245	21.5803	0	22.196	0	21.3035	22.1176	0	22.1039	22.315	22.2378	22.2449	0	21.889	22.2702	21.744	21.9981	22.2874	22.3579	22.2677	21.8651	21.7929	22.2148	21.9829	22.3896	21.6241
A0A1D6ET31	TREMBLE	Reticulon-like protein OS=Zea mays OX=4577 GN=ZEAMMB73_Zm00001d006128 PE=4 SV=1	Zm00001d006128	white	21.292	21.5849	21.0538	21.069	0	21.109	0	0	0	21.4733	21.6653	21.6767	21.3496	21.5295	21.3912	21.4039	20.7126	21.179	21.6775	21.3828	21.5971	21.1366	21.1054	20.646	0	0	0
A0A1D6ET42	TREMBLE	Thioesterase/thiol ester dehydrase-isomerase superfamily protein OS=Zea mays OX=4577 GN=ZEAMMB73_Zm00001d006133 PE=4 SV=1	Zm00001d006133	blue	20.2422	19.8222	19.7853	19.2288	19.5912	19.5383	19.7181	19.2891	20.0408	20.9801	20.0806	20.4155	20.4036	20.2556	20.1989	21.1045	20.7155	20.9759	20.1494	19.4987	20.0607	21.0353	20.4465	21.007	20.6166	18.7247	20.9662
A0A1D6ET60	TREMBLE	N-termianl OS=Zea mays OX=4577 GN=ZEAMMB73_Zm00001d006143 PE=4 SV=1	Zm00001d006143	darkmagenta	0	0	0	0	0	0	0	0	0	0	0	0	0	0	0	0	0	0	20.4791	20.875	20.6071	19.6043	0	0	0	0	20.486
A0A1D6ETA7	TREMBLE	ATPase 100193266 OS=Zea mays OX=4577 GN=100193266 PE=3 SV=1	100193266	midnightblue	22.7212	22.6785	22.7507	22.5431	22.6571	22.5552	22.7679	22.5656	22.6404	22.447	22.555	22.6121	22.6872	22.5834	22.3155	23.038	22.6077	22.3609	23.0473	22.7175	22.809	22.9002	22.2619	22.4613	22.3278	22.349	22.5021
A0A1D6ETA8	TREMBLE	p-loop containing nucleoside triphosphate hydrolase superfamily protein OS=Zea mays OX=4577 GN=100193266 PE=4 SV=1	100193266	blue	22.2643	21.9296	21.4329	21.3296	21.8161	22.7121	21.6042	21.794	21.8112	21.8016	22.061	22.6398	21.7741	22.7153	22.4976	22.2999	22.9418	21.4676	22.5334	21.9833	22.9359	22.4538	22.6164	22.1485	22.6074	0	21.8623
A0A1D6ETB0	TREMBLE	p-loop containing nucleoside triphosphate hydrolase superfamily protein OS=Zea mays OX=4577 GN=100193266 PE=4 SV=1	100193266	darkmagenta	21.6479	21.1842	20.9746	21.2215	21.4955	21.1254	21.5862	21.264	21.723	21.0615	21.0188	21.1076	21.2302	20.9786	21.1328	21.6513	21.2619	20.9837	21.1571	21.1316	20.5231	20.9321	21.0583	20.8825	21.1363	20.7745	20.999
A0A1D6ETH8	TREMBLE	RHOMBOID-like protein OS=Zea mays OX=4577 GN=ZEAMMB73_Zm00001d006179 PE=3 SV=1	Zm00001d006179	darkgreen	19.2388	19.5164	19.5668	20.1954	18.766	19.6932	19.0384	0	19.8994	19.1783	19.1547	19.1425	19.6254	19.4881	19.4584	0	0	0	19.6738	18.9786	19.761	19.6223	19.7485	19.5455	19.4509	20.1753	20.1599
A0A1D6ETQ1	TREMBLE	Cytochrome P450 71A26 OS=Zea mays OX=4577 GN=103647611 PE=3 SV=1	103647611	black	0	19.3158	0	0	0	0	0	18.6848	0	0	0	0	0	0	0	0	0	0	19.4132	19.0495	0	0	0	0	0	0	21.0786
A0A1D6ETU0	TREMBLE	Lon protease homolog OS=Zea mays OX=4577 GN=ZEAMMB73_Zm00001d006214 PE=3 SV=1	Zm00001d006214	bisque4	22.6526	22.0511	0	0	0	22.0149	0	22.1129	0	0	22.8211	22.6552	22.4857	22.368	22.4281	0	0	0	0	0	0	0	0	22.9215	23.2085	22.9849	22.8937
A0A1D6ETV2	TREMBLE	Lon protease homolog 2 peroxisomal OS=Zea mays OX=4577 GN=ZEAMMB73_Zm00001d006214 PE=4 SV=1	Zm00001d006214	black	18.111	17.6161	17.9644	17.5343	17.4419	17.506	17.4629	17.2067	17.3084	17.4263	16.9829	17.2858	17.1271	17.2036	16.6894	0	17.8016	16.8137	17.6862	17.9762	17.7761	17.4844	17.5454	17.3975	17.5766	17.5146	17.3112
A0A1D6ETW0	TREMBLE	Serine/threonine-protein kinase 0K OS=Zea mays OX=4577 GN=100281277 PE=3 SV=1	100281277	darkred	18.2152	0	17.865	18.5426	0	0	0	0	0	17.6256	17.5849	18.7145	0	0	18.7697	0	0	0	19.4479	0	18.9878	17.7274	0	19.484	0	19.0888	0
A0A1D6ETX0	TREMBLE	Transcription initiation factor IIB-2 OS=Zea mays OX=4577 GN=100283348 PE=4 SV=1	100283348	blue	20.7276	20.8212	19.8297	0	20.2044	20.0254	19.9699	19.693	19.8937	20.5454	0	19.5131	20.4579	19.876	20.794	21.1848	20.1717	19.6964	20.1652	20.1378	19.4115	20.8015	21.1562	19.4785	0	20.8394	0
A0A1D6ETY2	TREMBLE	Triose phosphate isomerase2 OS=Zea mays OX=4577 GN=100193000 PE=3 SV=1	100193000	green	21.9087	21.7894	21.7495	22.3186	22.5949	21.9511	22.5397	22.2837	22.8434	21.7162	21.7474	21.7303	21.9642	21.9914	22.0742	22.6559	22.3516	22.1309	22.0151	21.9235	22.0247	22.7401	22.531	22.8348	22.9899	22.8304	23.0802
A0A1D6ETY7	TREMBLE	Protein binding protein OS=Zea mays OX=4577 GN=ZEAMMB73_Zm00001d006226 PE=4 SV=1	Zm00001d006226	black	20.4961	20.5248	20.4195	20.5842	20.6511	19.6443	20.1944	19.9285	20.819	19.9416	20.6964	19.8343	19.7467	20.0125	20.1861	19.5461	19.957	0	20.2732	20.1473	20.542	20.1161	20.4322	20.8375	20.8211	20.4909	20.9931
A0A1D6EU10	TREMBLE	Calcium lipid binding protein-like OS=Zea mays OX=4577 GN=100285684 PE=4 SV=1	100285684	green	23.1418	23.1071	23.0336	23.3833	23.5044	23.3919	23.9214	23.7544	23.9125	23.3853	23.1287	23.3197	23.374	23.268	22.9873	23.5143	23.5138	23.4726	23.3893	22.913	23.5542	23.4627	23.5267	23.5961	23.8064	23.7645	23.7212
A0A1D6EU12	TREMBLE	Calcium lipid binding protein-like OS=Zea mays OX=4577 GN=100285684 PE=4 SV=1	100285684	yellow	21.1689	21.3515	21.0212	20.4763	20.7824	21.7749	22.054	22.1814	21.8738	21.6719	21.5918	21.2305	21.2779	21.2859	21.2681	21.4332	21.6858	21.3962	22.0654	21.5051	21.5717	21.6372	21.7819	21.6193	20.4477	21.8151	21.7801
A0A1D6EU25	TREMBLE	3-dehydroquiNATe synthase chloroplastic OS=Zea mays OX=4577 GN=100272979 PE=3 SV=1	100272979	magenta	23.0072	23.1653	23.1576	21.7945	23.0672	23.4721	23.2573	23.2266	23.4823	23.1815	22.8745	23.0442	23.0385	23.0593	22.8506	23.846	23.4247	23.2662	23.1488	23.3829	23.6619	23.2532	23.177	22.9854	22.6853	22.97	22.0165
A0A1D6EU65	TREMBLE	Alba DNA/RNA-binding protein OS=Zea mays OX=4577 GN=ZEAMMB73_Zm00001d006250 PE=4 SV=1	Zm00001d006250	green	21.653	21.4609	21.1681	21.6083	21.6001	21.7771	22.0573	21.6749	22.5879	20.5097	20.8632	20.7486	20.6533	20.5741	20.6106	21.17	20.8774	21.0481	21.0718	20.4567	21.0082	21.8238	21.4686	21.7335	21.5814	21.5923	21.1993
A0A1D6EU87	TREMBLE	Spermidine hydroxycin0moyl transferase OS=Zea mays OX=4577 GN=103647631 PE=4 SV=1	103647631	green	21.2323	21.118	20.0394	21.1347	21.4791	21.3643	21.4778	20.7107	21.3397	0	18.932	0	19.2867	20.4734	18.8348	20.943	20.6671	20.0611	0	0	19.1897	21.4652	19.024	0	19.1476	18.8051	0
A0A1D6EU89	TREMBLE	Serine/threonine-protein kinase STY46 OS=Zea mays OX=4577 GN=100382522 PE=4 SV=1	100382522	blue	18.4234	18.744	18.5493	18.7729	18.7839	18.2978	18.7793	18.8508	18.8832	18.6522	19.2795	19.8042	18.5979	18.5664	19.5928	19.0786	18.8945	19.2202	18.8773	18.8424	19.7949	19.7735	18.734	18.819	18.977	0	18.8644
A0A1D6EUA2	TREMBLE	Enoyl-CoA hydratase 2 peroxisomal OS=Zea mays OX=4577 GN=100272552 PE=4 SV=1	100272552	royalblue	19.3881	19.2545	20.9831	0	19.2934	20.8306	19.6929	20.6354	19.3409	20.0962	19.4308	19.0601	19.1258	20.7003	20.4582	19.5963	20.0157	19.3391	19.9231	20.0287	20.8259	21.3809	20.7737	20.9415	19.8666	19.7626	19.6284
A0A1D6EUI6	TREMBLE	Valine--tRNA ligase mitochondrial 1 OS=Zea mays OX=4577 GN=100383209 PE=3 SV=1	100383209	mediumpurple3	23.7366	23.8062	23.7737	24.1718	24.0745	23.9338	24.3488	24.3302	22.3947	23.7947	23.7739	23.8874	23.8488	23.7085	23.9624	24.4633	24.1749	23.8017	23.8216	23.8791	23.9618	23.8959	23.8647	23.8822	24.1803	24.4075	24.0903
A0A1D6EUL1	TREMBLE	Valine--tRNA ligase mitochondrial 1 OS=Zea mays OX=4577 GN=100383209 PE=4 SV=1	100383209	green	24.5264	24.5166	24.4237	24.4883	24.7972	24.6111	24.7254	24.7949	24.818	24.3049	24.1658	24.3773	24.6162	24.5365	24.1048	25.093	24.4375	24.6495	24.4333	24.6706	24.025	24.7229	24.4993	24.6654	25.166	24.6402	25.0192
A0A1D6EUL3	TREMBLE	Valine--tRNA ligase mitochondrial 1 OS=Zea mays OX=4577 GN=100383209 PE=4 SV=1	100383209	grey60	21.8457	21.8753	21.8734	21.9096	21.9282	22.1238	22.22	22.3196	22.164	21.979	21.8693	21.9389	22.1041	22.0217	21.7857	22.5566	22.0167	22.0523	21.8297	21.9609	21.7675	21.8276	21.7096	21.7111	22.1822	22.3162	21.9587
A0A1D6EUP3	TREMBLE	UTP--glucose-1-phosphate uridylyltransferase 1 OS=Zea mays OX=4577 GN=100191463 PE=4 SV=1	100191463	darkmagenta	23.8794	23.9718	24.0249	24.3068	24.1561	24.0569	24.5106	24.3261	24.3851	23.842	23.8087	23.8744	23.8744	23.8822	23.7921	24.5821	23.9318	24.0926	23.3876	23.6095	23.6129	23.4942	23.4318	23.4091	23.9206	23.7603	23.8298
A0A1D6EUS3	TREMBLE	Putative E3 ubiquitin-protein ligase RF4 OS=Zea mays OX=4577 GN=103647645 PE=4 SV=1	103647645	darkolivegreen	0	0	0	18.932	18.8558	0	0	0	0	19.2623	18.8566	19.2407	19.3144	0	19.0669	0	0	0	0	0	19.8667	0	0	0	0	0	0
A0A1D6EVC5	TREMBLE	Transmembrane 9 superfamily member OS=Zea mays OX=4577 GN=ZEAMMB73_Zm00001d006328 PE=3 SV=1	Zm00001d006328	blue	20.9136	20.9699	20.5912	20.7021	20.7113	20.9221	20.7201	20.94	20.9983	20.588	20.4341	20.5468	19.9955	20.4379	19.3525	21.2094	20.098	20.3135	19.8899	20.6383	20.5644	20.4504	20.1425	20.3548	20.514	0	19.4507
A0A1D6EVE8	TREMBLE	Mo-molybdopterin cofactor sulfurase OS=Zea mays OX=4577 GN=100282161 PE=4 SV=1	100282161	green	22.3796	22.373	22.3993	22.9455	22.8777	22.5059	23.149	22.9715	23.2769	22.6145	22.2759	22.2534	22.6207	22.6099	22.4934	23.238	22.7434	22.8064	23.0821	23.013	23.0892	23.814	23.6708	23.9912	24.1371	24.1056	24.1075
A0A1D6EVK6	TREMBLE	Protein GRIP OS=Zea mays OX=4577 GN=ZEAMMB73_Zm00001d006357 PE=4 SV=1	Zm00001d006357	yellow	19.5285	0	0	19.2047	0	0	0	0	0	0	18.1983	0	18.4364	0	0	0	18.4953	0	0	19.294	18.7343	0	0	18.8905	0	0	18.866
A0A1D6EVL1	TREMBLE	Putative cysteine protease RD19D OS=Zea mays OX=4577 GN=ZEAMMB73_Zm00001d006364 PE=3 SV=1	Zm00001d006364	darkolivegreen	0	0	0	0	0	0	0	0	0	0	22.8138	22.56	0	0	22.5372	0	0	0	0	21.8351	0	0	0	0	0	0	0
A0A1D6EVL2	TREMBLE	Putative aldo-keto reductase 4 OS=Zea mays OX=4577 GN=ZEAMMB73_Zm00001d006365 PE=4 SV=1	Zm00001d006365	green	23.8024	23.4689	23.5092	23.4753	24.0448	23.8058	23.9478	23.6166	24.2506	24.3904	23.2867	23.4984	23.3991	23.6681	23.2891	24.3856	24.1025	23.9175	24.2438	23.3509	24.3307	24.1876	24.35	23.905	24.3394	24.3634	23.9797
A0A1D6EVM9	TREMBLE	C2 calcium/lipid-binding plant phosphoribosyltransferase family protein OS=Zea mays OX=4577 GN=103647671 PE=4 SV=1	103647671	black	19.1888	19.8238	20.0239	18.8679	19.7668	18.274	20.0595	18.592	18.4316	17.8911	18.227	17.6649	17.2346	17.7238	17.0128	18.3959	17.1188	17.3927	19.822	19.1403	19.9651	0	19.2025	18.093	19.75	18.9072	17.0819
A0A1D6EVQ6	TREMBLE	Purple acid phosphatase OS=Zea mays OX=4577 GN=ZEAMMB73_Zm00001d006374 PE=3 SV=1	Zm00001d006374	green	19.5044	19.4163	19.616	19.5835	19.8807	19.3745	19.6184	20.4587	21.2849	19.6643	18.7724	19.6525	18.7346	18.7031	19.1347	19.1399	19.6286	19.8383	18.6174	18.7892	18.848	19.7461	19.3788	20.8283	21.8736	19.7068	21.0099
A0A1D6EVR1	TREMBLE	Asparagine--tRNA ligase chloroplastic/mitochondrial OS=Zea mays OX=4577 GN=100217176 PE=3 SV=1	100217176	midnightblue	20.4632	0	20.1343	0	0	0	0	0	0	0	20.4055	0	0	0	0	0	0	0	20.4099	20.3819	0	0	0	0	0	20.8995	0
A0A1D6EVW3	TREMBLE	Ribulose bisphosphate carboxylase large chain OS=Zea mays OX=4577 GN=ZEAMMB73_Zm00001d006402 PE=4 SV=1	Zm00001d006402	darkslateblue	18.8378	0	0	0	19.144	18.6731	0	0	0	19.181	18.655	19.2724	18.3465	0	0	19.5997	19.3288	19.7097	19.6182	19.2591	19.2385	0	0	0	0	19.7069	0
A0A1D6EVX8	TREMBLE	COP9 signalosome complex subunit 7 OS=Zea mays OX=4577 GN=100191376 PE=4 SV=1	100191376	yellow	20.6284	20.9138	20.4899	20.4067	20.6072	21.2613	19.7433	20.8005	19.6514	20.6419	20.4202	20.7986	20.5417	19.8127	20.7338	19.9456	20.6514	20.5291	21.0094	20.997	20.8697	20.3439	20.5339	20.8985	20.9208	20.9466	20.6718
A0A1D6EW33	TREMBLE	Peptide-N(4)-(N-acetyl-beta-glucosaminyl)asparagine amidase OS=Zea mays OX=4577 GN=ZEAMMB73_Zm00001d006422 PE=4 SV=1	Zm00001d006422	darkmagenta	18.752	18.5075	18.7329	18.6513	17.9099	18.579	17.8404	17.7223	17.9812	18.8236	17.4124	18.7567	18.9036	18.8226	17.8424	18.9911	18.9143	18.6726	19.1486	18.7781	19.3289	19.4924	19.3289	19.2939	18.4476	19.4563	18.795
A0A1D6EW85	TREMBLE	Ras-related protein RABH1b OS=Zea mays OX=4577 GN=100283901 PE=4 SV=1	100283901	yellow	24.9364	24.9988	24.74	25.1676	25.1146	24.9773	25.2442	25.2646	25.4663	24.9243	24.7209	24.755	24.7362	24.7445	24.8215	25.2432	24.8569	24.8299	24.6877	25.0226	25.2234	24.9246	24.7578	25.2219	24.377	25.253	25.0749
A0A1D6EW99	TREMBLE	Monothiol glutaredoxin-S17 OS=Zea mays OX=4577 GN=ZEAMMB73_Zm00001d006437 PE=4 SV=1	Zm00001d006437	darkturquoise	21.7921	21.7955	21.5933	22.1384	22.1329	22.2551	22.4396	22.4502	22.6956	22.2539	22.0612	22.3201	22.4547	22.4621	21.9592	22.7948	22.6989	22.3705	21.896	21.7467	21.8757	22.4101	22.1666	22.4146	22.4873	21.5145	22.3271
A0A1D6EWF4	TREMBLE	Regulator of nonsense transcripts 1-like protein OS=Zea mays OX=4577 GN=100383288 PE=4 SV=1	100383288	blue	18.2721	19.4799	19.4646	19.5864	19.8743	19.2788	19.4383	19.3814	20.3916	19.4841	18.7525	18.3844	18.7154	18.983	19.2249	17.8601	18.6478	17.7066	19.7186	18.2814	18.8515	20.0935	18.0282	17.9098	18.3836	18.642	19.1405
A0A1D6EWL3	TREMBLE	Transducin/WD40 repeat-like superfamily protein OS=Zea mays OX=4577 GN=103647701 PE=4 SV=1	103647701	black	18.3976	19.1503	19.1634	19.0073	19.5655	19.0722	18.6905	18.8616	18.6637	19.3821	19.2221	19.3363	18.4883	18.2874	18.0712	19.1297	18.2188	17.9792	18.4597	19.2957	19.3863	19.1917	18.7637	19.0297	18.4002	18.3892	19.2026
A0A1D6EWN7	TREMBLE	Pre-mRNA-splicing factor ATP-dependent RNA helicase DEAH7 OS=Zea mays OX=4577 GN=103647704 PE=4 SV=1	103647704	blue	17.8015	16.5373	16.4297	16.5497	17.8815	16.6527	16.8184	17.4442	16.9067	17.6459	17.5954	17.7546	17.1452	17.8159	18.2622	17.3373	17.2049	18.0944	18.1342	16.6124	17.5408	17.6692	18.6526	18.188	17.8489	18.3458	18.2403
A0A1D6EWN8	TREMBLE	Pre-mRNA-splicing factor ATP-dependent RNA helicase DEAH7 OS=Zea mays OX=4577 GN=103647704 PE=4 SV=1	103647704	darkgreen	0	17.4391	17.8585	0	18.2858	0	18.317	0	18.9109	17.213	0	0	18.2404	0	18.2348	0	0	0	18.2225	17.3719	0	18.7934	0	18.6837	18.5875	0	0
A0A1D6EWX2	TREMBLE	Aconitate hydratase OS=Zea mays OX=4577 GN=103647708 PE=3 SV=1	103647708	green	21.9005	20.9502	21.708	22.3584	23.0503	22.2872	23.2688	23.3654	23.5034	21.5075	21.7486	21.7872	22.2674	22.2486	21.7784	23.1443	23.1012	22.9467	20.9228	21.195	21.2787	22.4331	22.5695	22.853	22.701	23.465	23.0883
A0A1D6EWY1	TREMBLE	Calcium dependent protein kinase3 OS=Zea mays OX=4577 GN=542226 PE=4 SV=1	542226	darkred	19.7389	20.3503	20.0072	20.0078	17.8471	19.5984	17.5001	17.4522	17.6746	17.6792	17.6501	19.5647	19.3811	19.6307	19.0427	17.8443	17.705	17.6438	19.9049	19.3143	20.4423	17.8068	20.294	20.1316	20.2625	20.1932	17.9466
A0A1D6EWZ8	TREMBLE	BNR/Asp-box repeat family protein OS=Zea mays OX=4577 GN=100192565 PE=4 SV=1	100192565	green	20.8604	21.0445	20.8708	21.8266	21.7134	21.5918	22.1161	21.8432	22.3342	0	20.186	20.2635	0	0	20.9831	0	20.4087	20.2803	0	20.7291	20.8657	21.2321	21.5458	0	21.1838	21.75	21.0325
A0A1D6EXD9	TREMBLE	Protein disulfide isomerase12 OS=Zea mays OX=4577 GN=606417 PE=4 SV=1	606417	magenta	19.6917	20.7302	17.8927	18.0195	18.6862	20.4601	18.4605	20.4536	18.9109	19.2029	20.621	18.7084	20.5587	21.1164	20.1056	20.8095	19.508	18.8633	17.7477	19.2015	17.6343	19.0365	17.0383	17.3469	0	0	0
A0A1D6EXI0	TREMBLE	Villin-4 OS=Zea mays OX=4577 GN=100383299 PE=4 SV=1	100383299	midnightblue	21.2206	21.6979	21.4285	21.5602	20.8591	21.4914	21.297	21.4341	21.5603	21.3489	21.2462	21.3974	21.5072	21.5357	21.5658	21.8367	21.4434	21.3839	21.7679	21.6148	21.6239	21.1903	21.3408	21.2376	21.0461	21.4902	20.8141
A0A1D6EXJ1	TREMBLE	Villin-4 OS=Zea mays OX=4577 GN=100383299 PE=4 SV=1	100383299	cyan	22.8222	22.8659	22.8916	22.757	22.6009	22.7294	21.7719	22.7274	22.8634	22.8904	22.9591	22.9166	23.0653	22.9031	23.2578	23.1426	22.9233	22.7345	23.0303	22.9872	22.7667	22.7525	22.6481	22.4758	22.6178	22.4599	22.5436
A0A1D6EXJ9	TREMBLE	Villin-4 OS=Zea mays OX=4577 GN=100383299 PE=4 SV=1	100383299	cyan	21.1838	21.3628	21.4588	20.7284	20.7988	21.2456	20.8813	20.4086	20.8844	21.6605	21.5061	21.5044	21.601	21.3022	21.6248	21.4394	21.0905	21.2688	21.7391	21.7518	21.0614	20.9585	21.183	20.3421	21.0704	21.4273	19.9681
A0A1D6EXP9	TREMBLE	GRAS domain-containing protein OS=Zea mays OX=4577 GN=ZEAMMB73_Zm00001d006551 PE=3 SV=1	Zm00001d006551	green	0	0	0	16.5168	17.7919	17.6904	0	0	16.9281	0	0	0	0	0	0	0	16.4295	16.7934	0	0	0	0	16.4913	17.1793	0	16.7785	18.5412
A0A1D6EXS6	TREMBLE	60S ribosomal protein L38 OS=Zea mays OX=4577 GN=ZEAMMB73_Zm00001d006555 PE=3 SV=1	Zm00001d006555	green	22.844	22.616	23.071	23.2929	23.1601	23.1083	23.0734	23.4255	23.2921	22.6016	22.8212	22.9515	23.0084	23.1629	22.7808	23.591	22.806	23.0245	22.9307	23.3754	22.9982	23.167	22.9216	23.0226	23.5122	23.3615	23.3706
A0A1D6EXT8	TREMBLE	V-type proton ATPase subunit H OS=Zea mays OX=4577 GN=103647744 PE=3 SV=1	103647744	yellow	22.3698	21.7697	22.1913	0	0	22.1833	0	0	0	22.0702	22.0806	21.6061	21.2928	23.236	0	0	22.3323	22.3523	22.5661	21.5361	0	22.6276	22.4837	22.6325	22.3715	0	21.8673
A0A1D6EXU0	TREMBLE	ELAV-like protein 4 OS=Zea mays OX=4577 GN=ZEAMMB73_Zm00001d006566 PE=4 SV=1	Zm00001d006566	bisque4	18.7219	18.9104	19.1029	19.6614	20.3391	0	0	19.4804	0	0	0	0	17.7654	0	0	0	0	0	0	0	0	0	0	19.7596	0	0	19.2475
A0A1D6EXV2	TREMBLE	Eukaryotic translation initiation factor 4G OS=Zea mays OX=4577 GN=103647746 PE=4 SV=1	103647746	orangered4	19.8842	19.7974	20.0245	18.8872	19.7671	19.8977	20.3533	19.8651	19.88	19.6952	19.9519	19.9014	19.8015	19.942	19.0572	19.6383	19.6685	19.787	19.3224	19.0416	19.6719	19.5339	19.9983	19.6026	19.1231	20.0991	19.0966
A0A1D6EXX6	TREMBLE	Eukaryotic translation initiation factor 4G OS=Zea mays OX=4577 GN=103647746 PE=4 SV=1	103647746	green	18.2659	17.937	19.2288	18.348	0	20.2306	19.5515	18.5001	19.5817	17.8398	17.8037	17.8239	18.6556	18.0294	18.2271	18.3333	19.5088	18.0457	17.6006	17.8192	18.146	17.5442	18.3405	18.3389	18.8254	18.2005	18.4067
A0A1D6EYB8	TREMBLE	Putative ADP-ribosylation factor GTPase-activating protein AGD5 OS=Zea mays OX=4577 GN=ZEAMMB73_Zm00001d006602 PE=4 SV=1	Zm00001d006602	palevioletred3	18.6786	0	0	16.592	0	19.7787	0	18.8051	0	0	19.0074	19.7056	0	0	19.0811	0	0	0	20.3218	19.2144	0	0	0	0	0	19.4226	19.2863
A0A1D6EYI4	TREMBLE	HOPM interactor 7 OS=Zea mays OX=4577 GN=100501049 PE=4 SV=1	100501049	darkturquoise	21.6616	22.0197	0	21.1467	20.7238	20.483	19.784	21.225	20.3063	20.4862	21.2172	21.083	20.9502	20.3521	20.2164	20.2042	20.3841	19.6983	21.1627	21.7522	20.6132	0	19.9037	20.0429	20.6477	21.293	21.2466
A0A1D6EZ61	TREMBLE	Calcium-dependent protein kinase 7 OS=Zea mays OX=4577 GN=100280693 PE=3 SV=1	100280693	paleturquoise	19.3242	0	18.9995	0	0	0	0	19.0444	19.5047	18.8069	0	18.4233	18.2213	18.5203	0	19.3401	0	19.0001	18.0395	0	18.3263	0	0	0	0	0	0
A0A1D6EZ64	TREMBLE	Polygalacturo0se inhibitor 1 OS=Zea mays OX=4577 GN=ZEAMMB73_Zm00001d006623 PE=4 SV=1	Zm00001d006623	yellow	21.726	21.7016	21.7754	21.9146	22.2443	22.7059	23.6602	23.2643	23.4532	22.8547	23.0431	22.692	22.7408	21.8182	22.9985	22.3789	21.6003	21.912	22.6038	22.7497	22.7397	20.8165	22.0646	21.6348	22.0809	21.9803	22.0877
A0A1D6EZ89	TREMBLE	Chalcone isomerase OS=Zea mays OX=4577 GN=ZEAMMB73_Zm00001d006630 PE=4 SV=1	Zm00001d006630	darkmagenta	21.1901	20.9047	21.3155	21.3195	21.5946	21.4637	21.873	22.052	22.0558	20.9847	19.2974	20.8819	21.0846	21.2048	20.3473	21.9151	21.3556	21.3807	19.803	17.9863	20.0623	19.9607	18.8151	19.9799	18.5949	19.7119	20.0658
A0A1D6EZ98	TREMBLE	O-fucosyltransferase family protein OS=Zea mays OX=4577 GN=ZEAMMB73_Zm00001d006640 PE=4 SV=1	Zm00001d006640	darkred	18.8818	20.0899	18.9615	19.3215	19.0785	16.6207	16.1641	0	0	18.3428	19.2766	19.4108	18.7337	17.4425	18.9803	18.374	0	15.7715	16.4923	20.2753	17.5187	0	0	17.8231	18.651	18.0268	0
A0A1D6EZJ7	TREMBLE	5-formyltetrahydrofolate cyclo-ligase mitochondrial OS=Zea mays OX=4577 GN=ZEAMMB73_Zm00001d006676 PE=4 SV=1	Zm00001d006676	salmon4	0	21.9612	0	0	23.0434	0	0	0	0	0	0	0	0	0	0	0	0	0	21.7722	21.3873	0	0	21.9979	0	0	0	0
A0A1D6EZK3	TREMBLE	DUF4091 domain-containing protein OS=Zea mays OX=4577 GN=100383434 PE=4 SV=1	100383434	royalblue	20.6143	20.9161	20.8628	21.0014	21.1845	21.2327	21.1423	20.8097	21.2483	21.3076	21.2188	21.2728	21.1125	21.3236	21.056	21.7965	21.6444	21.3646	21.2269	21.1721	21.3413	20.4254	20.0974	20.3222	21.254	20.8136	20.7117
A0A1D6EZK5	TREMBLE	DUF4091 domain-containing protein OS=Zea mays OX=4577 GN=100383434 PE=4 SV=1	100383434	green	20.0194	19.5793	19.262	19.3255	19.6721	19.6186	19.8335	20.0372	19.9069	19.5566	19.4807	19.8845	20.0836	19.6702	19.0945	20.2001	19.6151	19.3933	19.4006	19.6663	18.5775	19.3668	0	20.6318	19.7285	0	20.325
A0A1D6EZQ9	TREMBLE	C2 domain containing protein OS=Zea mays OX=4577 GN=100284908 PE=4 SV=1	100284908	blue	0	0	0	0	0	0	0	0	0	18.735	0	0	0	0	0	18.8298	0	0	18.5008	0	0	20.1906	0	20.1915	0	19.2003	20.238
A0A1D6EZS0	TREMBLE	Putative MO25-like protein OS=Zea mays OX=4577 GN=ZEAMMB73_Zm00001d006710 PE=4 SV=1	Zm00001d006710	green	20.5151	20.6573	20.5848	20.982	20.878	20.2153	20.63	20.7304	21.2157	20.2162	20.0939	20.3193	20.1762	20.3277	20.2396	20.8242	20.3764	20.3174	20.359	20.4739	20.5151	20.3582	20.4786	20.4544	20.6307	20.7172	20.7093
A0A1D6F072	TREMBLE	Indole-3-acetic acid amido synthetase OS=Zea mays OX=4577 GN=ZEAMMB73_Zm00001d006753 PE=4 SV=1	Zm00001d006753	yellow	22.3793	21.6036	21.8162	20.3502	20.8049	21.5812	19.6188	19.7259	19.4041	21.4001	22.0101	21.5147	21.6925	21.232	21.1524	21.6289	21.343	21.4386	22.8227	22.4126	22.4453	22.5463	22.7292	21.5718	22.2988	21.472	21.8602
A0A1D6F0E2	TREMBLE	Eukaryotic translation initiation factor 5A OS=Zea mays OX=4577 GN=542601 PE=3 SV=1	542601	green	23.721	23.6138	23.6824	23.8189	24.0647	23.9889	23.9056	23.9892	24.2613	23.7449	23.7192	23.5665	23.7433	23.6557	23.5123	24.3431	23.8076	23.9248	23.7161	23.6013	23.9552	23.8804	23.844	23.9679	24.2343	24.3165	24.0454
A0A1D6F0H1	TREMBLE	Pentatricopeptide repeat-containing protein mitochondrial OS=Zea mays OX=4577 GN=ZEAMMB73_Zm00001d006769 PE=4 SV=1	Zm00001d006769	black	19.9878	19.5918	19.7423	19.166	19.9325	19.7638	20.1023	19.92	20.2275	19.8303	19.3828	19.3527	19.276	19.4616	19.0149	18.0545	19.3536	19.2129	19.7221	19.6411	19.2961	19.7904	19.9174	20.1133	19.2854	20.3639	19.5808
A0A1D6F0J9	TREMBLE	Alpha/beta-Hydrolases superfamily protein OS=Zea mays OX=4577 GN=100191741 PE=4 SV=1	100191741	darkgreen	19.431	0	20.3418	0	0	19.4266	0	20.6153	0	20.6387	19.9201	20.3865	19.866	20.3386	0	0	0	0	21.3988	19.7858	0	0	19.5034	0	0	19.7144	0
A0A1D6F0N8	TREMBLE	Histone deacetylase OS=Zea mays OX=4577 GN=541883 PE=4 SV=1	541883	green	20.2215	20.7325	21.3139	20.4235	19.4812	19.5506	19.5783	19.3629	0	22.2087	21.2971	22.3112	21.2636	21.676	21.81	20.2354	20.0283	20.0326	20.2188	22.2416	20.1267	19.6426	19.6909	19.4322	19.4453	19.6023	19.9281
A0A1D6F0P1	TREMBLE	Histone deacetylase OS=Zea mays OX=4577 GN=541883 PE=4 SV=1	541883	green	20.0891	20.459	20.059	19.9616	20.1531	20.1084	19.611	19.722	20.2348	21.6829	20.2225	21.2215	21.3593	21.3722	21.4243	22.1214	20.4663	20.804	21.5778	21.9548	21.3714	21.3789	20.7726	21.1657	20.5129	20.4692	20.5461
A0A1D6F0P2	TREMBLE	Histone deacetylase OS=Zea mays OX=4577 GN=541883 PE=4 SV=1	541883	darkturquoise	21.125	21.3714	20.9323	20.8162	20.5814	21.1226	20.4725	20.5997	21.0036	22.3355	21.5284	21.9694	19.8962	20.2615	21.5189	19.3377	19.998	0	22.2947	22.597	22.3352	21.478	0	21.1347	19.8673	19.8056	19.4045
A0A1D6F0P4	TREMBLE	Histone deacetylase OS=Zea mays OX=4577 GN=541883 PE=4 SV=1	541883	yellow	20.8468	20.9935	0	21.1076	20.8808	0	0	0	0	21.6707	20.7125	21.8629	21.8157	21.8277	21.9949	22.0976	20.7876	21.5058	21.862	21.8914	21.8558	21.1866	21.0111	21.2686	21.3366	21.1433	21.4069
A0A1D6F0P7	TREMBLE	Histone deacetylase OS=Zea mays OX=4577 GN=541883 PE=4 SV=1	541883	green	18.2483	19.4713	20.9402	18.0918	19.7351	17.9963	0	17.6703	17.7558	21.7845	20.9881	21.7494	21.3685	21.1885	21.4554	19.6796	18.1683	21.2561	21.6774	21.9991	19.4574	20.3646	19.3345	19.2398	20.9422	20.3313	19.7272
A0A1D6F0Q9	TREMBLE	zinc finger CCCH domain-containing protein 13 isoform X1 [Aegilops tauschii subsp. tauschii](predicted) OS=Zea mays OX=4577 GN=ZEAMMB73_Zm00001d006789 PE=4 SV=1	Zm00001d006789	yellow	21.2014	21.2652	20.2729	21.556	21.3699	21.4667	20.0168	20.1657	20.3382	21.2073	21.1077	21.1967	21.3568	21.3546	21.4805	21.7337	20.2355	21.1282	20.0992	20.0856	21.3249	21.3463	21.1258	21.4463	21.1535	20.2434	21.5756
A0A1D6F0W4	TREMBLE	tRNA/rRNA methyltransferase (SpoU) family protein OS=Zea mays OX=4577 GN=ZEAMMB73_Zm00001d006794 PE=4 SV=1	Zm00001d006794	cyan	21.2668	0	0	0	21.2764	20.6131	0	0	0	0	20.8528	20.8999	21.297	21.2432	0	0	0	20.9046	0	21.4626	20.918	0	0	0	0	0	0
A0A1D6F0W5	TREMBLE	tRNA/rRNA methyltransferase (SpoU) family protein OS=Zea mays OX=4577 GN=ZEAMMB73_Zm00001d006794 PE=4 SV=1	Zm00001d006794	magenta	20.8859	21.127	20.8115	21.2084	0	21.07	21.3901	0	21.4527	21.0253	21.0569	20.6932	21.0774	21.0792	20.728	21.6959	20.9227	21.1987	20.3475	20.6963	0	20.2106	20.6108	0	0	0	0
A0A1D6F0W7	TREMBLE	NAD(P)-binding Rossmann-fold superfamily protein OS=Zea mays OX=4577 GN=ZEAMMB73_Zm00001d006796 PE=4 SV=1	Zm00001d006796	green	23.3447	23.076	23.1137	24.3704	24.5801	23.9788	24.7327	24.6817	25.0641	22.0232	22.1055	22.206	22.7295	22.7336	22.8475	23.7321	23.3488	23.2411	22.955	22.7801	22.8944	24.4201	24.3768	24.4893	24.7577	24.8627	24.8532
A0A1D6F115	TREMBLE	Tubulin gamma-2 chain OS=Zea mays OX=4577 GN=ZEAMMB73_Zm00001d006806 PE=4 SV=1	Zm00001d006806	steelblue	22.7226	22.7905	22.5338	22.8313	22.6089	22.8131	21.4354	22.8128	22.958	22.0141	22.3438	22.3693	22.5533	22.0797	22.2878	22.7866	22.2888	22.1736	22.0305	22.9257	22.8337	21.9511	0	22.2223	22.2489	21.5057	22.2846
A0A1D6F125	TREMBLE	UDP-arabinopyranose mutase 3 OS=Zea mays OX=4577 GN=ZEAMMB73_Zm00001d006820 PE=4 SV=1	Zm00001d006820	honeydew1	0	0	16.7814	0	0	0	25.391	0	0	25.2485	20.077	0	0	0	0	0	19.7767	0	0	0	0	21.1815	0	0	0	0	0
A0A1D6F151	TREMBLE	Alpha/beta-Hydrolases superfamily protein OS=Zea mays OX=4577 GN=100192944 PE=4 SV=1	100192944	darkturquoise	19.5179	18.457	18.5347	16.7675	17.5485	17.744	18.8483	17.3795	0	17.9861	18.2047	18.4962	18.1007	17.8354	16.995	18.6882	17.5165	17.6467	17.7162	19.728	17.7841	17.4275	17.8921	0	18.13	0	17.3188
A0A1D6F181	TREMBLE	Exportin-T OS=Zea mays OX=4577 GN=103647839 PE=3 SV=1	103647839	cyan	20.2058	20.4461	20.0778	18.8325	19.9784	20.0888	0	0	0	19.6224	19.7641	0	19.8936	0	0	0	0	19.354	20.2606	19.3951	0	0	0	0	0	0	0
A0A1D6F1P2	TREMBLE	3-oxoacyl-[acyl-carrier-protein] synthase II chloroplastic OS=Zea mays OX=4577 GN=100193451 PE=4 SV=1	100193451	green	22.7211	22.6709	22.6782	21.9297	21.6698	21.8316	21.5404	22.7309	21.8627	22.8282	22.9187	22.8921	22.5439	22.4915	22.7693	22.487	22.103	22.1532	22.847	23.036	23.1074	21.8712	22.5102	21.9461	22.3691	21.896	21.8226
A0A1D6F1Q8	TREMBLE	Alanine aminotransferase10 OS=Zea mays OX=4577 GN=100279149 PE=4 SV=1	100279149	darkred	22.763	23.0298	22.7822	23.0077	0	23.0441	23.2219	23.175	23.4243	22.865	22.9212	22.8004	23.0096	23.0595	23.1237	23.4248	23.2251	22.952	23.0566	23.1605	23.0998	23.1382	23.0446	22.7201	22.8234	23.1667	22.9985
A0A1D6F1U6	TREMBLE	Amidase 1 OS=Zea mays OX=4577 GN=100384731 PE=4 SV=1	100384731	darkmagenta	19.2593	19.5661	19.3759	19.5104	19.2946	19.3357	19.4299	19.7111	19.8404	19.038	18.8898	18.833	19.2413	18.87	19.3721	19.3523	19.1781	18.7856	0	0	0	0	0	0	0	0	0
A0A1D6F1U8	TREMBLE	Amidase 1 OS=Zea mays OX=4577 GN=100384731 PE=4 SV=1	100384731	darkmagenta	22.1275	22.2124	22.2376	22.0908	22.5458	22.2667	22.373	21.8964	22.3537	22.2165	22.0403	21.8186	22.0042	22.1677	21.8572	22.4922	22.2031	21.976	0	0	0	0	0	0	0	0	0
A0A1D6F1U9	TREMBLE	Amidase 1 OS=Zea mays OX=4577 GN=100384731 PE=4 SV=1	100384731	darkmagenta	21.281	21.0881	21.5346	0	0	0	0	20.8376	20.6235	20.7183	20.2687	20.112	20.3128	20.0952	20.7138	0	21.0676	21.2726	0	0	0	0	0	0	0	0	0
A0A1D6F1X1	TREMBLE	Phospho-2-dehydro-3-deoxyheptoNATe aldolase OS=Zea mays OX=4577 GN=100501272 PE=3 SV=1	100501272	lightcyan1	22.7112	22.8341	22.5554	21.9213	22.017	22.6958	21.7838	21.9366	22.3144	22.729	22.6326	22.7435	22.7282	22.4686	22.5661	22.8195	22.7042	22.5044	22.7371	22.6685	22.8804	22.623	22.5779	22.0538	22.5335	21.7492	21.9491
A0A1D6F1Y3	TREMBLE	Ras-related protein RABH1e OS=Zea mays OX=4577 GN=103647867 PE=4 SV=1	103647867	darkred	21.0865	20.8875	20.4175	20.6825	20.6427	21.0519	0	0	0	20.2246	20.2985	20.4557	20.713	20.1015	20.3949	0	0	0	21.4488	20.9729	18.887	20.3255	20.6641	20.0608	20.6394	20.8357	20.3707
A0A1D6F207	TREMBLE	DUF4057 domain-containing protein OS=Zea mays OX=4577 GN=100274081 PE=4 SV=1	100274081	paleturquoise	0	20.6523	20.3595	0	0	18.875	19.1869	0	0	20.7221	20.2564	20.3779	20.3322	18.9035	20.6745	0	0	19.8533	0	20.2491	20.4853	0	0	0	0	0	0
A0A1D6F208	TREMBLE	DUF4057 domain-containing protein OS=Zea mays OX=4577 GN=100274081 PE=4 SV=1	100274081	darkolivegreen	0	0	0	0	0	0	0	0	0	0	22.0632	22.162	22.2109	22.0933	22.5682	0	0	0	0	22.4505	22.4387	0	0	0	0	0	0
A0A1D6F273	TREMBLE	Putative plant S0RE 13 OS=Zea mays OX=4577 GN=103647882 PE=4 SV=1	103647882	black	19.9878	19.2859	19.3287	19.4055	19.4796	19.2745	19.4552	19.5682	19.445	18.5729	19.2148	18.967	18.7264	18.5974	18.3748	18.9002	0	18.7765	19.7758	19.2995	19.8698	19.3981	19.2898	18.9274	19.2168	19.2448	19.4297
A0A1D6F294	TREMBLE	DNAJ heat shock N-termianl domain-containing protein OS=Zea mays OX=4577 GN=ZEAMMB73_Zm00001d007009 PE=4 SV=1	Zm00001d007009	blue	19.5911	20.0738	19.2509	0	0	0	0	0	0	20.2855	20.249	20.8861	20.2856	17.743	0	0	0	20.3452	20.9371	21.2635	20.5975	20.4508	19.8458	19.9618	20.6966	20.2897	20.8087
A0A1D6F298	TREMBLE	DNAJ heat shock N-termianl domain-containing protein OS=Zea mays OX=4577 GN=ZEAMMB73_Zm00001d007009 PE=4 SV=1	Zm00001d007009	yellow	21.8849	22.1147	22.0305	0	0	21.8643	0	0	0	22.6169	21.2712	21.9108	21.6801	21.4879	21.69	22.1308	21.7147	21.7522	21.2809	0	19.7656	0	0	20.8104	0	22.3613	0
A0A1D6F2D2	TREMBLE	Synaptotagmin-5 OS=Zea mays OX=4577 GN=100191632 PE=4 SV=1	100191632	midnightblue	21.0245	0	0	21.7556	21.7531	0	22.7513	22.423	22.0919	20.9782	20.5899	21.5109	0	21.5467	0	0	22.3886	22.1232	0	19.5595	0	0	21.7568	0	22.0544	20.8066	0
A0A1D6F2D3	TREMBLE	Synaptotagmin-5 OS=Zea mays OX=4577 GN=100191632 PE=4 SV=1	100191632	green	20.2695	20.0957	20.1262	20.3836	20.4006	20.5818	20.5608	20.7927	20.5888	19.2239	19.3305	19.8781	19.2945	19.7186	19.465	20.1533	19.9208	19.9532	20.2319	19.2922	19.6344	20.0441	19.8794	0	19.8418	20.1692	19.8175
A0A1D6F2D9	TREMBLE	Synaptotagmin-5 OS=Zea mays OX=4577 GN=100191632 PE=4 SV=1	100191632	green	18.709	18.3545	18.1564	18.8917	19.0658	19.2711	18.966	19.6422	19.343	18.6293	18.1645	18.3183	18.3117	18.0112	17.8754	18.1295	18.6398	18.8168	18.2888	17.3381	16.708	18.5948	19.2729	19.3208	19.5915	19.139	19.4603
A0A1D6F2F6	TREMBLE	Proteasome endopeptidase complex OS=Zea mays OX=4577 GN=100383475 PE=3 SV=1	100383475	green	23.5266	23.4945	23.6601	23.9806	23.88	23.6978	23.9982	24.0187	24.0506	23.4742	23.2784	23.4433	23.5542	23.6692	23.4473	24.1944	23.5534	23.6799	23.3534	23.3229	23.5068	23.7544	23.7035	23.9746	24.042	24.0281	24.0962
A0A1D6F2F7	TREMBLE	Proteasome endopeptidase complex OS=Zea mays OX=4577 GN=100383475 PE=3 SV=1	100383475	green	24.1229	24.0404	24.0769	25.0561	24.6008	24.6938	24.8004	25.2272	24.9466	23.8882	23.6693	23.6701	24.0106	24.1468	24.197	24.6393	24.3003	24.3118	23.9222	24.1927	24.1848	24.2464	24.4297	24.3135	24.5431	24.6092	24.7553
A0A1D6F2G1	TREMBLE	SWI/SNF complex component SNF12-like protein OS=Zea mays OX=4577 GN=ZEAMMB73_Zm00001d007039 PE=4 SV=1	Zm00001d007039	lightyellow	18.3365	0	20.5603	0	0	20.9778	19.4146	0	19.8662	18.7286	0	19.9712	19.0552	0	19.0678	18.7962	19.9853	0	0	18.5145	0	18.4226	0	18.1874	18.3545	0	0
A0A1D6F2G9	TREMBLE	Tetratricopeptide repeat (TPR)-like superfamily protein OS=Zea mays OX=4577 GN=ZEAMMB73_Zm00001d007043 PE=4 SV=1	Zm00001d007043	green	20.4663	20.2659	19.7796	20.6002	20.3426	20.5871	20.6108	20.5298	20.8526	19.275	19.724	19.7713	19.8034	20.0877	19.8209	20.8813	20.5799	20.0928	19.977	19.5753	19.7362	20.637	20.542	20.5667	20.2943	19.9962	20.9015
A0A1D6F2H1	TREMBLE	Cytochrome P450 CYP727A4 OS=Zea mays OX=4577 GN=ZEAMMB73_Zm00001d007044 PE=3 SV=1	Zm00001d007044	honeydew1	0	0	0	16.4282	0	16.9004	0	0	0	0	0	17.9532	0	0	17.487	0	0	0	18.0335	0	0	0	0	0	0	19.6403	0
A0A1D6F2I0	TREMBLE	Vesicle transport protein OS=Zea mays OX=4577 GN=ZEAMMB73_Zm00001d007053 PE=3 SV=1	Zm00001d007053	honeydew1	18.9044	19.8722	19.1802	20.7285	18.4402	18.8231	18.8178	19.4071	18.386	22.1864	19.1803	19.3318	19.2647	20.444	19.5383	19.2816	18.9444	19.4008	20.0578	20.083	19.5078	18.9003	18.7993	18.5534	20.9705	18.6907	21.2443
A0A1D6F2J8	TREMBLE	Protein Mo25 OS=Zea mays OX=4577 GN=ZEAMMB73_Zm00001d007058 PE=4 SV=1	Zm00001d007058	green	0	0	0	0	0	0	0	0	0	20.3741	20.0558	19.3718	19.9668	0	19.1946	20.4171	20.4213	0	20.2409	19.8751	20.3516	20.5045	20.4559	20.5012	0	0	0
A0A1D6F2Q2	TREMBLE	Transmembrane protein 115 OS=Zea mays OX=4577 GN=ZEAMMB73_Zm00001d007067 PE=4 SV=1	Zm00001d007067	green	20.1788	20.7864	20.1966	20.1698	20.2248	20.1498	20.0362	20.2864	20.5234	20.9049	20.8057	20.6137	20.9193	20.7545	20.6932	20.8405	20.8075	20.4874	20.5588	20.4685	20.755	20.1633	19.9785	19.9126	20.3941	20.484	20.4045
A0A1D6F2R0	TREMBLE	NudC domain-containing protein 2 OS=Zea mays OX=4577 GN=ZEAMMB73_Zm00001d007069 PE=4 SV=1	Zm00001d007069	green	19.5264	17.9556	19.5119	18.9103	17.9619	18.899	17.9208	17.5317	19.4327	19.3873	18.9249	19.9093	19.9073	19.6168	18.1551	18.2311	17.683	19.8241	18.2514	19.5612	18.4494	18.9359	19.0807	0	18.0906	18.965	18.2551
A0A1D6F2S4	TREMBLE	Protein transport protein SEC31 homolog B OS=Zea mays OX=4577 GN=100279874 PE=4 SV=1	100279874	green	22.1951	22.5122	22.4954	22.1794	22.4079	22.3679	22.4748	22.6077	22.4939	22.6546	22.4938	22.6779	22.7009	22.3725	22.4458	22.7796	22.6967	22.419	22.7711	22.8227	22.7092	22.7271	22.5349	22.1826	22.5109	22.6184	22.1487
A0A1D6F342	TREMBLE	Histone H2B OS=Zea mays OX=4577 GN=103647911 PE=3 SV=1	103647911	green	22.8904	22.9337	23.3303	23.1413	23.1814	23.0899	22.9062	23.3872	23.7273	22.6149	22.1953	22.1881	22.2925	22.5688	21.8913	21.8225	22.983	22.7371	22.7238	22.4714	22.0494	23.687	23.0965	23.5834	23.2076	23.5172	23.1752
A0A1D6F3N4	TREMBLE	Glycosyltransferase OS=Zea mays OX=4577 GN=103647914 PE=3 SV=1	103647914	green	18.0748	17.1602	17.9388	16.5649	0	16.941	16.7307	16.6372	0	18.48	17.1036	17.9951	18.1528	17.5578	0	0	0	17.4997	18.8067	18.4894	17.0131	16.8488	15.9017	17.0467	17.0722	17.1132	0
A0A1D6F3S5	TREMBLE	Ubiquitin carboxyl-termianl hydrolase OS=Zea mays OX=4577 GN=ZEAMMB73_Zm00001d007096 PE=3 SV=1	Zm00001d007096	darkred	21.3295	21.3334	20.7398	20.7496	0	0	0	0	0	0	21.2494	21.1108	21.0487	21.4893	20.868	0	0	0	21.1115	0	21.2571	21.1879	0	21.1977	21.1662	21.3447	21.0919
A0A1D6F3V1	TREMBLE	Xylose isomerase OS=Zea mays OX=4577 GN=100194385 PE=3 SV=1	100194385	blue	20.737	20.9079	20.819	21.1612	22.0272	21.3968	21.2323	21.5971	21.7455	22.7028	22.3608	22.6237	22.7411	22.617	22.8046	23.1213	22.8309	22.7458	22.4184	22.6612	22.4669	22.7977	22.7881	22.9131	22.9552	22.9202	22.7782
A0A1D6F3W6	TREMBLE	V-type proton ATPase subunit F OS=Zea mays OX=4577 GN=100283470 PE=4 SV=1	100283470	green	21.7316	22.1108	21.9033	21.1776	21.8078	21.9018	21.6052	21.3998	21.6616	22.061	22.3896	22.0828	21.7912	21.7855	21.9407	22.2168	21.7126	21.7166	22.209	22.2406	22.0469	21.4267	21.4829	21.5446	21.5348	21.6923	21.4421
A0A1D6F3W7	TREMBLE	V-type proton ATPase subunit F OS=Zea mays OX=4577 GN=100283470 PE=3 SV=1	100283470	paleturquoise	22.4202	22.7295	22.3175	22.6597	22.6111	22.6473	22.7703	22.7885	22.8074	22.7236	22.8149	22.826	22.8938	22.7344	22.5976	23.1269	22.8344	22.8072	22.7539	22.9922	22.8383	22.0383	22.5199	22.6406	22.1052	22.9466	22.2714
A0A1D6F453	TREMBLE	Histone-arginine methyltransferase CARM1 OS=Zea mays OX=4577 GN=100284501 PE=3 SV=1	100284501	green	20.0905	20.3322	20.2102	20.5596	20.0179	20.796	20.6663	20.3138	21.0586	19.8715	19.5324	19.7694	19.9633	19.8744	20.2573	20.7354	20.247	20.224	20.0017	20.1434	20.2136	20.6732	20.0196	20.2168	0	20.8055	20.4333
A0A1D6F477	TREMBLE	Glycosyltransferase OS=Zea mays OX=4577 GN=103647933 PE=3 SV=1	103647933	lightgreen	19.7927	18.3716	18.2657	19.7449	19.9595	19.7956	20.1143	20.0011	18.9591	20.2679	17.5474	19.9073	19.6636	20.0951	17.8374	21.1471	21.2119	21.1945	22.4271	20.6048	20.9437	23.8175	24.19	24.4081	23.8353	24.3583	24.4782
A0A1D6F482	TREMBLE	F-actin-capping protein subunit alpha OS=Zea mays OX=4577 GN=100285122 PE=3 SV=1	100285122	palevioletred3	20.1408	19.964	19.9628	20.1408	19.7246	0	0	19.804	0	0	19.2565	0	0	0	19.359	0	0	0	20.6274	20.0196	20.3238	0	0	0	0	0	19.5915
A0A1D6F485	TREMBLE	F-actin-capping protein subunit alpha OS=Zea mays OX=4577 GN=100285122 PE=3 SV=1	100285122	lightgreen	20.9026	21.2039	20.9216	21.0378	21.2177	20.3634	21.4062	21.0559	21.4001	19.8444	20.1823	20.0114	20.0295	19.6503	20.0259	0	0	0	20.6666	20.7315	20.6461	0	0	0	0	0	0
A0A1D6F4B5	TREMBLE	Putative acyl-CoA dehydrogenase IBR3 OS=Zea mays OX=4577 GN=100502333 PE=4 SV=1	100502333	blue	19.0706	18.7958	19.4227	0	19.3377	19.683	0	0	19.4282	19.6508	20.0304	19.8535	18.8211	19.8979	19.114	20.3114	20.3521	19.7355	20.2694	20.3198	20.4695	19.563	20.3265	0	20.8432	20.2207	19.8929
A0A1D6F4C2	TREMBLE	Putative acyl-CoA dehydrogenase IBR3 OS=Zea mays OX=4577 GN=100502333 PE=3 SV=1	100502333	white	20.9617	20.9732	20.5259	20.9398	20.7684	21.1408	21.3045	21.2332	21.1958	20.4316	20.8242	21.0044	21.0334	21.0381	20.9029	21.6578	21.2288	20.8805	21.3414	21.305	21.3453	20.6963	21.4255	21.2439	21.5243	21.7477	21.381
A0A1D6F4C8	TREMBLE	Peroxidase OS=Zea mays OX=4577 GN=541674 PE=3 SV=1	541674	grey60	21.9883	22.177	23.0091	20.2062	21.7714	0	0	0	0	21.1333	20.5367	20.616	20.1851	0	0	0	0	0	22.5124	0	21.1177	20.4836	0	20.3843	0	0	0
A0A1D6F4D4	TREMBLE	PREDICTED: mitochondrial adenine nucleotide transporter ADNT1 [Setaria italica](predicted) OS=Zea mays OX=4577 GN=ZEAMMB73_Zm00001d007162 PE=4 SV=1	Zm00001d007162	mediumpurple3	0	22.3328	21.3878	21.603	21.5813	0	0	21.9349	0	21.8729	22.7416	22.7844	21.3207	0	0	0	0	0	22.3472	22.744	0	0	21.8346	0	0	0	0
A0A1D6F4J8	TREMBLE	Apyrase 1 OS=Zea mays OX=4577 GN=ZEAMMB73_Zm00001d007186 PE=3 SV=1	Zm00001d007186	royalblue	21.0622	20.6729	21.3662	21.3176	20.4473	21.4132	0	21.1537	21.0133	21.0151	20.9578	20.7685	20.8915	21.4166	20.9829	21.5598	21.5156	21.095	21.0534	21.4202	21.2397	0	0	0	0	21.119	21.2141
A0A1D6F4K1	TREMBLE	Hydroxyproline-rich glycoprotein family protein OS=Zea mays OX=4577 GN=100272926 PE=4 SV=1	100272926	green	26.5452	26.3582	26.3833	26.3648	26.0064	26.0509	26.6849	26.2579	26.5188	26.8994	26.9613	26.5337	26.8473	26.9443	26.9139	27.2131	26.7297	26.8273	26.7399	26.662	26.6236	25.8536	26.1578	26.0412	26.301	26.4855	26.2064
A0A1D6F4K3	TREMBLE	Hydroxyproline-rich glycoprotein family protein OS=Zea mays OX=4577 GN=100272926 PE=4 SV=1	100272926	green	23.21	23.104	22.8603	22.8104	22.2829	22.6576	22.8945	22.7294	22.4797	23.6726	23.642	23.1457	23.3146	23.6065	23.4259	23.3565	23.2408	23.6055	23.3144	23.4081	23.1685	22.209	22.5185	22.7479	22.8467	23.1795	22.7602
A0A1D6F4K5	TREMBLE	(+)-neomenthol dehydrogenase OS=Zea mays OX=4577 GN=ZEAMMB73_Zm00001d007189 PE=4 SV=1	Zm00001d007189	darkmagenta	20.9709	21.0726	21.0246	20.6235	21.1561	21.0884	21.0639	20.8939	21.4331	20.643	20.5183	20.7876	21.0499	20.9539	20.3596	21.2397	20.9922	21.0545	21.5712	21.2815	21.695	21.6546	21.6386	22.3413	22.4326	21.7575	22.17
A0A1D6F4L0	TREMBLE	T-complex protein 1 subunit zeta OS=Zea mays OX=4577 GN=100193477 PE=3 SV=1	100193477	green	22.0577	22.1047	22.1044	22.3504	22.4334	22.1269	22.4258	22.4428	22.6796	21.8965	21.9617	21.9725	22.0636	22.0486	21.9283	22.5067	22.0407	22.0108	21.9261	22.1124	22.0648	22.1069	22.0619	22.1239	22.4	22.2585	22.2636
A0A1D6F4L4	TREMBLE	S0RE-like superfamily protein OS=Zea mays OX=4577 GN=100280564 PE=4 SV=1	100280564	yellow	20.3491	18.7407	18.3813	20.1149	18.893	20.2898	0	0	0	20.7385	20.844	20.7195	19.0776	19.4198	19.3542	19.4052	20.9185	20.5734	0	19.368	19.0753	18.8652	18.4803	0	19.2266	19.0047	18.7603
A0A1D6F4R8	TREMBLE	Lon protease homolog 2 peroxisomal OS=Zea mays OX=4577 GN=103647953 PE=4 SV=1	103647953	lightgreen	19.0765	18.3718	18.5178	18.6997	19.7124	19.5071	0	19.2119	19.9944	19.1215	18.432	19.2602	19.2873	19.5668	18.3238	20.1756	19.9488	19.8436	19.4875	18.9079	19.6597	20.2621	19.9878	20.3555	20.4179	19.4262	20.1481
A0A1D6F4U5	TREMBLE	D-alanine--D-alanine ligase family OS=Zea mays OX=4577 GN=100383342 PE=4 SV=1	100383342	green	17.9443	18.5817	18.6622	17.9409	17.3024	18.6357	17.3466	17.4061	17.435	19.2209	18.9006	18.874	19.5652	17.6604	19.164	17.5602	17.4891	17.8771	18.8039	19.9473	19.5	17.8221	18.9347	18.8381	18.3014	19.1523	18.2186
A0A1D6F4V0	TREMBLE	Mitochondrial import inner membrane translocase subunit TIM44-2 OS=Zea mays OX=4577 GN=100193036 PE=4 SV=1	100193036	green	20.894	20.8339	20.8857	21.3938	21.1603	21.2721	21.3979	21.4575	21.6324	19.8312	20.7018	20.3331	20.7109	20.7768	20.6584	20.3262	20.8912	20.7285	20.6785	20.0578	20.9414	21.1428	20.9002	20.1056	21.1973	21.4478	21.1267
A0A1D6F4V3	TREMBLE	Mitochondrial import inner membrane translocase subunit TIM44-2 OS=Zea mays OX=4577 GN=100193036 PE=4 SV=1	100193036	green	18.7539	0	0	0	0	0	0	0	0	0	0	0	0	17.0513	0	0	0	0	0	18.6972	0	0	0	0	0	0	0
A0A1D6F4V8	TREMBLE	26S proteasome regulatory subunit 4 homolog A OS=Zea mays OX=4577 GN=ZEAMMB73_Zm00001d007215 PE=3 SV=1	Zm00001d007215	lightyellow	21.5358	21.1717	21.6919	0	0	0	21.1589	20.3247	0	21.8733	22.2347	21.8551	21.814	21.3991	21.3321	21.4686	21.371	21.3192	22.0673	20.8712	20.7391	20.9872	21.0141	21.6909	21.2671	21.0813	21.2283
A0A1D6F512	TREMBLE	Phosphoinositide phospholipase C OS=Zea mays OX=4577 GN=ZEAMMB73_Zm00001d007229 PE=4 SV=1	Zm00001d007229	magenta	20.3783	20.3018	20.1822	20.6438	20.3291	19.3281	19.6506	20.4481	20.3843	19.8549	19.8753	19.8772	19.9208	19.7464	19.5989	19.5685	20.2086	19.649	19.3104	19.9886	19.6899	20.0918	20.2231	19.7231	19.694	18.5837	19.2926
A0A1D6F521	TREMBLE	Ascorbate peroxidase2 OS=Zea mays OX=4577 GN=542476 PE=3 SV=1	542476	cyan	22.6022	22.8121	21.9424	22.2374	21.8916	21.8191	21.6909	21.5327	20.4452	22.7532	23.1908	23.0366	23.2417	22.4377	23.0689	23.1187	22.1877	23.0025	21.5997	23.0522	22.9173	21.6484	21.361	21.6511	22.0695	22.0633	22.0131
A0A1D6F530	TREMBLE	Thioredoxin superfamily protein OS=Zea mays OX=4577 GN=ZEAMMB73_Zm00001d007242 PE=4 SV=1	Zm00001d007242	green	22.2542	21.8642	22.4359	22.7376	22.8274	22.5573	22.9668	22.7561	23.0058	21.7016	21.4356	21.5965	21.9392	22.0924	0	22.6502	21.9992	21.6085	21.3785	22.0397	20.5545	22.2697	21.9111	22.2229	22.4725	22.0312	22.4716
A0A1D6F562	TREMBLE	Brassinosteroid LRR receptor kinase OS=Zea mays OX=4577 GN=ZEAMMB73_Zm00001d007277 PE=4 SV=1	Zm00001d007277	yellow	17.3883	16.863	17.6912	17.569	0	17.2236	0	0	0	17.3682	17.5137	17.3263	17.8027	17.213	18.1077	17.5161	17.0349	0	17.599	17.9074	18.4588	16.9889	17.4804	17.1346	17.5056	17.8507	17.5495
A0A1D6F579	TREMBLE	Acetolactate synthase small subunit 1 chloroplastic OS=Zea mays OX=4577 GN=ZEAMMB73_Zm00001d007288 PE=4 SV=1	Zm00001d007288	green	20.4133	20.2269	20.3777	19.8344	20.2128	20.1271	20.0275	20.0614	20.3113	20.7584	20.6022	20.6929	20.7451	20.7546	20.5018	20.8384	20.5389	20.5193	20.869	21.021	20.973	20.2992	20.9781	20.3067	20.4691	20.3066	20.4028
A0A1D6F581	TREMBLE	Acetolactate synthase small subunit 1 chloroplastic OS=Zea mays OX=4577 GN=ZEAMMB73_Zm00001d007288 PE=4 SV=1	Zm00001d007288	paleturquoise	20.3999	20.519	20.8813	20.7155	20.7659	20.2243	21.1891	20.0982	20.7461	21.0344	21.1755	20.5385	21.0271	21.8073	20.8965	19.5267	20.968	21.4167	20.5397	20.6932	20.6909	21.5731	21.437	20.8528	21.7149	22.3246	20.9899
A0A1D6F5A7	TREMBLE	Putative non-specific lipid-transfer protein 2 OS=Zea mays OX=4577 GN=103647985 PE=4 SV=1	103647985	green	23.2619	23.0165	22.8072	23.2164	23.6632	23.2835	24.3432	22.9479	23.4929	22.3709	22.5667	22.4586	23.0936	23.2465	23.1678	23.4357	23.3234	23.2146	22.9783	22.8681	22.8579	24.0093	24.147	24.7962	24.9181	24.404	24.5386
A0A1D6F5C0	TREMBLE	Protein disulfide-isomerase OS=Zea mays OX=4577 GN=606410 PE=3 SV=1	606410	lightcyan	22.7998	22.8642	23.1157	23.5081	23.3445	21.2425	23.574	23.4031	23.8846	23.3269	23.3084	23.6171	23.4883	23.5846	23.2199	24.3223	23.4781	23.7005	23.4873	23.9695	23.5851	23.586	23.4297	23.8461	23.8799	24.0313	23.8782
A0A1D6F5C4	TREMBLE	Protein disulfide isomerase2 OS=Zea mays OX=4577 GN=606410 PE=3 SV=1	606410	blue	19.162	19.2353	19.9617	19.9926	18.7855	18.8069	19.9352	20.1399	18.7141	21.6312	21.4798	21.6041	21.5964	21.6724	21.3968	22.2634	21.5039	21.6388	21.2855	21.6149	21.5456	21.6677	21.5949	21.8711	21.8065	21.9966	21.8451
A0A1D6F5H2	TREMBLE	Bifunctional dihydrofolate reductase-thymidylate synthase Dihydrofolate reductase Thymidylate synthase OS=Zea mays OX=4577 GN=541707 PE=3 SV=1	541707	black	21.0459	21.2903	21.0533	20.5228	20.918	21.4614	21.0177	21.0585	20.8397	21.3963	20.6296	21.4522	21.3867	21.2272	21.0794	21.8289	21.3591	21.1491	21.1592	20.8984	21.1483	21.0525	20.8227	20.8799	21.1022	20.898	20.9785
A0A1D6F5I4	TREMBLE	Bifunctional dihydrofolate reductase-thymidylate synthase Dihydrofolate reductase Thymidylate synthase OS=Zea mays OX=4577 GN=541707 PE=3 SV=1	541707	darkslateblue	20.248	20.5618	20.4317	21.0593	20.6136	21.1078	20.6628	19.6807	20.1256	20.5768	20.6209	20.5528	20.7451	20.6772	20.6688	21.5144	21.1033	20.4815	20.8185	20.5056	20.7204	20.5682	19.0475	20.0494	20.3669	20.537	20.795
A0A1D6F5I7	TREMBLE	Subtilisin-like serine endopeptidase family protein OS=Zea mays OX=4577 GN=ZEAMMB73_Zm00001d007319 PE=3 SV=1	Zm00001d007319	darkolivegreen	0	0	0	0	0	0	0	0	0	19.4336	19.2041	19.1147	0	19.6662	0	0	0	0	20.3255	20.0201	20.3822	0	0	0	0	0	0
A0A1D6F5L3	TREMBLE	HVA22-like protein OS=Zea mays OX=4577 GN=ZEAMMB73_Zm00001d007341 PE=3 SV=1	Zm00001d007341	sienna3	0	0	0	0	0	0	0	0	18.3823	0	0	0	0	0	0	0	0	0	18.5336	0	18.521	19.3968	19.7384	20.0099	19.9558	20.2643	19.8529
A0A1D6F5N5	SWISSPROT	BRASSINOSTEROID INSENSITIVE 1-associated receptor kinase 1 OS=Zea mays OX=4577 GN=103648015 PE=4 SV=1	103648015	blue	0	0	19.571	0	0	20.8984	21.7384	20.4953	20.3636	0	0	0	0	0	0	0	0	0	0	0	0	0	0	0	0	0	0
A0A1D6F5P3	TREMBLE	Serine--tRNA ligase cytoplasmic OS=Zea mays OX=4577 GN=100272738 PE=4 SV=1	100272738	floralwhite	21.133	21.7241	21.4733	22.0196	21.983	22.2141	22.2113	21.8108	21.7523	22.2429	22.0848	22.2957	22.2516	22.4511	22.1458	22.5109	22.1078	22.3412	22.2595	22.3029	22.2938	22.4593	21.8704	22.3212	22.5871	22.1668	22.2565
A0A1D6F5S9	TREMBLE	Transcription factor ICE1 OS=Zea mays OX=4577 GN=103648024 PE=4 SV=1	103648024	green	20.0198	20.1161	20.3973	20.033	19.5901	19.907	19.2597	19.5794	20.0209	20.8711	20.583	20.1979	20.4796	20.1647	20.3569	20.5458	19.6172	19.6243	20.5164	20.4932	20.6027	19.6854	19.5382	19.5911	19.2329	19.9874	19.1843
A0A1D6F5U1	TREMBLE	Alpha-mannosidase OS=Zea mays OX=4577 GN=542217 PE=3 SV=1	542217	green	22.2862	21.9	22.1306	22.5769	23.0354	22.3411	23.004	22.908	23.1247	21.6116	21.4382	21.2801	21.8776	21.702	21.5865	21.933	21.8598	21.7889	22.2333	21.7054	21.9984	22.6917	22.7129	23.1066	23.1369	23.2749	23.0911
A0A1D6F5U7	TREMBLE	Alpha-mannosidase OS=Zea mays OX=4577 GN=542217 PE=3 SV=1	542217	green	22.5966	22.2763	22.4366	22.9317	23.0907	22.5459	23.2966	22.1717	23.6179	21.8785	21.8748	21.5867	21.8678	21.858	21.935	22.5281	22.2344	22.4907	22.5493	21.9613	22.6008	22.8317	22.9999	23.1408	23.5076	23.6602	23.1492
A0A1D6F5Y4	TREMBLE	No exine formation 1 OS=Zea mays OX=4577 GN=103648029 PE=4 SV=1	103648029	yellow	19.4063	19.1922	19.3911	19.5114	19.1806	19.3506	0	19.7827	19.934	19.4835	18.9811	19.4239	19.3927	19.2619	19.4525	19.7172	19.5873	19.4394	19.5979	19.4864	19.538	19.7361	19.2744	0	19.2049	0	19.4992
A0A1D6F614	TREMBLE	Strictosidine synthase 1 precursor [Zea mays](predicted) OS=Zea mays OX=4577 GN=ZEAMMB73_Zm00001d007399 PE=4 SV=1	Zm00001d007399	paleturquoise	21.3201	0	20.941	22.2825	22.861	21.8047	22.6749	22.2305	22.9271	22.0635	0	21.7293	0	21.9396	21.8236	22.7305	0	0	20.6967	0	0	0	0	0	0	0	0
A0A1D6F696	TREMBLE	NADH-ubiquinone reductase complex 1 MLRQ subunit OS=Zea mays OX=4577 GN=ZEAMMB73_Zm00001d007411 PE=4 SV=1	Zm00001d007411	green	20.8925	20.3605	20.45	22.3654	22.2791	21.1196	22.3428	22.2363	22.402	19.4354	17.6753	19.12	20.0627	20.029	20.4721	21.2124	20.4505	19.9303	19.2076	19.6246	19.7293	21.3682	21.4696	21.6764	21.52	22.1874	21.7125
A0A1D6F6A7	TREMBLE	Aminopeptidase P1 OS=Zea mays OX=4577 GN=100273786 PE=3 SV=1	100273786	green	22.429	22.4059	22.2761	22.791	22.7497	22.6871	23.0664	23.0772	22.8034	22.3066	22.311	22.271	22.3919	22.3839	22.208	22.9387	22.7165	22.7051	22.3581	22.5301	22.696	22.5961	22.4604	22.5215	22.7679	22.4672	22.7831
A0A1D6F6H2	TREMBLE	Centromere/kinetochore protein zw10-like protein OS=Zea mays OX=4577 GN=ZEAMMB73_Zm00001d007437 PE=4 SV=1	Zm00001d007437	green	0	20.5227	0	21.0304	21.0116	20.5198	20.7364	20.5979	20.9383	20.3876	20.4345	20.2896	20.3148	20.4242	20.3592	21.0566	20.0712	20.687	20.8683	0	20.7718	21.1266	21.2008	20.9639	21.2505	20.8334	21.243
A0A1D6F6K5	TREMBLE	ANK_REP_REGION domain-containing protein OS=Zea mays OX=4577 GN=100382571 PE=4 SV=1	100382571	magenta	0	19.2456	19.086	0	0	0	0	0	0	0	18.4384	0	0	0	0	0	0	0	0	0	0	0	0	0	0	19.5581	0
A0A1D6F6W4	TREMBLE	Replication factor C subunit 1 OS=Zea mays OX=4577 GN=103648088 PE=3 SV=1	103648088	black	17.5448	0	18.5685	18.3391	18.7234	18.0039	18.672	18.0007	18.4479	0	17.7849	17.6568	0	0	0	0	0	0	17.4538	17.2764	17.5691	16.6684	0	0	0	0	17.2101
A0A1D6F6X4	TREMBLE	Carotene isomerase2 OS=Zea mays OX=4577 GN=ZEAMMB73_Zm00001d007502 PE=4 SV=1	Zm00001d007502	lightyellow	0	17.4678	0	0	0	0	17.1582	0	0	18.177	16.9866	18.1533	0	18.5013	17.3217	0	0	18.23	19.2733	18.1969	19.3215	19.2318	18.9832	19.231	0	19.6452	18.9729
A0A1D6F6X6	TREMBLE	Sterol 14-demethylase OS=Zea mays OX=4577 GN=ZEAMMB73_Zm00001d007504 PE=3 SV=1	Zm00001d007504	brown4	0	0	0	0	0	0	0	0	0	19.1914	18.9339	19.2346	18.545	0	0	0	0	0	0	0	0	0	0	0	0	0	0
A0A1D6F6Y7	TREMBLE	T-complex protein 1 subunit theta OS=Zea mays OX=4577 GN=100382493 PE=3 SV=1	100382493	lightcyan1	23.867	23.9027	23.5679	24.1329	24.0131	23.8732	24.2149	24.3327	24.6131	23.6959	23.6344	23.6249	23.7259	23.5814	23.502	24.1011	23.7404	23.5501	23.7552	24.0308	23.8914	24.1239	23.7424	23.8763	24.0758	24.2181	24.192
A0A1D6F6Z2	TREMBLE	T-complex protein 1 subunit theta OS=Zea mays OX=4577 GN=100382493 PE=3 SV=1	100382493	yellow	22.2744	22.3796	22.2515	22.7495	22.602	22.4301	22.8838	22.8318	23.0945	22.2103	22.2225	22.1011	22.2647	22.1716	22.1783	22.6152	22.209	22.1942	22.2014	22.5055	22.3302	22.451	22.295	22.3208	22.3922	22.4099	22.4163
A0A1D6F6Z3	TREMBLE	T-complex protein 1 subunit theta OS=Zea mays OX=4577 GN=100382493 PE=4 SV=1	100382493	green	24.3185	24.1598	24.1201	24.5551	24.5021	24.4051	24.6159	24.6921	25.165	24.0635	23.9616	24.1121	24.0977	24.0632	24.0493	24.1089	24.1433	23.9811	24.2401	24.3911	24.4239	24.5675	24.4806	24.2274	24.6008	24.5731	24.4717
A0A1D6F758	TREMBLE	Ribosomal_S4e domain-containing protein OS=Zea mays OX=4577 GN=ZEAMMB73_Zm00001d007542 PE=4 SV=1	Zm00001d007542	darkgreen	20.1334	20.5719	20.0324	20.588	20.5677	20.6104	20.6086	20.7248	20.7265	20.4807	20.4438	20.1578	20.6495	20.4666	20.8047	21.1134	15.5349	20.2105	18.9606	20.2935	19.6856	20.6916	0	19.0421	20.7681	20.7415	0
A0A1D6F784	TREMBLE	Putative ATP synthase 24 kDa subunit mitochondrial OS=Zea mays OX=4577 GN=ZEAMMB73_Zm00001d007564 PE=4 SV=1	Zm00001d007564	green	20.6581	20.5456	20.5537	21.2321	21.1298	20.752	20.7512	20.4038	21.4834	20.6377	20.242	20.355	20.4645	20.5554	20.0578	20.5934	20.5076	20.2144	20.328	21.1201	20.5639	20.4109	20.494	20.945	20.8181	20.787	21.2573
A0A1D6F796	TREMBLE	CDK5RAP1-like protein OS=Zea mays OX=4577 GN=103648137 PE=4 SV=1	103648137	darkmagenta	19.4513	19.8486	19.9217	19.8083	20.163	20.0534	19.5478	19.6976	20.1878	19.3388	19.2498	19.2784	19.7732	18.9386	21.0083	19.6078	20.0058	19.0816	19.505	19.4352	19.521	18.6576	19.3094	18.937	19.2742	19.4565	18.8662
A0A1D6F7A0	TREMBLE	Transducin/WD40 repeat-like superfamily protein OS=Zea mays OX=4577 GN=100191700 PE=4 SV=1	100191700	floralwhite	18.2562	18.1499	18.9919	19.1494	19.1381	18.7847	19.2053	19.0931	19.2573	19.2516	19.4633	18.8832	19.5009	19.6495	19.7977	20.1959	17.9684	19.7695	20.1208	19.407	20.2158	19.7412	18.8999	18.9029	19.4956	20.3381	19.2317
A0A1D6F7A1	TREMBLE	[Pyruvate dehydrogenase (Acetyl-transferring)] kinase mitochondrial OS=Zea mays OX=4577 GN=ZEAMMB73_Zm00001d007578 PE=4 SV=1	Zm00001d007578	green	25.2032	25.4401	24.9968	25.3726	25.7869	25.614	25.8395	25.6021	25.8013	25.2386	25.5736	25.5678	25.4937	25.4834	25.4115	26.1987	25.7254	25.4545	25.1465	25.5863	25.1231	25.736	25.2212	25.443	25.4674	25.8519	25.8348
A0A1D6F7A9	TREMBLE	Centromere/kinetochore protein zw10-like protein OS=Zea mays OX=4577 GN=ZEAMMB73_Zm00001d007585 PE=4 SV=1	Zm00001d007585	darkmagenta	20.1909	19.8541	20.3968	20.1798	0	20.2128	20.6746	20.3409	20.6666	20.3575	19.7058	20.064	20.2338	20.58	20.3455	21.0134	20.1415	20.3618	20.0174	20.0392	19.5135	20.2876	19.5531	20.1286	20.0198	19.7536	20.6185
A0A1D6F7B7	TREMBLE	Centromere/kinetochore protein zw10-like protein OS=Zea mays OX=4577 GN=ZEAMMB73_Zm00001d007585 PE=4 SV=1	Zm00001d007585	paleturquoise	19.9017	20.3095	0	20.354	0	0	0	19.5549	0	0	19.7098	0	0	19.7922	0	0	0	19.928	0	20.2601	0	0	0	0	0	0	0
A0A1D6F7L1	TREMBLE	SEC12-like protein 2 OS=Zea mays OX=4577 GN=100284345 PE=4 SV=1	100284345	magenta	21.7168	21.793	21.2347	21.9725	22.1847	22.007	22.3082	22.2088	22.0212	22.0574	21.6293	0	21.8468	0	22.0081	0	22.3384	0	21.0384	21.2414	21.2588	21.3606	21.2256	0	0	0	0
A0A1D6F7L6	TREMBLE	Patatin OS=Zea mays OX=4577 GN=ZEAMMB73_Zm00001d007620 PE=3 SV=1	Zm00001d007620	midnightblue	21.0837	20.3691	21.1095	19.9395	21.6113	21.1958	21.0443	19.6319	19.5934	20.9498	20.1906	19.7431	19.4767	20.8176	18.6173	20.8264	20.6192	20.9046	0	0	0	0	18.3069	0	19.499	0	0
A0A1D6F7P0	TREMBLE	U2 snRNP auxiliary factor large subunit OS=Zea mays OX=4577 GN=100272843 PE=3 SV=1	100272843	green	24.6021	24.7033	24.5473	25.1149	25.1927	24.9108	25.1603	25.0821	25.6497	24.2715	24.4907	24.3367	24.4539	24.6595	24.4121	25.3467	24.8153	24.77	24.4861	24.5094	24.4669	24.8388	24.6564	24.8711	25.1624	25.3115	25.2564
A0A1D6F7V0	TREMBLE	Glutathione synthetase OS=Zea mays OX=4577 GN=100273590 PE=3 SV=1	100273590	paleturquoise	0	20.7552	21.1903	0	0	0	21.7368	21.7998	21.9243	20.0644	18.1262	19.5253	20.6669	20.965	0	0	21.9012	21.1927	0	0	19.3391	0	0	0	0	0	0
A0A1D6F7V1	TREMBLE	Glutathione synthetase OS=Zea mays OX=4577 GN=100273590 PE=3 SV=1	100273590	green	21.1018	20.76	20.9574	21.5747	21.6305	21.2509	21.7032	21.264	21.6163	20.3938	20.2739	20.321	20.3256	20.3431	20.5921	21.2167	20.8183	20.7021	20.8835	20.8254	20.7528	21.1884	21.0096	21.1131	21.4121	21.3613	21.4063
A0A1D6F7V8	TREMBLE	Nodulin homeobox OS=Zea mays OX=4577 GN=ZEAMMB73_Zm00001d007667 PE=4 SV=1	Zm00001d007667	green	22.9694	22.6348	22.9182	23.0998	23.5772	23.2199	23.7605	23.3137	23.4845	22.0116	22.1706	22.2716	22.544	22.6455	22.5156	22.5887	22.7887	22.569	22.6703	22.1568	22.8478	22.88	22.6768	23.021	22.9456	23.2432	22.9449
A0A1D6F7Z3	TREMBLE	Auxilin-related protein 1 OS=Zea mays OX=4577 GN=ZEAMMB73_Zm00001d007692 PE=4 SV=1	Zm00001d007692	green	17.8939	18.2567	18.5048	17.424	17.704	17.7699	17.2131	17.1062	17.9899	18.8709	19.0353	18.9403	18.7573	18.752	18.617	19.4427	18.5422	18.4805	18.3303	18.2801	18.3796	17.7989	18.0201	17.0443	17.4196	17.6023	17.9971
A0A1D6F840	TREMBLE	AAA-type ATPase family protein OS=Zea mays OX=4577 GN=ZEAMMB73_Zm00001d007698 PE=4 SV=1	Zm00001d007698	green	20.1486	0	20.028	0	0	0	0	0	0	0	20.1441	0	20.2699	0	20.695	0	0	20.1122	0	0	0	0	0	0	0	0	0
A0A1D6F848	TREMBLE	Heat shock 70 kDa protein 14 OS=Zea mays OX=4577 GN=ZEAMMB73_Zm00001d007706 PE=3 SV=1	Zm00001d007706	plum1	21.9211	19.5799	21.3875	21.8776	21.1949	19.2322	21.7579	21.4127	19.4085	19.3387	21.3279	20.0787	21.2949	21.4075	21.5147	20.1228	21.4777	21.0774	21.1088	22.0013	21.2765	21.9758	20.9642	21.2367	19.1087	0	21.8262
A0A1D6F8D9	TREMBLE	DEAD-box ATP-dependent RNA helicase 40 OS=Zea mays OX=4577 GN=ZEAMMB73_Zm00001d007719 PE=4 SV=1	Zm00001d007719	blue	0	20.7393	0	0	21.4471	0	0	21.9039	21.9467	0	0	0	0	0	0	0	0	0	0	0	0	0	0	0	0	0	0
A0A1D6F8G6	TREMBLE	DEAD-box ATP-dependent RNA helicase 40 OS=Zea mays OX=4577 GN=ZEAMMB73_Zm00001d007719 PE=3 SV=1	Zm00001d007719	green	19.0547	18.6265	18.444	17.804	17.8787	17.7492	18.6094	18.5097	18.0964	18.7258	19.37	19.3764	18.8793	19.2427	18.3861	17.5594	18.5759	19.0653	19.2486	18.1444	19.5759	17.4185	19.1542	18.4839	19.2033	17.6141	17.5297
A0A1D6F8J3	TREMBLE	Eukaryotic aspartyl protease family protein OS=Zea mays OX=4577 GN=ZEAMMB73_Zm00001d007753 PE=4 SV=1	Zm00001d007753	green	22.8932	22.7769	23.4393	23.5382	24.349	23.7107	24.1694	23.6786	24.039	20.7464	21.3198	20.6975	21.3109	21.0862	21.6727	21.0822	21.3526	21.4337	22.6302	21.9919	22.7026	24.0291	24.0049	24.433	24.545	24.3193	24.1967
A0A1D6F8J9	TREMBLE	DEAD-box ATP-dependent RNA helicase 52 OS=Zea mays OX=4577 GN=100279527 PE=4 SV=1	100279527	paleturquoise	21.4293	21.648	21.2753	21.5342	21.6328	21.5631	21.3532	21.4296	21.1524	21.1212	21.3822	21.2364	21.2195	21.3298	21.0417	21.825	21.1404	21.2636	21.3903	21.3927	21.3656	21.6174	21.4858	21.7356	21.7563	21.8966	21.7377
A0A1D6F8K6	TREMBLE	DEAD-box ATP-dependent RNA helicase 52 OS=Zea mays OX=4577 GN=ZEAMMB73_Zm00001d007757 PE=4 SV=1	Zm00001d007757	green	22.2431	22.2899	22.1613	22.124	22.3523	22.2767	22.4532	22.2275	22.5225	22.0927	22.0848	21.8497	22.0047	21.8748	21.9133	22.2856	22.1376	21.9608	22.1611	22.1677	22.343	22.441	22.1642	22.3562	22.3748	22.5589	22.4521
A0A1D6F8R0	TREMBLE	RNA-binding (RRM/RBD/RNP motifs) family protein OS=Zea mays OX=4577 GN=ZEAMMB73_Zm00001d007772 PE=4 SV=1	Zm00001d007772	green	19.7348	20.0113	20.181	20.5424	19.6454	20.1517	20.4023	20.3036	20.6601	19.4558	19.6666	19.1244	19.8837	19.6226	20.2151	20.2024	19.8578	19.9083	20.0053	19.891	20.0221	20.2594	19.839	20.2825	20.5394	20.0328	20.5734
A0A1D6F8W7	TREMBLE	Glycine-rich RNA-binding protein 7 OS=Zea mays OX=4577 GN=ZEAMMB73_Zm00001d007799 PE=4 SV=1	Zm00001d007799	green	24.9809	24.9478	24.9183	25.4592	25.0553	24.7702	25.4534	25.5553	25.7162	24.5689	24.6767	24.5801	24.7111	24.6754	24.3668	25.4739	25.0711	24.8363	24.6187	24.832	24.8159	25.0798	24.8837	25.1781	25.2243	25.3095	25.2283
A0A1D6F8Y4	TREMBLE	Arp2/3 complex 34 kDa subunit OS=Zea mays OX=4577 GN=100282664 PE=3 SV=1	100282664	black	19.9306	20.2769	20.0608	20.2812	20.0823	19.9164	0	20.215	0	20.1135	20.0469	19.603	19.885	19.9456	19.4268	20.3489	19.8901	19.7116	20.1859	20.1953	20.4375	20.2485	19.924	0	0	20.1394	0
A0A1D6F936	TREMBLE	40S ribosomal protein S8 OS=Zea mays OX=4577 GN=ZEAMMB73_Zm00001d007818 PE=3 SV=1	Zm00001d007818	green	23.5279	23.7559	23.6059	23.7644	23.7578	23.8488	24.2762	24.2553	25.0065	23.4377	23.0557	23.3596	23.5215	23.1351	23.0376	23.9035	23.6712	23.5852	23.3001	23.2491	23.348	24.0344	23.9655	24.075	24.3043	23.8415	24.2656
A0A1D6F948	TREMBLE	ABC transporter F family member 4 OS=Zea mays OX=4577 GN=ZEAMMB73_Zm00001d007823 PE=4 SV=1	Zm00001d007823	lightyellow	0	19.6215	0	0	0	0	19.5921	0	19.6704	19.3072	19.3123	19.6214	19.2581	19.774	19.7901	20.4172	20.3427	19.7484	0	0	0	0	19.8471	20.4416	20.3227	19.9748	0
A0A1D6F9C6	TREMBLE	Pangloss2 OS=Zea mays OX=4577 GN=103648322 PE=4 SV=1	103648322	sienna3	19.7133	0	20.433	0	0	19.7016	0	0	20.2339	19.4585	20.0929	20.1078	19.8771	20.0615	0	20.281	0	19.8471	20.5153	20.0114	20.5122	0	20.6147	20.0875	20.1909	0	19.4965
A0A1D6F9C8	TREMBLE	CSC1-like protein ERD4 OS=Zea mays OX=4577 GN=ZEAMMB73_Zm00001d007865 PE=4 SV=1	Zm00001d007865	lightyellow	20.7072	20.9368	20.8007	0	0	0	21.7791	21.7785	0	21.1272	20.9183	21.2106	20.8623	0	20.8524	21.3044	0	0	20.7489	20.5577	0	20.631	0	0	20.8365	0	21.0106
A0A1D6F9F5	TREMBLE	TatD related Dnase OS=Zea mays OX=4577 GN=100282974 PE=4 SV=1	100282974	darkmagenta	21.3752	21.4385	21.2685	21.8906	21.9751	21.6227	21.7889	21.6069	22.0069	21.01	21.0517	21.0647	21.413	21.18	21.5025	21.8329	21.1793	21.304	20.6664	20.9781	20.7262	20.635	20.0753	20.1056	20.386	20.6724	20.4584
A0A1D6F9G8	TREMBLE	MD-2-related lipid recognition domain-containing protein / ML domain-containing protein OS=Zea mays OX=4577 GN=ZEAMMB73_Zm00001d007884 PE=4 SV=1	Zm00001d007884	blue	25.4299	25.3172	25.2927	26.1925	26.1207	25.8688	26.5799	26.1252	26.724	24.355	24.4855	24.6361	24.4193	23.6166	24.3887	24.3266	23.2654	24.557	24.1112	23.8787	23.584	24.4594	23.248	23.4405	24.3593	24.1346	23.5115
A0A1D6F9P8	TREMBLE	Ubiquitin carboxyl-termianl hydrolase 13 OS=Zea mays OX=4577 GN=100383827 PE=3 SV=1	100383827	green	19.4685	19.4791	20.004	19.259	19.4773	19.9222	19.6481	19.671	20.1342	19.4006	19.4372	19.2568	19.4954	19.7964	18.9069	19.9743	19.5663	19.3881	19.4902	19.032	19.1277	19.7204	19.607	19.8764	19.9806	19.8067	19.7892
A0A1D6F9T3	TREMBLE	Ubiquitin carboxyl-termianl hydrolase 13 OS=Zea mays OX=4577 GN=100383827 PE=4 SV=1	100383827	royalblue	0	0	18.8533	0	0	18.3404	18.0015	18.4804	18.9524	0	0	16.858	16.6934	0	0	0	0	17.8188	0	17.6741	0	0	0	0	17.4049	0	0
A0A1D6F9U4	TREMBLE	Valine--tRNA ligase chloroplastic/mitochondrial 2 OS=Zea mays OX=4577 GN=100194398 PE=4 SV=1	100194398	magenta	17.7295	18.2686	17.8339	18.6916	17.801	17.7849	18.0266	17.7703	18.3023	17.8353	17.9617	17.9112	17.9915	17.966	18.1649	18.5541	17.9793	18.1948	18.2467	18.5404	18.1705	18.3868	18.3886	18.4854	18.7906	19.5626	18.5167
A0A1D6F9W4	TREMBLE	Valine--tRNA ligase chloroplastic/mitochondrial 2 OS=Zea mays OX=4577 GN=100194398 PE=4 SV=1	100194398	darkmagenta	0	0	18.5028	0	18.3753	18.9968	19.131	0	0	18.8667	19.5565	0	19.2593	0	0	19.8454	0	0	0	0	0	0	0	0	20.0283	0	0
A0A1D6F9W7	TREMBLE	D-lactate dehydrogenase [cytochrome] mitochondrial OS=Zea mays OX=4577 GN=100275430 PE=4 SV=1	100275430	blue	20.1205	20.2577	20.2545	20.6298	20.9415	20.4943	20.9653	21.0137	21.2549	19.754	19.0668	19.2315	19.6781	19.6504	18.6102	19.8537	20.2853	19.6456	18.3961	19.4326	19.3441	19.1585	19.1443	19.453	19.0497	17.6487	19.4581
A0A1D6F9W8	TREMBLE	D-lactate dehydrogenase [cytochrome] mitochondrial OS=Zea mays OX=4577 GN=100275430 PE=4 SV=1	100275430	palevioletred3	0	0	19.7155	0	0	0	0	0	0	0	0	0	0	0	0	19.0758	0	0	0	0	0	0	0	19.0576	0	0	0
A0A1D6F9X0	TREMBLE	Gibberellin receptor GID1L2 OS=Zea mays OX=4577 GN=103648262 PE=4 SV=1	103648262	darkseagreen4	22.1741	21.7215	22.1493	22.022	22.677	22.4466	22.6784	23.0348	22.4853	0	0	0	0	0	18.9053	0	0	0	22.0555	21.5225	21.4254	21.6463	22.0251	22.0296	22.1636	22.2356	21.9236
A0A1D6F9X6	TREMBLE	Calcium-dependent protein kinase 20 OS=Zea mays OX=4577 GN=103648263 PE=3 SV=1	103648263	blue	0	0	0	0	0	0	0	0	0	19.2074	17.8958	17.7533	18.1395	18.4924	18.5483	18.7854	19.0216	18.0366	18.5007	0	18.3633	18.9677	18.5814	18.6041	18.6831	0	18.7732
A0A1D6F9Y1	TREMBLE	Calcium-dependent protein kinase 20 OS=Zea mays OX=4577 GN=103648263 PE=4 SV=1	103648263	blue	0	17.0624	18.0271	0	0	0	0	0	0	19.1017	18.2415	18.5377	18.6107	18.9743	17.9962	0	18.3366	18.8976	18.9063	18.5093	0	0	19.374	19.5375	0	0	18.861
A0A1D6F9Y9	SWISSPROT	Trimethyltridecatetraene synthase OS=Zea mays OX=4577 GN=CYP92C6 PE=1 SV=1	CYP92C6	blue	0	0	0	0	0	0	0	0	0	22.5649	22.4255	22.8324	22.9614	22.9896	22.7488	23.4489	23.3016	22.8165	22.0301	22.2244	21.9534	0	21.597	21.7781	21.6506	21.9573	21.9527
A0A1D6FA60	TREMBLE	Phosphatidylinositol 345-trisphosphate 3-phosphatase and protein-tyrosine-phosphatase PTEN2A OS=Zea mays OX=4577 GN=103648286 PE=4 SV=1	103648286	yellow	21.9204	21.8751	21.8269	0	0	21.7455	0	0	0	21.7703	21.9497	21.7678	21.3051	21.7752	21.3814	22.4539	21.8348	22.065	21.7308	21.8011	21.1848	22.1883	21.9157	21.967	21.9672	22.0342	22.4686
A0A1D6FA63	TREMBLE	Phosphatidylinositol 345-trisphosphate 3-phosphatase and protein-tyrosine-phosphatase PTEN2A OS=Zea mays OX=4577 GN=103648286 PE=4 SV=1	103648286	white	19.0395	18.0162	19.1699	19.8124	17.8745	17.6903	19.9493	19.6888	19.7041	19.6127	19.4466	19.2719	19.7387	18.9294	19.1142	18.1518	18.9039	19.4803	18.7566	18.8596	19.4056	19.2287	19.744	17.9902	20.3458	20.5594	18.2136
A0A1D6FAH0	TREMBLE	T-complex protein 1 subunit epsilon OS=Zea mays OX=4577 GN=100282671 PE=3 SV=1	100282671	yellow	22.3061	22.2076	22.2332	22.3878	22.52	22.5463	22.3719	22.9141	22.7181	22.3303	21.8846	22.3095	22.1123	22.0104	22.32	22.3066	22.267	22.357	22.1944	22.1631	22.6141	22.2645	22.205	22.5322	22.4076	22.6362	22.1879
A0A1D6FAI6	TREMBLE	Uncharacterized protein OS=Zea mays OX=4577 GN=ZEAMMB73_Zm00001d007967 PE=4 SV=1	Zm00001d007967	paleturquoise	20.9205	20.8092	20.9312	21.1732	21.5874	21.0249	0	19.4558	21.4352	19.0119	18.8911	19.297	19.3286	19.0206	0	0	19.7745	0	0	18.2965	0	0	0	0	0	0	0
A0A1D6FAV8	TREMBLE	Protoporphyrinogen oxidase OS=Zea mays OX=4577 GN=ZEAMMB73_Zm00001d008203 PE=3 SV=1	Zm00001d008203	green	19.3588	18.4076	18.5145	18.3256	0	0	17.731	0	0	19.2346	18.4735	18.4927	18.9812	18.3304	19.1873	19.1492	0	18.6514	18.0654	17.4642	18.4251	18.1744	0	17.2549	17.8884	18.109	18.5076
A0A1D6FAY0	TREMBLE	Gamma carbonic anhydrase 1 mitochondrial OS=Zea mays OX=4577 GN=103634649 PE=4 SV=1	103634649	green	22.1239	22.24	22.0258	22.5446	22.5117	22.1833	22.7778	22.6548	22.9451	22.0727	21.8692	21.9828	22.1562	22.0884	22.2999	22.4405	22.473	22.2115	22.6641	22.8081	22.6661	22.851	22.9837	22.2988	22.9797	23.133	23.1671
A0A1D6FAY2	TREMBLE	Tubulin beta chain OS=Zea mays OX=4577 GN=ZEAMMB73_Zm00001d008216 PE=3 SV=1	Zm00001d008216	midnightblue	24.893	25.1036	24.8302	24.7195	24.6651	24.6733	24.3916	24.8525	25.0767	25.0167	25.0265	24.8407	24.3012	24.5419	24.7528	24.8534	24.6275	24.2036	25.122	24.8451	24.9619	24.5176	24.6051	24.5413	24.8818	25.0522	24.7452
A0A1D6FAZ2	TREMBLE	Coatomer subunit beta OS=Zea mays OX=4577 GN=ZEAMMB73_Zm00001d008218 PE=4 SV=1	Zm00001d008218	green	21.5274	21.793	21.6905	21.5595	21.6624	21.5375	21.4521	21.7405	21.629	21.9669	21.8189	21.9004	21.8939	21.9081	21.8888	22.1402	21.8298	21.5865	22.0092	21.81	21.8788	21.698	21.6194	21.5444	21.6519	21.6473	21.7726
A0A1D6FB02	TREMBLE	DNA-binding protein OS=Zea mays OX=4577 GN=ZEAMMB73_Zm00001d008224 PE=4 SV=1	Zm00001d008224	green	20.9408	21.131	20.5921	21.1343	21.699	21.3524	21.5246	21.5392	22.1457	20.7942	20.8973	20.8764	21.0548	21.1529	20.8745	21.884	21.477	21.3031	21.2144	21.2538	21.2598	21.6796	21.7629	21.8915	21.9537	21.7812	21.93
A0A1D6FB30	TREMBLE	Glucosidase 2 subunit beta OS=Zea mays OX=4577 GN=100279808 PE=4 SV=1	100279808	thistle2	0	0	0	0	0	0	0	0	18.1186	0	0	16.6343	0	0	16.3916	0	0	0	0	0	0	0	0	18.3201	0	0	0
A0A1D6FB32	TREMBLE	Glucosidase 2 subunit beta OS=Zea mays OX=4577 GN=100279808 PE=4 SV=1	100279808	green	21.9754	21.8347	21.918	22.4976	22.6403	22.2079	22.7894	22.3241	22.6911	21.2444	21.5482	21.66	21.611	21.7413	21.7097	22.3161	21.8081	21.8168	21.2669	21.3701	20.3243	21.6688	21.3542	21.9767	21.9016	21.9196	22.0087
A0A1D6FB65	TREMBLE	Mitochondrial import receptor subunit TOM40-1 OS=Zea mays OX=4577 GN=ZEAMMB73_Zm00001d008242 PE=4 SV=1	Zm00001d008242	darkmagenta	22.2449	22.2321	22.3652	22.4962	22.3983	22.4716	22.5929	22.6432	22.9405	22.4266	22.2142	22.3233	22.4121	22.2637	22.1907	22.8584	22.5863	22.2611	21.8205	22.002	21.8048	22.0222	21.8241	22.0679	22.0996	22.328	21.8708
A0A1D6FB66	TREMBLE	Mitochondrial import receptor subunit TOM40-1 OS=Zea mays OX=4577 GN=ZEAMMB73_Zm00001d008242 PE=4 SV=1	Zm00001d008242	darkmagenta	22.0081	21.93	21.9693	21.6665	22.1537	22.035	22.6395	22.2913	22.8021	22.0177	22.0786	22.1712	22.1555	21.9926	22.1826	22.363	22.0101	21.8587	21.4138	21.6365	21.6192	21.4798	21.2054	21.4348	21.0586	21.6952	21.0157
A0A1D6FBA3	TREMBLE	NEDD8-activating enzyme E1 catalytic subunit OS=Zea mays OX=4577 GN=ZEAMMB73_Zm00001d008256 PE=4 SV=1	Zm00001d008256	paleturquoise	21.18	21.3344	21.3095	21.3206	21.3289	21.5363	21.4065	21.1932	21.4067	21.7463	21.5294	21.6415	21.7745	21.566	21.5265	21.9968	21.6326	21.4774	21.7671	21.7379	21.7238	20.6781	21.0515	20.9461	21.258	20.8624	21.0611
A0A1D6FBC6	TREMBLE	Rab escort protein 1 OS=Zea mays OX=4577 GN=ZEAMMB73_Zm00001d008269 PE=4 SV=1	Zm00001d008269	midnightblue	0	0	21.341	0	0	0	0	0	0	21.7736	21.1286	0	0	0	0	0	0	0	21.4779	20.6947	21.5949	0	0	0	0	21.6916	0
A0A1D6FBE8	TREMBLE	26S proteasome non-ATPase regulatory subunit 14-like protein OS=Zea mays OX=4577 GN=100217166 PE=4 SV=1	100217166	lightcyan	22.1351	21.7694	22.035	21.6852	22.1565	21.9154	22.2102	22.0791	22.0645	22.3384	22.0862	22.564	22.1501	22.4894	22.0641	22.5461	22.3221	22.4011	22.4822	22.0405	22.3115	22.3475	22.3318	21.9834	22.2183	22.1779	21.767
A0A1D6FBG1	TREMBLE	Phe0zine biosynthesis PhzC/PhzF protein OS=Zea mays OX=4577 GN=100285053 PE=4 SV=1	100285053	salmon4	0	0	0	0	0	0	0	0	0	22.6868	22.3938	22.5232	22.562	22.5755	22.2707	23.012	22.3999	22.5823	0	0	0	0	0	0	19.717	0	19.2763
A0A1D6FBG4	TREMBLE	La-related protein 1A OS=Zea mays OX=4577 GN=ZEAMMB73_Zm00001d008289 PE=4 SV=1	Zm00001d008289	darkgreen	19.7722	0	19.7266	0	20.4147	20.4911	20.508	20.2435	20.6602	19.593	0	19.4489	0	0	19.3093	0	0	0	0	19.9774	20.1416	0	20.1497	20.0741	18.563	20.3577	18.2049
A0A1D6FBI0	TREMBLE	Translin family protein OS=Zea mays OX=4577 GN=100381878 PE=4 SV=1	100381878	darkturquoise	19.6999	19.4087	0	19.4696	0	0	0	19.2062	0	0	0	19.005	0	0	0	0	0	0	19.0683	0	0	0	0	0	0	0	0
A0A1D6FBN4	TREMBLE	Electron transfer flavoprotein subunit alpha mitochondrial OS=Zea mays OX=4577 GN=103634677 PE=4 SV=1	103634677	green	20.6684	20.4441	20.516	20.9812	21.04	21.003	21.3127	20.6811	21.4844	20.7965	20.7319	20.818	20.6888	20.927	20.3144	21.4589	21.3125	21.0161	21.1238	20.1862	20.7845	21.4674	21.1723	21.4552	21.6913	21.6539	21.5351
A0A1D6FBS6	TREMBLE	Inositol-1-monophosphatase OS=Zea mays OX=4577 GN=100280816 PE=4 SV=1	100280816	darkred	20.7699	20.9956	20.9843	20.8779	21.3075	20.9056	21.5837	21.3636	21.3505	21.0802	21.2458	21.8501	21.4357	21.4343	21.1426	22.0002	21.5973	21.8208	20.8845	21.3271	21.084	21.3622	20.8463	21.4803	20.9982	20.9997	21.2953
A0A1D6FBU2	TREMBLE	Phosphoenolpyruvate carboxykinase [ATP] OS=Zea mays OX=4577 GN=ZEAMMB73_Zm00001d008318 PE=4 SV=1	Zm00001d008318	lightgreen	23.2439	23.4739	23.0521	23.7484	23.7645	23.6626	23.9022	23.1904	23.8289	23.7949	23.8227	23.7166	23.8261	24.3716	23.6917	24.3589	24.1243	24.294	24.7122	24.7243	24.9142	25.3865	24.8142	25.1243	25.2784	25.4306	25.3342
A0A1D6FBU3	TREMBLE	Phosphoadenosine phosphosulfate (PAPS) reductase family protein OS=Zea mays OX=4577 GN=100193543 PE=4 SV=1	100193543	green	0	0	0	0	0	20.7985	0	0	0	21.2856	0	21.4113	0	21.6362	20.9879	21.6034	0	21.4842	0	20.6123	20.9464	0	0	0	0	0	0
A0A1D6FC21	TREMBLE	Syntaxin-22 OS=Zea mays OX=4577 GN=ZEAMMB73_Zm00001d008333 PE=3 SV=1	Zm00001d008333	magenta	20.2499	19.7098	20.2628	0	20.6363	20.2228	20.7749	20.4077	21.1617	20.438	20.34	19.8755	19.9567	19.8354	20.6035	20.4327	20.28	0	20.4979	20.2574	20.6661	0	0	20.4332	0	0	0
A0A1D6FC41	TREMBLE	Importin alpha-1b subunit, mRNA OS=Zea mays OX=4577 GN=ZEAMMB73_Zm00001d008345 PE=4 SV=1	Zm00001d008345	black	0	0	0	0	0	0	0	0	0	21.5602	21.1188	21.4059	21.3596	21.4191	21.2948	20.9975	21.0581	21.2241	0	0	0	0	0	0	0	0	0
A0A1D6FC42	TREMBLE	Importin subunit alpha OS=Zea mays OX=4577 GN=ZEAMMB73_Zm00001d008345 PE=3 SV=1	Zm00001d008345	magenta	22.7121	22.6627	22.6168	22.4759	22.661	22.5392	22.8379	22.5852	23.137	21.8148	0	22.0437	22.1193	22.1858	21.7846	22.5826	22.248	0	22.721	22.6184	22.4718	22.4363	22.445	0	0	0	0
A0A1D6FC82	TREMBLE	5-nucleotidase OS=Zea mays OX=4577 GN=ZEAMMB73_Zm00001d008363 PE=4 SV=1	Zm00001d008363	brown4	0	0	0	0	0	0	0	0	0	0	21.7451	0	0	0	21.5027	0	0	0	0	0	0	0	0	0	0	0	22.5282
A0A1D6FC84	TREMBLE	5-nucleotidase OS=Zea mays OX=4577 GN=ZEAMMB73_Zm00001d008363 PE=4 SV=1	Zm00001d008363	black	18.7853	18.8337	19.8874	0	0	19.3754	19.5313	19.1796	18.888	20.0881	19.826	20.3307	20.2426	20.3018	20.1907	18.9988	19.6426	20.4436	20.0907	19.9305	18.5301	18.7855	19.714	19.7675	20.1312	19.6807	18.7921
A0A1D6FC86	TREMBLE	5-nucleotidase OS=Zea mays OX=4577 GN=ZEAMMB73_Zm00001d008363 PE=4 SV=1	Zm00001d008363	lightgreen	22.0668	21.7158	22.2433	21.6094	22.4006	22.2494	22.5057	22.0912	22.6742	22.4267	22.1373	22.1968	22.404	22.5575	22.0309	23.1103	22.535	22.5407	22.3459	22.2609	22.4607	22.5618	22.4854	22.5538	22.5743	22.8516	22.4005
A0A1D6FCA1	TREMBLE	Transcription initiation factor TFIID subunit 9 OS=Zea mays OX=4577 GN=ZEAMMB73_Zm00001d008371 PE=4 SV=1	Zm00001d008371	white	20.7527	20.7305	20.8195	21.0896	20.9269	20.8429	21.08	21.4537	21.2344	20.7282	20.6801	20.9593	20.9545	21.0485	21.0001	21.5634	21.1212	20.8762	21.0473	21.1319	21.135	21.0061	20.9658	20.9212	21.5794	21.4262	21.4232
A0A1D6FCA6	TREMBLE	Putative uridine nucleosidase 2 OS=Zea mays OX=4577 GN=100284073 PE=4 SV=1	100284073	darkred	22.4362	22.5716	22.5905	0	0	22.9271	0	0	0	22.2716	21.7715	21.9198	22.6078	22.5316	0	0	0	0	22.5551	22.285	22.8457	22.8776	0	23.1767	0	22.4663	0
A0A1D6FCB5	TREMBLE	Cysteine synthase OS=Zea mays OX=4577 GN=100280321 PE=3 SV=1	100280321	blue	22.2216	22.2268	22.0798	22.3676	22.2861	22.1164	21.7633	21.9013	22.6011	22.6584	22.6125	22.5547	22.7149	22.6463	22.6002	22.9608	22.6501	22.6843	22.5481	22.9599	22.6157	22.815	22.6247	22.811	23.0534	22.8501	22.8554
A0A1D6FCD1	TREMBLE	DUF1664 domain-containing protein OS=Zea mays OX=4577 GN=100383213 PE=4 SV=1	100383213	blue	19.2125	0	0	0	0	0	0	0	0	19.2689	19.3349	18.4262	19.2875	19.3843	0	19.9351	19.0964	19.1119	19.124	19.5976	0	0	19.2744	19.0193	17.6336	0	19.6935
A0A1D6FCD5	TREMBLE	Sphingosine-1-phosphate lyase OS=Zea mays OX=4577 GN=ZEAMMB73_Zm00001d008389 PE=3 SV=1	Zm00001d008389	blue	19.4726	17.4004	19.969	17.1141	18.8788	17.3609	18.476	16.9236	17.0268	19.9951	19.6431	19.4554	19.6652	17.7889	17.9836	20.2847	20.1752	19.7289	17.592	19.7965	18.1357	19.8789	19.2902	17.302	19.8376	19.8434	19.6458
A0A1D6FCJ5	TREMBLE	NAC domain-containing protein OS=Zea mays OX=4577 GN=ZEAMMB73_Zm00001d008403 PE=4 SV=1	Zm00001d008403	cyan	19.7705	20.2716	19.9804	19.9812	19.6377	19.1814	19.3912	19.3517	20.0567	19.8091	20.0779	19.9184	19.9755	19.9439	19.6305	20.1669	19.577	20.1543	19.9731	19.6916	20.1516	19.9619	19.319	19.206	20.0059	19.3977	19.9168
A0A1D6FCQ5	TREMBLE	Protein EXECUTER 2 chloroplastic OS=Zea mays OX=4577 GN=100279768 PE=4 SV=1	100279768	lightcyan	0	0	20.4129	0	0	20.2103	0	0	0	0	0	0	0	0	20.9114	0	0	0	0	0	0	0	0	0	0	0	0
A0A1D6FCR2	TREMBLE	Deoxy xylulose reductoisomerase2 OS=Zea mays OX=4577 GN=ZEAMMB73_Zm00001d008427 PE=3 SV=1	Zm00001d008427	blue	22.1468	21.8787	21.9848	22.0252	21.3688	22.1419	22.1556	22.1998	21.9669	21.3717	21.4497	21.5341	21.5758	21.928	21.4947	21.9475	21.7885	21.463	21.5961	21.756	21.6666	20.5482	21.5538	21.3867	21.4691	21.2532	21.3827
A0A1D6FCW7	TREMBLE	Putative acetyl-CoA acetyltransferase cytosolic 2 OS=Zea mays OX=4577 GN=ZEAMMB73_Zm00001d008432 PE=3 SV=1	Zm00001d008432	green	21.6649	21.4189	21.5885	21.8584	22.0512	21.8943	21.7331	22.3671	22.3606	21.0337	20.9197	20.9909	21.2277	21.4548	21.1982	21.7167	21.5914	21.5097	21.1055	21.0809	21.1148	21.7289	21.7718	21.4748	21.8705	22.1862	21.7868
A0A1D6FCW8	TREMBLE	Putative acetyl-CoA acetyltransferase cytosolic 2 OS=Zea mays OX=4577 GN=ZEAMMB73_Zm00001d008432 PE=3 SV=1	Zm00001d008432	darkmagenta	0	0	0	21.0557	0	0	22.1388	0	0	0	0	20.9131	0	0	21.3311	0	22.4678	21.2158	0	0	0	0	0	0	22.752	0	0
A0A1D6FCX2	TREMBLE	Putative prolin-rich extensin-like receptor protein kinase family protein OS=Zea mays OX=4577 GN=ZEAMMB73_Zm00001d008433 PE=3 SV=1	Zm00001d008433	green	21.9991	0	0	22.1948	0	0	21.7674	0	0	0	0	0	0	0	0	0	0	0	0	0	0	0	0	0	0	22.1138	0
A0A1D6FCY1	TREMBLE	Beta-glucosidase 44 OS=Zea mays OX=4577 GN=103634742 PE=3 SV=1	103634742	darkgreen	23.3759	23.2873	23.652	24.4153	24.3133	24.1464	24.9052	25.1597	24.7223	0	16.071	0	0	16.8491	18.9218	0	0	0	23.3149	23.2635	23.3281	23.5942	23.8294	23.849	24.4358	24.8399	24.5536
A0A1D6FCY4	TREMBLE	Beta-glucosidase 44 OS=Zea mays OX=4577 GN=103634742 PE=3 SV=1	103634742	brown4	22.1413	20.2508	21.7632	23.3994	21.0763	23.1815	23.9389	24.2521	23.7256	0	0	0	0	0	0	18.6962	0	0	20.6372	19.4582	20.5585	21.8983	23.08	23.3893	22.4181	22.8931	23.6745
A0A1D6FD00	TREMBLE	Protein MOTHER of FT and TFL1 OS=Zea mays OX=4577 GN=ZEAMMB73_Zm00001d008446 PE=4 SV=1	Zm00001d008446	blue	24.8906	25.1123	25.1218	24.7594	24.9675	25.1917	25.0745	25.2924	25.0392	24.04	23.8928	24.2265	24.5118	24.5513	24.4823	25.0851	24.4763	24.5111	24.2748	24.1858	24.2339	24.1811	23.8167	24.0765	24.3513	24.2794	24.1162
A0A1D6FDP8	TREMBLE	ABC-2 type transporter family protein OS=Zea mays OX=4577 GN=ZEAMMB73_Zm00001d008512 PE=4 SV=1	Zm00001d008512	black	20.8865	20.638	20.8357	20.8626	0	0	0	0	0	0	0	0	0	0	0	0	0	0	20.4155	18.4503	20.7466	0	20.8999	20.9847	21.4128	21.0228	0
A0A1D6FDR1	TREMBLE	Actin-interacting protein 1-2 OS=Zea mays OX=4577 GN=100382413 PE=4 SV=1	100382413	lightcyan	20.8243	20.9677	21.325	21.3568	20.8892	21.2462	21.4827	21.3965	21.3213	21.3094	21.8191	21.7731	21.3522	21.1478	21.4715	22.1155	21.2962	21.6822	21.2263	21.5386	21.4781	21.6501	21.8867	21.0557	21.2648	21.2458	21.1735
A0A1D6FDT2	TREMBLE	PREDICTED: transmembrane protein 214-B [Oryza sativa Japonica Group](predicted) OS=Zea mays OX=4577 GN=ZEAMMB73_Zm00001d008531 PE=4 SV=1	Zm00001d008531	paleturquoise	0	20.4914	0	0	0	0	0	0	0	0	0	0	0	0	0	0	0	0	0	0	0	0	19.9084	0	20.2925	0	0
A0A1D6FDT8	TREMBLE	PREDICTED: transmembrane protein 214-B [Oryza sativa Japonica Group](predicted) OS=Zea mays OX=4577 GN=ZEAMMB73_Zm00001d008531 PE=4 SV=1	Zm00001d008531	paleturquoise	0	0	0	18.8786	0	0	0	0	0	0	0	0	0	0	0	0	0	0	0	0	0	0	18.4489	0	0	0	18.3651
A0A1D6FDT9	TREMBLE	PREDICTED: transmembrane protein 214-B [Oryza sativa Japonica Group](predicted) OS=Zea mays OX=4577 GN=ZEAMMB73_Zm00001d008531 PE=4 SV=1	Zm00001d008531	black	0	0	0	0	0	0	0	0	0	21.6279	21.9415	21.4203	21.3515	21.5711	22.0124	21.9644	21.9087	21.4864	0	0	0	0	0	0	0	0	0
A0A1D6FDV7	TREMBLE	Protein ABCI7 chloroplastic OS=Zea mays OX=4577 GN=103634793 PE=4 SV=1	103634793	green	20.6443	20.7588	20.6212	21.1046	21.085	20.962	21.3126	20.4303	21.1591	20.603	20.5514	20.5592	20.758	20.736	20.5804	21.5534	21.0011	20.9534	20.7098	20.9979	20.7594	21.0959	21.012	21.211	21.3698	21.0536	21.4016
A0A1D6FDX9	TREMBLE	Glucose translocator1 OS=Zea mays OX=4577 GN=541809 PE=3 SV=1	541809	black	21.4413	21.7718	21.6286	20.9112	0	21.2771	20.9831	21.1813	21.8287	20.4537	19.8891	20.1038	0	0	0	0	0	0	21.2948	21.0175	21.5101	0	20.2454	0	20.5132	0	0
A0A1D6FDY4	TREMBLE	Glucose translocator1 OS=Zea mays OX=4577 GN=541809 PE=4 SV=1	541809	green	0	0	0	0	0	0	0	0	0	23.0879	23.441	23.0988	0	0	0	0	0	0	0	0	0	0	22.343	0	0	0	0
A0A1D6FE15	TREMBLE	Dipeptide epimerase OS=Zea mays OX=4577 GN=ZEAMMB73_Zm00001d008588 PE=3 SV=1	Zm00001d008588	darkturquoise	19.7445	20.0441	20.6987	19.6439	18.7718	20.89	19.9216	20.8674	19.1706	20.3276	19.2517	19.547	19.342	19.5364	18.6774	19.3891	19.2483	19.9584	20.0543	20.5115	20.9374	19.3093	19.3181	18.7058	0	19.1799	18.9368
A0A1D6FE30	TREMBLE	Vacuolar sorting protein 4b OS=Zea mays OX=4577 GN=ZEAMMB73_Zm00001d008596 PE=3 SV=1	Zm00001d008596	bisque4	22.0136	22.05	22.0004	21.9385	22.7831	22.0472	22.2526	21.7738	22.05	22.2446	22.2209	22.1166	22.3403	22.0949	21.9427	22.7776	22.2193	22.2023	22.5112	22.4793	22.4809	22.0392	21.9429	22.2087	22.3738	0	22.1234
A0A1D6FE31	TREMBLE	Vacuolar sorting protein 4b OS=Zea mays OX=4577 GN=ZEAMMB73_Zm00001d008596 PE=3 SV=1	Zm00001d008596	green	18.0043	19.4831	19.4913	18.6443	18.5802	0	17.8041	0	0	19.4709	19.9444	19.4263	19.7898	19.7638	19.7613	19.8407	18.6962	19.7135	19.3565	19.8336	19.8218	19.5352	19.3204	18.034	18.6272	19.4687	18.3683
A0A1D6FE69	TREMBLE	transmembrane protein [Arabidopsis thalia0](predicted) OS=Zea mays OX=4577 GN=100276063 PE=4 SV=1	100276063	cyan	19.6647	19.6881	20.4084	20.4925	0	0	0	0	0	19.4042	19.5009	19.7005	20.3088	20.0294	20.0837	0	0	19.7217	19.8663	19.8575	0	0	0	0	0	0	0
A0A1D6FE77	TREMBLE	FHY1 [Zea mays](predicted) OS=Zea mays OX=4577 GN=ZEAMMB73_Zm00001d008613 PE=4 SV=1	Zm00001d008613	white	20.458	20.4136	0	0	21.0925	0	0	0	0	20.7982	20.5754	20.5903	0	20.4455	0	0	19.7115	0	21.2142	20.558	20.712	0	19.9813	0	0	0	0
A0A1D6FEA7	TREMBLE	Triose phosphate isomerase3 OS=Zea mays OX=4577 GN=ZEAMMB73_Zm00001d008619 PE=4 SV=1	Zm00001d008619	darkred	25.2841	25.3215	25.4202	25.2668	25.3777	25.6624	26.006	25.6757	25.6549	25.8352	25.4711	25.6585	25.6188	25.8014	25.5833	26.2778	25.93	25.689	25.6625	25.605	25.6245	25.6491	25.8516	25.1284	25.4426	25.6324	25.3417
A0A1D6FEB3	TREMBLE	Sy0ptic glycoprotein SC2 OS=Zea mays OX=4577 GN=ZEAMMB73_Zm00001d008622 PE=4 SV=1	Zm00001d008622	floralwhite	0	0	0	19.2957	19.0486	18.9392	18.7948	18.8261	18.2802	20.0641	19.6645	19.5626	20.5217	20.1462	19.3829	19.9764	19.242	0	19.5724	0	0	19.7875	19.1628	20.2864	0	19.5508	0
A0A1D6FED6	TREMBLE	Importin subunit alpha OS=Zea mays OX=4577 GN=ZEAMMB73_Zm00001d008640 PE=3 SV=1	Zm00001d008640	magenta	0	0	0	0	19.9747	19.3441	0	0	0	0	0	19.4958	0	0	0	0	0	0	0	0	0	0	0	0	0	0	19.1288
A0A1D6FEE6	TREMBLE	Sequence-specific DNA binding transcription factor OS=Zea mays OX=4577 GN=100383238 PE=4 SV=1	100383238	violet	0	0	0	0	0	0	0	0	0	18.3346	0	17.9634	17.9088	0	17.2424	0	17.8685	0	18.392	18.3264	0	0	0	0	17.7428	0	0
A0A1D6FEM3	TREMBLE	Transcription initiation factor TFIID subunit 15b OS=Zea mays OX=4577 GN=ZEAMMB73_Zm00001d008656 PE=4 SV=1	Zm00001d008656	royalblue	0	16.7542	0	18.8272	17.7422	0	0	17.5124	0	17.5421	18.0661	0	0	0	16.7255	0	0	18.142	0	17.9125	16.8617	0	0	0	17.7231	18.6566	17.2634
A0A1D6FEM7	TREMBLE	Reverse transcriptase domain-containing protein OS=Zea mays OX=4577 GN=ZEAMMB73_Zm00001d008663 PE=4 SV=1	Zm00001d008663	green	20.3775	20.5781	20.8006	20.1697	20.56	21.0339	20.5019	20.6252	20.4225	21.3763	20.7753	21.5185	21.3723	20.5568	20.5848	20.7963	20.498	21.1353	20.5657	20.5708	20.9524	20.5005	20.3673	20.4398	20.6004	21.0787	20.5078
A0A1D6FEN3	TREMBLE	DCD (Development and Cell Death) domain protein OS=Zea mays OX=4577 GN=100192776 PE=4 SV=1	100192776	blue	0	0	18.3835	18.5786	0	19.5409	18.8905	19.3903	0	0	0	17.7268	0	0	0	0	0	0	0	0	0	0	0	0	0	0	0
A0A1D6FER2	TREMBLE	import inner membrane translocase subunit [Arabidopsis thalia0](predicted) OS=Zea mays OX=4577 GN=ZEAMMB73_Zm00001d008689 PE=4 SV=1	Zm00001d008689	green	21.3134	21.373	21.5102	21.801	22.2115	21.8178	22.421	22.2589	22.6715	21.4704	21.3607	21.4723	21.0996	21.6449	21.356	22.2542	21.8468	21.7765	21.4729	21.2957	21.4744	22.0059	21.7029	21.8976	22.0614	22.0156	22.13
A0A1D6FER6	TREMBLE	Autophagy-related protein 18c OS=Zea mays OX=4577 GN=100501577 PE=4 SV=1	100501577	midnightblue	18.8252	19.0486	0	19.2658	19.2125	19.3104	19.3557	19.8478	0	19.9616	20.3066	19.95	20.5397	20.2197	19.7933	20.8984	20.2588	20.3858	0	0	0	19.0436	19.053	0	0	19.4888	18.9135
A0A1D6FEY1	TREMBLE	Putative DEAD-box ATP-dependent RNA helicase family protein OS=Zea mays OX=4577 GN=ZEAMMB73_Zm00001d008725 PE=3 SV=1	Zm00001d008725	cyan	0	20.749	20.2787	20.3865	19.8837	20.3084	20.5141	20.2892	21.0085	20.6836	0	20.1968	20.3361	20.0813	19.984	20.7568	20.3295	20.0736	20.4828	19.8347	20.1054	20.2321	20.4389	20.4633	20.6058	20.7435	20.5393
A0A1D6FEZ2	TREMBLE	Phospholipase D OS=Zea mays OX=4577 GN=100280155 PE=3 SV=1	100280155	green	21.8594	21.7998	21.7237	22.741	22.9507	22.396	23.0459	23.1868	23.1622	21.5689	21.4294	21.3197	21.5935	21.7037	21.6074	22.5832	22.5001	22.1649	21.4432	21.44	21.8722	22.3145	22.3768	22.3759	22.4977	22.8058	22.6056
A0A1D6FF20	TREMBLE	ABC transporter C family member 3 OS=Zea mays OX=4577 GN=ZEAMMB73_Zm00001d008733 PE=4 SV=1	Zm00001d008733	darkmagenta	0	0	0	0	0	0	0	0	0	0	0	20.2617	20.4518	20.7233	0	0	0	0	0	0	20.647	20.9585	18.7001	20.4036	20.8413	0	0
A0A1D6FF26	TREMBLE	2-hydroxyacyl-CoA lyase OS=Zea mays OX=4577 GN=ZEAMMB73_Zm00001d008739 PE=3 SV=1	Zm00001d008739	green	20.9634	20.9003	21.0198	21.2573	21.3393	21.1171	21.3609	21.5412	22.0952	20.4611	20.6502	20.5557	20.8766	21.0828	20.3755	21.474	21.1244	20.782	20.5079	20.6687	20.839	21.1516	21.2526	20.9768	21.0687	21.0044	21.1949
A0A1D6FF40	TREMBLE	Ubiquitinyl hydrolase 1 OS=Zea mays OX=4577 GN=100383086 PE=3 SV=1	100383086	paleturquoise	21.3601	21.5765	21.171	21.4413	21.8967	21.692	21.9213	21.9179	22.0693	21.5714	21.4387	21.578	21.8185	21.6805	21.7791	22.1739	21.7892	21.5459	21.53	21.6689	21.681	20.3694	21.5446	21.1917	21.4404	20.2265	21.5573
A0A1D6FF48	TREMBLE	Ubiquitin carboxyl-termianl hydrolase OS=Zea mays OX=4577 GN=100383086 PE=3 SV=1	100383086	green	21.5817	21.588	21.4262	21.5445	21.6465	21.578	21.3035	21.8199	21.7687	21.7827	21.6097	21.6848	21.8431	21.7181	21.881	22.2323	21.7612	21.8765	21.8289	21.6295	21.7429	21.5037	21.405	21.3711	21.9046	21.2481	21.787
A0A1D6FF71	TREMBLE	Calcium-dependent lipid-binding (CaLB domain) family protein OS=Zea mays OX=4577 GN=ZEAMMB73_Zm00001d008752 PE=4 SV=1	Zm00001d008752	lightyellow	20.3994	20.5379	20.2957	0	0	0	0	0	19.7613	20.6066	20.2144	20.0612	20.5663	0	19.664	20.7163	20.0942	20.5573	20.2996	20.0195	20.1272	0	0	20.5918	19.7766	20.2365	20.2043
A0A1D6FF79	TREMBLE	Proteasome component (PCI) domain protein OS=Zea mays OX=4577 GN=ZEAMMB73_Zm00001d008757 PE=4 SV=1	Zm00001d008757	green	20.6174	20.1685	20.5795	20.5864	21.1822	21.1962	21.3176	20.9109	21.4356	21.3914	20.7216	20.2546	20.8475	20.8604	20.5671	21.135	20.9194	20.5986	21.2783	20.4494	21.0431	21.2789	21.1858	20.9982	21.4024	21.373	20.9636
A0A1D6FF90	TREMBLE	Ribosome biogenesis regulatory protein OS=Zea mays OX=4577 GN=103634879 PE=3 SV=1	103634879	grey60	20.802	21.1328	20.917	21.6323	21.0725	20.3954	20.9688	21.5326	21.3066	20.3958	20.8589	20.9735	20.9708	20.3717	20.8453	21.2034	20.8169	20.8458	20.2894	20.8014	21.0314	20.7275	20.8094	19.8571	21.0683	21.3163	21.1586
A0A1D6FFD3	TREMBLE	Actin-interacting protein 1-2 OS=Zea mays OX=4577 GN=ZEAMMB73_Zm00001d008768 PE=4 SV=1	Zm00001d008768	black	22.3566	23.1719	22.7153	22.7547	22.4385	22.2799	22.4945	22.8745	22.805	22.4751	22.9056	23.3929	23.3072	22.929	23.588	23.2107	23.177	22.7382	22.1304	22.302	22.4129	23.3511	22.4985	22.2456	23.0004	22.4513	22.8324
A0A1D6FFE3	TREMBLE	ERBB-3 BINDING PROTEIN 1 OS=Zea mays OX=4577 GN=ZEAMMB73_Zm00001d008774 PE=4 SV=1	Zm00001d008774	green	24.7063	24.8083	24.9616	25.2675	25.2668	24.9503	25.3644	25.3509	25.7756	24.5158	24.3619	24.4439	24.7587	24.7391	24.297	25.1456	24.6703	24.7378	24.4033	24.8218	24.3674	24.8779	24.6848	24.8847	25.1478	25.2141	25.2731
A0A1D6FFF1	TREMBLE	DExH-box ATP-dependent RNA helicase DExH10 OS=Zea mays OX=4577 GN=ZEAMMB73_Zm00001d008777 PE=4 SV=1	Zm00001d008777	orangered4	19.9585	19.9188	0	0	0	19.2894	19.72	20.2907	20.4244	0	0	19.3256	19.3623	0	19.1154	19.5713	19.0096	0	0	0	19.3006	0	18.9517	19.7768	18.976	0	19.0318
A0A1D6FFF2	TREMBLE	DExH-box ATP-dependent RNA helicase DExH10 OS=Zea mays OX=4577 GN=ZEAMMB73_Zm00001d008777 PE=4 SV=1	Zm00001d008777	lightgreen	19.1093	19.1831	19.4924	19.321	19.1271	19.8768	19.4774	19.2449	19.5063	19.4961	18.6523	18.9565	19.4699	18.4919	18.5371	17.3698	18.3908	18.5042	19.6289	18.6156	18.5598	17.2102	18.5868	18.2696	18.1224	17.7772	17.3622
A0A1D6FFF3	TREMBLE	Leucine-rich repeat extensin-like protein 3 OS=Zea mays OX=4577 GN=ZEAMMB73_Zm00001d008779 PE=4 SV=1	Zm00001d008779	green	22.2927	22.5943	22.2653	23.0541	23.0246	22.768	23.0286	22.7417	23.0415	22.3607	22.2681	22.1375	22.4912	22.7554	22.3064	23.2394	22.8327	22.7923	22.5852	22.427	22.5014	22.7139	22.9864	23.608	23.5497	23.4993	23.8128
A0A1D6FFG4	TREMBLE	Eukaryotic translation initiation factor 3 subunit A OS=Zea mays OX=4577 GN=ZEAMMB73_Zm00001d008788 PE=3 SV=1	Zm00001d008788	paleturquoise	19.0593	19.2936	0	19.2631	19.6772	19.2676	18.8998	18.7913	19.6677	18.5568	19.1592	19.6833	19.342	19.1942	19.0481	19.7928	18.8679	19.1336	19.2168	19.3777	19.2922	18.7162	0	0	0	18.5422	19.2998
A0A1D6FFH0	TREMBLE	Eukaryotic translation initiation factor 3 subunit A OS=Zea mays OX=4577 GN=ZEAMMB73_Zm00001d008788 PE=3 SV=1	Zm00001d008788	white	21.4659	21.4461	21.559	21.1333	21.4697	21.2984	20.6444	20.8526	21.5616	21.1485	21.2794	21.3071	21.2606	21.1772	21.2346	21.5817	21.0301	21.0454	21.3474	21.3335	21.5909	21.2262	21.2404	21.5198	21.1787	20.791	21.5363
A0A1D6FFH5	TREMBLE	transmembrane protein, putative [Medicago truncatula](predicted) OS=Zea mays OX=4577 GN=ZEAMMB73_Zm00001d008789 PE=4 SV=1	Zm00001d008789	brown4	19.8846	21.2127	20.4308	20.7099	20.8812	0	20.4691	20.7994	0	19.8009	19.1863	19.562	20.0127	19.9732	20.1238	22.5134	19.501	0	21.8007	19.9853	20.1809	21.777	20.2769	0	20.3026	21.0782	20.4105
A0A1D6FFL9	TREMBLE	UDP-glycosyltransferase 74B1 OS=Zea mays OX=4577 GN=100274322 PE=4 SV=1	100274322	green	20.9262	20.9771	21.6011	22.0915	22.0519	21.9635	22.5244	22.1325	22.3479	0	0	19.2191	19.6053	0	0	21.1252	18.7946	20.7772	18.5507	0	20.4713	20.9019	21.3302	21.6717	21.5667	21.831	20.0818
A0A1D6FFR0	TREMBLE	2-oxoglutarate (2OG) and Fe(II)-dependent oxyge0se superfamily protein OS=Zea mays OX=4577 GN=100192575 PE=4 SV=1	100192575	green	22.3471	22.329	22.2974	22.3716	22.985	22.8401	23.1057	22.7526	23.1301	21.7781	21.7134	21.5744	21.7932	21.7348	21.4572	22.54	22.1877	21.9259	21.6664	21.7282	21.7848	21.6674	21.8714	21.6284	22.2779	22.2355	21.8795
A0A1D6FG82	TREMBLE	Putative choline kinase 2 OS=Zea mays OX=4577 GN=ZEAMMB73_Zm00001d008827 PE=4 SV=1	Zm00001d008827	green	20.823	20.905	20.8699	21.0325	21.4542	20.8585	21.3846	21.1243	21.5921	20.4844	20.6698	20.7016	20.8614	20.7688	20.3927	21.4388	21.0828	21.0299	21.0471	20.8124	20.8801	21.189	21.1038	21.1278	21.3688	21.7916	21.3367
A0A1D6FGB1	TREMBLE	Glutaminyl-tRNA synthetase OS=Zea mays OX=4577 GN=100285944 PE=3 SV=1	100285944	cyan	22.6626	22.9528	22.9859	22.7434	22.5075	22.854	22.7672	22.5493	22.4887	22.7297	22.6646	22.764	22.9021	22.7343	22.747	23.1976	22.574	22.81	22.9705	23.1499	23.1277	22.6637	22.4216	22.4315	22.6257	22.8296	22.5827
A0A1D6FGI8	TREMBLE	DEAD-box ATP-dependent RNA helicase 53 OS=Zea mays OX=4577 GN=ZEAMMB73_Zm00001d008884 PE=4 SV=1	Zm00001d008884	bisque4	0	0	19.117	19.4171	0	20.0169	19.838	0	0	0	19.566	0	0	19.7682	0	0	0	0	0	0	0	19.6895	19.2919	0	18.8327	19.0252	19.1372
A0A1D6FGJ6	TREMBLE	Carnitine racemase like protein OS=Zea mays OX=4577 GN=ZEAMMB73_Zm00001d008892 PE=4 SV=1	Zm00001d008892	green	0	0	19.8388	0	0	0	0	0	0	20.4266	0	20.1434	20.2543	20.4051	0	0	0	20.1167	0	0	0	0	0	0	0	0	0
A0A1D6FGJ9	TREMBLE	Peroxidase OS=Zea mays OX=4577 GN=ZEAMMB73_Zm00001d008898 PE=3 SV=1	Zm00001d008898	darkmagenta	21.9857	21.9473	21.6047	21.405	21.4673	21.7455	21.5518	21.1157	21.2937	22.716	22.8216	22.2024	22.7441	22.3947	22.3359	22.6849	22.1001	22.299	20.3627	21.2546	20.7279	20.3064	19.8783	20.4543	20.2777	20.4774	20.327
A0A1D6FGQ4	TREMBLE	TPR repeat-containing thioredoxin TTL1 OS=Zea mays OX=4577 GN=100191407 PE=4 SV=1	100191407	ivory	19.5289	19.5139	20.4536	19.7556	19.3325	19.6359	19.8211	0	0	20.0952	19.5439	19.2452	18.6139	18.1363	19.5071	20.3971	20.0448	19.1023	20.7154	20.4949	19.6377	19.8294	19.9151	19.135	19.5929	19.2598	19.1889
A0A1D6FGQ9	TREMBLE	TPR repeat-containing thioredoxin TTL1 OS=Zea mays OX=4577 GN=100191407 PE=4 SV=1	100191407	green	21.4256	21.6609	21.569	21.6061	21.2569	21.198	21.2177	20.9548	0	21.6451	21.6579	21.9112	21.9965	21.7707	22.0112	21.9908	21.4537	21.8426	21.5392	21.6796	21.6049	0	21.338	21.1065	21.4368	21.2994	21.4663
A0A1D6FGX9	TREMBLE	Aspartate--tRNA ligase 2 cytoplasmic OS=Zea mays OX=4577 GN=100279253 PE=3 SV=1	100279253	green	23.4901	23.445	23.5273	23.9456	23.8159	23.6118	23.8998	24.1058	24.3781	23.6724	23.4463	23.6392	23.8205	23.7838	23.8732	24.3939	23.7457	23.7594	23.9319	23.4025	23.8437	24.0887	23.9039	23.9732	24.0965	24.3228	23.977
A0A1D6FGY0	TREMBLE	Aspartate--tRNA ligase 2 cytoplasmic OS=Zea mays OX=4577 GN=100279253 PE=4 SV=1	100279253	white	20.3563	20.1211	20.1369	20.3758	20.6552	20.5067	20.6719	20.9063	21.1301	20.3306	20.2854	20.3079	20.3234	20.3795	20.0475	21.0045	20.6207	20.4408	20.7688	20.6474	20.4612	20.4978	20.3377	20.7212	20.8921	20.891	20.5109
A0A1D6FGY1	TREMBLE	3-methyl-2-oxobutanoate hydroxymethyltransferase OS=Zea mays OX=4577 GN=100283732 PE=3 SV=1	100283732	darkorange2	21.3773	19.5802	19.6858	21.9583	20.0064	21.3462	22.3428	19.9875	20.2649	21.2913	20.9316	21.1716	19.6407	21.0806	19.7631	22.075	21.4258	21.5191	21.348	21.3202	21.1696	21.4586	21.2763	19.6999	21.5322	21.9199	19.8549
A0A1D6FGY3	TREMBLE	3-methyl-2-oxobutanoate hydroxymethyltransferase OS=Zea mays OX=4577 GN=100283732 PE=3 SV=1	100283732	green	21.4537	20.9188	21.8809	21.5889	22.4504	21.9674	22.3833	22.6295	21.7618	21.5959	20.8412	21.3708	21.3812	21.6126	21.5378	20.8054	21.7146	22.0008	21.7003	20.9063	21.2993	21.9537	21.9615	21.957	22.1179	22.0554	21.5587
A0A1D6FH02	TREMBLE	p-loop containing nucleoside triphosphate hydrolase superfamily protein OS=Zea mays OX=4577 GN=103634999 PE=3 SV=1	103634999	green	21.5134	21.2734	20.8816	22.4384	22.9936	22.4311	22.9387	22.7534	23.1735	21.1905	20.8496	20.6362	21.6147	21.6197	21.2536	22.7428	22.2606	22.1323	21.2191	20.7361	21.1097	22.4732	22.5129	23.0796	23.003	23.0426	23.233
A0A1D6FH09	TREMBLE	p-loop containing nucleoside triphosphate hydrolase superfamily protein OS=Zea mays OX=4577 GN=103634999 PE=4 SV=1	103634999	green	21.8379	20.7307	21.5552	23.2093	23.9055	22.9438	23.8352	23.3376	24.114	22.0284	21.1548	21.7959	22.1368	22.3296	21.5749	21.7128	23.1259	22.9342	21.6685	20.8637	20.6402	23.3951	23.3912	23.8894	23.8682	22.69	23.6712
A0A1D6FH15	TREMBLE	Putative cytochrome P450 superfamily protein OS=Zea mays OX=4577 GN=ZEAMMB73_Zm00001d008985 PE=3 SV=1	Zm00001d008985	honeydew1	15.7341	18.7663	17.5162	19.4378	16.6592	20.3588	16.6326	19.4226	19.0433	18.586	18.3586	15.6828	20.7868	16.0437	17.6285	20.3564	19.1275	18.9188	15.8796	15.8117	17.5523	19.749	19.5789	19.7842	16.9536	19.5886	16.9433
A0A1D6FH46	TREMBLE	DUF4378 domain protein OS=Zea mays OX=4577 GN=100283723 PE=4 SV=1	100283723	green	21.3352	21.1209	21.3558	20.9143	20.9174	21.4098	21.1952	20.8712	21.2927	21.8131	21.1876	21.5512	21.491	21.4329	21.0718	21.8261	21.2501	21.3189	21.9961	21.1958	21.878	21.356	21.3807	21.2675	21.5872	21.7843	21.1097
A0A1D6FH61	TREMBLE	Putative VHS/GAT domain containing family protein OS=Zea mays OX=4577 GN=ZEAMMB73_Zm00001d008997 PE=4 SV=1	Zm00001d008997	grey60	18.5631	18.6803	18.5827	18.3715	18.6143	19.3264	18.3929	17.8747	18.091	19.1038	18.3943	18.6186	18.7397	18.7957	18.442	18.1386	18.4183	17.5215	19.1625	18.5169	19.3194	0	18.8214	18.3802	17.6158	18.7923	18.1238
A0A1D6FH79	TREMBLE	VHS domain-containing protein OS=Zea mays OX=4577 GN=100277859 PE=4 SV=1	100277859	yellow	0	0	20.9307	0	0	20.8904	0	0	0	21.3475	21.2564	21.3454	0	21.3219	20.5196	21.4751	0	21.1185	20.1165	21.0455	0	21.1551	21.055	0	0	0	21.4782
A0A1D6FH92	TREMBLE	KH domain-containing protein HEN4 OS=Zea mays OX=4577 GN=100285619 PE=4 SV=1	100285619	yellow	20.315	18.5412	18.1558	18.7459	18.0144	18.2432	19.2996	22.2566	22.236	18.2344	20.7887	20.3608	19.9118	18.0643	20.7462	18.2183	0	19.9134	18.3011	18.237	18.1332	18.2276	17.9969	18.5435	18.1705	18.3661	20.0395
A0A1D6FH93	TREMBLE	KH domain-containing protein HEN4 OS=Zea mays OX=4577 GN=100285619 PE=4 SV=1	100285619	coral1	18.8473	19.1055	18.6431	18.92	17.6366	17.5175	17.5158	17.429	17.7618	19.2828	17.2123	18.6989	17.5794	17.1893	18.056	18.4908	18.1582	18.8905	18.6266	19.0927	19.0238	18.9272	19.1705	0	17.846	18.2897	19.3346
A0A1D6FHL2	TREMBLE	26S proteasome non-ATPase regulatory subunit 12 homolog B OS=Zea mays OX=4577 GN=ZEAMMB73_Zm00001d009068 PE=4 SV=1	Zm00001d009068	green	22.1803	22.106	22.1186	22.1338	23.0272	22.8563	22.356	0	22.6093	22.6715	22.1087	22.197	22.0441	21.9053	21.688	22.8203	22.8546	22.0082	22.6653	21.4512	21.9932	22.8982	22.8804	21.8076	0	22.5636	22.0276
A0A1D6FHL3	TREMBLE	26S proteasome non-ATPase regulatory subunit 12 homolog B OS=Zea mays OX=4577 GN=ZEAMMB73_Zm00001d009068 PE=4 SV=1	Zm00001d009068	green	22.3133	22.1713	21.871	22.2809	22.4538	22.2619	22.2454	22.2303	22.429	22.0434	22.1573	21.9059	22.2864	22.3394	22.0142	22.4174	22.4234	22.1282	21.9324	22.1635	22.2989	22.6969	22.4255	22.404	22.4162	22.514	22.6556
A0A1D6FHM5	TREMBLE	Pseudouridine synthase and archaeosine transglycosylase (PUA) domain-containing protein OS=Zea mays OX=4577 GN=100281351 PE=4 SV=1	100281351	magenta	22.3055	22.4168	22.4965	22.4267	22.5514	22.5076	22.4572	22.4807	22.4523	22.4949	22.214	22.348	22.4415	22.3008	22.5617	22.8	22.5076	22.492	22.5466	22.4203	22.521	22.4883	22.5215	22.5791	22.8894	23.0143	22.8212
A0A1D6FHP9	TREMBLE	Pleckstrin homology (PH) domain-containing protein OS=Zea mays OX=4577 GN=ZEAMMB73_Zm00001d009101 PE=4 SV=1	Zm00001d009101	floralwhite	0	0	0	0	20.9037	0	0	20.4227	21.4381	0	0	18.6562	0	0	18.8596	20.2941	20.518	0	0	17.4031	0	21.0269	20.8424	21.8936	20.728	20.7016	21.7605
A0A1D6FHS9	TREMBLE	Carbohydrate-binding-like fold OS=Zea mays OX=4577 GN=100384763 PE=4 SV=1	100384763	green	18.8552	19.3133	19.0779	18.744	18.2216	18.9587	18.9308	17.7522	19.4252	18.3249	18.156	18.1832	17.9527	17.7462	17.2252	18.6501	17.8303	17.4995	17.8753	18.7233	18.7066	18.254	18.1805	17.8507	18.5736	19.049	19.1346
A0A1D6FHT8	TREMBLE	ATP-citrate synthase beta chain protein 2 OS=Zea mays OX=4577 GN=ZEAMMB73_Zm00001d009127 PE=4 SV=1	Zm00001d009127	green	23.2672	23.4995	23.4213	23.6179	23.6272	23.466	23.8087	23.9472	23.8934	23.4748	23.4792	23.4565	23.6332	23.6067	23.5208	24.2583	23.7307	23.634	23.4673	23.4966	23.3352	23.7963	23.6676	23.6841	24.0021	23.9895	23.8489
A0A1D6FHV4	TREMBLE	Peroxidase OS=Zea mays OX=4577 GN=ZEAMMB73_Zm00001d009138 PE=3 SV=1	Zm00001d009138	green	19.4741	19.9914	20.2127	18.9552	19.3172	20.3277	18.9377	18.1182	18.2988	20.9058	20.863	20.6338	20.7998	21.593	21.0106	20.4176	20.0414	21.3238	21.1	20.8766	21.059	20.4595	20.7639	18.8977	18.7766	19.0425	18.7598
A0A1D6FHW1	TREMBLE	S-adenosylmethionine synthase OS=Zea mays OX=4577 GN=100282324 PE=4 SV=1	100282324	cyan	23.1691	23.2673	23.0146	22.9477	22.5599	23.0044	22.4443	22.3365	22.4322	23.0484	22.888	22.9693	22.938	23.1222	22.8924	23.609	23.1183	23.1058	23.0457	23.2196	23.155	23.2128	22.7022	22.1863	22.6316	21.6904	21.6339
A0A1D6FHW2	TREMBLE	S-adenosylmethionine synthase OS=Zea mays OX=4577 GN=100282324 PE=3 SV=1	100282324	mediumpurple3	23.2196	22.9513	23.2503	22.7923	22.575	22.6988	22.25	22.3681	23.0113	23.0806	0	22.4295	22.7496	22.6517	22.7223	23.4657	23.0384	22.6378	22.8124	22.6201	23.1909	23.2163	22.5489	21.6791	23.0601	0	0
A0A1D6FHX0	TREMBLE	S-adenosylmethionine synthase OS=Zea mays OX=4577 GN=100282324 PE=4 SV=1	100282324	cyan	23.97	23.8098	23.8952	23.6417	23.4923	23.9525	23.364	23.6435	23.8466	24.0916	23.8939	23.9813	23.7862	24.0854	23.6777	24.6805	23.9765	24.0282	23.9964	23.8028	23.9968	23.9397	23.5998	22.9373	23.5234	22.9143	22.869
A0A1D6FHZ5	TREMBLE	Protein ABC transporter 1 mitochondrial OS=Zea mays OX=4577 GN=ZEAMMB73_Zm00001d009156 PE=4 SV=1	Zm00001d009156	green	19.7651	19.3869	19.5748	19.9761	19.9897	18.941	20.0197	19.9836	20.0986	19.5866	19.4499	19.5207	18.7659	19.7208	19.0249	19.2144	18.5401	18.4132	19.1682	19.3022	19.3148	18.8947	19.9574	19.7178	20.0621	19.8141	20.1646
A0A1D6FI02	TREMBLE	Sequence-specific DNA binding transcription factor OS=Zea mays OX=4577 GN=ZEAMMB73_Zm00001d009160 PE=4 SV=1	Zm00001d009160	black	19.2818	0	0	20.788	0	20.2641	20.4624	19.7223	0	0	20.1264	0	0	19.6221	0	17.9978	0	19.6186	20.3327	0	20.7104	20.958	20.2359	20.9899	20.5621	0	0
A0A1D6FI30	TREMBLE	Enoyl-CoA hydratase1 OS=Zea mays OX=4577 GN=ZEAMMB73_Zm00001d009182 PE=3 SV=1	Zm00001d009182	cyan	20.2778	20.1073	20.4762	20.0205	20.5136	20.7505	20.7517	20.7732	23.697	22.2909	19.6414	19.849	19.8618	20.1706	23.0092	0	20.5928	20.4607	20.3736	19.4594	20.4079	20.717	21.743	20.6589	20.5743	23.6459	20.3874
A0A1D6FI64	TREMBLE	GTP-binding protein SAR1A OS=Zea mays OX=4577 GN=100279736 PE=4 SV=1	100279736	lightcyan	23.0905	23.293	23.204	22.87	23.1324	23.1982	23.4666	23.4099	23.3837	23.3853	23.062	23.2872	23.2135	23.4818	23.3156	23.5214	23.2634	23.087	23.3733	23.4042	23.4603	23.4282	23.3193	23.4812	23.5179	23.4496	23.42
A0A1D6FI72	TREMBLE	Dihydrolipoyl dehydrogenase OS=Zea mays OX=4577 GN=100381818 PE=4 SV=1	100381818	green	23.2158	23.0837	23.187	23.4647	23.4917	23.1295	23.6636	23.7608	23.7681	23.0546	22.7991	22.8335	22.8484	22.8366	22.7114	23.3097	23.0873	22.9981	22.9286	22.7036	22.9823	23.2024	23.1027	23.2338	23.3058	23.4109	23.1811
A0A1D6FI78	TREMBLE	Dihydrolipoyl dehydrogenase OS=Zea mays OX=4577 GN=100381818 PE=4 SV=1	100381818	green	22.4061	22.3343	22.2072	22.9966	22.9883	22.5632	22.5248	22.5743	23.684	21.4276	21.7634	21.843	21.9812	22.0692	21.7682	20.5306	22.1109	22.3029	0	21.7916	20.9417	21.0305	22.4559	21.913	21.5573	22.553	21.9359
A0A1D6FI79	TREMBLE	Dihydrolipoyl dehydrogenase OS=Zea mays OX=4577 GN=100381818 PE=4 SV=1	100381818	green	24.7214	24.8018	24.7048	25.2746	25.1935	24.7323	25.1512	25.2874	25.4318	24.6389	24.1976	24.6483	24.7556	24.7273	24.329	25.3232	24.4715	24.6495	24.5069	24.9138	24.6015	24.4119	24.4472	24.6611	25.1604	25.0294	24.9891
A0A1D6FI94	TREMBLE	Tr-type G domain-containing protein OS=Zea mays OX=4577 GN=ZEAMMB73_Zm00001d009227 PE=4 SV=1	Zm00001d009227	floralwhite	16.5961	23.6551	24.2954	23.8067	24.3719	24.8512	24.374	23.7116	23.954	24.0231	22.1474	23.1314	23.7418	24.0848	23.0804	25.3538	24.0337	23.8761	25.5779	21.8952	24.1937	24.7486	24.9343	24.7361	24.664	24.307	22.706
A0A1D6FI98	TREMBLE	Kinesin-like protein OS=Zea mays OX=4577 GN=100382371 PE=3 SV=1	100382371	yellow	20.3898	20.6128	20.2704	20.5927	19.5686	20.4714	19.3547	19.3711	19.1748	20.6387	20.1603	20.6146	20.4894	20.4227	20.5904	20.9216	20.6248	20.4118	20.5768	19.6898	20.8121	19.6012	19.6833	20.1874	0	19.6703	20.5397
A0A1D6FIF2	TREMBLE	Serine/threonine-protein kinase RUNKEL OS=Zea mays OX=4577 GN=ZEAMMB73_Zm00001d009259 PE=4 SV=1	Zm00001d009259	plum1	20.8079	0	20.8492	21.0286	0	0	0	20.9629	0	20.7196	20.4947	20.3507	20.7467	20.8988	20.9574	20.9264	20.7017	20.803	20.9723	21.2529	21.122	21.0747	20.706	0	0	20.7354	20.6278
A0A1D6FIG5	TREMBLE	Protein HASTY 1 OS=Zea mays OX=4577 GN=ZEAMMB73_Zm00001d009270 PE=4 SV=1	Zm00001d009270	black	20.8699	20.9917	20.7407	21.0461	20.9692	20.6761	20.4981	20.7411	21.1245	20.4849	20.3027	20.484	20.4746	20.1002	19.6669	20.3495	19.78	20.2003	21.0404	21.3424	21.2393	20.9198	20.6479	20.2808	20.8425	20.1411	20.3877
A0A1D6FIH9	TREMBLE	Asparaginyl-tRNA synthetase, cytoplasmic 3 OS=Zea mays OX=4577 GN=100281485 PE=4 SV=1	100281485	lightgreen	21.8639	21.4132	21.9131	22.3367	21.6593	22.0016	22.1413	22.2358	22.5071	22.3636	22.0253	22.3499	22.1551	22.266	21.9828	22.7253	22.3322	21.8485	22.5018	22.3994	22.5899	22.601	22.2848	22.3246	22.6607	22.6443	22.6059
A0A1D6FIQ9	TREMBLE	NAD(P)-binding Rossmann-fold superfamily protein OS=Zea mays OX=4577 GN=ZEAMMB73_Zm00001d009315 PE=4 SV=1	Zm00001d009315	yellow	16.1383	0	0	0	0	19.2853	0	0	0	0	0	16.9166	0	0	0	0	20.3369	0	0	0	19.5458	20.7882	0	0	20.3862	0	0
A0A1D6FIT6	TREMBLE	HEAT repeat-containing protein OS=Zea mays OX=4577 GN=ZEAMMB73_Zm00001d009336 PE=4 SV=1	Zm00001d009336	darkmagenta	0	19.1258	18.7458	17.9718	18.7276	18.8655	18.7273	18.5913	19.2091	19.3968	19.0859	18.3323	18.9977	19.2087	18.749	19.6399	19.3832	18.9456	19.8374	19.2267	19.9898	19.809	19.4893	19.4145	19.8945	19.2663	19.0815
A0A1D6FJ23	TREMBLE	Phytanoyl-CoA dioxyge0se OS=Zea mays OX=4577 GN=ZEAMMB73_Zm00001d009351 PE=4 SV=1	Zm00001d009351	yellow	21.1164	21.0893	21.029	0	21.3484	20.4647	21.1703	20.3135	20.1021	20.9291	20.9053	21.1078	21.1319	20.7758	20.7471	21.4233	20.5989	21.0679	20.6343	20.7517	20.6887	20.345	21.0483	21.175	21.2981	21.1135	21.4979
A0A1D6FJ30	TREMBLE	Bromo-adjacent homology (BAH) domain-containing protein OS=Zea mays OX=4577 GN=100285236 PE=4 SV=1	100285236	midnightblue	0	18.6129	0	20.274	19.4887	0	20.4971	20.6869	0	18.7566	0	0	0	0	0	0	0	19.7546	0	0	0	0	0	19.5885	19.8248	0	0
A0A1D6FJ36	TREMBLE	Ubiquitin fusion degradation UFD1 family protein OS=Zea mays OX=4577 GN=100191426 PE=4 SV=1	100191426	magenta	18.4762	19.7188	18.7041	19.262	18.1207	19.1996	19.0163	18.9121	19.1588	18.6961	18.3527	19.3316	19.5372	19.3046	19.2653	18.7107	18.5192	19.3697	19.1723	19.318	19.385	19.6289	19.4842	18.2537	19.1685	18.1263	18.1657
A0A1D6FJF2	TREMBLE	DUF538 family protein, putative (Protein of unknown function, DUF538) [Arabidopsis thalia0](predicted) OS=Zea mays OX=4577 GN=ZEAMMB73_Zm00001d009432 PE=4 SV=1	Zm00001d009432	green	23.6753	23.5301	23.4504	24.1006	24.3863	23.3582	24.3153	23.6052	24.213	22.8068	22.9928	22.8224	22.7501	22.812	22.9819	23.059	22.7657	22.6576	22.8778	22.7328	22.7139	23.3264	23.4857	23.7916	23.8418	24.2672	23.8768
A0A1D6FJH1	TREMBLE	Double-stranded D0-binding family protein OS=Zea mays OX=4577 GN=ZEAMMB73_Zm00001d009445 PE=4 SV=1	Zm00001d009445	grey60	21.9091	22.0183	22.0178	22.264	22.1865	21.9142	22.059	22.1534	22.3542	21.9204	21.8652	22.2073	21.998	0	21.786	22.7014	22.038	0	21.8553	22.1704	22.2379	0	0	21.8767	22.2567	22.2138	22.4025
A0A1D6FJJ2	TREMBLE	Putative clathrin assembly protein OS=Zea mays OX=4577 GN=ZEAMMB73_Zm00001d009452 PE=4 SV=1	Zm00001d009452	orangered4	20.5368	20.5234	19.9611	0	21.1088	21.2057	20.7409	20.7254	0	21.2646	20.9316	21.0917	21.3335	21.0481	20.6405	21.5191	21.1288	20.9808	20.6407	21.2172	0	21.46	21.1666	0	21.661	20.9682	21.5401
A0A1D6FJN9	TREMBLE	R3H domain-containing protein OS=Zea mays OX=4577 GN=100272960 PE=4 SV=1	100272960	darkred	0	0	0	0	0	0	17.3888	18.0187	17.6603	0	0	0	0	0	0	0	17.1274	0	0	0	0	0	0	0	0	0	0
A0A1D6FJP5	TREMBLE	ATP synthase subunit beta OS=Zea mays OX=4577 GN=ZEAMMB73_Zm00001d009488 PE=3 SV=1	Zm00001d009488	black	0	0	0	0	0	0	0	0	0	0	22.96	0	0	0	23.4401	24.2802	0	0	0	0	0	0	0	0	0	0	0
A0A1D6FJS8	TREMBLE	Dynamin protein 1A OS=Zea mays OX=4577 GN=ZEAMMB73_Zm00001d009504 PE=3 SV=1	Zm00001d009504	cyan	21.2516	21.3693	21.3643	20.7579	20.3055	21.4968	20.7662	20.6706	20.1342	21.6866	21.3857	21.7686	21.5038	21.5777	21.5721	21.7538	21.3109	21.5213	21.4231	21.633	21.8	21.1966	20.7065	20.1211	20.3382	20.3351	20.1309
A0A1D6FKD0	TREMBLE	Putative 3-hydroxyisobutyrate dehydrogenase-like 3 mitochondrial OS=Zea mays OX=4577 GN=ZEAMMB73_Zm00001d009582 PE=4 SV=1	Zm00001d009582	yellow	19.2298	20.6933	20.1554	19.1574	21.4442	20.0313	21.474	0	21.4788	0	18.9815	20.5644	19.0931	0	20.7805	19.7039	19.1345	19.2735	0	0	20.026	19.7759	19.3266	19.3851	19.9077	21.2095	21.169
A0A1D6FKD5	TREMBLE	Putative MAP kinase family protein OS=Zea mays OX=4577 GN=ZEAMMB73_Zm00001d009587 PE=4 SV=1	Zm00001d009587	lightgreen	22.1081	22.3754	22.0707	22.2523	0	0	0	22.3675	0	22.3623	22.3318	22.4688	22.2372	22.1877	22.3789	22.8657	22.103	22.2393	22.364	22.7128	22.3306	22.3438	22.3423	22.3917	22.6036	22.5045	22.6907
A0A1D6FKE1	TREMBLE	GBF-interacting protein 1 OS=Zea mays OX=4577 GN=ZEAMMB73_Zm00001d009591 PE=4 SV=1	Zm00001d009591	magenta	21.5523	21.6418	21.3685	0	0	21.7729	0	0	22.4888	21.0384	20.9303	0	21.6128	21.256	21.8084	22.2573	0	21.669	21.5034	21.2183	0	21.8155	0	0	0	0	0
A0A1D6FKG0	TREMBLE	Aspartic proteinase A1 OS=Zea mays OX=4577 GN=ZEAMMB73_Zm00001d009594 PE=3 SV=1	Zm00001d009594	green	23.4454	23.1637	23.3557	23.5779	23.6534	23.2156	23.9704	23.6001	23.6333	22.7126	22.4189	22.6401	22.6834	22.7354	22.5117	22.8238	22.9803	22.906	22.8553	22.2596	22.5166	23.4859	23.2095	23.6651	23.584	23.8582	23.49
A0A1D6FKV6	TREMBLE	Ketol-acid reductoisomerase OS=Zea mays OX=4577 GN=ZEAMMB73_Zm00001d009638 PE=3 SV=1	Zm00001d009638	darkmagenta	23.8853	24.056	24.0012	24.2356	24.2053	24.3168	24.8461	24.28	24.1695	23.7585	23.5987	23.6282	23.8155	23.8383	23.5959	24.098	23.7112	23.9233	23.4037	23.724	23.4514	23.3236	23.2924	23.4319	23.7943	23.8763	23.5904
A0A1D6FKV9	TREMBLE	Malate dehydrogenase OS=Zea mays OX=4577 GN=ZEAMMB73_Zm00001d009640 PE=3 SV=1	Zm00001d009640	darkturquoise	19.4481	21.1568	20.3911	20.175	22.1927	20.2924	20.709	20.6736	20.688	20.5375	18.9993	21.6325	19.5265	20.5971	22.5459	22.1201	19.6947	19.732	19.6482	19.7622	21.2415	19.7127	19.4092	22.9179	22.3942	20.8198	19.1681
A0A1D6FL06	TREMBLE	beta-galactosidase [Arabidopsis thalia0](predicted) OS=Zea mays OX=4577 GN=100382356 PE=4 SV=1	100382356	green	19.1513	19.4694	19.2127	19.4621	19.9841	19.6119	20.0354	20.2149	20.3601	0	18.6436	19.3872	19.5945	0	19.6989	20.4535	19.9654	19.4591	19.7837	19.2123	0	19.9347	20.1362	0	0	19.9223	0
A0A1D6FL10	TREMBLE	plant/K24A2-2 protein [Medicago truncatula](predicted) OS=Zea mays OX=4577 GN=100382356 PE=4 SV=1	100382356	grey60	0	0	0	0	0	0	0	0	19.8838	0	0	0	0	0	0	0	17.1135	0	0	0	0	0	0	0	19.6794	0	19.765
A0A1D6FL24	TREMBLE	Sugar transporter ERD6-like 6 OS=Zea mays OX=4577 GN=100193700 PE=3 SV=1	100193700	green	20.1886	20.4077	19.9988	20.5563	20.6263	20.5533	20.7704	20.7642	21.1293	20.5968	20.5229	20.6227	20.7496	20.6645	20.2866	21.2478	20.804	20.8408	20.4809	20.2294	20.2465	20.6964	20.5182	20.7412	20.9821	21.0704	21.1123
A0A1D6FL46	TREMBLE	Putative DUF1296 domain containing family protein OS=Zea mays OX=4577 GN=100280182 PE=4 SV=1	100280182	darkmagenta	21.8917	21.3153	21.1792	21.3281	21.1949	20.7541	21.4336	21.0781	21.5647	20.9919	20.7365	20.8133	21.1172	21.2269	21.231	21.7845	0	21.2582	21.0985	21.1013	0	20.6535	20.9566	21.6585	21.5446	20.8967	21.15
A0A1D6FL68	TREMBLE	RNA cytidine acetyltransferase OS=Zea mays OX=4577 GN=ZEAMMB73_Zm00001d009690 PE=3 SV=1	Zm00001d009690	green	19.8311	19.5896	19.2611	19.7543	20.1945	19.9889	19.8627	20.1021	20.58	18.0235	18.5014	17.8033	17.8449	18.7486	18.2293	18.4016	19.4566	17.7198	19.0082	18.9845	19.6672	19.5425	19.6655	19.9347	18.5134	19.3775	19.9415
A0A1D6FL73	TREMBLE	RNA-binding (RRM/RBD/RNP motifs) family protein OS=Zea mays OX=4577 GN=ZEAMMB73_Zm00001d009695 PE=4 SV=1	Zm00001d009695	green	22.593	22.7552	22.3394	23.1372	23.0335	22.3723	22.4423	22.3972	22.704	22.2927	21.9651	22.117	21.9594	22.3954	22.5061	23.0009	22.5796	22.3451	22.3377	22.3665	22.3968	21.9264	22.7138	22.7982	22.9087	23.1532	23.0555
A0A1D6FL81	TREMBLE	p-loop containing nucleoside triphosphate hydrolase superfamily protein OS=Zea mays OX=4577 GN=100383493 PE=3 SV=1	100383493	yellow	19.6135	18.1996	20.0764	0	18.0838	19.0467	0	17.123	0	18.6587	18.2614	18.3573	18.5714	16.9731	17.6073	19.0014	17.497	18.6073	20.8723	19.5718	21.0027	18.7641	19.075	18.1942	19.5292	17.6412	17.6847
A0A1D6FL91	TREMBLE	Jasmonic acid-amido synthetase JAR1 OS=Zea mays OX=4577 GN=100280367 PE=4 SV=1	100280367	lightgreen	18.8189	19.1198	19.0398	0	19.3073	18.7957	19.3491	19.1402	0	19.6743	19.2182	18.8514	19.3816	19.5841	18.8925	0	19.8855	19.6445	19.7968	19.1587	18.9485	20.1037	19.8864	19.7975	19.9533	20.0381	19.2399
A0A1D6FL95	TREMBLE	Pectin lyase-like superfamily protein OS=Zea mays OX=4577 GN=100283011 PE=3 SV=1	100283011	magenta	0	19.0843	0	0	0	18.7494	0	0	18.7051	17.0047	20.1662	18.865	0	18.6086	18.7127	0	19.8752	0	19.0547	20.4938	19.5366	0	19.6733	0	0	0	0
A0A1D6FL99	TREMBLE	PPM-type phosphatase domain-containing protein OS=Zea mays OX=4577 GN=ZEAMMB73_Zm00001d009719 PE=3 SV=1	Zm00001d009719	green	18.6885	19.2332	18.6852	19.9818	19.524	18.7737	19.5885	19.8756	19.698	19.1593	19.1616	18.7273	19.6713	19.3626	19.5653	19.823	19.7107	18.8979	18.8543	19.5441	19.9328	19.7086	19.8656	20.1197	20.2107	18.5007	20.6262
A0A1D6FLE9	TREMBLE	Tubulin gamma-2 chain OS=Zea mays OX=4577 GN=ZEAMMB73_Zm00001d009738 PE=3 SV=1	Zm00001d009738	yellow	20.6459	20.833	20.7388	21.0279	21.2489	21.2619	21.3505	21.5829	21.9463	21.1166	21.3407	21.3046	21.1151	21.0105	20.9584	0	20.9553	20.9916	21.04	21.0266	0	20.6696	21.0746	20.7415	0	21.2872	21.0834
A0A1D6FLF1	TREMBLE	Plasminogen activator inhibitor 1 RNA-binding protein OS=Zea mays OX=4577 GN=ZEAMMB73_Zm00001d009740 PE=4 SV=1	Zm00001d009740	grey60	23.0052	23.3492	23.1552	23.6497	23.708	22.7816	23.7848	23.9555	23.77	23.1092	23.0039	23.1916	22.6335	23.2053	23.3917	23.7984	23.3372	23.17	22.8064	23.2342	23.0046	22.6578	23.1999	22.6174	23.6357	23.7324	23.0363
A0A1D6FLI0	TREMBLE	DNA damage-binding protein 1a OS=Zea mays OX=4577 GN=ZEAMMB73_Zm00001d009745 PE=4 SV=1	Zm00001d009745	darkred	20.6243	20.8212	19.9929	20.4891	21.0814	0	21.5	0	0	21.0426	21.1063	21.0409	20.9371	21.0967	20.8663	21.8884	21.3918	20.9854	20.6925	20.8027	21.0729	21.1712	20.612	21.357	21.5124	0	20.603
A0A1D6FLK4	TREMBLE	Eukaryotic translation initiation factor 2 (eIF-2) family protein OS=Zea mays OX=4577 GN=100384185 PE=4 SV=1	100384185	yellow	18.3633	17.7981	17.6331	18.1063	17.9724	17.4389	20.031	18.9889	17.8784	18.2076	18.7149	17.2755	17.3253	17.4716	19.1783	17.8846	19.7707	17.6304	17.7382	17.6836	17.6016	17.9003	17.5411	17.7925	17.8145	17.8212	18.1316
A0A1D6FLL2	TREMBLE	Eukaryotic translation initiation factor 2 (eIF-2) family protein OS=Zea mays OX=4577 GN=100384185 PE=4 SV=1	100384185	green	20.6749	20.7739	20.9336	21.0641	21.1891	19.3992	20.7401	21.1282	21.6167	20.1918	19.9758	19.8974	20.2495	20.3825	19.9855	21.1621	21.0242	20.6626	21.0126	19.6703	20.8734	21.0142	20.9334	21.323	21.2823	21.4432	21.2893
A0A1D6FLQ1	TREMBLE	Putative casein kinase family protein OS=Zea mays OX=4577 GN=103635432 PE=4 SV=1	103635432	magenta	19.459	18.8724	19.5025	19.6232	19.437	19.6283	19.5773	19.5492	20.3022	19.2272	19.3591	18.7999	19.5742	19.4951	19.5179	19.3863	19.5821	17.9464	19.5111	19.5223	19.7452	19.7349	19.1051	18.9602	17.9464	18.6402	18.5035
A0A1D6FLR1	TREMBLE	Spliceosome RNA helicase BAT1 isoform 1 OS=Zea mays OX=4577 GN=100273717 PE=4 SV=1	100273717	green	22.8888	22.7354	22.7923	23.0708	23.1709	22.9171	23.1643	23.1432	23.4681	22.5066	22.3249	22.3452	22.3639	22.7189	22.3156	23.2273	22.8158	22.6813	22.587	22.6224	22.7406	22.8797	22.9785	23.0391	23.0582	23.1879	23.0963
A0A1D6FLR4	TREMBLE	Spliceosome RNA helicase BAT1 isoform 1 OS=Zea mays OX=4577 GN=100273717 PE=4 SV=1	100273717	green	24.5829	24.6596	24.4892	24.7738	24.8776	24.4699	25.2688	25.0308	25.3566	24.4632	24.2129	24.3053	24.6602	24.5649	24.4629	25.048	24.8675	24.8096	24.5402	0	24.4687	24.5935	24.7029	0	0	25.0577	24.9558
A0A1D6FLX8	TREMBLE	Calcium permeable stress-gated cation channel 1 OS=Zea mays OX=4577 GN=ZEAMMB73_Zm00001d009771 PE=4 SV=1	Zm00001d009771	orange	18.694	0	0	19.2034	0	19.3962	19.8718	0	0	0	0	0	18.4982	18.3053	17.2009	0	18.1	18.5682	0	0	0	19.6539	19.4156	19.2348	0	19.3345	19.136
A0A1D6FLZ0	TREMBLE	Translation initiation factor IF-2 OS=Zea mays OX=4577 GN=ZEAMMB73_Zm00001d009776 PE=4 SV=1	Zm00001d009776	blue	20.3931	20.3154	20.3855	20.7124	20.3107	20.7374	20.6521	21.0035	0	19.1352	19.7812	19.7989	19.7014	19.6993	20.1558	20.4469	18.8849	19.4745	19.4212	20.0235	19.7763	19.5874	19.9647	19.4571	19.579	20.1001	19.6243
A0A1D6FLZ5	TREMBLE	Dihydrolipoyl dehydrogenase OS=Zea mays OX=4577 GN=100383599 PE=3 SV=1	100383599	blue	21.72	21.8972	21.8812	22.1241	22.0768	21.8014	22.4803	22.175	21.7112	21.9761	21.8865	22.0913	21.7763	21.9322	21.6038	21.569	21.8126	21.9879	21.8501	22.0366	21.8947	21.8222	21.5087	21.7861	21.9637	21.8281	21.3624
A0A1D6FM03	TREMBLE	DNAJ protein ERDJ3B OS=Zea mays OX=4577 GN=103635449 PE=4 SV=1	103635449	darkmagenta	21.289	21.5386	21.4092	21.8823	21.4702	21.6827	22.0623	21.8244	21.9575	22.0046	21.3085	22.0229	21.8752	22.069	22.2341	22.3944	21.8491	21.9211	21.2633	21.6566	21.0994	20.9786	21.0216	21.3014	21.403	21.2636	21.4518
A0A1D6FM07	TREMBLE	DNAJ protein ERDJ3B OS=Zea mays OX=4577 GN=103635449 PE=4 SV=1	103635449	magenta	0	0	0	0	0	20.984	0	20.4909	0	0	22.3485	21.8738	21.4069	0	22.2917	0	0	21.4736	0	19.2436	0	0	0	19.2721	0	0	0
A0A1D6FM42	TREMBLE	Lactoylglutathione lyase / glyoxalase I family protein OS=Zea mays OX=4577 GN=ZEAMMB73_Zm00001d009797 PE=4 SV=1	Zm00001d009797	darkmagenta	22.4347	22.7375	22.3143	22.7424	22.4992	22.8257	22.1692	21.9251	22.4604	21.9034	21.7266	22.0486	22.3666	22.3883	22.7096	22.7557	22.4283	22.3099	21.7006	22.2451	21.8978	22.3118	21.6218	21.7294	21.6024	21.2128	21.9687
A0A1D6FMB4	TREMBLE	NifU-like protein 4 mitochondrial OS=Zea mays OX=4577 GN=ZEAMMB73_Zm00001d009849 PE=4 SV=1	Zm00001d009849	green	21.2718	21.3705	21.4087	22.1112	22.1659	21.9181	21.823	22.4765	22.4768	20.3991	20.6516	20.6322	19.0118	20.7425	21.0377	21.4701	21.5352	21.3131	20.5261	20.1654	20.9076	20.2413	21.375	21.5161	21.735	21.0991	20.0245
A0A1D6FMB7	TREMBLE	NifU-like protein 4 mitochondrial OS=Zea mays OX=4577 GN=ZEAMMB73_Zm00001d009849 PE=4 SV=1	Zm00001d009849	green	22.0131	21.7962	21.8657	22.5266	22.6208	22.3413	22.646	22.7764	22.7452	21.4034	21.3165	21.3479	21.5857	21.7697	21.0573	22.7216	22.2122	21.9915	21.8193	21.4253	21.794	22.553	22.2854	22.3961	22.5734	22.6065	22.8893
A0A1D6FMC0	TREMBLE	Importin subunit alpha OS=Zea mays OX=4577 GN=ZEAMMB73_Zm00001d009850 PE=3 SV=1	Zm00001d009850	green	22.4859	22.7939	22.5751	22.6779	23.0737	22.8781	22.7527	22.926	22.3452	22.8113	22.9199	22.9209	23.062	22.7556	23.1818	23.3119	23.0785	23.0317	22.9965	23.1362	22.6259	22.5564	22.4591	22.8572	23.0576	22.7733	22.6655
A0A1D6FMC5	TREMBLE	Importin subunit alpha OS=Zea mays OX=4577 GN=ZEAMMB73_Zm00001d009850 PE=4 SV=1	Zm00001d009850	darkred	23.4649	23.712	23.6173	23.8433	23.7199	23.827	23.9331	23.7932	23.9356	23.6125	23.6121	23.7168	23.776	23.7925	23.7571	24.2593	23.7745	23.7983	23.6504	23.8028	23.7948	23.4457	23.5211	23.4476	23.6767	23.6316	23.531
A0A1D6FME5	TREMBLE	Trans-cin0mate 4-monooxyge0se OS=Zea mays OX=4577 GN=100272801 PE=4 SV=1	100272801	paleturquoise	21.3894	21.5764	21.2031	21.0896	21.4522	21.5873	21.784	21.7816	22.1359	21.4159	21.4565	21.3173	21.9131	22.4105	21.9911	22.7773	22.446	21.9042	21.2897	21.6077	21.3932	23.158	22.8248	22.6192	23.2758	22.0545	22.7127
A0A1D6FMJ0	TREMBLE	Elongation factor 1-alpha OS=Zea mays OX=4577 GN=103635498 PE=3 SV=1	103635498	yellow	24.4989	22.1436	23.4448	23.9716	23.3512	22.2389	22.4955	22.1208	22.3508	23.656	23.7404	24.1269	23.56	24.3016	23.6758	23.0871	22.4204	22.9376	22.7647	22.8929	21.8597	24.2321	23.8569	23.4296	23.3434	22.7884	23.7794
A0A1D6FML0	TREMBLE	Putative O-Glycosyl hydrolase superfamily protein OS=Zea mays OX=4577 GN=ZEAMMB73_Zm00001d009876 PE=3 SV=1	Zm00001d009876	green	24.8163	24.0939	24.5989	23.4492	24.0788	24.5387	24.2959	24.0412	23.6543	19.466	19.8909	20.0228	20.9327	21.638	21.5205	21.5232	21.9949	20.8353	21.7392	21.6038	22.3093	24.3167	23.469	23.8842	23.7782	25.0532	24.3031
A0A1D6FMY6	TREMBLE	Uncharacterized protein OS=Zea mays OX=4577 GN=103635511 PE=4 SV=1	103635511	green	23.2384	23.2463	23.0039	23.1711	23.003	22.9377	23.395	22.9397	23.2387	23.449	23.4227	23.3749	23.7015	23.5495	23.2446	24.0665	23.7382	23.6142	23.4212	23.3063	23.5121	23.0548	22.915	23.0769	23.296	23.1173	23.0815
A0A1D6FN09	TREMBLE	UDP-glucuronic acid decarboxylase 4 OS=Zea mays OX=4577 GN=100272553 PE=4 SV=1	100272553	darkslateblue	20.642	20.6901	0	0	0	0	0	0	0	21.1224	21.0868	20.7028	20.7065	19.279	20.943	21.2156	0	0	20.5766	20.8208	0	0	0	0	18.997	0	0
A0A1D6FN34	TREMBLE	DUF21 domain-containing protein OS=Zea mays OX=4577 GN=ZEAMMB73_Zm00001d009919 PE=4 SV=1	Zm00001d009919	green	22.9366	23.0769	22.9153	22.7632	23.0715	22.7137	22.9945	22.9595	23.146	22.8122	22.5526	22.5694	22.6426	22.6127	22.9541	23.1573	22.8603	22.3719	22.7645	22.8603	22.999	23.1297	22.8269	22.9805	23.0499	23.074	23.3558
A0A1D6FN75	TREMBLE	Non-specific serine/threonine protein kinase OS=Zea mays OX=4577 GN=100279227 PE=4 SV=1	100279227	green	19.9783	20.1863	19.8924	18.9731	19.3967	19.3486	18.7586	18.0897	19.0693	19.7979	19.0036	19.5937	19.4614	19.6213	19.6533	19.018	18.9964	19.7017	20.1874	20.0828	19.4106	19.3497	19.6512	18.9473	18.9473	19.306	19.4461
A0A1D6F07	TREMBLE	Heat shock 70 kDa protein 14 OS=Zea mays OX=4577 GN=ZEAMMB73_Zm00001d009948 PE=3 SV=1	Zm00001d009948	midnightblue	22.6337	22.7763	22.7341	22.9246	22.4726	22.8896	21.7198	22.7896	22.9613	22.392	22.2384	22.9787	22.503	22.6191	22.6801	23.0768	22.4183	22.6772	23.3266	23.3862	23.4049	22.6667	22.9897	22.9791	22.5035	22.4009	23.1453
A0A1D6FNB5	TREMBLE	Heat shock 70 kDa protein 14 OS=Zea mays OX=4577 GN=ZEAMMB73_Zm00001d009948 PE=3 SV=1	Zm00001d009948	green	22.3311	22.3037	22.0166	22.5903	22.3312	22.2359	22.6403	22.7376	22.8334	21.9518	22.0386	22.3279	22.1616	22.1968	22.4298	22.7878	22.4108	22.2936	22.3651	22.5047	22.295	22.6259	22.3098	22.3802	22.5496	22.4245	22.4056
A0A1D6FNB9	TREMBLE	Heat shock 70 kDa protein 14 OS=Zea mays OX=4577 GN=ZEAMMB73_Zm00001d009950 PE=3 SV=1	Zm00001d009950	darkorange2	22.0711	20.2529	22.1618	22.5269	22.7113	22.345	22.907	22.5466	23.103	21.8762	21.5149	21.6165	21.7561	22.2761	21.713	22.7892	21.9536	22.2248	22.208	22.1235	22.3806	22.6318	22.3576	22.4064	22.7182	22.4666	22.4114
A0A1D6FNC3	TREMBLE	Heat shock 70 kDa protein 14 OS=Zea mays OX=4577 GN=ZEAMMB73_Zm00001d009950 PE=3 SV=1	Zm00001d009950	cyan	20.0075	18.722	19.8702	19.8698	18.5679	18.9993	20.0861	20.2342	20.3386	19.2892	19.6657	18.9042	19.5695	19.8905	18.161	20.1605	18.9029	20.0322	19.8142	19.0406	18.3121	20.3969	20.3359	19.1459	19.8922	20.0599	21.0223
A0A1D6FNC6	TREMBLE	Heat shock 70 kDa protein 14 OS=Zea mays OX=4577 GN=ZEAMMB73_Zm00001d009950 PE=4 SV=1	Zm00001d009950	green	22.1234	22.1355	22.2396	22.6568	22.6623	22.4714	22.8438	23.0116	22.8849	21.9848	21.9139	22.0022	22.2595	22.3319	22.1442	22.9163	22.3678	22.4077	22.3007	22.3827	22.3878	22.6939	22.549	22.4719	22.7147	22.6559	22.7727
A0A1D6FND6	TREMBLE	Ras-related protein RABA6a OS=Zea mays OX=4577 GN=ZEAMMB73_Zm00001d009964 PE=4 SV=1	Zm00001d009964	magenta	20.0822	0	0	0	19.8878	0	20.9137	21.1466	0	0	21.1459	21.3425	21.6282	22.494	21.69	22.5848	0	0	21.2774	22.3266	21.6484	0	0	21.1263	0	0	0
A0A1D6FNG1	TREMBLE	Superoxide dismutase OS=Zea mays OX=4577 GN=100193398 PE=3 SV=1	100193398	green	23.8357	23.819	23.9467	24.7015	24.7936	24.4144	24.8573	24.9787	24.6317	23.9625	24.0721	23.9028	24.1997	24.2302	24.4528	24.7638	24.4952	24.458	23.9292	23.8772	23.8444	24.439	24.6902	24.9323	25.1707	24.8204	24.9654
A0A1D6FNP0	TREMBLE	Lysophospholipid acyltransferase LPEAT1 OS=Zea mays OX=4577 GN=ZEAMMB73_Zm00001d010026 PE=4 SV=1	Zm00001d010026	darkolivegreen	20.7585	21.3256	21.0946	21.1194	21.159	20.9713	21.1089	21.3516	0	21.4144	21.598	21.3607	21.6147	21.6101	21.82	21.4252	21.2027	21.0131	21.1528	21.7804	21.7318	21.0528	20.991	21.0586	20.4091	21.41	21.1021
A0A1D6FNS6	TREMBLE	Cation-chloride cotransporter 1 OS=Zea mays OX=4577 GN=ZEAMMB73_Zm00001d010029 PE=4 SV=1	Zm00001d010029	yellow	15.5873	15.8846	0	15.8735	0	0	0	0	0	17.8375	18.3401	18.1822	17.9266	18.4921	17.2064	17.8708	0	0	17.9499	18.143	18.3067	17.7617	17.6299	0	17.5172	17.0042	17.8584
A0A1D6FNX6	TREMBLE	Cytosolic endo-beta-N-acetylglucosaminidase 1 OS=Zea mays OX=4577 GN=103635582 PE=4 SV=1	103635582	lightgreen	20.598	20.8005	20.4974	20.2449	20.9786	20.9943	21.3176	21.1639	21.3406	21.2596	21.13	21.2565	21.4456	21.5022	21.1141	21.9936	21.5918	21.5168	20.8342	20.5547	21.1053	21.347	21.4366	21.4484	21.5992	21.6442	21.5914
A0A1D6FNY7	TREMBLE	Aldo-keto reductase family 4 member C9 OS=Zea mays OX=4577 GN=100194348 PE=4 SV=1	100194348	green	0	0	20.9324	0	0	0	0	0	0	20.8507	0	0	20.625	0	19.9387	0	0	0	21.4032	0	21.1385	0	0	0	0	0	0
A0A1D6FNY8	TREMBLE	Aldo-keto reductase family 4 member C9 OS=Zea mays OX=4577 GN=100194348 PE=4 SV=1	100194348	lightcyan	21.3755	21.6396	22.3006	21.3975	0	21.9276	21.9515	22.1576	22.5868	21.7408	21.4291	22.0024	22.0051	22.2441	22.2192	22.8417	22.1556	22.389	22.192	22.1784	22.0258	22.4798	22.1198	22.3256	22.5456	22.5362	22.5236
A0A1D6FP04	TREMBLE	Proline responding1 OS=Zea mays OX=4577 GN=778431 PE=4 SV=1	778431	blue	21.2919	21.4091	21.6124	20.9351	21.082	21.0616	20.7708	21.3383	21.2964	21.5188	21.4498	21.6191	21.6343	21.8358	21.4393	21.7706	21.5807	21.5073	22.0848	21.7581	22.0863	21.7338	21.7178	21.7586	21.9188	21.9734	21.5821
A0A1D6FP14	TREMBLE	Proline responding1 OS=Zea mays OX=4577 GN=778431 PE=4 SV=1	778431	darkmagenta	23.1747	23.1015	23.4494	22.6451	22.5308	23.1904	22.986	23.1559	22.4334	23.6569	23.0066	23.4814	23.3091	23.4591	23.2673	23.4077	23.4975	22.9661	24.0999	23.5557	24.0686	23.7088	23.8872	23.4146	23.7226	23.6351	23.2427
A0A1D6FP73	TREMBLE	LETM1-like protein OS=Zea mays OX=4577 GN=100501079 PE=4 SV=1	100501079	paleturquoise	20.1153	20.113	20.7233	20.687	20.7673	0	19.7856	19.0438	19.9738	0	19.9428	20.0478	19.9918	20.5162	19.0451	21.0185	0	20.3664	0	0	19.887	21.0171	20.768	20.7719	20.9944	21.0533	20.668
A0A1D6FP77	TREMBLE	LETM1-like protein OS=Zea mays OX=4577 GN=100501079 PE=4 SV=1	100501079	magenta	19.349	19.1001	19.6697	19.8534	0	19.8803	20.139	20.228	20.4469	0	18.428	18.8276	18.4816	19.215	19.1257	20.2897	19.565	19.4512	0	0	18.3243	19.8778	18.7343	0	0	0	0
A0A1D6FP95	TREMBLE	Dehydrin family protein expressed OS=Zea mays OX=4577 GN=ZEAMMB73_Zm00001d010119 PE=3 SV=1	Zm00001d010119	darkmagenta	19.6529	19.7268	19.4652	21.0847	20.8558	20.5955	21.004	20.7584	21.7188	19.3387	19.4784	19.3634	19.9258	19.787	19.5882	20.7865	20.6179	20.1461	0	0	0	0	0	0	0	0	0
A0A1D6FPA5	TREMBLE	Arginyl-tRNA--protein transferase OS=Zea mays OX=4577 GN=100383012 PE=3 SV=1	100383012	grey60	0	20.7502	21.0285	0	0	21.076	0	0	0	0	0	20.9884	0	0	0	0	0	0	21.2592	0	0	0	0	20.3579	0	0	0
A0A1D6FPB9	TREMBLE	Acidic ribosomal protein P2b (Rpp2b) OS=Zea mays OX=4577 GN=542340 PE=3 SV=1	542340	paleturquoise	21.9039	21.6485	22.0491	22.4474	22.4441	22.5306	21.7136	21.4657	20.9701	21.9071	21.2625	21.5681	21.5785	21.8053	22.1755	20.647	22.6531	22.2588	21.2154	20.7303	20.8213	21.1933	21.6756	22.5328	22.1762	22.4129	22.673
A0A1D6FPC6	TREMBLE	Cell division protein FtsZ homolog 2-2 chloroplastic OS=Zea mays OX=4577 GN=103635604 PE=3 SV=1	103635604	green	19.4806	20.8035	21.0752	19.9887	19.3438	19.7965	0	20.1373	19.0865	20.5827	20.9603	21.0698	20.552	21.0466	21.4644	21.5265	21.1152	20.4635	20.9931	21.3497	21.3922	20.6753	19.8414	20.2708	19.3924	20.0533	20.0543
A0A1D6FPF6	TREMBLE	60S ribosomal protein L37 [Zea mays](predicted) OS=Zea mays OX=4577 GN=ZEAMMB73_Zm00001d010146 PE=4 SV=1	Zm00001d010146	yellow	19.1218	19.8676	0	19.3001	19.136	19.1738	0	0	0	20.1802	20.2909	20.3655	19.8847	20.408	20.1073	20.6231	20.3856	20.362	17.7076	18.7847	18.2896	18.2348	0	0	0	17.8466	18.3652
A0A1D6FPJ8	TREMBLE	Histone deacetylase 8 OS=Zea mays OX=4577 GN=109461487 PE=4 SV=1	109461487	cyan	18.6145	0	0	18.5734	18.3852	0	0	0	0	20.286	20.0354	20.072	20.203	20.142	0	20.9869	20.4687	20.315	18.7443	18.5908	18.4906	0	0	0	0	0	0
A0A1D6FPK9	TREMBLE	Fructose-16-bisphosphatase cytosolic OS=Zea mays OX=4577 GN=ZEAMMB73_Zm00001d010172 PE=3 SV=1	Zm00001d010172	green	22.9585	22.8228	22.838	23.2033	23.5376	23.1318	23.4711	23.7041	23.4625	22.5045	22.2006	22.3395	22.4951	22.5988	22.6567	23.2478	22.9287	22.7646	22.3133	22.1282	22.2902	22.573	22.4702	22.6379	22.9933	23.2132	23.0155
A0A1D6FPL0	TREMBLE	Fructose-16-bisphosphatase cytosolic OS=Zea mays OX=4577 GN=ZEAMMB73_Zm00001d010172 PE=3 SV=1	Zm00001d010172	green	22.7884	22.5808	22.2882	22.8793	22.9312	22.4983	23.2778	23.3243	23.4232	22.0938	21.3628	21.9037	22.0643	22.069	21.9035	22.7104	22.5711	22.6426	22.1666	21.9189	22.0951	22.4413	22.2162	22.4823	22.462	23.0789	22.9736
A0A1D6FPN2	TREMBLE	Putative subtilase family protein OS=Zea mays OX=4577 GN=ZEAMMB73_Zm00001d010179 PE=3 SV=1	Zm00001d010179	blue	0	0	19.7693	19.7174	0	20.3521	19.681	19.8873	20.8637	18.545	18.7126	18.6352	18.2888	18.5951	0	0	0	18.7312	18.8365	0	18.3503	18.8809	0	18.6535	18.7441	18.8495	0
A0A1D6FPP1	TREMBLE	Glutamate-oxaloacetate transami0se5 OS=Zea mays OX=4577 GN=100274472 PE=4 SV=1	100274472	darkmagenta	22.2382	22.6872	22.4274	22.5295	22.3514	22.5101	22.7634	22.7506	22.7934	21.9685	22.0497	21.7771	22.1586	22.1773	22.0573	22.412	22.2402	21.9948	21.4773	21.8763	21.6309	21.867	21.6874	21.6814	22.1212	21.8177	21.7887
A0A1D6FPR4	TREMBLE	Phosphoribosylanthranilate transferase, mRNA OS=Zea mays OX=4577 GN=ZEAMMB73_Zm00001d010202 PE=4 SV=1	Zm00001d010202	magenta	21.0657	20.5703	20.9612	20.2017	20.3684	20.3323	20.9997	20.5826	20.306	20.6794	20.8968	20.6563	20.995	20.6568	20.836	21.1055	21.24	20.2875	20.7448	20.2385	20.7531	20.8424	20.6488	20.8499	20.3977	20.1048	20.5317
A0A1D6FQ37	TREMBLE	Guanosine nucleotide diphosphate dissociation inhibitor OS=Zea mays OX=4577 GN=100501867 PE=3 SV=1	100501867	green	23.4779	23.4405	23.4879	24.0076	24.1199	23.6836	24.2941	24.0422	24.1879	23.3962	23.3089	23.3784	23.5941	23.6374	23.3708	24.1706	23.589	23.6702	23.4262	23.3442	23.3873	23.6394	23.6436	23.8802	23.9797	23.9054	23.9756
A0A1D6FQ43	TREMBLE	Guanosine nucleotide diphosphate dissociation inhibitor OS=Zea mays OX=4577 GN=ZEAMMB73_Zm00001d010255 PE=3 SV=1	Zm00001d010255	green	20.5772	20.4811	20.9843	20.7535	20.569	20.6628	20.7951	20.5022	19.5776	21.1665	20.6942	20.8993	21.1275	21.6021	21.1314	21.2188	19.8786	20.8605	21.0216	21.1415	20.8928	19.6673	20.6911	20.6691	21.1895	20.5135	20.043
A0A1D6FQ69	TREMBLE	Tubulin beta chain OS=Zea mays OX=4577 GN=ZEAMMB73_Zm00001d010275 PE=3 SV=1	Zm00001d010275	lightyellow	22.8447	23.0832	22.897	0	0	0	0	23.281	0	23.4472	23.4718	23.5446	23.5681	23.2838	22.98	24.0271	23.3624	23.4633	23.9248	23.596	23.4991	0	23.407	23.4209	23.4404	23.7916	0
A0A1D6FQD5	TREMBLE	Autophagy-related protein 18g OS=Zea mays OX=4577 GN=103635676 PE=4 SV=1	103635676	white	0	18.0281	0	0	0	17.6338	0	0	0	0	0	17.4386	17.2172	17.5069	17.8518	0	0	17.602	17.7758	0	0	17.9694	0	0	0	0	0
A0A1D6FQE3	TREMBLE	Cytochrome P450 family 721 subfamily A polypeptide 1 OS=Zea mays OX=4577 GN=ZEAMMB73_Zm00001d010319 PE=3 SV=1	Zm00001d010319	midnightblue	0	0	19.0182	0	20.1983	19.1556	0	20.0849	0	0	19.202	19.5113	19.7834	19.7991	20.1686	20.7555	20.4463	19.6456	0	0	0	21.0845	19.9633	0	20.3635	20.4527	20.2431
A0A1D6FQE4	TREMBLE	Pyruvate, phosphate dikinase OS=Zea mays OX=4577 GN=ZEAMMB73_Zm00001d010321 PE=3 SV=1	Zm00001d010321	lightgreen	23.8494	24.1367	24.0234	23.8644	23.6984	23.8506	23.7262	23.446	23.3164	23.1962	23.2012	23.2223	23.2061	23.2187	23.4295	22.3455	22.7187	22.8122	23.1705	23.589	23.4824	22.5533	22.4692	22.5341	22.1269	22.6428	22.496
A0A1D6FQH8	TREMBLE	Methyl binding domain101a OS=Zea mays OX=4577 GN=542066 PE=4 SV=1	542066	lightcyan1	18.6653	18.8678	18.8923	0	0	0	0	0	0	18.298	19.1763	19.6921	19.8683	0	19.4193	19.7502	18.7374	18.8499	18.1947	18.4021	18.8215	0	18.016	0	0	0	0
A0A1D6FQI2	TREMBLE	Putative manganese-transporting ATPase PDR2 OS=Zea mays OX=4577 GN=ZEAMMB73_Zm00001d010324 PE=4 SV=1	Zm00001d010324	yellow	0	20.4047	0	20.013	21.1699	0	0	0	0	20.9324	19.7203	21.0429	21.319	21.3379	19.9703	20.0151	21.3168	21.0681	19.6798	19.894	20.9108	20.5123	20.3378	19.9802	19.8834	0	0
A0A1D6FQJ4	TREMBLE	Peptide-methionine (R)-S-oxide reductase OS=Zea mays OX=4577 GN=ZEAMMB73_Zm00001d010336 PE=3 SV=1	Zm00001d010336	darkred	0	0	19.3989	19.4638	0	0	0	0	0	19.7423	0	0	0	0	0	0	0	0	0	19.4031	0	19.8059	19.8773	20.0841	20.4108	20.4285	20.5653
A0A1D6FQM0	TREMBLE	Alpha/beta-Hydrolases superfamily protein OS=Zea mays OX=4577 GN=ZEAMMB73_Zm00001d010343 PE=4 SV=1	Zm00001d010343	darkgreen	22.4974	22.2713	0	22.5384	23.1461	0	23.549	23.1871	0	0	0	21.7823	20.8603	20.9716	0	0	0	0	22.1209	21.9468	0	22.2921	0	22.6163	0	0	22.4199
A0A1D6FQM1	TREMBLE	Alpha/beta-Hydrolases superfamily protein OS=Zea mays OX=4577 GN=ZEAMMB73_Zm00001d010343 PE=4 SV=1	Zm00001d010343	magenta	20.3415	20.3236	20.3157	21.1473	21.2408	20.7993	21.2699	21.77	21.6722	19.481	19.6054	20.0828	19.6358	0	19.473	0	19.9077	19.9197	20.5214	20.3968	20.3306	20.2277	20.6334	20.9904	0	0	0
A0A1D6FQN8	TREMBLE	Malic enzyme OS=Zea mays OX=4577 GN=103635691 PE=3 SV=1	103635691	paleturquoise	0	0	17.1071	0	17.7845	0	0	18.9616	19.265	19.3617	0	17.9807	0	17.5462	0	18.2359	18.1639	0	17.6903	17.898	0	0	0	0	0	0	0
A0A1D6FQQ6	TREMBLE	40S ribosomal protein S4-3 OS=Zea mays OX=4577 GN=ZEAMMB73_Zm00001d010386 PE=4 SV=1	Zm00001d010386	green	27.7407	27.6545	27.4492	28.0676	28.2475	27.8394	28.3167	28.3269	28.6928	27.2657	27.169	27.3127	27.3333	27.5317	27.7733	28.215	27.6342	27.4773	27.5255	27.5374	27.5025	28.0202	27.6446	27.5322	28.2121	28.0429	28.4007
A0A1D6FQV3	TREMBLE	EMC1_C domain-containing protein OS=Zea mays OX=4577 GN=ZEAMMB73_Zm00001d010413 PE=4 SV=1	Zm00001d010413	black	20.9396	20.9539	20.9871	20.2659	20.6712	21.036	21.3032	21.495	21.4823	20.347	20.2752	20.5632	20.5399	20.489	20.1857	20.6463	20.5513	20.5093	20.9953	20.7201	21.171	21.4479	21.046	21.5052	21.4412	21.5434	21.184
A0A1D6FQV4	TREMBLE	EMC1_C domain-containing protein OS=Zea mays OX=4577 GN=ZEAMMB73_Zm00001d010413 PE=4 SV=1	Zm00001d010413	black	20.3505	20.2493	19.987	20.0389	20.2602	19.9163	20.2782	20.1157	20.7043	19.3167	0	19.525	19.3061	19.4343	19.763	19.7645	19.3453	19.2644	20.1509	20.3155	20.2011	20.2325	20.2518	20.5601	20.5339	20.4709	20.2528
A0A1D6FQX1	TREMBLE	Proline-rich receptor-like protein kinase PERK1 OS=Zea mays OX=4577 GN=ZEAMMB73_Zm00001d010421 PE=4 SV=1	Zm00001d010421	darkslateblue	19.5662	18.6096	20.3024	18.9613	18.6577	19.0224	0	0	0	0	20.4674	20.336	0	18.6052	18.7467	0	19.7523	17.9368	21.1612	18.8937	19.9152	0	0	0	20.3683	18.3896	0
A0A1D6FR00	TREMBLE	Elongation factor 1-beta OS=Zea mays OX=4577 GN=ZEAMMB73_Zm00001d010431 PE=3 SV=1	Zm00001d010431	blue	20.9084	0	21.4714	21.1407	0	0	20.2401	21.4955	0	21.0814	22.3633	21.1765	21.3106	20.9858	21.4481	0	21.4314	22.2386	22.5477	21.2577	21.8049	21.4147	22.3538	0	21.4009	0	21.6195
A0A1D6FR26	TREMBLE	GDSL esterase/lipase OS=Zea mays OX=4577 GN=ZEAMMB73_Zm00001d010451 PE=4 SV=1	Zm00001d010451	magenta	19.4421	21.5084	19.9387	18.2014	0	0	0	19.0946	0	20.6238	21.3704	21.9623	20.0242	18.7768	20.7216	0	19.0049	0	20.1946	0	20.0237	0	17.913	0	0	0	0
A0A1D6FR51	TREMBLE	putative Golgi transport protein 1 [Morus notabilis](predicted) OS=Zea mays OX=4577 GN=ZEAMMB73_Zm00001d010456 PE=4 SV=1	Zm00001d010456	green	18.875	18.2401	0	18.9939	0	0	19.4827	0	0	18.0678	18.1038	0	17.8233	0	18.3255	0	0	18.7759	19.6827	18.4441	19.3759	20.3395	19.668	19.679	19.7578	20.1288	19.6035
A0A1D6FR70	TREMBLE	E3 ubiquitin-protein ligase KEG OS=Zea mays OX=4577 GN=103635738 PE=4 SV=1	103635738	paleturquoise	18.9862	18.5491	18.9989	0	18.4624	0	0	18.2937	0	18.4966	18.481	19.7919	0	18.4822	18.466	18.1973	0	19.1353	18.7009	18.3216	19.8877	0	0	0	0	0	0
A0A1D6FR79	TREMBLE	E3 ubiquitin-protein ligase KEG OS=Zea mays OX=4577 GN=103635738 PE=4 SV=1	103635738	green	0	20.3319	0	0	0	0	0	0	21.5963	0	0	0	0	0	0	0	0	0	0	0	0	0	0	20.5519	0	0	19.9986
A0A1D6FRI4	TREMBLE	ERBB-3 BINDING PROTEIN 1 OS=Zea mays OX=4577 GN=ZEAMMB73_Zm00001d010500 PE=4 SV=1	Zm00001d010500	yellow	22.9543	23.0177	23.0152	23.182	23.2835	22.9265	23.583	23.2781	23.6544	22.7221	22.7449	22.7426	22.8705	22.7826	23.0283	23.2228	22.8877	22.8281	22.7335	23.0447	23.0627	22.9409	22.8785	23.0019	23.0302	23.1929	23.0026
A0A1D6FRJ2	TREMBLE	ARM repeat superfamily protein OS=Zea mays OX=4577 GN=ZEAMMB73_Zm00001d010512 PE=4 SV=1	Zm00001d010512	blue	21.957	22.0705	21.9005	21.9303	22.0594	21.9067	22.0865	21.8872	21.8775	22.4493	22.2699	22.4617	22.4933	22.4677	22.1873	22.7305	22.5634	22.404	22.3944	21.9999	22.4827	22.316	22.1815	22.4082	22.0996	22.1126	22.3045
A0A1D6FRJ9	TREMBLE	Tetratricopeptide repeat (TPR)-like superfamily protein OS=Zea mays OX=4577 GN=100274920 PE=4 SV=1	100274920	green	22.1993	22.1624	22.1486	22.7498	23.0564	22.7878	23.1234	23.1955	23.4765	21.9168	21.6819	21.9184	22.1152	22.1264	21.7751	22.8343	22.5001	22.1616	21.9577	21.9293	21.9941	22.3473	22.4479	22.7223	22.778	22.8759	22.9323
A0A1D6FRK7	TREMBLE	Sucrose-phosphatase 1 OS=Zea mays OX=4577 GN=541868 PE=4 SV=1	541868	lightgreen	20.9367	21.6833	21.5956	21.8086	21.9683	21.8321	22.0179	22.4361	22.507	22.2234	22.1654	22.0036	22.1147	22.3361	22.5014	23.2768	22.767	22.5498	21.7223	21.5195	21.9053	21.8593	22.0172	22.3424	22.5761	22.6369	22.7218
A0A1D6FRN4	TREMBLE	Putative mediator of RNA polymerase II transcription subunit 37c OS=Zea mays OX=4577 GN=103635762 PE=3 SV=1	103635762	green	21.5723	21.312	21.5039	22.1451	21.9774	21.7226	22.0309	21.9399	22.1323	21.3624	21.3031	20.8568	21.4165	21.7404	21.2704	22.1369	21.6887	21.6925	21.8333	20.9922	21.6831	22.2737	22.0644	22.1037	22.1028	22.1349	22.0084
A0A1D6FRP5	TREMBLE	Cysteine--tRNA ligase 1 cytoplasmic OS=Zea mays OX=4577 GN=ZEAMMB73_Zm00001d010530 PE=4 SV=1	Zm00001d010530	blue	21.2515	20.8684	21.2485	21.1354	20.8518	20.8139	20.7733	20.9354	20.9198	21.1644	20.9211	21.0859	21.0642	21.1663	21.0633	21.075	21.1424	21.2235	21.1021	21.0518	21.1106	21.2748	20.6133	21.2731	20.5821	21.2745	21.2995
A0A1D6FRP6	TREMBLE	Cysteine--tRNA ligase 1 cytoplasmic OS=Zea mays OX=4577 GN=ZEAMMB73_Zm00001d010530 PE=3 SV=1	Zm00001d010530	blue	21.5025	21.422	21.2471	21.6351	21.6105	21.4775	21.2927	21.4205	21.6116	21.7447	21.4921	21.5917	21.4446	21.6593	21.4192	21.8811	21.4351	21.4459	21.7736	21.6414	21.8216	21.4746	21.6538	21.7039	21.6965	21.676	21.6877
A0A1D6FRV0	TREMBLE	Putative SAC3/GANP family protein OS=Zea mays OX=4577 GN=103635767 PE=4 SV=1	103635767	palevioletred3	0	0	17.8458	0	0	16.8988	0	0	17.3624	17.4968	16.1364	17.1047	0	17.3224	0	0	0	0	0	0	0	0	0	0	17.595	0	18.3311
A0A1D6FRY1	TREMBLE	Tudor/PWWP/MBT superfamily protein OS=Zea mays OX=4577 GN=103635772 PE=4 SV=1	103635772	darkmagenta	0	18.5466	19.5494	19.0378	0	18.2592	0	18.3857	19.029	18.0084	19.9685	19.4087	0	18.6179	20.5563	18.7839	18.4754	18.3332	19.6323	19.2477	18.3818	0	0	19.0874	19.1698	0	0
A0A1D6FRZ2	TREMBLE	Ypt/Rab-GAP domain of gyp1p superfamily protein OS=Zea mays OX=4577 GN=ZEAMMB73_Zm00001d010564 PE=4 SV=1	Zm00001d010564	darkslateblue	19.1523	19.3784	19.0874	17.8961	19.1983	19.3237	19.1984	0	18.8709	17.9592	19.4556	19.5125	19.1601	19.3417	18.736	0	19.3246	19.2233	19.4238	19.4465	19.4183	19.1185	19.1771	18.1015	0	0	19.1906
A0A1D6FS22	TREMBLE	E3 ubiquitin-protein ligase UPL4 OS=Zea mays OX=4577 GN=103635779 PE=4 SV=1	103635779	steelblue	19.8512	18.5514	19.2758	20.4785	18.3118	19.3966	19.5657	19.3895	19.7161	18.3154	17.591	18.5044	17.9818	18.1121	18.8105	18.3619	18.4064	18.2353	19.8496	19.5383	19.9532	18.2333	18.4503	19.2318	18.2197	19.4282	18.2922
A0A1D6FS67	TREMBLE	Putative calcium-dependent protein kinase family protein OS=Zea mays OX=4577 GN=ZEAMMB73_Zm00001d010579 PE=4 SV=1	Zm00001d010579	green	18.6324	18.5284	18.2629	18.4276	0	0	0	0	0	18.3101	17.8969	0	18.4716	0	0	0	0	0	0	17.507	0	0	0	0	0	0	0
A0A1D6FS81	TREMBLE	Pyruvate decarboxylase1 OS=Zea mays OX=4577 GN=ZEAMMB73_Zm00001d010588 PE=3 SV=1	Zm00001d010588	green	23.7167	23.9101	23.8921	24.4493	24.3145	24.1429	24.3672	24.527	24.5463	23.1225	23.2636	23.1614	23.4524	24.0977	23.2735	23.9038	23.8918	23.5206	23.6063	23.4105	23.6643	23.8594	24.1591	24.2259	24.1483	23.9169	24.1504
A0A1D6FS83	TREMBLE	Pyruvate decarboxylase1 OS=Zea mays OX=4577 GN=ZEAMMB73_Zm00001d010588 PE=4 SV=1	Zm00001d010588	green	21.8123	21.6555	22.1717	21.9998	22.4888	22.1259	22.6047	21.6787	22.7724	21.9602	21.8677	21.6658	22.0486	22.5247	21.5768	22.2208	22.1537	21.6168	22.39	21.6543	22.6303	22.298	22.3018	22.9405	23.023	22.4175	22.847
A0A1D6FSA2	TREMBLE	Sorting nexin 2B OS=Zea mays OX=4577 GN=ZEAMMB73_Zm00001d010604 PE=4 SV=1	Zm00001d010604	cyan	20.6385	0	0	0	0	0	0	0	0	0	20.2995	19.4575	0	20.1898	20.1885	20.5186	0	20.1278	0	19.4475	0	0	0	0	0	0	0
A0A1D6FSB7	TREMBLE	Putative mini-chromosome mainte0nce (MCM) complex protein family OS=Zea mays OX=4577 GN=100193296 PE=4 SV=1	100193296	magenta	21.2486	21.1613	20.5623	20.4662	20.187	21.1118	20.5658	20.3055	0	22.1489	21.8887	22.0645	21.8617	22.042	21.4132	22.4542	21.5495	21.8929	21.055	20.4212	20.03	20.6723	20.356	0	0	0	0
A0A1D6FSC1	TREMBLE	Putative mini-chromosome mainte0nce (MCM) complex protein family OS=Zea mays OX=4577 GN=100193296 PE=3 SV=1	100193296	magenta	17.4404	18.9335	18.0822	16.7734	17.1955	18.0577	0	17.6329	17.5438	19.9305	19.5154	19.767	19.1246	19.5811	18.9595	17.5323	19.6319	19.6939	0	17.356	17.4813	17.4223	17.4086	16.7305	0	0	0
A0A1D6FSD1	TREMBLE	40S ribosomal protein S26 OS=Zea mays OX=4577 GN=100284808 PE=3 SV=1	100284808	green	24.689	24.8372	24.5787	25.0817	25.1347	24.8294	25.3607	25.6482	25.6733	24.4213	24.1669	24.6164	24.7858	24.7951	24.8376	25.3945	24.8074	24.8995	24.5921	24.9915	24.6903	24.9183	24.5692	24.8408	25.2394	25.152	25.0795
A0A1D6FSJ3	TREMBLE	60S ribosomal protein L24 OS=Zea mays OX=4577 GN=100283730 PE=4 SV=1	100283730	green	23.5066	23.4155	23.2926	23.5292	23.947	23.4358	23.6523	23.8131	24.1609	23.3874	23.4132	23.1842	23.2238	23.2393	23.0682	23.9538	23.7688	23.4265	23.5164	23.2887	23.4687	23.3817	23.5883	23.6333	23.9704	23.9854	23.8528
A0A1D6FSK8	TREMBLE	Putative histone-lysine N-methyltransferase family protein OS=Zea mays OX=4577 GN=ZEAMMB73_Zm00001d010646 PE=4 SV=1	Zm00001d010646	brown4	21.0157	20.6101	20.302	20.9302	19.6049	20.7746	20.7786	20.8026	20.6838	19.4821	20.7861	20.5305	20.3056	19.4984	20.973	20.895	20.3569	20.3753	20.71	20.8193	20.8804	20.905	20.7659	20.5682	20.7776	20.867	19.6477
A0A1D6FSS5	TREMBLE	NAD(P)H dehydrogenase (Quinone) FQR1 OS=Zea mays OX=4577 GN=ZEAMMB73_Zm00001d010698 PE=4 SV=1	Zm00001d010698	darkmagenta	19.9564	20.3721	20.4149	18.7664	19.8126	18.6411	20.3343	20.248	19.1086	21.1496	20.6862	20.9439	20.4517	21.0879	20.4608	0	20.2885	20.7875	0	0	0	0	0	0	0	0	0
A0A1D6FSY5	TREMBLE	Pseudouridine synthase family protein OS=Zea mays OX=4577 GN=100280058 PE=4 SV=1	100280058	black	20.7611	19.0931	20.4622	19.3599	20.5263	18.8445	19.0637	19.0214	20.9116	20.071	20.1169	18.6864	18.3302	18.6819	20.0493	0	18.7744	18.708	19.3559	20.4519	19.8614	0	19.0961	20.6337	19.4435	19.2974	20.389
A0A1D6FT70	TREMBLE	AGC (cAMP-dependent cGMP-dependent and protein kinase C) kinase family protein OS=Zea mays OX=4577 GN=ZEAMMB73_Zm00001d010720 PE=4 SV=1	Zm00001d010720	darkslateblue	0	19.1461	19.3367	0	0	19.836	0	0	0	19.5006	19.2208	18.8081	0	19.1701	19.908	19.7954	0	0	20.1246	20.1057	19.6228	0	0	0	0	19.4438	0
A0A1D6FT74	TREMBLE	AGC (cAMP-dependent cGMP-dependent and protein kinase C) kinase family protein OS=Zea mays OX=4577 GN=ZEAMMB73_Zm00001d010720 PE=4 SV=1	Zm00001d010720	darkolivegreen	19.3989	19.0341	0	0	0	19.2702	18.6167	19.0743	19.3247	0	0	0	0	0	0	19.1136	0	0	0	0	0	19.6163	0	0	18.9264	0	0
A0A1D6FT87	TREMBLE	BAG family molecular chaperone regulator 8 chloroplastic OS=Zea mays OX=4577 GN=ZEAMMB73_Zm00001d010727 PE=4 SV=1	Zm00001d010727	magenta	20.5774	20.6237	20.5861	20.1589	20.923	20.2339	0	0	20.6937	20.5563	20.541	20.6155	20.2939	20.6456	0	0	0	20.657	20.6755	20.7521	20.7274	20.7331	20.7332	19.8847	0	20.6609	21.072
A0A1D6FT99	TREMBLE	Mitochondrial import inner membrane translocase subunit TIM50 OS=Zea mays OX=4577 GN=100192475 PE=4 SV=1	100192475	darkmagenta	20.7631	20.5314	20.5035	20.9546	20.5309	20.6896	20.6985	20.8593	20.9224	20.6883	20.5533	20.4663	20.7495	20.5509	20.9249	21.396	21.3112	20.75	0	0	0	0	0	0	0	0	0
A0A1D6FTA6	TREMBLE	Ras-related protein RABG3f OS=Zea mays OX=4577 GN=100272622 PE=4 SV=1	100272622	green	21.9567	22.274	22.5938	22.6919	22.7839	22.2278	22.9962	22.7299	22.7295	22.0788	22.236	22.0545	22.2869	22.2367	22.4211	22.6237	22.1696	22.1259	22.3314	22.0556	22.3919	22.6904	22.4426	22.6987	22.9946	22.9515	22.9594
A0A1D6FTC1	TREMBLE	Folate gamma-glutamyl hydrolase OS=Zea mays OX=4577 GN=ZEAMMB73_Zm00001d010744 PE=4 SV=1	Zm00001d010744	blue	17.6912	18.8306	20.2073	18.9529	18.3529	17.393	0	17.2985	0	20.3743	19.9045	20.0661	20.2775	20.1684	20.5452	20.966	20.8181	20.3675	19.8724	19.495	19.967	19.112	20.1652	20.383	19.94	20.2447	20.3694
A0A1D6FTE4	TREMBLE	Trehalose-6-phosphate synthase1 OS=Zea mays OX=4577 GN=100170239 PE=4 SV=1	100170239	green	0	0	0	0	19.1252	18.6788	0	0	0	19.2469	19.6128	19.4923	19.5279	19.31	19.3939	19.7735	0	19.5862	0	19.6703	19.1637	0	0	0	0	0	0
A0A1D6FTU8	TREMBLE	Kinesin-related protein3 OS=Zea mays OX=4577 GN=ZEAMMB73_Zm00001d010790 PE=3 SV=1	Zm00001d010790	darkturquoise	17.3521	17.5844	0	0	0	0	17.4186	0	0	19.6456	19.208	19.2259	0	0	0	0	0	0	18.5528	19.2022	19.1993	0	0	0	0	0	0
A0A1D6FU58	TREMBLE	Non-specific serine/threonine protein kinase OS=Zea mays OX=4577 GN=100192108 PE=3 SV=1	100192108	paleturquoise	20.8115	20.0343	21.204	20.4607	19.0683	18.875	21.7557	20.7835	20.5356	20.7382	20.7597	21.1161	20.8097	19.2137	21.7337	20.9345	20.4799	19.9896	21.1294	21.4587	19.6346	19.128	17.9544	18.9475	19.1867	19.0031	18.6084
A0A1D6FU73	TREMBLE	Starch synthase, chloroplastic/amyloplastic OS=Zea mays OX=4577 GN=ZEAMMB73_Zm00001d010821 PE=3 SV=1	Zm00001d010821	green	20.7046	20.7292	20.9136	19.8808	20.6231	19.7474	19.9341	20.5124	20.3928	20.8499	20.8905	20.867	20.7935	20.796	20.8076	21.0821	20.9609	20.9668	19.9654	20.015	19.7552	20.0244	19.8932	19.936	20.235	20.2114	20.1231
A0A1D6FU83	TREMBLE	GDSL esterase/lipase LIP-4 OS=Zea mays OX=4577 GN=103635881 PE=4 SV=1	103635881	yellow	0	0	0	0	0	0	20.7688	20.676	0	0	0	0	20.1472	20.6188	19.688	0	0	0	0	0	0	0	0	0	0	0	0
A0A1D6FU99	TREMBLE	Arginine--tRNA ligase chloroplastic/mitochondrial OS=Zea mays OX=4577 GN=100281742 PE=3 SV=1	100281742	paleturquoise	21.5325	21.7992	21.7997	21.7154	21.6271	21.7788	21.6684	21.7553	21.7842	21.7274	21.7581	21.8355	21.7532	21.9175	21.942	22.2536	21.8029	21.7638	21.9058	21.9477	21.9751	21.6521	21.5862	21.2852	21.487	21.3026	21.4731
A0A1D6FUE5	TREMBLE	Translocase of chloroplast 159 chloroplastic OS=Zea mays OX=4577 GN=ZEAMMB73_Zm00001d010852 PE=4 SV=1	Zm00001d010852	mediumpurple3	19.088	18.8825	18.9466	19.319	19.4278	18.4253	17.8721	18.0986	19.5007	18.4004	18.5786	18.4192	18.1965	18.5321	18.614	19.0793	18.9675	18.9013	18.8097	17.7718	18.7639	18.3193	18.2818	19.2586	19.1724	19.0102	19.2787
A0A1D6FUE7	TREMBLE	Translocase of chloroplast 159 chloroplastic OS=Zea mays OX=4577 GN=ZEAMMB73_Zm00001d010852 PE=4 SV=1	Zm00001d010852	ivory	20.309	20.2874	19.884	20.2572	20.1964	20.0869	20.0966	20.4388	20.8473	19.7747	20.7154	20.2202	17.871	20.3566	20.6243	20.2469	20.3417	20.0817	20.4388	20.3439	20.2584	20.5246	19.7118	20.5266	20.801	20.366	20.8304
A0A1D6FUH4	TREMBLE	Cullin-1 OS=Zea mays OX=4577 GN=103635893 PE=3 SV=1	103635893	darkred	21.1653	21.0521	21.053	20.531	21.4528	21.1897	21.5407	21.3804	21.7147	21.1816	21.1925	21.1355	21.6089	21.4845	21.3523	21.8692	21.364	21.3008	21.1252	21.1511	21.3588	21.4928	20.7455	21.1264	20.8203	21.3767	21.2064
A0A1D6FUH8	TREMBLE	Cullin-1 OS=Zea mays OX=4577 GN=103635893 PE=3 SV=1	103635893	orangered4	20.9184	21.1639	21.0352	21.2414	21.274	21.3463	21.1649	21.0636	21.0641	21.1266	21.1051	21.0439	21.2147	21.3642	21.1795	21.5371	21.1237	21.1543	21.3215	21.3132	21.3253	21.4226	21.187	21.0979	21.2557	21.2903	21.2556
A0A1D6FUJ6	TREMBLE	Bifunctional protein FolD 2 OS=Zea mays OX=4577 GN=100272563 PE=3 SV=1	100272563	green	21.6041	21.4991	21.2335	21.5575	21.5064	21.5852	22.0225	22.0481	21.6311	21.4715	21.3329	21.4481	21.5282	21.7224	21.484	22.2748	22.0365	21.75	21.9255	22.0689	22.044	22.3568	22.2488	22.3655	22.4094	22.6255	22.5849
A0A1D6FUK0	TREMBLE	Histidine--tRNA ligase cytoplasmic OS=Zea mays OX=4577 GN=103635898 PE=3 SV=1	103635898	cyan	20.3446	20.2378	20.6445	21.011	19.6393	19.9891	20.5394	20.2358	20.3213	20.6411	20.4787	20.843	20.6015	20.3944	20.2555	20.8502	20.577	20.7673	20.8308	20.7674	20.5694	19.5851	20.0909	20.5258	20.1822	19.9056	20.0832
A0A1D6FUK2	TREMBLE	Histidine--tRNA ligase cytoplasmic OS=Zea mays OX=4577 GN=103635898 PE=4 SV=1	103635898	green	20.5906	21.2786	20.8164	20.7104	21.0806	21.049	21.3089	20.2187	21.9744	20.526	20.3824	20.6412	20.3664	20.9374	20.4581	20.8324	20.5639	20.8917	20.7245	21.1386	21.0924	20.6563	20.7538	20.9899	20.7393	20.7671	20.7211
A0A1D6FUK3	TREMBLE	Tudor/PWWP/MBT superfamily protein OS=Zea mays OX=4577 GN=ZEAMMB73_Zm00001d010869 PE=4 SV=1	Zm00001d010869	brown4	17.4413	17.2957	17.5182	0	0	17.8264	19.1203	0	0	0	0	0	0	0	0	0	0	16.8002	18.0194	0	0	17.1956	17.7344	0	0	0	16.0859
A0A1D6FUM2	TREMBLE	Pentatricopeptide repeat-containing protein mitochondrial OS=Zea mays OX=4577 GN=100280271 PE=4 SV=1	100280271	green	20.6927	20.5523	20.1213	21.0025	21.2844	20.4407	20.6145	20.4641	20.5204	20.0163	20.1798	21.2066	20.1655	19.8002	19.2408	20.3143	20.017	19.708	20.1209	20.0262	20.4405	20.7677	20.628	20.0792	20.684	20.9291	20.9208
A0A1D6FUN2	TREMBLE	Serine/threonine-protein phosphatase OS=Zea mays OX=4577 GN=100383776 PE=3 SV=1	100383776	cyan	21.0746	20.1801	20.7553	20.4746	19.4655	19.9185	19.7072	19.7304	19.732	20.2202	20.4678	20.07	19.7734	19.5508	20.9985	20.5052	20.5571	20.7529	20.5612	20.2372	21.128	20.1282	19.63	19.8231	20.3517	20.0423	19.6516
A0A1D6FUY8	TREMBLE	Peroxidase 2 OS=Zea mays OX=4577 GN=ZEAMMB73_Zm00001d010926 PE=3 SV=1	Zm00001d010926	green	0	21.3157	0	0	0	0	0	0	0	22.112	20.8437	22.3143	21.7329	20.1253	0	0	0	0	0	21.6189	0	0	0	0	0	0	0
A0A1D6FV20	TREMBLE	Tetratricopeptide repeat (TPR)-like superfamily protein OS=Zea mays OX=4577 GN=100192799 PE=4 SV=1	100192799	blue	18.8322	18.49	18.653	19.0622	18.6194	18.8509	18.4005	19.2653	17.5774	18.2052	17.0911	18.4338	18.1394	17.7828	17.8497	17.9584	17.3585	17.7454	17.7187	17.059	17.5822	17.7981	17.0428	16.7141	16.6595	17.8597	17.5801
A0A1D6FV28	TREMBLE	Glutamate--cysteine ligase OS=Zea mays OX=4577 GN=100381846 PE=3 SV=1	100381846	paleturquoise	21.5917	21.7429	21.782	21.5556	21.7822	21.561	21.7573	21.8066	22.0149	21.8939	21.8342	21.7039	21.6513	22.0096	21.5662	22.2164	22.0652	21.8754	21.5993	21.7595	21.9824	21.6727	21.4554	21.4832	21.6851	21.5723	21.199
A0A1D6FV33	TREMBLE	Metal tolerance protein A2 OS=Zea mays OX=4577 GN=ZEAMMB73_Zm00001d010954 PE=4 SV=1	Zm00001d010954	darkslateblue	0	0	0	0	0	0	0	0	18.4155	0	0	0	0	0	0	0	0	0	0	0	0	0	18.3392	16.5926	0	0	0
A0A1D6FV38	TREMBLE	DNAJ subfamily B member 13 OS=Zea mays OX=4577 GN=100283703 PE=4 SV=1	100283703	blue	0	0	0	0	0	0	0	0	0	0	0	18.3308	0	0	0	23.3551	0	0	18.8226	0	0	23.6104	0	18.2257	0	0	22.9165
A0A1D6FV58	TREMBLE	Receptor-like kinase LIP2 OS=Zea mays OX=4577 GN=103635937 PE=4 SV=1	103635937	darkmagenta	21.7317	21.9428	21.9163	22.29	22.1885	22.267	22.6153	22.187	22.4442	21.7043	21.4562	21.5472	21.8212	21.666	21.7455	22.4799	21.9246	21.8538	20.0603	19.8754	19.5485	18.4493	19.2875	18.7422	18.5372	19.0149	19.503
A0A1D6FV69	TREMBLE	E3 SUMO-protein ligase SIZ1 OS=Zea mays OX=4577 GN=103635939 PE=4 SV=1	103635939	darkolivegreen	0	0	0	0	0	0	0	0	0	0	20.2318	0	0	0	20.0606	0	0	0	0	20.92	0	0	0	0	0	0	0
A0A1D6FV71	TREMBLE	E3 SUMO-protein ligase SIZ1 OS=Zea mays OX=4577 GN=103635939 PE=4 SV=1	103635939	thistle2	20.9667	21.3351	0	0	0	0	21.976	0	0	19.6382	21.2743	0	0	20.6268	0	0	0	0	0	0	0	0	0	0	0	0	0
A0A1D6FVG7	TREMBLE	Serine/arginine-rich splicing factor RS2Z32 OS=Zea mays OX=4577 GN=ZEAMMB73_Zm00001d011004 PE=4 SV=1	Zm00001d011004	midnightblue	0	0	0	0	20.9453	20.2323	0	0	19.1678	0	0	0	0	17.8039	0	0	18.3017	0	0	0	0	0	0	19.5275	0	0	0
A0A1D6FVI7	TREMBLE	Histone H2A variant 1 OS=Zea mays OX=4577 GN=ZEAMMB73_Zm00001d011011 PE=3 SV=1	Zm00001d011011	darkmagenta	22.9003	23.0418	23.5135	23.8101	23.5115	23.2971	22.7425	23.6429	23.7068	23.0969	22.8805	22.6402	22.8388	23.2313	23.5386	23.5235	22.8	22.63	22.8223	21.8052	23.1031	23.1245	22.4617	22.8016	21.9976	22.8779	22.9295
A0A1D6FVJ0	TREMBLE	Jacalin-type lectin domain-containing protein OS=Zea mays OX=4577 GN=100274142 PE=4 SV=1	100274142	green	26.5286	26.4015	26.5002	27.1956	27.2888	26.3412	27.4634	26.7302	27.3573	26.3511	25.78	26.1107	26.242	26.5506	26.1366	27.4938	26.9202	27.072	27.1517	26.2736	26.7787	26.5129	26.5898	26.8636	27.5867	27.5238	27.6787
A0A1D6FVK9	TREMBLE	Dehydroascorbate reductase like1 OS=Zea mays OX=4577 GN=100273125 PE=3 SV=1	100273125	green	24.8598	24.828	25.0011	24.9528	25.5773	25.3494	25.6541	25.6583	25.8808	24.7752	24.7463	24.7662	24.9699	25.0974	24.7785	25.631	25.1572	25.1829	24.7516	24.5054	24.7706	24.8495	25.0781	25.0506	25.3812	25.2731	25.2333
A0A1D6FVL3	TREMBLE	MAP kinase phosphatase isoform 1 OS=Zea mays OX=4577 GN=ZEAMMB73_Zm00001d011037 PE=4 SV=1	Zm00001d011037	orange	0	0	0	16.4348	0	0	0	0	0	17.1894	16.7746	16.7432	0	0	0	0	0	0	0	17.1183	16.6503	0	0	0	0	0	0
A0A1D6FVZ8	TREMBLE	Pumilio homolog 3 OS=Zea mays OX=4577 GN=ZEAMMB73_Zm00001d011078 PE=4 SV=1	Zm00001d011078	orangered4	0	0	0	18.0062	0	18.3685	0	0	0	0	17.9408	18.232	19.1765	18.4475	17.9739	18.4432	0	19.5365	18.0896	0	18.1003	0	18.3475	0	0	18.8243	18.4932
A0A1D6FW73	TREMBLE	ABC transporter D family member 1 OS=Zea mays OX=4577 GN=ZEAMMB73_Zm00001d011091 PE=4 SV=1	Zm00001d011091	mediumpurple3	0	0	19.1646	0	0	0	18.7768	0	19.7967	17.8648	0	0	0	0	0	0	0	0	18.802	0	18.3503	0	0	18.7172	0	0	0
A0A1D6FWA9	TREMBLE	Argonaute1 OS=Zea mays OX=4577 GN=ZEAMMB73_Zm00001d011096 PE=3 SV=1	Zm00001d011096	green	19.3389	18.7599	19.4392	19.0306	20.2579	19.5868	20.0772	20.1739	20.2695	18.9677	18.5046	18.9673	19.272	19.2575	19.098	19.8605	19.2588	19.3956	19.4035	19.3888	19.4087	19.3522	19.7989	19.914	19.8038	19.4525	19.558
A0A1D6FWC0	TREMBLE	Argonaute1 OS=Zea mays OX=4577 GN=ZEAMMB73_Zm00001d011096 PE=3 SV=1	Zm00001d011096	green	19.9759	20.1404	20.2173	20.5574	20.5057	20.2226	20.3523	21.0015	21.086	20.0194	20.6387	20.1028	20.2809	20.0126	20.0401	21.0385	20.2585	19.945	20.079	19.996	19.5	20.0731	20.1629	20.7435	20.7564	20.954	20.6794
A0A1D6FWJ4	TREMBLE	Methionine S-methyltransferase OS=Zea mays OX=4577 GN=541786 PE=3 SV=1	541786	lightgreen	19.7049	19.4262	20.0215	19.7077	20.1803	20.2787	19.7046	20.3457	20.3472	20.2074	20.356	20.1778	20.397	20.1207	19.5875	20.8335	20.7971	20.672	20.4031	20.0768	19.9243	20.7609	20.7172	20.742	20.8587	20.7758	20.2297
A0A1D6FWN3	TREMBLE	Peroxisomal membrane protein PEX14 OS=Zea mays OX=4577 GN=100283640 PE=4 SV=1	100283640	green	20.3379	19.0877	19.1137	20.9439	20.0498	20.69	21.077	20.9902	21.1492	19.1982	19.0568	19.2194	18.3512	18.5179	18.1912	20.0632	20.3835	19.858	19.4837	18.8528	19.3418	20.4183	19.6935	20.0361	20.3147	18.8119	20.2507
A0A1D6FWR5	TREMBLE	Nucleosome assembly protein 1 OS=Zea mays OX=4577 GN=100279994 PE=3 SV=1	100279994	bisque4	20.2471	0	20.4811	20.5138	21.5625	20.3845	0	0	20.7649	17.4801	19.5297	20.0172	0	0	20.3206	0	0	0	0	0	0	0	0	20.8108	21.2347	21.218	20.5453
A0A1D6FWS9	TREMBLE	NADH dehydrogenase [ubiquinone] 1 beta subcomplex subunit 2 OS=Zea mays OX=4577 GN=100275017 PE=4 SV=1	100275017	green	17.9153	17.8136	17.3507	18.4333	18.1436	18.3023	0	18.3494	18.5348	18.1032	16.9166	17.2785	17.5082	16.8421	17.5598	17.8517	16.4667	16.735	17.9911	17.7879	18.0241	17.8086	17.7931	18.0001	18.6842	18.1692	17.8401
A0A1D6FWV9	TREMBLE	Transducin family protein / WD-40 repeat family protein OS=Zea mays OX=4577 GN=103635990 PE=4 SV=1	103635990	lightpink4	0	0	0	0	0	0	0	18.2037	0	18.8033	18.4522	0	17.8591	18.7749	0	0	0	0	0	17.8447	0	0	18.4258	0	0	0	18.0844
A0A1D6FX04	TREMBLE	DEAD-box ATP-dependent RNA helicase 56 OS=Zea mays OX=4577 GN=ZEAMMB73_Zm00001d011149 PE=4 SV=1	Zm00001d011149	green	22.2116	22.0068	0	22.253	22.4723	22.442	22.5079	22.6254	22.627	21.7136	20.6536	21.589	21.586	21.6178	21.2863	22.4617	22.3041	21.9004	22.0762	21.3637	21.3582	21.9686	22.1427	0	0	23.5639	21.7959
A0A1D6FXH7	TREMBLE	Ubiquitin-conjugating enzyme family protein OS=Zea mays OX=4577 GN=100284824 PE=4 SV=1	100284824	green	20.7601	20.9434	20.7301	21.1875	21.1999	21.26	21.2788	0	21.1178	20.2534	20.2452	20.4131	20.618	20.8694	20.2853	0	20.8788	20.8518	20.6027	20.3161	20.4189	21.3981	20.6813	21.6728	21.4553	0	21.2259
A0A1D6FXI1	TREMBLE	Ras-related protein RABD2c OS=Zea mays OX=4577 GN=100191848 PE=4 SV=1	100191848	lightgreen	21.7541	21.8068	21.6612	21.8637	21.9338	21.6703	22.0313	21.8591	22.0775	22.0381	21.8931	21.8381	21.947	21.6888	21.9768	22.333	21.9805	22.0076	21.8632	21.9209	21.8212	22.1287	22.0218	22.3217	22.1579	22.3583	22.3013
A0A1D6FXL7	TREMBLE	Senescence enhanced2a OS=Zea mays OX=4577 GN=542001 PE=4 SV=1	542001	cyan	18.7922	0	18.9352	0	0	0	0	0	0	0	0	18.4283	17.5395	18.8694	17.9392	18.8998	0	18.2583	17.7272	18.6689	18.8643	0	0	0	0	0	0
A0A1D6FXM6	TREMBLE	Vacuolar protein-sorting protein 33 OS=Zea mays OX=4577 GN=ZEAMMB73_Zm00001d011177 PE=3 SV=1	Zm00001d011177	yellow	19.9364	20.1936	20.0336	20.1803	20.1484	20.1662	20.2987	20.2996	20.4571	20.1731	19.9667	20.1403	19.9865	20.2285	19.6636	20.4726	19.9095	19.8505	20.2723	20.0143	20.1187	20.4355	20.2132	19.965	20.1229	19.6074	19.7996
A0A1D6FXN9	TREMBLE	PREDICTED: UPF0587 protein C1orf123 homolog [Setaria italica](predicted) OS=Zea mays OX=4577 GN=100276599 PE=4 SV=1	100276599	green	22.0849	22.0555	21.8466	22.2344	22.3119	21.8712	22.3466	22.0997	22.5151	22.0155	21.7919	21.842	21.9685	21.955	21.9754	22.5593	21.9531	22.0516	22.0948	21.9948	22.0755	22.3567	22.2004	22.5924	22.6719	22.7839	22.6355
A0A1D6FXP0	TREMBLE	Elongation factor Ts, mitochondrial OS=Zea mays OX=4577 GN=EFTS PE=3 SV=1	EFTS	salmon4	18.4546	0	0	0	0	0	0	0	0	0	18.5521	18.4691	18.3406	18.7718	0	19.3872	0	0	0	0	0	0	0	0	18.3426	0	0
A0A1D6FXP9	TREMBLE	Carbamoyl-phosphate synthase large chain chloroplastic OS=Zea mays OX=4577 GN=103636016 PE=3 SV=1	103636016	black	22.0303	22.1975	21.8852	22.1061	21.9533	21.9461	22.1284	22.0155	22.4368	22.2279	22.1858	22.1953	22.2565	22.4366	22.1003	22.8089	22.2327	22.337	22.1513	22.3277	22.1352	21.9468	21.9749	21.8299	22.3391	22.1275	22.0144
A0A1D6FY00	TREMBLE	Protein ROOT HAIR DEFECTIVE 3 homolog OS=Zea mays OX=4577 GN=ZEAMMB73_Zm00001d011213 PE=3 SV=1	Zm00001d011213	white	21.3423	21.3022	21.6821	21.4582	21.0606	21.4422	21.0934	20.3875	21.4779	21.5581	21.073	21.4008	21.3752	21.2593	21.5203	21.8662	21.5465	21.3871	21.859	21.6847	21.8654	21.6211	21.3679	21.3181	20.436	21.4296	21.4357
A0A1D6FY14	TREMBLE	ATP-dependent zinc metalloprotease FTSH 4 mitochondrial OS=Zea mays OX=4577 GN=ZEAMMB73_Zm00001d011220 PE=3 SV=1	Zm00001d011220	yellow	21.1525	21.1897	20.9219	21.5046	21.5577	21.1569	0	0	0	21.1154	21.2804	20.8466	21.2238	21.1048	21.4024	21.906	21.011	20.9869	20.5675	21.5637	21.0723	21.414	21.121	21.2619	21.3878	21.4396	21.8585
A0A1D6FYA4	TREMBLE	Porin1 OS=Zea mays OX=4577 GN=ZEAMMB73_Zm00001d011242 PE=4 SV=1	Zm00001d011242	lightcyan	20.9343	20.9439	20.7916	20.8334	20.9777	20.1213	21.336	21.1513	21.3112	21.4216	21.1956	21.3361	21.4877	20.4087	21.0505	22.2672	21.2044	21.2785	21.1125	21.4897	21.2972	21.3046	21.0133	21.0856	21.5425	21.4607	21.1082
A0A1D6FYA6	TREMBLE	Porin1 OS=Zea mays OX=4577 GN=ZEAMMB73_Zm00001d011242 PE=4 SV=1	Zm00001d011242	grey60	20.5008	20.5753	19.6417	20.9881	20.6783	20.6117	20.7916	20.8242	20.7997	20.6377	20.5026	20.5054	20.6456	20.8369	20.4947	21.0227	20.741	20.5301	20.6613	20.8846	20.6192	20.8575	20.3032	20.179	20.804	20.9747	20.6975
A0A1D6FYA9	TREMBLE	Coiled-coil domain-containing protein OS=Zea mays OX=4577 GN=ZEAMMB73_Zm00001d011243 PE=4 SV=1	Zm00001d011243	green	18.8862	18.5367	18.682	18.8645	19.1587	18.9354	18.9723	19.0576	19.578	18.2464	18.1354	18.5642	18.5327	18.639	18.2999	19.0223	18.4919	18.7601	18.5043	18.058	18.669	18.7429	18.7101	19.0153	19.1286	19.0676	18.9852
A0A1D6FYC2	TREMBLE	Sucrose nonfermenting 4-like protein OS=Zea mays OX=4577 GN=ZEAMMB73_Zm00001d011253 PE=4 SV=1	Zm00001d011253	blue	22.0999	22.411	21.9778	21.4091	21.5751	21.409	21.5848	22.1259	0	22.4189	22.9256	22.6355	22.8748	22.7336	22.9487	23.2875	22.7388	22.6266	22.9553	22.751	22.8906	22.2295	22.5476	22.3325	22.7571	23.0247	22.6431
A0A1D6FYF5	TREMBLE	Aldehyde dehydrogenase family 2 member C4 OS=Zea mays OX=4577 GN=ZEAMMB73_Zm00001d011259 PE=3 SV=1	Zm00001d011259	sienna3	0	0	0	20.2119	0	0	0	0	0	0	0	19.8379	20.7747	0	0	0	0	0	0	0	0	0	0	0	0	0	0
A0A1D6FYP9	TREMBLE	C3HC zinc finger-like OS=Zea mays OX=4577 GN=100273822 PE=4 SV=1	100273822	blue	0	21.4206	20.009	0	0	0	0	0	0	0	19.5553	20.6468	19.5559	19.9048	19.9856	20.0744	0	19.6307	19.7478	0	0	21.4278	0	20.9921	0	0	20.913
A0A1D6FZ26	TREMBLE	Autophagy 7 OS=Zea mays OX=4577 GN=100233231 PE=4 SV=1	100233231	cyan	19.2238	19.3854	18.1176	18.8064	17.8725	18.2602	18.1527	18.2892	18.0605	18.8829	18.8806	18.947	18.2946	19.0429	18.5973	18.9147	19.2442	18.8253	19.1782	18.9217	19.4239	19.3382	18.0836	17.7922	18.2426	16.978	17.4617
A0A1D6FZ31	TREMBLE	Autophagy 7 OS=Zea mays OX=4577 GN=100233231 PE=4 SV=1	100233231	darkmagenta	19.8356	19.7822	20.0428	19.7722	19.9123	20.1004	20.1982	20.1625	21.0533	19.695	18.3245	19.7554	19.6903	19.8989	19.2744	20.4974	20.0591	19.9679	19.8057	17.8172	20.2047	20.1306	19.8173	18.5492	18.5306	18.5712	19.5694
A0A1D6FZA7	TREMBLE	Electron transporter OS=Zea mays OX=4577 GN=ZEAMMB73_Zm00001d011352 PE=4 SV=1	Zm00001d011352	darkolivegreen	0	0	0	0	0	0	0	0	0	18.9964	0	19.1878	0	19.2283	0	0	0	0	19.4006	19.4646	19.3699	0	0	0	0	0	0
A0A1D6FZD6	TREMBLE	Zinc finger CCCH domain-containing protein 37 OS=Zea mays OX=4577 GN=ZEAMMB73_Zm00001d011355 PE=4 SV=1	Zm00001d011355	paleturquoise	0	20.9941	0	0	0	20.4846	0	0	20.3005	0	0	20.0404	20.466	0	19.4	0	0	20.3348	0	0	20.3397	0	0	0	0	0	0
A0A1D6FZF9	TREMBLE	Putative oxidoreductase, aldo/keto reductase family protein OS=Zea mays OX=4577 GN=ZEAMMB73_Zm00001d011363 PE=4 SV=1	Zm00001d011363	green	21.642	22.2644	21.932	21.5967	22.5129	22.418	22.6138	22.4977	23.0559	22.2849	21.5005	22.21	22.2956	22.4413	21.7134	22.7281	21.9659	22.1179	22.1026	22.257	22.3051	22.7214	22.4805	22.2538	22.8548	22.8686	22.9624
A0A1D6FZG9	TREMBLE	ATP-dependent zinc metalloprotease FTSH 11 chloroplastic/mitochondrial OS=Zea mays OX=4577 GN=103636076 PE=4 SV=1	103636076	thistle2	0	19.8904	19.3209	0	0	0	19.6183	0	0	18.3158	0	0	0	0	18.2661	0	0	0	0	0	0	0	0	0	0	0	0
A0A1D6FZH5	TREMBLE	Pectin lyase-like superfamily protein OS=Zea mays OX=4577 GN=ZEAMMB73_Zm00001d011369 PE=3 SV=1	Zm00001d011369	green	22.1974	22.2008	22.078	22.426	22.5256	22.4564	22.564	22.7397	23.1923	21.8983	21.8842	21.8695	21.7247	22.3152	22.2437	22.4214	22.3713	21.9559	21.9084	22.1965	22.1649	22.9512	22.7523	22.6242	22.8737	22.9424	23.1645
A0A1D6FZV4	TREMBLE	Beta-adaptin-like protein OS=Zea mays OX=4577 GN=ZEAMMB73_Zm00001d011411 PE=3 SV=1	Zm00001d011411	magenta	20.8293	20.5047	20.8109	20.7184	20.7067	21.0115	21.0418	20.8143	20.2613	20.6158	20.8341	20.5198	20.6578	20.5559	20.7244	19.9834	20.6767	21.1279	20.14	19.9972	20.83	20.5068	20.841	20.5736	19.8501	20.0077	20.2697
A0A1D6FZX1	TREMBLE	Cytochrome P450 family 72 subfamily A polypeptide 8 OS=Zea mays OX=4577 GN=ZEAMMB73_Zm00001d011417 PE=3 SV=1	Zm00001d011417	blue	22.0301	22.0739	0	0	0	0	0	0	0	22.2424	22.1505	22.2779	22.1998	0	21.9747	22.3985	22.1928	21.9943	22.7142	22.1223	22.323	21.7577	22.1418	22.2619	22.9411	22.5372	22.4488
A0A1D6G0C4	TREMBLE	MAG2-interacting protein 2 OS=Zea mays OX=4577 GN=100193870 PE=4 SV=1	100193870	darkred	0	0	19.1434	19.5798	0	0	0	0	0	19.7153	0	0	0	0	0	0	0	0	0	19.2316	19.3678	0	0	19.546	20.2994	0	19.6165
A0A1D6G0H8	TREMBLE	PREDICTED: proteasome assembly chaperone 4 [Oryza brachyantha](predicted) OS=Zea mays OX=4577 GN=ZEAMMB73_Zm00001d011478 PE=4 SV=1	Zm00001d011478	green	21.1178	21.0738	21.2003	21.376	21.5094	22.3452	21.4277	21.4397	21.5317	21.9176	21.1327	20.8271	20.8154	20.9007	20.8941	22.2535	21.5965	20.9202	20.7846	21.2126	21.3446	20.8487	21.7416	21.8138	22.3932	22.3078	21.7238
A0A1D6G0J1	TREMBLE	Transducin/WD40 repeat-like superfamily protein OS=Zea mays OX=4577 GN=ZEAMMB73_Zm00001d011483 PE=4 SV=1	Zm00001d011483	darkorange2	0	0	17.8791	0	0	0	0	0	0	17.584	0	17.7763	0	0	0	0	0	0	0	0	0	0	0	0	0	0	0
A0A1D6G0M4	TREMBLE	Transducin/WD40 repeat-like superfamily protein OS=Zea mays OX=4577 GN=ZEAMMB73_Zm00001d011483 PE=4 SV=1	Zm00001d011483	blue	21.7636	0	21.3319	0	0	0	0	0	0	21.6517	21.9245	21.3085	21.6116	21.172	0	0	21.6153	21.0766	21.6353	21.6945	21.8722	21.9321	21.705	0	22.1304	0	0
A0A1D6G0W5	TREMBLE	Iron-sulfur cluster assembly protein 1 OS=Zea mays OX=4577 GN=100273266 PE=4 SV=1	100273266	steelblue	22.7565	0	0	22.5861	0	22.5743	22.4452	0	0	0	0	0	0	0	0	0	0	23.3289	22.4585	0	0	0	0	0	0	0	0
A0A1D6G0X6	TREMBLE	Putative DUF1296 domain containing family protein OS=Zea mays OX=4577 GN=103636139 PE=4 SV=1	103636139	cyan	19.6745	20.0029	0	0	19.4532	0	0	0	0	19.6098	19.4572	0	19.5913	19.6607	19.8551	20.7841	20.345	19.804	20.0658	0	0	0	0	0	0	0	0
A0A1D6G106	TREMBLE	Protein VACUOLELESS1 OS=Zea mays OX=4577 GN=103636149 PE=3 SV=1	103636149	darkolivegreen	18.0985	18.9564	19.6557	17.8086	18.4635	19.4152	19.0911	18.6674	18.4052	20.4394	19.7868	19.6733	19.8523	19.7009	19.1338	19.6826	17.8931	17.9952	19.6835	18.9644	19.3992	18.7782	19.4391	18.6378	18.4583	18.5939	19.6113
A0A1D6G1A9	TREMBLE	Putative DUF1421 domain family protein OS=Zea mays OX=4577 GN=ZEAMMB73_Zm00001d011562 PE=4 SV=1	Zm00001d011562	green	21.2116	21.1783	20.8779	21.3903	21.0064	21.1826	21.0012	20.889	21.367	20.4173	20.8467	20.8477	20.5584	20.4611	19.9841	20.2408	0	20.8279	21.2116	21.191	21.4721	18.9596	21.079	20.8023	21.3552	21.6929	21.3407
A0A1D6G1G6	TREMBLE	Monothiol glutaredoxin-S17 OS=Zea mays OX=4577 GN=ZEAMMB73_Zm00001d011577 PE=4 SV=1	Zm00001d011577	bisque4	0	0	0	0	0	0	0	0	0	0	0	17.9831	0	0	0	18.7329	0	0	0	17.8912	17.8862	0	0	0	0	0	0
A0A1D6G1Q0	TREMBLE	Aspartic proteinase nepenthesin-2 OS=Zea mays OX=4577 GN=ZEAMMB73_Zm00001d011599 PE=3 SV=1	Zm00001d011599	darkolivegreen	21.3267	0	0	0	22.1459	0	22.0882	21.9587	21.9272	0	0	0	0	0	0	0	21.1688	0	0	0	0	21.991	0	21.7373	0	22.1977	22.1794
A0A1D6G2B7	TREMBLE	Glutamate synthase 1 [NADH] chloroplastic OS=Zea mays OX=4577 GN=103636185 PE=4 SV=1	103636185	blue	21.1058	21.0071	21.2952	21.0613	20.7432	21.1673	20.7506	21.5462	20.6925	21.2315	21.4352	21.0866	21.3207	21.5793	21.3819	22.0186	21.6548	21.5096	21.5429	21.5042	21.5304	21.8144	21.2622	21.3487	21.8351	20.8783	21.1432
A0A1D6G2C6	TREMBLE	Glutamate synthase 1 [NADH] chloroplastic OS=Zea mays OX=4577 GN=103636185 PE=4 SV=1	103636185	blue	20.7899	20.887	20.8606	20.8539	20.2541	20.9471	20.5503	21.4148	20.5281	20.9004	20.8486	20.8392	21.0229	21.163	21.14	21.5709	21.3534	21.4868	21.1201	21.3284	21.2206	21.1121	20.9695	20.5353	21.5148	20.878	21.0695
A0A1D6G2R2	TREMBLE	Phosphoethanolamine N-methyltransferase 3 OS=Zea mays OX=4577 GN=ZEAMMB73_Zm00001d011642 PE=4 SV=1	Zm00001d011642	blue	20.6781	21.5212	20.612	20.4749	19.2019	20.6315	20.1146	19.7886	19.7222	19.3708	19.7395	19.448	19.1765	19.8437	19.5231	19.2761	19.8116	19.4614	19.1589	18.831	18.717	0	18.9389	18.2124	18.9774	19.0907	18.4802
A0A1D6G2V6	TREMBLE	GDSL esterase/lipase APG OS=Zea mays OX=4577 GN=ZEAMMB73_Zm00001d011661 PE=4 SV=1	Zm00001d011661	magenta	22.6722	22.3779	22.345	22.5029	22.4404	22.3165	22.5522	22.3908	22.1747	18.3598	19.2346	0	0	18.6199	18.7484	0	0	18.6434	0	19.5615	18.9718	0	18.1713	0	0	0	0
A0A1D6G2W2	TREMBLE	Putative CRAL/TRIO domain containing, Sec14p-like phosphatidylinositol transfer family protein OS=Zea mays OX=4577 GN=103636210 PE=4 SV=1	103636210	green	0	23.0834	23.1191	24.0517	0	23.4593	23.9598	0	24.2433	0	22.3833	22.5403	22.6094	22.4448	22.6604	23.1858	0	0	0	0	22.7215	0	23.5745	0	24.3473	0	24.2444
A0A1D6G2W8	TREMBLE	DNAJ heat shock N-termianl domain-containing protein OS=Zea mays OX=4577 GN=103636214 PE=4 SV=1	103636214	steelblue	0	0	0	0	0	0	0	0	0	20.7736	20.0003	0	20.3178	0	0	0	0	0	0	0	0	20.4201	0	0	19.964	0	0
A0A1D6G2X5	TREMBLE	AP-1 complex subunit mu-2 OS=Zea mays OX=4577 GN=100272707 PE=4 SV=1	100272707	salmon4	0	0	0	16.1754	0	17.0777	0	16.1347	0	16.8163	0	0	0	0	0	0	0	0	15.1786	15.8522	0	17.228	0	0	0	0	0
A0A1D6G2Y3	TREMBLE	RNA polymerase II transcriptio0l coactivator KELP OS=Zea mays OX=4577 GN=100384655 PE=4 SV=1	100384655	green	21.493	21.5547	21.6315	21.8967	22.5612	22.1384	22.2307	22.1313	22.6494	21.1134	20.8586	20.9157	20.9106	21.1028	20.6668	21.9741	21.1403	21.069	21.0318	20.6881	20.6617	21.0424	21.5135	21.6555	21.5182	22.03	21.2454
A0A1D6G2Y9	TREMBLE	Regulator of Vps4 activity in the MVB pathway protein OS=Zea mays OX=4577 GN=ZEAMMB73_Zm00001d011684 PE=4 SV=1	Zm00001d011684	plum1	19.1792	16.0359	19.0193	17.1292	18.5088	18.5837	0	17.1752	17.3053	0	0	0	16.0861	15.8853	16.407	16.6626	16.5946	0	16.7581	15.7317	18.104	15.5205	18.2386	0	16.9883	18.902	17.0145
A0A1D6G324	TREMBLE	Putative casein kinase family protein OS=Zea mays OX=4577 GN=ZEAMMB73_Zm00001d011696 PE=4 SV=1	Zm00001d011696	thistle2	0	0	0	0	0	0	0	0	22.6961	0	22.5924	0	0	20.8159	0	0	0	0	0	0	0	0	0	0	0	0	0
A0A1D6G329	TREMBLE	Survival protein SurE-like phosphatase/nucleotidase OS=Zea mays OX=4577 GN=100284704 PE=4 SV=1	100284704	darkred	20.8712	21.603	20.1299	19.8477	20.5687	21.3541	21.5398	21.7428	21.1708	21.2522	20.468	20.974	20.7244	20.5389	20.7906	21.9089	20.8607	20.8735	19.9575	21.2993	20.2005	20.4942	20.8102	21.3996	0	20.0038	21.3196
A0A1D6G359	TREMBLE	FAM91A1-like protein OS=Zea mays OX=4577 GN=ZEAMMB73_Zm00001d011703 PE=4 SV=1	Zm00001d011703	violet	19.5734	20.131	18.876	19.7068	19.9567	20.0612	19.7591	20.0822	20.2504	19.971	19.6567	20.0542	19.9819	20.2548	20.4411	20.7036	20.102	20.0251	20.2961	20.1289	20.2524	19.1267	19.8685	19.7921	20.0746	20.3401	20.0823
A0A1D6G362	TREMBLE	WD-40 repeat-containing protein MSI4 OS=Zea mays OX=4577 GN=541934 PE=4 SV=1	541934	blue	21.3965	21.5258	21.1816	21.9412	22.3028	21.8644	22.1677	22.0657	22.625	21.6015	21.4674	21.3336	21.3086	21.6377	21.0331	21.5052	21.7011	21.2655	21.5101	21.1807	21.1454	21.497	20.7685	20.8458	20.5437	20.4745	21.356
A0A1D6G372	TREMBLE	Putative mitochondrial-processing peptidase subunit beta mitochondrial OS=Zea mays OX=4577 GN=ZEAMMB73_Zm00001d011706 PE=4 SV=1	Zm00001d011706	royalblue	20.3292	20.4938	20.0215	20.4521	20.5249	20.5931	20.5242	20.5084	20.8241	20.2945	19.9121	20.3803	20.1921	20.4687	20.2439	20.6948	20.3447	20.3088	20.5505	20.9117	20.3522	20.5014	20.1755	19.4044	20.8877	20.6814	19.9486
A0A1D6G373	TREMBLE	Putative mitochondrial-processing peptidase subunit beta mitochondrial OS=Zea mays OX=4577 GN=ZEAMMB73_Zm00001d011706 PE=3 SV=1	Zm00001d011706	darkgreen	19.818	19.6749	19.475	20.0525	18.6057	18.6391	18.5977	0	0	19.7635	19.125	18.0977	18.8221	20.029	19.4795	21.0282	0	20.4379	19.9896	19.3355	20.1013	18.0526	19.1628	18.5806	20.5713	20.1009	19.2381
A0A1D6G380	TREMBLE	Cytidine deami0se 1 OS=Zea mays OX=4577 GN=ZEAMMB73_Zm00001d011710 PE=4 SV=1	Zm00001d011710	green	20.6131	20.2297	20.9665	20.6384	20.7014	21.2252	21.0762	20.5513	20.6273	22.3876	22.0009	21.9111	21.9277	22.1275	21.9	21.09	22.216	22.2908	21.6649	22.1828	21.9212	21.2898	20.5842	20.3635	20.4079	20.3638	20.2955
A0A1D6G3A9	TREMBLE	Ras-related protein RABG3a OS=Zea mays OX=4577 GN=ZEAMMB73_Zm00001d011717 PE=4 SV=1	Zm00001d011717	darkorange2	0	0	20.7654	0	0	0	0	0	0	21.1708	21.2461	21.2431	21.2751	21.0456	21.3218	0	0	0	0	0	0	0	0	0	0	0	21.5808
A0A1D6G3N4	TREMBLE	Putative alphaalpha-trehalose-phosphate synthase [UDP-forming] 7 OS=Zea mays OX=4577 GN=ZEAMMB73_Zm00001d011759 PE=4 SV=1	Zm00001d011759	midnightblue	21.4419	20.9531	20.904	21.1418	20.7391	0	0	20.2044	21.1502	20.796	20.6592	20.5894	20.7807	20.9706	20.14	19.7398	20.5853	20.9011	20.9125	16.7677	20.9487	21.0746	20.8647	21.2981	21.0895	0	20.6769
A0A1D6G3Q3	TREMBLE	DNAJ subfamily C member 7 OS=Zea mays OX=4577 GN=ZEAMMB73_Zm00001d011767 PE=4 SV=1	Zm00001d011767	green	20.4316	20.5363	20.4065	20.5679	21.0463	20.6316	20.7326	20.6934	21.2015	19.9517	19.8018	20.3806	20.3458	20.553	20.4081	20.803	20.5703	19.85	20.2647	20.3892	20.4081	20.7902	20.5009	20.7635	20.8111	20.4989	20.9921
A0A1D6G3U9	TREMBLE	Transducin family protein / WD-40 repeat family protein OS=Zea mays OX=4577 GN=100381463 PE=4 SV=1	100381463	blue	21.1555	20.7806	21.3155	21.5584	21.7285	20.9888	22.3746	22.4829	22.0847	20.5914	20.2668	20.4847	20.5993	20.6056	20.3144	20.1038	20.5912	20.3656	20.8573	20.9642	20.8347	20.6603	20.627	20.8351	21.1787	21.2365	21.1918
A0A1D6G3X0	TREMBLE	UDP-D-apiose/UDP-D-xylose synthase 2 OS=Zea mays OX=4577 GN=100282841 PE=4 SV=1	100282841	blue	20.7464	21.0541	21.2094	21.6333	21.4519	21.3652	21.7477	21.6818	21.517	21.7519	21.6791	21.86	21.8821	22.0735	21.8905	22.5911	22.0164	21.836	21.9055	22.0453	21.9195	21.7557	21.985	21.7592	22.4019	22.3706	21.8591
A0A1D6G3Y5	TREMBLE	Putative mitochondrial processing peptidase alpha subunit family protein OS=Zea mays OX=4577 GN=ZEAMMB73_Zm00001d011796 PE=4 SV=1	Zm00001d011796	green	22.8993	22.8157	22.4103	23.1756	23.366	0	23.4218	23.5691	23.5685	22.6324	22.8663	22.8617	22.7716	23.2305	23.0839	23.8751	23.1505	22.7019	22.7753	23.2183	23.2507	23.4727	23.146	23.3754	23.5956	23.6562	23.6725
A0A1D6G406	TREMBLE	40S ribosomal protein S10-1 OS=Zea mays OX=4577 GN=100273505 PE=4 SV=1	100273505	blue	22.3023	22.4753	22.2528	22.7137	22.7784	22.5109	22.8551	22.8249	23.082	21.8974	21.4938	21.776	21.9015	21.9514	22.1546	22.254	21.7013	21.6876	21.7604	21.8556	21.9355	21.8936	21.7449	21.953	22.0076	22.1575	22.2227
A0A1D6G421	TREMBLE	Copine (Calcium-dependent phospholipid-binding protein) family OS=Zea mays OX=4577 GN=100501644 PE=4 SV=1	100501644	darkmagenta	20.4	20.4602	20.8478	21.0167	20.5618	20.8345	21.5007	21.791	22.0325	20.5063	20.5063	20.2377	20.185	20.4746	20.8765	21.2671	20.3061	19.8322	0	0	0	0	0	0	0	21.2218	0
A0A1D6G422	TREMBLE	Copine (Calcium-dependent phospholipid-binding protein) family OS=Zea mays OX=4577 GN=100501644 PE=4 SV=1	100501644	orangered4	0	0	0	0	22.773	0	0	0	0	21.4803	21.5058	0	23.0001	0	0	22.3374	0	0	0	21.6389	0	22.6951	0	0	22.3898	23.4232	22.6628
A0A1D6G430	TREMBLE	Phosphatidylserine decarboxylase proenzyme 3 OS=Zea mays OX=4577 GN=100275554 PE=4 SV=1	100275554	thistle2	17.4606	17.3183	18.6716	19.1331	18.6278	18.2253	17.4951	0	17.2448	19.1609	17.5474	18.5895	17.4068	17.7449	17.536	18.0976	0	18.6146	18.593	19.2761	19.2761	17.7776	18.7655	19.2923	19.047	18.5261	18.1192
A0A1D6G4A0	TREMBLE	Villin-2 OS=Zea mays OX=4577 GN=ZEAMMB73_Zm00001d011854 PE=4 SV=1	Zm00001d011854	magenta	22.1581	22.2909	22.0354	22.5729	22.7518	22.6393	22.6225	23.0324	22.6305	22.2996	22.4525	22.552	21.6524	22.282	22.5636	22.1256	22.5626	22.5791	21.9641	21.6317	21.7755	22.1705	22.1732	22.1004	22.0574	20.6016	20.588
A0A1D6G4E1	TREMBLE	Villin-2 OS=Zea mays OX=4577 GN=ZEAMMB73_Zm00001d011854 PE=4 SV=1	Zm00001d011854	darkmagenta	20.8975	21.1219	20.9884	21.0237	20.6985	21.0503	21.2407	21.0728	20.4176	20.2655	20.7952	20.5683	20.7958	20.5954	20.8811	21.1363	20.4617	20.4645	20.5294	20.5349	20.4218	20.3038	20.5855	20.1323	20.3135	19.7877	20.6719
A0A1D6G4E4	TREMBLE	Villin-2 OS=Zea mays OX=4577 GN=ZEAMMB73_Zm00001d011854 PE=4 SV=1	Zm00001d011854	sienna3	0	21.9976	0	22.0589	0	21.3655	0	0	0	21.1297	21.1488	0	21.6657	0	21.729	0	0	21.4916	0	0	0	0	0	0	0	0	0
A0A1D6G4I9	TREMBLE	Putative ADP-ribosylation factor GTPase-activating protein AGD11 OS=Zea mays OX=4577 GN=100274407 PE=3 SV=1	100274407	cyan	23.2936	23.3588	23.0986	23.5084	23.6351	23.2774	23.7781	23.8155	24.0185	23.4818	23.374	23.2591	23.4354	23.3119	23.4501	23.4206	23.4543	23.4165	23.403	23.4675	23.4339	23.7792	23.6995	23.6853	23.8489	23.9074	24.1083
A0A1D6G4J7	TREMBLE	Mitochondrial pyruvate carrier OS=Zea mays OX=4577 GN=ZEAMMB73_Zm00001d011856 PE=3 SV=1	Zm00001d011856	royalblue	19.491	19.6033	19.9423	20.235	20.2373	20.5888	0	20.2046	20.2667	20.6334	20.3512	20.6341	20.5175	20.314	20.9054	19.9598	19.4223	20.3971	20.1198	18.9036	19.3364	19.2895	18.8076	18.9762	20.631	20.0688	0
A0A1D6G4L6	TREMBLE	Protein OSB2 chloroplastic OS=Zea mays OX=4577 GN=100278261 PE=4 SV=1	100278261	paleturquoise	0	0	18.9695	0	0	0	0	0	0	0	0	0	19.0464	0	0	0	0	0	0	0	0	0	0	19.1124	19.1708	0	0
A0A1D6G4L9	TREMBLE	Protein OSB2 chloroplastic OS=Zea mays OX=4577 GN=100278261 PE=4 SV=1	100278261	green	19.8704	20.1421	19.9604	20.1146	19.8517	19.5905	19.7451	19.9598	19.9364	19.4428	19.5753	19.5215	19.4671	19.5128	19.0959	20.0004	19.56	19.4051	19.5531	19.5848	19.8838	19.7549	19.7346	19.8036	19.515	20.0117	19.8856
A0A1D6G4Q4	TREMBLE	S-formylglutathione hydrolase OS=Zea mays OX=4577 GN=100282053 PE=3 SV=1	100282053	cyan	21.6595	21.4151	21.619	20.3429	21.981	21.9588	21.5894	22.0188	21.9712	21.0124	21.4081	21.2083	21.5579	20.6667	21.3776	22.0224	20.8837	21.06	21.1909	21.3687	20.8286	21.5663	21.4075	21.7789	21.8001	21.4808	22.1038
A0A1D6G4S2	TREMBLE	Eukaryotic aspartyl protease family protein OS=Zea mays OX=4577 GN=ZEAMMB73_Zm00001d011903 PE=3 SV=1	Zm00001d011903	yellow	0	0	0	0	0	0	20.8771	0	0	0	0	0	20.5405	0	0	0	0	0	0	0	0	0	0	19.3029	0	0	0
A0A1D6G4W1	TREMBLE	WD repeat-containing protein domain phosphoinositide-interacting protein 3 OS=Zea mays OX=4577 GN=ZEAMMB73_Zm00001d011920 PE=4 SV=1	Zm00001d011920	green	21.7303	21.7861	21.6209	22.149	22.0897	21.8676	22.1682	21.9588	22.249	21.4545	21.4407	21.3847	21.6786	21.5983	21.5167	22.0734	21.7457	21.7107	21.7187	21.7	21.6785	22.0234	21.9024	22.0926	22.0753	22.1211	22.1411
A0A1D6G508	TREMBLE	Prefoldin chaperone subunit family protein OS=Zea mays OX=4577 GN=100383656 PE=4 SV=1	100383656	darkred	19.0992	18.7846	18.9641	18.4183	18.7268	18.1303	0	0	0	0	0	0	18.021	0	0	0	0	0	18.6022	17.7993	0	0	18.2789	18.4021	18.3208	18.6569	0
A0A1D6G554	TREMBLE	Ubiquitin carrier protein OS=Zea mays OX=4577 GN=100283953 PE=4 SV=1	100283953	orange	22.9884	0	0	0	23.3208	23.1363	23.4001	23.678	0	23.1936	23.81	23.7022	23.919	22.1692	23.5905	22.4995	23.3546	22.4033	0	23.9654	23.6688	23.6395	22.6669	23.1381	0	22.7647	23.3771
A0A1D6G555	TREMBLE	Ubiquitin carrier protein OS=Zea mays OX=4577 GN=100283953 PE=3 SV=1	100283953	white	22.3846	20.9807	21.8152	21.3357	0	21.881	22.3983	0	0	0	21.5482	21.3311	21.4098	0	21.3411	22.0206	21.3825	21.416	21.5283	21.4929	21.3191	0	21.5492	0	22.0891	21.9141	0
A0A1D6G5A3	TREMBLE	GYF domain-containing protein OS=Zea mays OX=4577 GN=103636339 PE=4 SV=1	103636339	darkslateblue	19.4529	19.1588	17.7081	17.3007	0	19.264	0	0	0	17.8031	17.3505	17.3993	17.4755	0	17.1802	0	0	18.2733	0	17.4976	19.5404	0	0	0	0	17.9172	18.2953
A0A1D6G5L8	TREMBLE	GYF domain-containing protein OS=Zea mays OX=4577 GN=100280040 PE=4 SV=1	100280040	royalblue	19.8975	0	20.3241	0	19.8414	0	19.6482	0	0	20.2086	20.4102	0	0	19.549	0	0	19.7934	0	20.3464	20.1964	0	0	0	0	0	0	19.6568
A0A1D6G5P7	TREMBLE	Pentatricopeptide repeat (PPR) superfamily protein OS=Zea mays OX=4577 GN=ZEAMMB73_Zm00001d012002 PE=4 SV=1	Zm00001d012002	sienna3	20.488	19.7558	0	18.4527	20.0911	0	0	20.5727	20.242	18.6726	19.9188	19.8863	19.8776	19.9935	17.7333	20.7424	19.9851	19.9298	20.2217	0	20.1271	20.0396	20.0393	0	19.9588	20.0909	20.1286
A0A1D6G5W6	TREMBLE	Dynamin-related protein 3A OS=Zea mays OX=4577 GN=ZEAMMB73_Zm00001d012027 PE=3 SV=1	Zm00001d012027	green	20.4376	20.4392	20.4101	19.9225	20.201	20.9286	20.6447	20.537	20.581	20.811	20.5195	20.5319	20.6747	20.493	20.6264	19.5114	20.3844	20.8263	21.1127	20.5774	20.9745	20.3323	20.3475	20.0449	19.8175	20.0126	20.0304
A0A1D6G646	TREMBLE	Stearoyl-acyl-carrier-protein desaturase2 OS=Zea mays OX=4577 GN=100192652 PE=4 SV=1	100192652	midnightblue	21.499	22.1854	22.5229	21.7911	20.5618	22.272	21.7463	22.4546	21.7057	21.987	21.7192	22.0726	22.0544	22.4773	22.1861	22.6006	21.5768	21.9091	22.8417	22.9848	22.8895	21.7309	22.1149	20.0078	21.9161	20.7641	20.121
A0A1D6G647	TREMBLE	Stearoyl-acyl-carrier-protein desaturase2 OS=Zea mays OX=4577 GN=100192652 PE=4 SV=1	100192652	cyan	22.4707	22.7698	22.9186	22.2695	21.426	22.6717	22.0998	22.8625	22.0608	22.6584	22.6698	22.7074	22.6169	22.983	22.398	22.9029	22.375	22.6184	23.1745	23.1247	23.1026	22.4953	22.8433	21.4345	22.5189	21.7585	21.4252
A0A1D6G651	TREMBLE	Stearoyl-acyl-carrier-protein desaturase2 OS=Zea mays OX=4577 GN=100192652 PE=4 SV=1	100192652	green	22.0288	22.0397	22.1003	21.7247	21.0307	21.8209	21.2605	21.8112	21.4318	21.7554	22.033	22.1168	21.9576	22.1048	21.8244	21.4895	21.7273	21.8831	22.7273	22.4254	22.3732	22.0732	22.1716	20.9214	21.8828	21.1033	21.1311
A0A1D6G673	TREMBLE	Small ubiquitin-related modifier 2 OS=Zea mays OX=4577 GN=100281934 PE=4 SV=1	100281934	blue	20.6075	20.939	20.9986	21.5172	20.9267	21.2026	21.1541	21.2117	21.3822	20.8312	20.5261	21.1266	20.8272	21.1452	20.7702	20.7144	20.7627	20.8223	21.2753	20.8953	20.9012	20.4457	20.5991	20.4691	20.9833	20.9075	21.1251
A0A1D6G6A5	TREMBLE	AP-4 complex subunit epsilon OS=Zea mays OX=4577 GN=103636362 PE=3 SV=1	103636362	yellow	19.3708	19.6829	18.9283	19.0388	19.1999	19.5525	19.6092	19.8222	19.5744	19.426	19.0296	19.4378	19.2616	19.5051	19.3275	19.4	19.3106	19.114	19.1277	19.304	19.1023	19.0363	19.073	18.8085	19.4672	19.2544	19.34
A0A1D6G6A7	TREMBLE	AP-4 complex subunit epsilon OS=Zea mays OX=4577 GN=103636362 PE=3 SV=1	103636362	grey60	19.7284	18.5984	19.6551	18.9631	18.4487	19.8164	18.8068	20.154	20.0302	18.849	19.1441	19.6667	19.4169	19.7152	19.7273	20.0632	19.1662	19.5664	18.7044	19.7093	18.8827	18.8453	18.7028	19.9265	19.9846	0	18.9592
A0A1D6G6B1	TREMBLE	Peptidylprolyl isomerase OS=Zea mays OX=4577 GN=ZEAMMB73_Zm00001d012064 PE=4 SV=1	Zm00001d012064	darkmagenta	19.6003	19.8112	19.8876	20.1084	19.9553	20.1526	20.2506	20.1204	20.0298	19.5694	19.2518	19.7164	19.6135	19.8251	20.229	20.2417	19.4303	19.8101	18.8451	19.3652	18.9519	19.0296	18.6645	18.13	19.4574	19.0897	18.512
A0A1D6G6B9	TREMBLE	Pyrophosphate-energized vacuolar membrane proton pump 1 OS=Zea mays OX=4577 GN=ZEAMMB73_Zm00001d012070 PE=4 SV=1	Zm00001d012070	darkturquoise	0	0	21.412	0	0	0	22.1363	22.2001	21.8265	21.308	0	0	0	0	0	0	0	0	0	21.6293	21.5718	0	0	0	0	21.1968	0
A0A1D6G6H2	TREMBLE	FAD/NAD(P)-binding oxidoreductase family protein OS=Zea mays OX=4577 GN=ZEAMMB73_Zm00001d012099 PE=4 SV=1	Zm00001d012099	salmon4	19.581	19.8634	19.6108	19.3384	19.9767	19.96	20.124	0	0	0	0	0	0	0	0	0	0	0	19.5082	19.0919	19.1394	0	19.2272	0	0	0	0
A0A1D6G6M3	TREMBLE	E3 ubiquitin-protein ligase RGLG1 OS=Zea mays OX=4577 GN=ZEAMMB73_Zm00001d012101 PE=4 SV=1	Zm00001d012101	paleturquoise	20.7196	21.1577	0	21.6011	21.704	20.9864	22.1607	21.7864	22.2051	20.3944	20.5925	0	20.0628	0	20.6569	20.4742	21.2251	20.4304	20.7797	20.6121	0	0	0	0	0	0	0
A0A1D6G6Q4	TREMBLE	GPI transamidase component PIG-S-related OS=Zea mays OX=4577 GN=100383527 PE=4 SV=1	100383527	black	19.7146	20.5174	20.213	20.6797	20.4546	20.498	21.0025	20.2223	21.3245	20.2803	19.0369	19.4442	20.234	20.3442	19.1504	19.5878	19.4598	0	20.7209	20.6541	20.985	21.2541	19.6557	20.9652	21.1247	21.1228	21.1134
A0A1D6G6W4	TREMBLE	4-coumarate--CoA ligase-like 9 OS=Zea mays OX=4577 GN=ZEAMMB73_Zm00001d012144 PE=4 SV=1	Zm00001d012144	green	20.1749	20.3748	20.269	18.0541	0	0	0	18.4436	18.099	19.9938	19.6778	19.4712	0	17.922	19.6758	18.3951	18.2387	20.0504	18.9845	20.1596	18.7511	17.5843	17.7319	0	18.8037	17.5775	18.2372
A0A1D6G766	TREMBLE	Beta-glucosidase 42 OS=Zea mays OX=4577 GN=ZEAMMB73_Zm00001d012159 PE=3 SV=1	Zm00001d012159	coral1	19.6328	20.0159	19.7027	19.3353	18.8365	19.3895	19.1853	18.9045	19.4211	19.0493	18.8779	19.3646	19.7107	19.3763	18.8336	19.3669	19.7759	19.5382	20.1017	20.2505	20.0509	19.6245	19.6782	19.4946	19.57	19.7669	19.3873
A0A1D6G792	TREMBLE	Calreticulin OS=Zea mays OX=4577 GN=100273288 PE=3 SV=1	100273288	darkmagenta	0	0	19.5123	0	19.737	20.3415	19.6362	19.2079	19.3918	19.7586	20.5658	20.7425	19.8193	20.5325	0	0	19.5646	0	0	20.98	19.3122	19.9804	0	0	0	20.391	0
A0A1D6G7D0	TREMBLE	Diphosphocytidyl methyl erythritol synthase2 OS=Zea mays OX=4577 GN=103636414 PE=3 SV=1	103636414	yellow	19.0352	19.3281	19.329	19.5649	19.3604	19.1205	17.2059	0	0	18.9382	19.2061	19.3925	0	19.2917	0	0	19.2128	0	19.1327	19.4394	19.2416	0	19.2183	19.4596	19.8135	19.368	19.676
A0A1D6G7G7	TREMBLE	Putative methyltransferase PMT25 OS=Zea mays OX=4577 GN=ZEAMMB73_Zm00001d012211 PE=4 SV=1	Zm00001d012211	magenta	18.9262	19.3333	18.812	0	18.6739	19.3342	0	18.4211	18.0745	18.5118	0	18.4266	18.3948	18.0472	19.1526	18.8203	0	17.8584	0	17.8989	18.98	0	17.7371	0	0	0	0
A0A1D6G7R8	TREMBLE	Serine hydroxymethyltransferase 7 OS=Zea mays OX=4577 GN=ZEAMMB73_Zm00001d012247 PE=4 SV=1	Zm00001d012247	blue	18.9516	18.709	19.1481	18.4502	18.2909	18.1994	18.2234	18.9075	19.5637	17.6014	0	0	18.1317	18.3008	18.4163	17.9298	0	0	17.5597	17.3689	17.6447	18.3941	17.2319	17.4396	17.7701	0	17.5515
A0A1D6G7U2	TREMBLE	DUF668 family protein [Medicago truncatula](predicted) OS=Zea mays OX=4577 GN=103636441 PE=4 SV=1	103636441	green	21.1587	21.2414	0	0	21.5562	0	21.4477	0	0	20.7749	20.6727	20.7489	20.9025	20.7312	21.1341	21.2873	20.8157	20.5095	21.0846	21.1301	0	0	0	20.676	20.7002	21.3788	21.522
A0A1D6G7U8	TREMBLE	PREDICTED: cyclic nucleotide-gated cation channel beta-1 isoform X3 [Ricinus communis](predicted) OS=Zea mays OX=4577 GN=103636442 PE=4 SV=1	103636442	black	20.822	20.1954	20.5918	21.0428	22.1282	20.9699	21.2661	20.9067	21.9539	21.6875	21.5136	21.6747	22.1897	22.4687	22.5567	23.5386	23.2818	23.0156	19.9734	19.7839	0	21.4708	20.9265	22.3219	22.0856	21.6266	22.0145
A0A1D6G7V4	TREMBLE	Putative snRK/SAPK family protein kinase OS=Zea mays OX=4577 GN=103636445 PE=3 SV=1	103636445	darkslateblue	22.2213	22.513	22.411	22.4746	21.4742	22.1695	22.2418	22.092	22.1808	22.0102	22.0544	22.1357	22.2865	22.0891	22.4997	22.6298	21.9982	22.1	22.3974	22.4358	22.3126	22.008	22.0216	21.9582	22.3205	22.2288	22.2066
A0A1D6G833	TREMBLE	Putative cytochrome P450 superfamily protein OS=Zea mays OX=4577 GN=ZEAMMB73_Zm00001d012304 PE=4 SV=1	Zm00001d012304	darkmagenta	0	0	15.8565	0	0	0	0	0	0	0	0	0	0	15.7819	15.6573	0	0	0	16.8211	0	17.2025	18.4743	17.2315	16.8706	17.913	16.9582	17.1315
A0A1D6G843	TREMBLE	V-type proton ATPase subunit C OS=Zea mays OX=4577 GN=ZEAMMB73_Zm00001d012311 PE=3 SV=1	Zm00001d012311	darkmagenta	23.9974	23.9841	24.1718	24.3578	24.2818	24.1985	24.5312	24.3191	24.5479	24.0023	24.0219	23.9921	24.0324	24.2332	24.1607	24.5896	24.051	24.1035	24.0191	24.0417	24.1137	23.9183	23.9832	23.9269	24.1082	23.9697	23.9723
A0A1D6G850	TREMBLE	Nuclear pore complex protein NUP62 OS=Zea mays OX=4577 GN=100382780 PE=4 SV=1	100382780	lightcyan	0	22.3275	0	23.1424	22.9674	0	0	0	0	0	0	0	0	0	0	0	0	0	0	0	0	0	0	0	0	0	0
A0A1D6G855	TREMBLE	DAGKc domain-containing protein OS=Zea mays OX=4577 GN=ZEAMMB73_Zm00001d012318 PE=4 SV=1	Zm00001d012318	lightgreen	19.5936	0	0	0	0	18.6797	19.5526	0	0	0	18.7742	0	0	19.0891	0	0	0	0	0	19.9034	0	0	0	0	0	0	0
A0A1D6G8D5	TREMBLE	Adenine nucleotide alpha hydrolase-like superfamily protein OS=Zea mays OX=4577 GN=ZEAMMB73_Zm00001d012382 PE=4 SV=1	Zm00001d012382	lightcyan	20.9138	0	0	0	0	21.6989	0	0	0	0	0	0	0	19.8153	0	0	0	0	0	0	0	21.4026	0	0	0	0	0
A0A1D6G8G2	TREMBLE	Integral membrane HRF1 family protein OS=Zea mays OX=4577 GN=100272628 PE=4 SV=1	100272628	violet	22.033	21.9795	22.1107	21.6519	22.4932	22.3357	22.4897	21.7464	23.1394	22.5962	22.5007	22.6572	22.925	22.511	22.7174	23.0785	22.6496	22.252	22.8754	23.0897	22.8322	22.0993	22.1892	22.332	22.9794	22.9537	22.5192
A0A1D6G8H9	TREMBLE	Putative regulator of chromosome condensation (RCC1) family protein OS=Zea mays OX=4577 GN=ZEAMMB73_Zm00001d012398 PE=4 SV=1	Zm00001d012398	darkred	0	18.1714	18.4407	0	19.1638	18.4619	0	0	0	0	0	0	0	0	17.8884	0	0	0	18.5545	0	0	0	18.5705	19.6297	0	0	18.4616
A0A1D6G8L3	TREMBLE	Triose phosphate isomerase5 OS=Zea mays OX=4577 GN=100280823 PE=3 SV=1	100280823	darkmagenta	22.8031	22.9567	23.1506	23.1225	22.7458	23.0927	23.719	23.4087	23.4327	23.5531	23.6278	23.4728	23.6718	23.7529	23.7238	24.0606	23.5252	23.4949	22.5306	22.0382	21.8613	21.8989	22.0208	22.3263	22.2703	21.7981	21.9213
A0A1D6G8P1	TREMBLE	Ubiquitin carrier protein 7 OS=Zea mays OX=4577 GN=541984 PE=4 SV=1	541984	yellow	20.3327	20.2134	19.6241	19.5771	0	18.703	0	0	0	20.4295	20.6145	20.4949	20.0322	20.3424	20.513	19.981	20.1677	20.0401	21.0637	20.9234	20.7979	20.1584	19.6255	20.157	20.0321	19.5249	20.0683
A0A1D6G8S6	TREMBLE	V-type proton ATPase subunit a OS=Zea mays OX=4577 GN=103636525 PE=3 SV=1	103636525	orange	18.7255	18.8356	18.9888	19.1892	17.7862	19.9028	19.2013	19.2202	17.8208	20.0598	19.245	19.9078	19.0901	19.0533	19.6252	17.8052	17.9039	18.9789	20.4969	19.8148	20.3761	19.4883	18.7529	18.8831	17.8667	19.3125	18.5638
A0A1D6G8S7	TREMBLE	V-type proton ATPase subunit a OS=Zea mays OX=4577 GN=103636525 PE=3 SV=1	103636525	green	21.3137	21.4892	21.2592	21.5205	21.547	21.4964	21.4353	21.7055	21.9881	21.3359	21.3011	21.1186	20.9548	21.3465	21.1546	21.7668	21.1368	21.1525	21.3342	21.3698	21.2707	21.4798	21.3731	21.5984	21.8212	21.5441	21.6536
A0A1D6G8Y5	TREMBLE	InteRNAl alterNATive NAD(P)H-ubiquinone oxidoreductase A1 mitochondrial OS=Zea mays OX=4577 GN=ZEAMMB73_Zm00001d012464 PE=4 SV=1	Zm00001d012464	green	22.1791	22.0033	21.7037	22.7271	23.2806	22.438	23.3918	22.7271	23.6012	21.4831	21.3747	21.4238	21.7046	21.8496	21.7657	22.8031	22.527	22.4108	21.0174	20.9293	20.9615	22.4131	22.3106	22.9762	22.5476	22.5873	22.9927
A0A1D6G934	TREMBLE	Endoplasmic reticulum vesicle transporter protein OS=Zea mays OX=4577 GN=100192107 PE=4 SV=1	100192107	orangered4	0	0	0	20.4126	0	0	0	0	0	0	0	0	19.8957	0	20.3542	0	0	19.6018	0	18.9395	0	0	0	0	0	19.9255	0
A0A1D6G938	TREMBLE	Endoplasmic reticulum vesicle transporter protein OS=Zea mays OX=4577 GN=100192107 PE=4 SV=1	100192107	darkmagenta	20.7786	20.7766	21.3098	0	0	0	0	0	0	20.892	0	0	20.0889	20.7646	0	0	0	0	0	20.5963	0	0	20.8826	20.0981	0	20.8506	0
A0A1D6G942	TREMBLE	Nucleic acid-binding OB-fold-like protein OS=Zea mays OX=4577 GN=100282083 PE=4 SV=1	100282083	violet	21.012	21.0122	20.7603	21.367	21.0812	21.0764	21.2545	21.4645	21.1724	21.1498	21.4819	21.7104	21.3948	21.3682	21.5905	22.071	21.1535	21.4204	21.358	21.6278	21.2527	20.4829	21.2795	21.0173	21.4797	21.7151	21.0745
A0A1D6G946	TREMBLE	Nucleic acid-binding OB-fold-like protein OS=Zea mays OX=4577 GN=100282083 PE=4 SV=1	100282083	darkmagenta	22.8917	22.9984	23.0892	23.3961	23.2124	23.1284	23.4009	23.5973	23.7362	23.1428	23.1254	23.2234	23.2351	23.3386	23.5231	23.7521	23.3433	23.2632	22.2994	22.4811	22.4583	22.2986	22.2764	22.25	22.2613	22.4249	22.3369
A0A1D6G961	TREMBLE	Putative cytochrome P450 superfamily protein OS=Zea mays OX=4577 GN=ZEAMMB73_Zm00001d012510 PE=3 SV=1	Zm00001d012510	green	17.7375	16.573	17.0411	18.5822	19.3005	17.4345	19.3624	18.1437	0	0	0	0	0	0	0	0	0	0	0	0	0	20.7809	19.9725	20.458	20.2102	20.4427	20.1476
A0A1D6G9F2	TREMBLE	Protein MOR1 OS=Zea mays OX=4577 GN=100280369 PE=4 SV=1	100280369	orange	18.2988	18.7448	18.625	18.034	18.1399	18.5012	18.7139	18.4814	18.1641	19.098	18.9152	18.7805	19.032	18.6778	17.4508	18.1524	18.4083	18.5942	19.5678	19.3172	19.1302	19.189	19.0661	18.1778	17.2996	18.8136	17.9036
A0A1D6G9F7	TREMBLE	Protein MOR1 OS=Zea mays OX=4577 GN=100280369 PE=4 SV=1	100280369	white	19.3356	18.4281	18.4663	18.3568	0	18.8647	0	0	0	19.3613	18.667	19.1965	18.4424	18.7712	0	18.4186	18.1402	18.4255	18.7169	19.1954	19.9849	0	18.4957	0	0	0	0
A0A1D6G9N4	TREMBLE	ADP-ribosylation factor A1F OS=Zea mays OX=4577 GN=100382775 PE=3 SV=1	100382775	yellow	23.8386	23.7366	23.6323	23.4274	23.6208	23.8964	23.6002	23.6218	22.6645	23.9081	23.6226	23.6707	23.4717	23.6105	23.5009	24.0355	23.7215	23.5784	23.926	23.8412	23.9552	23.7969	23.7689	23.9208	23.9841	24.0173	23.6641
A0A1D6G9Q0	TREMBLE	Proteasome subunit alpha type OS=Zea mays OX=4577 GN=ZEAMMB73_Zm00001d012546 PE=3 SV=1	Zm00001d012546	green	24.2344	24.1986	24.2638	24.7037	24.7262	24.3281	24.657	24.6275	24.9884	24.0609	24.1256	23.9909	24.2403	24.2151	24.3263	24.5447	24.4265	24.266	24.0645	24.1577	24.1425	24.3204	24.3117	24.2946	24.6015	24.5884	24.8528
A0A1D6G9W0	TREMBLE	Bifunctional inhibitor/lipid-transfer protein/seed storage 2S albumin superfamily protein OS=Zea mays OX=4577 GN=ZEAMMB73_Zm00001d012572 PE=4 SV=1	Zm00001d012572	black	23.5797	23.9998	23.5262	24.4639	24.5119	24.1983	24.1332	23.7424	24.6486	24.1172	24.1637	23.9336	24.6069	24.3509	24.7194	25.1166	24.8245	24.7853	22.7892	22.9342	22.7168	23.7945	23.6611	23.6711	24.1351	23.9796	23.5413
A0A1D6G9Y3	TREMBLE	Myosin heavy chain-related OS=Zea mays OX=4577 GN=ZEAMMB73_Zm00001d012593 PE=4 SV=1	Zm00001d012593	darkmagenta	0	0	21.6889	21.5937	0	21.0874	21.5593	21.2633	22.0207	0	21.0312	20.6712	21.1815	21.4865	21.9649	22.3509	0	0	20.8252	21.0859	0	0	21.076	0	20.9035	0	0
A0A1D6G9Y7	TREMBLE	plant/F10M23-360 protein [Medicago truncatula](predicted) OS=Zea mays OX=4577 GN=100275589 PE=4 SV=1	100275589	green	20.9028	20.8742	21.1624	21.2009	21.7664	21.3329	21.6845	21.2444	21.5757	19.836	0	19.7264	20.6177	20.65	19.1718	21.3468	20.9061	20.6416	20.0353	19.5263	0	20.6669	20.4611	20.4169	20.1951	19.6397	20.4764
A0A1D6G9Z1	TREMBLE	inositol-1,4,5-trisphosphate 5-phosphatase [Arabidopsis thalia0](predicted) OS=Zea mays OX=4577 GN=100275589 PE=4 SV=1	100275589	lightcyan	17.6539	17.2422	17.8919	18.3415	18.0107	17.8656	0	0	0	0	0	0	0	0	0	0	0	0	0	0	0	0	0	0	0	0	0
A0A1D6GA09	TREMBLE	Receptor-like serine/threonine-protein kinase OS=Zea mays OX=4577 GN=ZEAMMB73_Zm00001d012609 PE=3 SV=1	Zm00001d012609	blue	19.7585	0	0	0	0	0	0	0	0	19.9435	19.7329	20.4384	19.4659	0	19.271	0	0	19.4485	19.6033	18.9777	0	0	0	19.7762	0	0	20.8644
A0A1D6GA94	TREMBLE	Insulin-degrading enzyme-like 1 peroxisomal OS=Zea mays OX=4577 GN=ZEAMMB73_Zm00001d012628 PE=4 SV=1	Zm00001d012628	honeydew1	0	0	0	0	0	0	0	0	0	0	0	0	19.7358	0	20.1058	0	0	0	0	19.2897	0	0	0	0	19.7044	0	0
A0A1D6GA97	TREMBLE	Peptidase_M16 domain-containing protein OS=Zea mays OX=4577 GN=ZEAMMB73_Zm00001d012629 PE=4 SV=1	Zm00001d012629	darkturquoise	20.818	0	0	0	22.4683	0	0	0	0	0	0	20.892	0	0	0	0	0	0	0	0	0	0	0	0	0	23.5043	0
A0A1D6GAB4	TREMBLE	Vps51/Vps67 family (Components of vesicular transport) protein OS=Zea mays OX=4577 GN=103636602 PE=4 SV=1	103636602	green	18.8084	19.4957	18.9538	17.5375	18.3684	19.6335	18.1999	18.4243	18.3932	20.0538	20.1113	19.7663	19.0118	20.0461	19.5448	18.839	18.2041	19.2425	19.2108	18.4924	19.9911	19.3513	19.0116	18.0512	18.1444	17.5646	17.6701
A0A1D6GAF3	TREMBLE	Jacalin-related lectin 3 OS=Zea mays OX=4577 GN=100276682 PE=4 SV=1	100276682	cyan	17.5815	17.8021	17.9754	18.5431	19.4433	17.6621	18.4412	18.6155	18.5341	18.0319	18.5643	17.9137	18.1125	0	19.2007	0	17.6833	0	18.7163	17.6879	18.1334	18.5792	19.0945	0	0	18.5756	18.6406
A0A1D6GAK0	TREMBLE	signal recognition particle 54 kDa protein OS=Zea mays OX=4577 GN=ZEAMMB73_Zm00001d012652 PE=3 SV=1	Zm00001d012652	honeydew1	21.1679	21.0442	20.9769	20.725	20.8516	20.9957	21.1537	20.4944	20.7578	21.0247	20.8252	21.0508	21.1841	21.0101	21.0392	21.0099	20.5655	20.6997	20.9811	21.4052	21.2892	20.8048	20.7923	20.5933	21.1556	20.8794	20.8151
A0A1D6GAK9	TREMBLE	2-oxoglutarate (2OG) and Fe(II)-dependent oxyge0se superfamily protein OS=Zea mays OX=4577 GN=ZEAMMB73_Zm00001d012654 PE=4 SV=1	Zm00001d012654	salmon4	20.6307	20.4601	20.6033	0	19.9624	20.6573	20.2503	0	0	0	0	0	0	0	0	0	0	0	20.1582	20.3197	19.8878	0	19.4561	0	0	0	0
A0A1D6GAL4	TREMBLE	Putative subtilase family protein OS=Zea mays OX=4577 GN=103636612 PE=3 SV=1	103636612	orangered4	0	0	0	19.5241	0	0	0	0	0	0	19.3369	19.4265	0	18.708	20.0027	0	20.1018	0	0	19.8901	0	0	19.4671	20.3968	20.4767	0	20.3721
A0A1D6GAM0	TREMBLE	Lipoyl synthase, chloroplastic OS=Zea mays OX=4577 GN=LIP1P PE=3 SV=1	LIP1P	orange	17.5057	17.5989	17.3508	17.2724	17.3722	17.7036	17.6866	17.8607	0	18.8122	18.7091	18.3835	17.1246	17.6601	17.2384	17.639	17.5108	17.2215	17.6382	18.6761	17.7626	17.482	17.2325	17.771	18.077	17.3444	17.431
A0A1D6GAP1	TREMBLE	DExH-box ATP-dependent RNA helicase DExH6 OS=Zea mays OX=4577 GN=ZEAMMB73_Zm00001d012661 PE=4 SV=1	Zm00001d012661	magenta	20.9398	0	0	0	19.5258	19.0277	19.4522	19.5184	0	0	0	0	18.2856	19.4435	18.2997	0	18.7844	18.2551	0	19.8749	0	18.9949	19.7015	0	0	0	0
A0A1D6GAQ2	TREMBLE	tunicamycin induced protein [Arabidopsis thalia0](predicted) OS=Zea mays OX=4577 GN=100192096 PE=4 SV=1	100192096	darkmagenta	21.5536	21.2958	21.1636	21.2689	21.4496	20.0742	21.6201	21.5329	21.7303	20.4955	20.6144	20.2303	20.7642	20.8195	20.5969	21.0988	20.674	20.4615	18.7997	20.9016	20.0136	20.9906	18.6443	20.8875	19.7272	19.2517	20.032
A0A1D6GAR2	TREMBLE	Putative serine peptidase S28 family protein OS=Zea mays OX=4577 GN=ZEAMMB73_Zm00001d012667 PE=4 SV=1	Zm00001d012667	black	0	0	0	0	0	0	0	0	0	21.0585	21.2634	20.6232	21.1784	21.2142	20.8735	21.7555	21.9571	21.4758	0	0	0	0	0	0	0	0	0
A0A1D6GAU1	TREMBLE	Putative serine peptidase S28 family protein OS=Zea mays OX=4577 GN=ZEAMMB73_Zm00001d012667 PE=4 SV=1	Zm00001d012667	darkturquoise	21.9337	21.9611	21.678	22.4267	22.7002	22.1985	22.8631	22.8411	23.0512	22.6102	22.4486	22.6428	22.9192	22.8326	22.7202	23.7486	23.451	23.1516	21.5407	21.7846	21.478	22.3589	22.219	22.7044	22.2062	22.7714	22.803
A0A1D6GAU2	TREMBLE	Histone H4 OS=Zea mays OX=4577 GN=ZEAMMB73_Zm00001d012668 PE=3 SV=1	Zm00001d012668	darkred	0	0	0	0	0	0	18.5065	0	0	18.9588	18.631	0	0	0	0	0	19.0969	18.3667	0	0	0	0	0	0	0	0	0
A0A1D6GAV2	TREMBLE	Pentatricopeptide (PPR) repeat protein-like OS=Zea mays OX=4577 GN=100274074 PE=4 SV=1	100274074	darkmagenta	0	18.6547	19.4798	19.5512	0	0	0	19.4803	0	20.7918	20.6134	21.0351	20.8074	20.5002	20.547	20.016	20.6313	20.5011	0	0	0	0	0	0	0	0	0
A0A1D6GAV6	TREMBLE	Pentatricopeptide (PPR) repeat protein-like OS=Zea mays OX=4577 GN=100274074 PE=4 SV=1	100274074	lightgreen	24.131	23.9619	24.1269	24.8836	24.9588	24.7945	25.4698	24.5573	25.124	24.6137	24.5069	24.5087	24.9008	24.9043	24.494	25.3644	24.9934	25.0376	25.2886	24.5479	25.0809	25.4047	25.3038	25.5494	25.8198	25.8343	25.5442
A0A1D6GAW6	TREMBLE	UvrB/uvrC motif-containing protein OS=Zea mays OX=4577 GN=100280211 PE=4 SV=1	100280211	yellow	19.81	19.5595	0	18.1918	19.3524	18.2407	0	0	0	19.4379	0	18.8698	0	18.8349	19.6505	0	19.4544	0	20.1858	20.4053	19.9886	20.1833	19.9755	19.7485	0	20.5231	0
A0A1D6GAW7	TREMBLE	UvrB/uvrC motif-containing protein OS=Zea mays OX=4577 GN=100280211 PE=4 SV=1	100280211	blue	20.1936	0	0	0	0	20.7633	0	21.1904	0	0	0	0	0	0	0	0	0	0	0	0	0	0	0	0	0	0	0
A0A1D6GAX0	TREMBLE	Chorismate mutase OS=Zea mays OX=4577 GN=103636619 PE=4 SV=1	103636619	violet	20.8199	21.1356	20.8845	21.0256	20.0765	20.5354	20.6013	20.4695	20.6768	22.7681	22.2166	22.5028	22.462	22.6885	22.1825	21.6583	21.453	21.8796	22.5786	22.4577	21.6178	21.0318	21.1014	21.2956	21.3604	22.248	21.6644
A0A1D6GAY1	TREMBLE	Chorismate mutase1 OS=Zea mays OX=4577 GN=103636619 PE=4 SV=1	103636619	green	22.5486	23.3615	22.6173	22.4264	22.1204	22.3062	22.2621	21.6491	22.4744	23.5722	23.6148	23.7044	23.7779	23.7573	23.1774	23.7609	23.1442	23.3693	23.6408	23.9779	23.6943	22.7006	22.9943	22.5219	22.8998	21.6567	22.8016
A0A1D6GB02	TREMBLE	Glycerophosphodiester phosphodiesterase GDPD5 OS=Zea mays OX=4577 GN=ZEAMMB73_Zm00001d012677 PE=4 SV=1	Zm00001d012677	green	21.4612	0	0	22.0495	21.6404	21.6451	21.7889	21.5908	22.3312	20.6187	21.1761	21.1953	21.3909	21.0301	21.2087	21.7041	21.4398	21.2066	0	21.015	21.2766	0	20.8742	0	0	0	21.3232
A0A1D6GB06	TREMBLE	furry [Arabidopsis thalia0](predicted) OS=Zea mays OX=4577 GN=100278693 PE=4 SV=1	100278693	grey60	22.0088	22.1013	21.7441	22.1894	22.7811	22.7417	22.7936	0	0	0	21.8781	22.0231	0	22.1002	22.3073	22.7469	22.2374	0	22.2471	22.2663	22.2888	0	22.0987	20.6195	22.7702	22.7273	0
A0A1D6GB26	TREMBLE	Mitochondrial import inner membrane translocase subunit TIM50 OS=Zea mays OX=4577 GN=ZEAMMB73_Zm00001d012685 PE=4 SV=1	Zm00001d012685	blue	18.3332	18.3419	20.262	18.5963	19.7619	20.3053	19.8453	18.5617	18.7405	18.8536	19.2006	19.3479	18.7516	18.0888	17.9226	18.4685	18.1633	17.9294	18.7719	18.1599	18.0081	19.3017	19.0804	18.1695	18.2859	18.182	18.3359
A0A1D6GB69	TREMBLE	Phosphatidate cytidylyltransferase OS=Zea mays OX=4577 GN=100194409 PE=3 SV=1	100194409	ivory	19.938	0	0	19.8254	0	0	0	19.9279	0	0	20.0503	0	19.4035	19.633	0	0	19.9586	0	19.8356	20.1279	0	20.0087	0	0	0	20.0052	0
A0A1D6GB93	TREMBLE	Phosphoenolpyruvate carboxylase 3 OS=Zea mays OX=4577 GN=100384708 PE=4 SV=1	100384708	black	19.9622	20.1701	19.9456	19.8708	20.1732	20.0236	20.1758	19.9827	20.2081	22.0982	21.7698	21.6953	21.7752	21.1334	20.7548	23.0243	22.7693	21.4986	20.1896	19.7108	20.1998	20.8172	20.2349	20.4889	20.7331	20.418	20.4436
A0A1D6GBA2	TREMBLE	Phosphoenolpyruvate carboxylase 3 OS=Zea mays OX=4577 GN=100384708 PE=3 SV=1	100384708	black	21.1538	21.0979	21.0044	21.3115	21.195	21.1898	21.5358	21.1039	21.0121	21.839	21.8124	21.6937	22.0215	22.0505	21.6958	22.0922	22.0823	21.8744	21.3415	21.2363	21.4532	21.6849	21.6881	21.3173	21.5469	21.4518	21.5016
A0A1D6GBA6	TREMBLE	Bifunctional riboflavin kinase/FMN phosphatase OS=Zea mays OX=4577 GN=ZEAMMB73_Zm00001d012707 PE=4 SV=1	Zm00001d012707	lightcyan1	14.7949	0	0	0	0	0	0	0	0	15.7689	15.6445	16.2855	0	16.3214	14.3777	0	0	15.8162	17.7421	16.6621	16.4274	16.5405	17.3463	16.0583	0	0	0
A0A1D6GBH8	TREMBLE	Protein RRP6-like 2 OS=Zea mays OX=4577 GN=ZEAMMB73_Zm00001d012733 PE=4 SV=1	Zm00001d012733	lightcyan1	17.1606	18.1425	0	0	0	0	0	0	0	18.0571	17.6665	17.8694	17.9834	18.0406	0	0	0	17.8457	0	18.1291	17.6104	0	17.1384	0	0	0	0
A0A1D6GBI5	TREMBLE	Heat-and acid-stable phosphoprotein OS=Zea mays OX=4577 GN=100282833 PE=4 SV=1	100282833	green	22.5032	22.5474	22.4761	23.161	23.158	22.732	22.874	22.8929	23.2653	22.2933	21.9124	22.5625	22.2788	22.5408	22.2906	22.9854	22.6319	22.6236	22.482	22.4031	22.5345	22.2961	22.4542	22.0041	22.8523	22.93	22.8838
A0A1D6GBN6	TREMBLE	Trehalose-6-phosphate synthase15 OS=Zea mays OX=4577 GN=103636651 PE=4 SV=1	103636651	palevioletred3	19.7289	20.146	20.349	0	0	20.1323	20.1261	19.825	0	20.2129	19.6848	19.9166	20.1032	20.3871	19.8054	0	20.7616	20.3498	20.721	19.9192	20.2708	20.8556	20.7624	20.8831	0	20.2658	20.3503
A0A1D6GBP8	TREMBLE	Trehalose-6-phosphate synthase15 OS=Zea mays OX=4577 GN=103636651 PE=4 SV=1	103636651	lightcyan1	21.7668	20.6914	20.9293	20.8946	21.0827	19.2473	21.0182	20.1467	19.4322	21.2658	20.7847	20.4191	20.799	21.3859	20.653	21.77	21.0661	19.2979	19.5368	20.5776	20.7852	22.0615	21.5306	19.7764	19.6794	20.5512	20.2264
A0A1D6GCA1	TREMBLE	Malic enzyme OS=Zea mays OX=4577 GN=ZEAMMB73_Zm00001d012764 PE=3 SV=1	Zm00001d012764	midnightblue	20.7573	20.1953	20.8311	20.214	21.8812	21.4702	21.8101	22.2419	21.9746	20.8886	19.7712	20.0468	20.6701	21.0501	20.2648	19.2683	21.2504	21.4162	18.4815	19.4456	18.326	21.7402	21.7147	21.9925	19.477	22.0044	21.0262
A0A1D6GCA2	TREMBLE	Malic enzyme4 OS=Zea mays OX=4577 GN=ZEAMMB73_Zm00001d012764 PE=4 SV=1	Zm00001d012764	green	20.8743	20.7751	21.4631	21.6541	22.3584	21.7717	22.5191	22.442	22.5187	20.988	21.0128	20.6918	21.3514	21.3743	21.4706	22.1612	22.1885	21.1361	20.347	20.8679	21.0216	22.0004	21.8222	22.4437	22.1191	22.4649	22.4311
A0A1D6GCA6	TREMBLE	Peptidase M28 family protein OS=Zea mays OX=4577 GN=ZEAMMB73_Zm00001d012765 PE=4 SV=1	Zm00001d012765	green	19.6483	19.8939	19.6314	19.3988	20.4251	20.1115	20.2426	20.5032	19.8865	0	18.4001	19.0133	19.09	19.2771	18.9974	0	19.5239	19.5015	20.2249	19.2983	0	20.7093	20.3579	20.8274	20.9417	20.8545	20.204
A0A1D6GCB0	TREMBLE	Peptidase M28 family protein OS=Zea mays OX=4577 GN=ZEAMMB73_Zm00001d012765 PE=4 SV=1	Zm00001d012765	paleturquoise	0	0	19.9934	0	0	0	0	0	0	0	0	0	0	0	0	0	0	0	0	0	0	20.339	20.7826	0	21.0157	0	20.9308
A0A1D6GCF3	TREMBLE	Phenylalanine--tRNA ligase chloroplastic/mitochondrial OS=Zea mays OX=4577 GN=100194290 PE=4 SV=1	100194290	paleturquoise	19.9791	19.8978	19.8112	19.4993	20.0762	20.1128	20.0873	19.5954	19.7795	19.8322	19.6143	20.0443	20.0885	19.7351	20.0084	19.4387	20.1786	19.6937	19.8909	19.8828	19.474	19.6313	19.2927	19.7485	19.4795	18.7998	19.5365
A0A1D6GCT9	TREMBLE	Protein EXPORTIN 1A OS=Zea mays OX=4577 GN=103625708 PE=4 SV=1	103625708	green	20.8414	20.7366	20.9018	20.3297	19.9769	20.9547	20.8129	20.75	20.6352	21.4958	20.9726	20.9654	20.8436	20.811	20.9253	19.878	21.1021	21.0941	20.9728	20.8355	21.118	20.713	20.8825	20.482	19.7592	20.4345	20.7097
A0A1D6GD39	TREMBLE	ADP-ribosylation factor GTPase-activating protein AGD10 OS=Zea mays OX=4577 GN=100216842 PE=4 SV=1	100216842	magenta	21.6289	20.8446	21.397	21.3474	21.3781	21.3017	21.2328	20.9547	21.5647	21.3611	21.7834	21.5389	21.6618	21.0831	21.662	21.3358	21.2135	21.1046	21.2105	21.7804	21.4013	21.5384	0	0	20.5257	19.4421	21.6077
A0A1D6GD68	TREMBLE	26S proteasome non-ATPase regulatory subunit 12 homolog B OS=Zea mays OX=4577 GN=100382103 PE=4 SV=1	100382103	coral1	20.8801	20.9359	21.4904	20.7068	20.2229	21.2096	20.3501	20.5841	20.9642	21.281	20.469	20.6618	20.8642	21.0691	19.9174	0	20.4504	21.3901	0	20.4403	21.3063	21.5834	21.176	20.6225	0	21.2652	20.3208
A0A1D6GD77	TREMBLE	Elongation factor Tu mitochondrial OS=Zea mays OX=4577 GN=100194026 PE=4 SV=1	100194026	green	22.2274	22.4445	22.4297	22.4556	22.723	22.4203	22.9303	22.5656	22.7263	22.3873	22.1288	22.0887	22.3124	22.0462	22.1954	22.8509	22.383	22.2403	22.3144	22.3882	22.4769	22.3666	22.2286	22.159	22.2823	22.6074	22.4555
A0A1D6GD81	TREMBLE	NAD(P)-binding Rossmann-fold superfamily protein OS=Zea mays OX=4577 GN=100285036 PE=4 SV=1	100285036	green	20.0312	19.3503	19.5643	19.2994	18.1894	19.2738	19.123	18.178	18.2593	20.9092	21.2321	21.0424	19.8077	20.2275	19.8877	18.9693	20.0371	20.5992	20.0575	20.628	20.6182	19.9076	19.994	19.6838	19.6863	19.7177	19.2704
A0A1D6GD85	TREMBLE	Oligomeric Golgi complex subunit 2 OS=Zea mays OX=4577 GN=ZEAMMB73_Zm00001d012851 PE=4 SV=1	Zm00001d012851	yellow	17.7521	16.8855	16.9761	16.8815	0	0	0	0	0	18.6985	17.9396	18.6882	18.6179	17.8846	17.8867	17.0148	17.6386	18.4691	17.3997	17.0464	18.3785	18.1996	16.7911	17.4306	0	0	16.6087
A0A1D6GDA0	TREMBLE	Actin-related protein 2/3 complex subunit 4 OS=Zea mays OX=4577 GN=100286207 PE=4 SV=1	100286207	mediumpurple3	0	21.1525	0	0	0	0	20.8694	21.4553	21.6771	21.374	0	20.8752	0	0	21.0125	0	0	0	21.3073	21.4672	20.5087	20.978	20.7343	20.7317	0	0	0
A0A1D6GDC0	TREMBLE	Protein prenylyltransferase superfamily protein OS=Zea mays OX=4577 GN=100381916 PE=4 SV=1	100381916	green	20.3073	19.6498	20.4727	20.0998	20.7794	20.777	20.5747	20.8507	20.5305	19.4531	19.3203	18.8935	19.4942	19.9681	19.437	19.52	19.6842	19.1111	19.1739	19.03	19.5075	20.1111	20.4146	19.6061	19.3275	20.1034	19.6426
A0A1D6GDH3	TREMBLE	Translocation protein-related OS=Zea mays OX=4577 GN=103625723 PE=4 SV=1	103625723	darkolivegreen	20.7321	20.9445	20.7474	20.3987	20.4345	21.3332	20.4404	0	0	20.819	19.7722	20.0376	0	20.3633	19.9343	0	20.7067	20.4508	20.7154	19.2681	0	0	20.5906	20.2147	0	21.2239	19.7517
A0A1D6GDH7	TREMBLE	Translocation protein-related OS=Zea mays OX=4577 GN=103625723 PE=4 SV=1	103625723	lightcyan	20.8516	21.1138	21.0525	21.0433	21.2314	21.2072	20.8419	19.7137	20.1517	20.4527	20.1462	20.0195	20.173	20.2801	20.5126	19.4495	20.603	20.069	19.1221	19.4745	18.8859	18.9976	0	19.6238	19.0744	20.9529	20.2712
A0A1D6GDI3	TREMBLE	Carotene isomerase3 OS=Zea mays OX=4577 GN=100281491 PE=4 SV=1	100281491	green	0	0	22.1713	0	0	0	0	0	0	0	0	0	0	23.2501	0	0	0	0	0	22.1252	0	0	0	0	0	0	0
A0A1D6GDM6	TREMBLE	DPP6 N-termianl domain-like protein OS=Zea mays OX=4577 GN=103625729 PE=4 SV=1	103625729	green	21.5299	21.6479	21.5661	22.7881	23.1291	21.6326	22.879	22.5538	23.1128	21.2652	20.9539	20.6263	21.3576	21.457	21.1669	22.345	21.9273	21.5788	20.4131	19.72	19.7858	22.3217	22.0917	22.747	22.3908	22.7479	23.0416
A0A1D6GDN3	TREMBLE	Ubiquinone biosynthesis monooxyge0se COQ6, mitochondrial OS=Zea mays OX=4577 GN=COQ6 PE=3 SV=1	COQ6	green	20.3248	19.4219	19.612	20.9547	21.1334	20.164	21.2271	20.8657	20.0287	19.4779	19.287	19.3774	19.0841	18.2298	18.8778	19.6358	19.3549	20.0007	19.6518	19.7174	20.0444	20.3057	20.5303	20.4207	20.5952	21.1305	20.6462
A0A1D6GDU9	TREMBLE	Soluble epoxide hydrolase OS=Zea mays OX=4577 GN=100191966 PE=4 SV=1	100191966	green	25.3288	24.9752	24.8394	25.8352	26.1706	24.9404	25.885	25.8441	26.0155	24.0176	24.1496	24.0754	24.4044	24.7799	24.5931	25.1892	25.0726	24.8048	24.3667	24.2203	24.4082	25.661	25.4121	25.8197	25.4654	25.6046	25.8509
A0A1D6GDY3	TREMBLE	ST225 OS=Zea mays OX=4577 GN=ZEAMMB73_Zm00001d012920 PE=4 SV=1	Zm00001d012920	green	18.1405	17.5102	17.7485	18.1858	18.6619	17.9232	18.0781	18.3004	19.7688	17.2741	0	0	19.089	19.1364	17.1905	18.1055	18.9292	17.8701	17.4404	16.94	17.1126	20.8281	19.3874	19.6663	21.0682	21.5967	21.4523
A0A1D6GDZ8	TREMBLE	Non-specific phospholipase C1 OS=Zea mays OX=4577 GN=100384160 PE=4 SV=1	100384160	darkolivegreen	19.9911	19.9932	20.1184	19.6824	19.7359	19.8627	19.9406	19.7303	20.0055	19.636	19.8046	19.2977	19.7577	19.7684	19.3819	20.119	19.8057	19.6421	19.3729	19.2973	19.4674	19.7062	19.8928	19.7918	19.8067	19.571	19.8804
A0A1D6GE09	TREMBLE	Protein kinase protein with tetratricopeptide repeat domain OS=Zea mays OX=4577 GN=100192584 PE=4 SV=1	100192584	cyan	20.198	20.5742	20.2351	20.1705	18.796	20.0798	0	0	0	19.796	19.1754	19.6897	19.9741	19.8534	20.2289	20.0051	19.492	19.9344	0	20.6517	0	0	0	0	0	0	0
A0A1D6GE30	TREMBLE	E3 ubiquitin-protein ligase HOS1 OS=Zea mays OX=4577 GN=ZEAMMB73_Zm00001d012943 PE=4 SV=1	Zm00001d012943	green	22.0078	21.4717	21.6553	21.8024	22.2747	21.1949	21.6764	0	22.2869	20.672	21.0901	20.5683	20.804	20.7043	20.8739	21.762	21.3932	21.1044	21.4716	20.966	21.0767	21.5275	21.4453	22.1206	21.9661	22.1523	22.3019
A0A1D6GE41	TREMBLE	Ras-related protein11B2 OS=Zea mays OX=4577 GN=ZEAMMB73_Zm00001d012954 PE=4 SV=1	Zm00001d012954	violet	24.5598	24.4937	24.3058	24.5113	24.5194	24.2644	24.4338	24.5575	24.7174	24.5254	24.9756	24.7377	24.6388	24.6035	24.8868	25.0601	24.8865	24.5218	24.7634	24.8933	24.761	24.5243	24.4803	24.6648	24.765	24.4681	24.7631
A0A1D6GE82	TREMBLE	NEDD8-activating enzyme E1 regulatory subunit OS=Zea mays OX=4577 GN=542169 PE=3 SV=1	542169	green	22.0425	22.0203	21.9262	22.3488	22.1409	22.0689	21.7608	21.6006	21.3835	22.3061	22.2931	22.2885	22.3579	22.2718	22.2063	22.6838	22.0346	22.2049	22.0797	22.6515	22.6415	21.9155	21.9613	21.9917	21.8906	21.937	22.1351
A0A1D6GEC4	TREMBLE	Chalcone-flavonone isomerase family protein OS=Zea mays OX=4577 GN=ZEAMMB73_Zm00001d012972 PE=3 SV=1	Zm00001d012972	sienna3	0	18.6353	0	0	0	17.134	0	0	0	0	17.4704	0	0	0	18.7287	19.2196	19.122	0	0	0	0	0	0	0	0	0	0
A0A1D6GEN7	TREMBLE	NAD(P)-binding Rossmann-fold superfamily protein OS=Zea mays OX=4577 GN=100191263 PE=4 SV=1	100191263	darkgreen	19.8932	0	21.0505	20.023	19.9158	19.8255	20.2104	0	0	20.1053	20.035	19.8555	21.3306	20.1083	19.4583	22.7103	21.0716	22.0715	20.2585	20.2647	20.329	20.2699	0	20.4777	20.6782	19.1662	20.6219
A0A1D6GEP2	TREMBLE	NAD(P)-binding Rossmann-fold superfamily protein OS=Zea mays OX=4577 GN=ZEAMMB73_Zm00001d012982 PE=4 SV=1	Zm00001d012982	green	19.8579	20.0585	19.9218	20.2174	20.199	19.9706	0	20.4696	0	19.9227	19.8069	19.8453	19.7012	0	19.8378	0	20.1456	19.8152	0	20.0893	20.5731	20.1026	20.5726	0	20.2811	20.492	20.1619
A0A1D6GEQ3	TREMBLE	2-oxoglutarate-dependent dioxyge0se family protein OS=Zea mays OX=4577 GN=100273226 PE=4 SV=1	100273226	magenta	0	0	16.2367	18.6569	18.9198	20.4143	19.5147	17.2162	18.8126	0	0	0	17.6885	17.8219	16.5799	0	16.569	17.8239	18.4105	0	0	19.8827	16.9944	0	0	0	0
A0A1D6GET4	TREMBLE	DNA gyrase subunit A chloroplastic/mitochondrial OS=Zea mays OX=4577 GN=103625778 PE=4 SV=1	103625778	green	21.2897	21.3061	21.2641	21.452	21.6737	21.1934	21.1392	21.4696	21.8304	19.9904	20.1007	20.1453	19.6042	19.5805	19.9247	20.6902	20.0629	20.4338	20.5594	19.7793	20.4829	20.9253	20.6765	21.2588	21.0173	21.1168	21.1864
A0A1D6GEU1	TREMBLE	DNA gyrase subunit A chloroplastic/mitochondrial OS=Zea mays OX=4577 GN=103625778 PE=4 SV=1	103625778	palevioletred3	17.0058	18.3955	18.439	17.2645	17.3587	17.068	17.1702	16.9669	19.1927	16.4671	17.9427	18.9559	16.4277	17.7001	18.6581	17.8874	0	18.6227	18.1448	17.9831	17.7531	16.8867	19.0697	19.2995	16.7727	17.8353	17.8113
A0A1D6GEU6	TREMBLE	ADP-ribosylation factor homolog1 OS=Zea mays OX=4577 GN=ZEAMMB73_Zm00001d013007 PE=3 SV=1	Zm00001d013007	salmon4	22.2709	22.0804	22.2746	22.0233	22.1674	22.6996	22.5637	22.3324	22.4505	22.174	21.7382	22.0633	21.8947	22.3716	21.5244	0	21.6953	21.9658	22.3372	22.2916	22.2995	22.3279	22.0515	22.0637	0	21.7391	21.9254
A0A1D6GEU7	TREMBLE	ADP-ribosylation factor homolog1 OS=Zea mays OX=4577 GN=ZEAMMB73_Zm00001d013007 PE=4 SV=1	Zm00001d013007	bisque4	27.26	27.5269	26.9986	27.1718	27.4054	27.2594	27.1775	27.2336	27.4219	27.5843	27.2778	27.432	27.3669	27.3684	27.2728	27.8146	27.4379	27.3384	27.5629	27.3476	27.7496	27.3139	27.2923	27.517	27.7065	26.7599	27.3997
A0A1D6GEV3	TREMBLE	Peptidyl-prolyl cis-trans isomerase OS=Zea mays OX=4577 GN=100282830 PE=3 SV=1	100282830	blue	19.7764	20.4847	19.883	20.4599	20.1949	20.0611	20.7733	20.1533	20.3041	21.0078	20.8514	20.557	21.1455	21.1936	20.6607	21.1663	20.7256	20.7339	20.8482	20.9111	20.4338	20.9519	20.8321	21.2015	21.1496	21.1468	21.0818
A0A1D6GEX5	TREMBLE	Short chain alcohol dehydrogenase1 OS=Zea mays OX=4577 GN=100282128 PE=4 SV=1	100282128	lightyellow	20.4575	20.7447	21.1962	20.0464	20.254	20.0505	21.0112	21.0626	21.6594	21.4913	21.7331	21.5275	21.4956	21.3078	21.7021	22.0252	21.1932	21.3285	21.519	21.5975	20.464	21.3418	21.3465	20.4652	21.408	21.6879	20.7571
A0A1D6GEY4	TREMBLE	Mitochondrial Rho GTPase OS=Zea mays OX=4577 GN=ZEAMMB73_Zm00001d013019 PE=4 SV=1	Zm00001d013019	sienna3	21.0052	20.865	20.9372	21.1048	20.9437	20.9873	21.2834	21.4191	21.47	20.9352	21.225	21.2013	21.0483	20.9617	20.6796	20.9966	21.4069	20.8103	21.5891	21.1262	21.6799	21.3914	21.416	21.3272	21.32	21.688	20.8396
A0A1D6GEZ0	TREMBLE	Mitochondrial Rho GTPase OS=Zea mays OX=4577 GN=ZEAMMB73_Zm00001d013019 PE=3 SV=1	Zm00001d013019	lightcyan	20.3129	20.1008	20.3435	20.6528	20.1943	20.1331	20.3816	20.8387	21.2343	20.5904	20.0531	20.1167	20.782	20.9947	20.5354	20.9645	0	20.8049	20.2523	20.8558	20.4721	21.28	20.5501	20.0864	0	0	21.2109
A0A1D6GF23	TREMBLE	RING/U-box superfamily protein OS=Zea mays OX=4577 GN=ZEAMMB73_Zm00001d013025 PE=4 SV=1	Zm00001d013025	lavenderblush3	0	0	0	0	0	0	0	0	0	0	0	0	0	0	0	0	17.3223	0	0	0	17.2931	0	0	0	18.1059	0	0
A0A1D6GF30	TREMBLE	Protein phosphatase OS=Zea mays OX=4577 GN=103625788 PE=3 SV=1	103625788	green	19.0565	17.6276	17.2093	19.1766	16.9448	17.5017	16.2765	19.2473	18.41	19.8605	18.2445	19.4229	18.6342	19.8103	19.2343	20.0993	18.2492	18.2551	18.1571	18.2135	18.9012	18.933	18.5074	19.4328	18.7641	17.4873	16.8854
A0A1D6GF42	TREMBLE	40S ribosomal protein S2-1 OS=Zea mays OX=4577 GN=103625791 PE=3 SV=1	103625791	green	22.3341	22.7241	22.7845	23.8197	23.2185	23.5912	23.3062	23.4986	23.6623	23.0315	22.7654	22.8216	22.9136	22.7915	22.7581	23.4191	23.3322	23.2798	22.9113	22.7427	22.3389	23.1137	24.3742	23.2976	23.31	23.0353	23.235
A0A1D6GF56	TREMBLE	Methyltransferase OS=Zea mays OX=4577 GN=100282501 PE=3 SV=1	100282501	paleturquoise	21.7193	21.6446	21.4651	19.5649	20.1188	20.8343	21.1971	21.667	21.6115	20.6092	20.3712	20.6199	20.6674	20.6854	20.2568	21.8382	21.2554	20.9259	19.3721	20.3963	20.5144	18.4873	19.4551	18.8284	18.9857	19.4044	18.6921
A0A1D6GF60	TREMBLE	Methyltransferase OS=Zea mays OX=4577 GN=ZEAMMB73_Zm00001d013037 PE=3 SV=1	Zm00001d013037	paleturquoise	20.0145	19.4556	19.9806	0	0	20.2929	19.9034	20.1612	0	19.2936	18.54	18.2276	0	0	0	19.5995	0	0	18.4187	18.4687	0	0	0	0	0	0	0
A0A1D6GF91	TREMBLE	Serine/threonine-protein phosphatase OS=Zea mays OX=4577 GN=100282302 PE=4 SV=1	100282302	ivory	20.4168	20.671	20.2579	20.5087	20.4378	20.2987	20.4432	20.5775	20.4301	20.1121	21.0695	21.1562	19.8273	19.8075	20.2959	21.0542	21.0821	19.9301	20.9309	20.7228	20.678	20.1607	20.4289	20.2527	20.4124	20.684	20.3567
A0A1D6GFD7	TREMBLE	Vacuolar protein sorting-associated protein 35 OS=Zea mays OX=4577 GN=100279276 PE=3 SV=1	100279276	mediumpurple3	20.1081	20.6463	20.2713	20.4135	20.5973	20.5202	20.1642	19.7932	21.0223	20.1303	20.3837	20.496	20.3214	20.4412	20.1128	21.1917	20.6476	20.658	20.776	20.0554	20.5856	20.2594	20.7322	20.8231	21.0611	21.0372	21.0957
A0A1D6GFH8	TREMBLE	Histone H1 OS=Zea mays OX=4577 GN=542385 PE=3 SV=1	542385	orange	18.0403	17.7005	17.1494	18.0686	19.4027	17.2665	0	17.1283	17.6347	0	16.7129	0	0	0	17.9494	18.7303	17.7756	17.2099	17.5495	16.8039	17.0783	17.7094	17.3647	18.2721	17.5482	17.8324	17.788
A0A1D6GFP9	TREMBLE	40S ribosomal protein S18 OS=Zea mays OX=4577 GN=100273341 PE=3 SV=1	100273341	green	19.6899	19.7169	19.894	19.9012	19.8562	19.6448	20.2261	20.2635	20.6301	19.3691	19.5013	19.319	19.534	19.5168	19.5248	20.279	19.4862	19.6559	19.5167	19.8736	19.7413	19.6886	19.6032	19.8538	19.8377	19.9752	20.1902
A0A1D6GFT3	TREMBLE	O-Glycosyl hydrolase family 17 protein OS=Zea mays OX=4577 GN=ZEAMMB73_Zm00001d013097 PE=3 SV=1	Zm00001d013097	lightgreen	21.2844	21.0367	0	0	21.7915	21.2741	0	0	0	0	0	0	20.8272	0	0	0	0	0	0	20.8822	0	0	0	0	0	0	0
A0A1D6GFT4	TREMBLE	O-Glycosyl hydrolase family 17 protein OS=Zea mays OX=4577 GN=ZEAMMB73_Zm00001d013097 PE=3 SV=1	Zm00001d013097	coral1	16.7084	17.5056	17.3036	0	0	0	0	0	0	0	0	0	0	0	0	0	17.6895	0	16.3424	0	0	0	17.4525	0	18.6345	0	18.2282
A0A1D6GFT8	TREMBLE	Aldehyde oxidase2 OS=Zea mays OX=4577 GN=ZEAMMB73_Zm00001d013098 PE=4 SV=1	Zm00001d013098	green	20.0704	19.8561	20.2467	20.688	20.9731	20.0735	21.147	21.1861	21.656	19.4462	19.0099	19.4436	19.8892	18.8846	18.7517	20.4097	19.9473	19.7796	18.9877	19.6105	19.7538	20.2446	20.0713	20.8099	20.7919	20.6515	20.2552
A0A1D6GFW0	TREMBLE	Aldehyde oxidase2 OS=Zea mays OX=4577 GN=ZEAMMB73_Zm00001d013098 PE=4 SV=1	Zm00001d013098	green	22.8116	22.8475	22.983	23.4886	23.7995	23.2215	23.6594	23.4284	24.2885	23.0109	23.0541	22.5236	23.329	23.3372	23.1832	24.4226	24.0234	23.687	22.8408	22.9175	23.0679	24.1334	24.1102	24.556	24.516	24.3257	24.3681
A0A1D6GG02	TREMBLE	DNAJ protein OS=Zea mays OX=4577 GN=ZEAMMB73_Zm00001d013111 PE=3 SV=1	Zm00001d013111	palevioletred3	22.6082	22.5393	22.6051	23.2895	22.0413	23.0381	22.0259	23.1419	22.2132	22.2492	22.2702	22.3604	22.5106	22.8624	22.5497	23.4187	22.873	22.723	22.2691	22.5785	22.5256	23.1781	22.7373	22.7423	23.0238	21.9787	22.9148
[truncated: 7,051 more rows]
