# Supplementary material for: Reveal the kernel dehydration mechanisms in maize based on proteomic and metabolomic analysis
Source: BMC Plant Biol. 2024 Jan 2;24:15. doi: 10.1186/s12870-023-04692-z (PMC10759482; doi:10.1186/s12870-023-04692-z)
Supplement: Supplementary file 5 — Additional file 5: Table S3. Information of differentially expressed proteins in different periods of the same inbred line. [file 12870_2023_4692_MOESM5_ESM.xlsx]

## Sheet: Sheet1
Table S3. Information of differentially expressed proteins in different periods of the same inbred line.
Comparison group	Protein accession	Protein description	Log2FC	Regulated type	P value	Protein gene	Subcellular localization	Biological process	Cellular component	Molecular function	KEGG KO No.	KEGG gene	KEGG pathway	Pfam ID	Domain description
A35VSA42	A0A096RYW9	Pentatricopeptide repeat-containing protein ELI1 chloroplastic OS=Zea mays OX=4577 GN=100284842 PE=4 SV=1	1.42	Up	0.0168221	100284842	chloroplast	GO:0001666 response to hypoxia; GO:0006950 response to stress; GO:0008152 metabolic process; GO:0009628 response to abiotic stimulus; GO:0009853 photorespiration; GO:0009987 cellular process; GO:0036293 response to decreased oxygen levels; GO:0043094 cellular metabolic compound salvage; GO:0044237 cellular metabolic process; GO:0050896 response to stimulus; GO:0070482 response to oxygen levels;	GO:0005576 extracellular region; GO:0005622 intracellular; GO:0005623 cell; GO:0005737 cytoplasm; GO:0005773 vacuole; GO:0005777 peroxisome; GO:0009507 chloroplast; GO:0009532 plastid stroma; GO:0009536 plastid; GO:0009570 chloroplast stroma; GO:0016020 membrane; GO:0042579 microbody; GO:0043226 organelle; GO:0043227 membrane-bounded organelle; GO:0043229 intracellular organelle; GO:0043231 intra…	GO:0003824 catalytic activity; GO:0004021 L-alanine:2-oxoglutarate aminotransferase activity; GO:0008453 alanine-glyoxylate transaminase activity; GO:0008483 transaminase activity; GO:0016740 transferase activity; GO:0016769 transferase activity, transferring nitrogenous groups; GO:0047635 alanine-oxo-acid transaminase activity; GO:0047958 glycine:2-oxoglutarate aminotransferase activity;	K14272	GGAT; glutamate--glyoxylate aminotransferase [EC:2.6.1.4 2.6.1.2 2.6.1.44]	zma00220 Arginine biosynthesis - Zea mays (maize); zma00250 Alanine, aspartate and glutamate metabolism - Zea mays (maize); zma00260 Glycine, serine and threonine metabolism - Zea mays (maize); zma00630 Glyoxylate and dicarboxylate metabolism - Zea mays (maize); zma00710 Carbon fixation in photosynthetic organisms - Zea mays (maize); zma01100 Metabolic pathways - Zea mays (maize); zma01110 Biosyn…	PF00155	Aminotransferase class I and II
	A0A096SBP5	PREDICTED: circumsporozoite protein [Oryza sativa Japonica Group](predicted) OS=Zea mays OX=4577 GN=ZEAMMB73_Zm00001d005659 PE=4 SV=1	-1.442	Down	0.0221348	Zm00001d005659	chloroplast	-	-	-	-	-	-	-	-
	A0A1D6DTS3	Peroxisome biogenesis protein 22 OS=Zea mays OX=4577 GN=ZEAMMB73_Zm00001d001870 PE=4 SV=1	1.465	Up	0.0316177	Zm00001d001870	chloroplast	-	-	-	-	-	-	-	-
	A0A1D6E0M5	Pectin acetylesterase OS=Zea mays OX=4577 GN=100280212 PE=3 SV=1	1.143	Up	0.00107507	100280212	extracellular	GO:0009987 cellular process; GO:0016043 cellular component organization; GO:0045229 external encapsulating structure organization; GO:0071554 cell wall organization or biogenesis; GO:0071555 cell wall organization; GO:0071840 cellular component organization or biogenesis;	GO:0005618 cell wall; GO:0005622 intracellular; GO:0005623 cell; GO:0005737 cytoplasm; GO:0005829 cytosol; GO:0005886 plasma membrane; GO:0005911 cell-cell junction; GO:0009505 plant-type cell wall; GO:0009506 plasmodesma; GO:0016020 membrane; GO:0030054 cell junction; GO:0030312 external encapsulating structure; GO:0044424 intracellular part; GO:0044444 cytoplasmic part; GO:0044464 cell part; GO…	GO:0003824 catalytic activity; GO:0016787 hydrolase activity; GO:0016788 hydrolase activity, acting on ester bonds; GO:0052689 carboxylic ester hydrolase activity; GO:0052793 pectin acetylesterase activity;	K19882	NOTUM; O-palmitoleoyl-L-serine hydrolase [EC:3.1.1.98]	-	-	-
	A0A1D6E4M3	Vacuolar processing enzyme, beta-isozyme OS=Zea mays OX=4577 GN=100286140 PE=4 SV=1	1.025	Up	0.0123511	100286140	endoplasmic reticulum	GO:0006508 proteolysis; GO:0006624 vacuolar protein processing; GO:0006807 nitrogen compound metabolic process; GO:0006996 organelle organization; GO:0007033 vacuole organization; GO:0008152 metabolic process; GO:0009056 catabolic process; GO:0009057 macromolecule catabolic process; GO:0009987 cellular process; GO:0010467 gene expression; GO:0016043 cellular component organization; GO:0016485 pro…	GO:0000322 storage vacuole; GO:0000325 plant-type vacuole; GO:0000326 protein storage vacuole; GO:0005622 intracellular; GO:0005623 cell; GO:0005737 cytoplasm; GO:0005773 vacuole; GO:0043226 organelle; GO:0043227 membrane-bounded organelle; GO:0043229 intracellular organelle; GO:0043231 intracellular membrane-bounded organelle; GO:0044424 intracellular part; GO:0044444 cytoplasmic part; GO:004446…	GO:0003824 catalytic activity; GO:0004175 endopeptidase activity; GO:0004197 cysteine-type endopeptidase activity; GO:0008233 peptidase activity; GO:0008234 cysteine-type peptidase activity; GO:0016787 hydrolase activity; GO:0070011 peptidase activity, acting on L-amino acid peptides;	K01369	LGMN; legumain [EC:3.4.22.34]	-	-	-
	A0A1D6E7V9	Malate synthase OS=Zea mays OX=4577 GN=ZEAMMB73_Zm00001d003247 PE=3 SV=1	-1.107	Down	0.0452942	Zm00001d003247	peroxisome	GO:0005975 carbohydrate metabolic process; GO:0006081 cellular aldehyde metabolic process; GO:0006082 organic acid metabolic process; GO:0006097 glyoxylate cycle; GO:0008152 metabolic process; GO:0009987 cellular process; GO:0019752 carboxylic acid metabolic process; GO:0032787 monocarboxylic acid metabolic process; GO:0043436 oxoacid metabolic process; GO:0044237 cellular metabolic process; GO:0…	GO:0005622 intracellular; GO:0005623 cell; GO:0005737 cytoplasm; GO:0005777 peroxisome; GO:0009514 glyoxysome; GO:0042579 microbody; GO:0043226 organelle; GO:0043227 membrane-bounded organelle; GO:0043229 intracellular organelle; GO:0043231 intracellular membrane-bounded organelle; GO:0044424 intracellular part; GO:0044444 cytoplasmic part; GO:0044464 cell part;	GO:0003824 catalytic activity; GO:0004474 malate synthase activity; GO:0016740 transferase activity; GO:0016746 transferase activity, transferring acyl groups; GO:0046912 transferase activity, transferring acyl groups, acyl groups converted into alkyl on transfer;	K01638	aceB, glcB; malate synthase [EC:2.3.3.9]	zma00620 Pyruvate metabolism - Zea mays (maize); zma00630 Glyoxylate and dicarboxylate metabolism - Zea mays (maize); zma01100 Metabolic pathways - Zea mays (maize); zma01110 Biosynthesis of secondary metabolites - Zea mays (maize); zma01200 Carbon metabolism - Zea mays (maize);	-	-
	A0A1D6EFW8	Lectin_legB domain-containing protein OS=Zea mays OX=4577 GN=ZEAMMB73_Zm00001d004524 PE=4 SV=1	-1.088	Down	0.0304242	Zm00001d004524	plasma membrane	-	-	-	-	-	-	PF00139	Legume lectin domain
	A0A1D6EHK6	Coatomer subunit beta OS=Zea mays OX=4577 GN=100384159 PE=4 SV=1	1.515	Up	0.000215717	100384159	endoplasmic reticulum	GO:0006810 transport; GO:0006888 ER to Golgi vesicle-mediated transport; GO:0006890 retrograde vesicle-mediated transport, Golgi to ER; GO:0006891 intra-Golgi vesicle-mediated transport; GO:0016192 vesicle-mediated transport; GO:0046907 intracellular transport; GO:0048193 Golgi vesicle transport; GO:0051179 localization; GO:0051234 establishment of localization; GO:0051641 cellular localization; …	GO:0005622 intracellular; GO:0005623 cell; GO:0005737 cytoplasm; GO:0005794 Golgi apparatus; GO:0005798 Golgi-associated vesicle; GO:0012505 endomembrane system; GO:0012506 vesicle membrane; GO:0016020 membrane; GO:0030117 membrane coat; GO:0030120 vesicle coat; GO:0030126 COPI vesicle coat; GO:0030135 coated vesicle; GO:0030137 COPI-coated vesicle; GO:0030659 cytoplasmic vesicle membrane; GO:003…	-	K17301	COPB1, SEC26; coatomer subunit beta	-	PF07718	Coatamer beta C-terminal region
	A0A1D6EI85	PREDICTED: adipocyte plasma membrane-associated protein-like [Zea mays](predicted) OS=Zea mays OX=4577 GN=ZEAMMB73_Zm00001d004938 PE=4 SV=1	-1.172	Down	0.0296385	Zm00001d004938	nucleus	-	GO:0005622 intracellular; GO:0005623 cell; GO:0005737 cytoplasm; GO:0005783 endoplasmic reticulum; GO:0009986 cell surface; GO:0012505 endomembrane system; GO:0016020 membrane; GO:0043226 organelle; GO:0043227 membrane-bounded organelle; GO:0043229 intracellular organelle; GO:0043231 intracellular membrane-bounded organelle; GO:0044424 intracellular part; GO:0044444 cytoplasmic part; GO:0044464 c…	GO:0003824 catalytic activity; GO:0004064 arylesterase activity; GO:0016787 hydrolase activity; GO:0016788 hydrolase activity, acting on ester bonds; GO:0052689 carboxylic ester hydrolase activity;	-	-	-	-	-
	A0A1D6ELI7	RNA binding OS=Zea mays OX=4577 GN=100383162 PE=4 SV=1	1.205	Up	0.00760468	100383162	nucleus	-	-	-	-	-	-	PF00076; PF00397	RNA recognition motif. (a.k.a. RRM, RBD, or RNP domain); WW domain
	A0A1D6ELR7	Alpha/beta-Hydrolases superfamily protein OS=Zea mays OX=4577 GN=ZEAMMB73_Zm00001d005313 PE=4 SV=1	-1.458	Down	0.0029283	Zm00001d005313	chloroplast	GO:0001505 regulation of neurotransmitter levels; GO:0001676 long-chain fatty acid metabolic process; GO:0006082 organic acid metabolic process; GO:0006629 lipid metabolic process; GO:0006631 fatty acid metabolic process; GO:0006638 neutral lipid metabolic process; GO:0006639 acylglycerol metabolic process; GO:0006690 icosanoid metabolic process; GO:0008152 metabolic process; GO:0009056 catabolic…	GO:0005623 cell; GO:0005886 plasma membrane; GO:0016020 membrane; GO:0044464 cell part; GO:0071944 cell periphery;	GO:0003824 catalytic activity; GO:0016298 lipase activity; GO:0016787 hydrolase activity; GO:0016788 hydrolase activity, acting on ester bonds; GO:0047372 acylglycerol lipase activity; GO:0052689 carboxylic ester hydrolase activity;	-	-	-	-	-
	A0A1D6EM93	Lecithin-cholesterol acyltransferase-like 1 OS=Zea mays OX=4577 GN=ZEAMMB73_Zm00001d005392 PE=4 SV=1	-1.31	Down	0.044217	Zm00001d005392	chloroplast	-	-	-	K06129	LYPLA3; lysophospholipase III [EC:3.1.1.5]	zma00564 Glycerophospholipid metabolism - Zea mays (maize);	-	-
	A0A1D6EPE8	Pentatricopeptide repeat-containing protein mitochondrial OS=Zea mays OX=4577 GN=541966 PE=4 SV=1	-1.305	Down	0.0228719	541966	extracellular	GO:0006139 nucleobase-containing compound metabolic process; GO:0006725 cellular aromatic compound metabolic process; GO:0006807 nitrogen compound metabolic process; GO:0008152 metabolic process; GO:0009451 RNA modification; GO:0009987 cellular process; GO:0016070 RNA metabolic process; GO:0034641 cellular nitrogen compound metabolic process; GO:0043170 macromolecule metabolic process; GO:0043412…	GO:0005622 intracellular; GO:0005623 cell; GO:0043226 organelle; GO:0043227 membrane-bounded organelle; GO:0043229 intracellular organelle; GO:0043231 intracellular membrane-bounded organelle; GO:0044424 intracellular part; GO:0044464 cell part;	GO:0003676 nucleic acid binding; GO:0003723 RNA binding; GO:0003824 catalytic activity; GO:0004518 nuclease activity; GO:0004519 endonuclease activity; GO:0005488 binding; GO:0016787 hydrolase activity; GO:0016788 hydrolase activity, acting on ester bonds; GO:0097159 organic cyclic compound binding; GO:1901363 heterocyclic compound binding;	-	-	-	-	-
	A0A1D6EXU0	ELAV-like protein 4 OS=Zea mays OX=4577 GN=ZEAMMB73_Zm00001d006566 PE=4 SV=1	-1.088	Down	0.0329665	Zm00001d006566	chloroplast	-	-	-	-	-	-	PF00076	RNA recognition motif. (a.k.a. RRM, RBD, or RNP domain)
	A0A1D6EYI4	HOPM interactor 7 OS=Zea mays OX=4577 GN=100501049 PE=4 SV=1	1.056	Up	0.0337595	100501049	nucleus	GO:0002376 immune system process; GO:0006810 transport; GO:0006887 exocytosis; GO:0006950 response to stress; GO:0006952 defense response; GO:0006955 immune response; GO:0006996 organelle organization; GO:0007030 Golgi organization; GO:0008064 regulation of actin polymerization or depolymerization; GO:0009605 response to external stimulus; GO:0009607 response to biotic stimulus; GO:0009617 respon…	GO:0000139 Golgi membrane; GO:0005622 intracellular; GO:0005623 cell; GO:0005634 nucleus; GO:0005654 nucleoplasm; GO:0005730 nucleolus; GO:0005737 cytoplasm; GO:0005768 endosome; GO:0005769 early endosome; GO:0005794 Golgi apparatus; GO:0005802 trans-Golgi network; GO:0005829 cytosol; GO:0012505 endomembrane system; GO:0016020 membrane; GO:0016363 nuclear matrix; GO:0030532 small nuclear ribonucl…	GO:0005085 guanyl-nucleotide exchange factor activity; GO:0005086 ARF guanyl-nucleotide exchange factor activity; GO:0005488 binding; GO:0005515 protein binding; GO:0008092 cytoskeletal protein binding; GO:0017022 myosin binding; GO:0019899 enzyme binding; GO:0034237 protein kinase A regulatory subunit binding; GO:0051018 protein kinase A binding; GO:0051020 GTPase binding; GO:0098772 molecular f…	K13462	MIN7; guanine nucleotide-exchange factor	-	PF12783; PF01369	Guanine nucleotide exchange factor in Golgi transport N-terminal; Sec7 domain
	A0A1D6F0W7	NAD(P)-binding Rossmann-fold superfamily protein OS=Zea mays OX=4577 GN=ZEAMMB73_Zm00001d006796 PE=4 SV=1	-1.132	Down	0.00440189	Zm00001d006796	chloroplast	GO:0008152 metabolic process; GO:0055114 oxidation-reduction process;	GO:0005622 intracellular; GO:0005623 cell; GO:0005737 cytoplasm; GO:0009507 chloroplast; GO:0009536 plastid; GO:0043226 organelle; GO:0043227 membrane-bounded organelle; GO:0043229 intracellular organelle; GO:0043231 intracellular membrane-bounded organelle; GO:0044424 intracellular part; GO:0044444 cytoplasmic part; GO:0044464 cell part;	GO:0003824 catalytic activity; GO:0004033 aldo-keto reductase (NADP) activity; GO:0008106 alcohol dehydrogenase (NADP+) activity; GO:0016491 oxidoreductase activity; GO:0016614 oxidoreductase activity, acting on CH-OH group of donors; GO:0016616 oxidoreductase activity, acting on the CH-OH group of donors, NAD or NADP as acceptor;	-	-	-	PF13561	Enoyl-(Acyl carrier protein) reductase
	A0A1D6F151	Alpha/beta-Hydrolases superfamily protein OS=Zea mays OX=4577 GN=100192944 PE=4 SV=1	1.483	Up	0.0307454	100192944	extracellular	GO:0007275 multicellular organism development; GO:0022622 root system development; GO:0032501 multicellular organismal process; GO:0032502 developmental process; GO:0048364 root development; GO:0048731 system development; GO:0048856 anatomical structure development; GO:0099402 plant organ development;	GO:0005622 intracellular; GO:0005623 cell; GO:0005737 cytoplasm; GO:0005783 endoplasmic reticulum; GO:0005886 plasma membrane; GO:0012505 endomembrane system; GO:0016020 membrane; GO:0019866 organelle inner membrane; GO:0031090 organelle membrane; GO:0031967 organelle envelope; GO:0031975 envelope; GO:0043226 organelle; GO:0043227 membrane-bounded organelle; GO:0043229 intracellular organelle; GO…	-	K06889	K06889; uncharacterized protein	-	-	-
	A0A1D6F696	NADH-ubiquinone reductase complex 1 MLRQ subunit OS=Zea mays OX=4577 GN=ZEAMMB73_Zm00001d007411 PE=4 SV=1	-1.354	Down	0.0355665	Zm00001d007411	chloroplast	-	-	-	-	-	-	-	-
	A0A1D6FH02	p-loop containing nucleoside triphosphate hydrolase superfamily protein OS=Zea mays OX=4577 GN=103634999 PE=3 SV=1	-1.398	Down	0.00593358	103634999	cytoplasm	GO:0006605 protein targeting; GO:0006626 protein targeting to mitochondrion; GO:0006810 transport; GO:0006839 mitochondrial transport; GO:0006886 intracellular protein transport; GO:0006996 organelle organization; GO:0007005 mitochondrion organization; GO:0008104 protein localization; GO:0009987 cellular process; GO:0015031 protein transport; GO:0015833 peptide transport; GO:0016043 cellular comp…	GO:0005622 intracellular; GO:0005623 cell; GO:0005634 nucleus; GO:0005737 cytoplasm; GO:0005739 mitochondrion; GO:0005740 mitochondrial envelope; GO:0005741 mitochondrial outer membrane; GO:0016020 membrane; GO:0019867 outer membrane; GO:0031090 organelle membrane; GO:0031966 mitochondrial membrane; GO:0031967 organelle envelope; GO:0031968 organelle outer membrane; GO:0031975 envelope; GO:004322…	GO:0000166 nucleotide binding; GO:0003824 catalytic activity; GO:0005488 binding; GO:0005524 ATP binding; GO:0008144 drug binding; GO:0016462 pyrophosphatase activity; GO:0016787 hydrolase activity; GO:0016817 hydrolase activity, acting on acid anhydrides; GO:0016818 hydrolase activity, acting on acid anhydrides, in phosphorus-containing anhydrides; GO:0016887 ATPase activity; GO:0017076 purine n…	-	-	-	PF00004	ATPase family associated with various cellular activities (AAA)
	A0A1D6FH09	p-loop containing nucleoside triphosphate hydrolase superfamily protein OS=Zea mays OX=4577 GN=103634999 PE=4 SV=1	-1.978	Down	0.0107533	103634999	chloroplast	GO:0006605 protein targeting; GO:0006626 protein targeting to mitochondrion; GO:0006810 transport; GO:0006839 mitochondrial transport; GO:0006886 intracellular protein transport; GO:0006996 organelle organization; GO:0007005 mitochondrion organization; GO:0008104 protein localization; GO:0009987 cellular process; GO:0015031 protein transport; GO:0015833 peptide transport; GO:0016043 cellular comp…	GO:0005622 intracellular; GO:0005623 cell; GO:0005634 nucleus; GO:0005737 cytoplasm; GO:0005739 mitochondrion; GO:0005740 mitochondrial envelope; GO:0005741 mitochondrial outer membrane; GO:0016020 membrane; GO:0019867 outer membrane; GO:0031090 organelle membrane; GO:0031966 mitochondrial membrane; GO:0031967 organelle envelope; GO:0031968 organelle outer membrane; GO:0031975 envelope; GO:004322…	GO:0000166 nucleotide binding; GO:0003824 catalytic activity; GO:0005488 binding; GO:0005524 ATP binding; GO:0008144 drug binding; GO:0016462 pyrophosphatase activity; GO:0016787 hydrolase activity; GO:0016817 hydrolase activity, acting on acid anhydrides; GO:0016818 hydrolase activity, acting on acid anhydrides, in phosphorus-containing anhydrides; GO:0016887 ATPase activity; GO:0017076 purine n…	-	-	-	-	-
	A0A1D6FP95	Dehydrin family protein expressed OS=Zea mays OX=4577 GN=ZEAMMB73_Zm00001d010119 PE=3 SV=1	-1.23	Down	0.00158874	Zm00001d010119	nucleus	GO:0001101 response to acid chemical; GO:0006950 response to stress; GO:0009266 response to temperature stimulus; GO:0009409 response to cold; GO:0009414 response to water deprivation; GO:0009415 response to water; GO:0009628 response to abiotic stimulus; GO:0009631 cold acclimation; GO:0009719 response to endogenous stimulus; GO:0009725 response to hormone; GO:0009737 response to abscisic acid; …	GO:0005622 intracellular; GO:0005623 cell; GO:0005737 cytoplasm; GO:0005829 cytosol; GO:0012506 vesicle membrane; GO:0016020 membrane; GO:0031090 organelle membrane; GO:0031982 vesicle; GO:0043226 organelle; GO:0043227 membrane-bounded organelle; GO:0044422 organelle part; GO:0044424 intracellular part; GO:0044444 cytoplasmic part; GO:0044464 cell part;	GO:0001786 phosphatidylserine binding; GO:0005488 binding; GO:0005507 copper ion binding; GO:0005543 phospholipid binding; GO:0008289 lipid binding; GO:0016151 nickel cation binding; GO:0035091 phosphatidylinositol binding; GO:0043167 ion binding; GO:0043168 anion binding; GO:0043169 cation binding; GO:0046872 metal ion binding; GO:0046914 transition metal ion binding; GO:0070300 phosphatidic aci…	-	-	-	-	-
	A0A1D6FSS5	NAD(P)H dehydrogenase (Quinone) FQR1 OS=Zea mays OX=4577 GN=ZEAMMB73_Zm00001d010698 PE=4 SV=1	1.174	Up	0.0422812	Zm00001d010698	mitochondria	-	-	-	K03809	wrbA; NAD(P)H dehydrogenase (quinone) [EC:1.6.5.2]	zma00130 Ubiquinone and other terpenoid-quinone biosynthesis - Zea mays (maize); zma01100 Metabolic pathways - Zea mays (maize); zma01110 Biosynthesis of secondary metabolites - Zea mays (maize);	PF03358	NADPH-dependent FMN reductase
	A0A1D6GF56	Methyltransferase OS=Zea mays OX=4577 GN=100282501 PE=3 SV=1	1.437	Up	0.0186061	100282501	cytoplasm	-	-	-	-	-	-	PF08241	Methyltransferase domain
	A0A1D6GLI2	Translation initiation factor eIF-2B delta subunit OS=Zea mays OX=4577 GN=ZEAMMB73_Zm00001d013692 PE=3 SV=1	2.252	Up	0.000986131	Zm00001d013692	nucleus	GO:0000003 reproduction; GO:0001541 ovarian follicle development; GO:0002253 activation of immune response; GO:0002376 immune system process; GO:0002429 immune response-activating cell surface receptor signaling pathway; GO:0002682 regulation of immune system process; GO:0002684 positive regulation of immune system process; GO:0002757 immune response-activating signal transduction; GO:0002764 imm…	GO:0005622 intracellular; GO:0005623 cell; GO:0005737 cytoplasm; GO:0005851 eukaryotic translation initiation factor 2B complex; GO:0032991 macromolecular complex; GO:0044424 intracellular part; GO:0044444 cytoplasmic part; GO:0044464 cell part;	-	K03680	EIF2B4; translation initiation factor eIF-2B subunit delta	zma03013 RNA transport - Zea mays (maize);	-	-
	A0A1D6GLQ3	Gibberellin 20-oxidase4 OS=Zea mays OX=4577 GN=ZEAMMB73_Zm00001d013725 PE=3 SV=1	1.047	Up	0.00140257	Zm00001d013725	cytoplasm	-	-	-	-	-	-	PF03171	2OG-Fe(II) oxygenase superfamily
	A0A1D6GMC7	Protein DETOXIFICATION 40 OS=Zea mays OX=4577 GN=ZEAMMB73_Zm00001d013809 PE=4 SV=1	-1.104	Down	0.0375004	Zm00001d013809	mitochondria	-	-	-	K03327	TC.MATE, SLC47A, norM, mdtK, dinF; multidrug resistance protein, MATE family	-	-	-
	A0A1D6GMV8	Kinesin-like protein OS=Zea mays OX=4577 GN=103626104 PE=3 SV=1	-1.015	Down	0.0191907	103626104	nucleus	GO:0006928 movement of cell or subcellular component; GO:0007017 microtubule-based process; GO:0007018 microtubule-based movement; GO:0009987 cellular process; GO:0031347 regulation of defense response; GO:0048583 regulation of response to stimulus; GO:0050789 regulation of biological process; GO:0065007 biological regulation; GO:0080134 regulation of response to stress;	GO:0005622 intracellular; GO:0005623 cell; GO:0005856 cytoskeleton; GO:0005871 kinesin complex; GO:0005875 microtubule associated complex; GO:0015630 microtubule cytoskeleton; GO:0032991 macromolecular complex; GO:0043226 organelle; GO:0043228 non-membrane-bounded organelle; GO:0043229 intracellular organelle; GO:0043232 intracellular non-membrane-bounded organelle; GO:0044422 organelle part; GO:…	GO:0003774 motor activity; GO:0003777 microtubule motor activity; GO:0003824 catalytic activity; GO:0016462 pyrophosphatase activity; GO:0016787 hydrolase activity; GO:0016817 hydrolase activity, acting on acid anhydrides; GO:0016818 hydrolase activity, acting on acid anhydrides, in phosphorus-containing anhydrides; GO:0016887 ATPase activity; GO:0017111 nucleoside-triphosphatase activity;	K11498	CENPE; centromeric protein E	-	PF00225; PF13920	Kinesin motor domain; Zinc finger, C3HC4 type (RING finger)
	A0A1D6GNG0	PREDICTED: low-temperature-induced 65 kDa protein-like [Zea mays](predicted) OS=Zea mays OX=4577 GN=103626123 PE=4 SV=1	-1.625	Down	0.0170765	103626123	nucleus	GO:0000302 response to reactive oxygen species; GO:0001101 response to acid chemical; GO:0006950 response to stress; GO:0006970 response to osmotic stress; GO:0006972 hyperosmotic response; GO:0006979 response to oxidative stress; GO:0007154 cell communication; GO:0007165 signal transduction; GO:0007275 multicellular organism development; GO:0007568 aging; GO:0007623 circadian rhythm; GO:0009266 …	GO:0005622 intracellular; GO:0005623 cell; GO:0005737 cytoplasm; GO:0044424 intracellular part; GO:0044464 cell part;	-	-	-	-	-	-
	A0A1D6GNG3	PREDICTED: low-temperature-induced 65 kDa protein-like [Zea mays](predicted) OS=Zea mays OX=4577 GN=ZEAMMB73_Zm00001d013903 PE=4 SV=1	-1.615	Down	0.00309501	Zm00001d013903	nucleus	GO:0000302 response to reactive oxygen species; GO:0001101 response to acid chemical; GO:0006950 response to stress; GO:0006970 response to osmotic stress; GO:0006972 hyperosmotic response; GO:0006979 response to oxidative stress; GO:0007154 cell communication; GO:0007165 signal transduction; GO:0007275 multicellular organism development; GO:0007568 aging; GO:0007623 circadian rhythm; GO:0009266 …	GO:0005622 intracellular; GO:0005623 cell; GO:0005737 cytoplasm; GO:0044424 intracellular part; GO:0044464 cell part;	-	-	-	-	-	-
	A0A1D6GNG4	PREDICTED: low-temperature-induced 65 kDa protein-like [Zea mays](predicted) OS=Zea mays OX=4577 GN=ZEAMMB73_Zm00001d013903 PE=4 SV=1	-1.596	Down	0.00527588	Zm00001d013903	nucleus	GO:0000302 response to reactive oxygen species; GO:0001101 response to acid chemical; GO:0006950 response to stress; GO:0006970 response to osmotic stress; GO:0006972 hyperosmotic response; GO:0006979 response to oxidative stress; GO:0007154 cell communication; GO:0007165 signal transduction; GO:0007275 multicellular organism development; GO:0007568 aging; GO:0007623 circadian rhythm; GO:0009266 …	GO:0005622 intracellular; GO:0005623 cell; GO:0005737 cytoplasm; GO:0044424 intracellular part; GO:0044464 cell part;	-	-	-	-	-	-
	A0A1D6GXN6	Protein disulfide isomerase4 OS=Zea mays OX=4577 GN=606412 PE=4 SV=1	1.406	Up	0.000107373	606412	cytoplasm	GO:0006139 nucleobase-containing compound metabolic process; GO:0006206 pyrimidine nucleobase metabolic process; GO:0006213 pyrimidine nucleoside metabolic process; GO:0006220 pyrimidine nucleotide metabolic process; GO:0006221 pyrimidine nucleotide biosynthetic process; GO:0006222 UMP biosynthetic process; GO:0006725 cellular aromatic compound metabolic process; GO:0006753 nucleoside phosphate m…	GO:0005622 intracellular; GO:0005623 cell; GO:0005737 cytoplasm; GO:0005829 cytosol; GO:0044424 intracellular part; GO:0044444 cytoplasmic part; GO:0044464 cell part;	GO:0003824 catalytic activity; GO:0004849 uridine kinase activity; GO:0016301 kinase activity; GO:0016740 transferase activity; GO:0016772 transferase activity, transferring phosphorus-containing groups; GO:0019205 nucleobase-containing compound kinase activity; GO:0019206 nucleoside kinase activity;	K00876	udk, UCK; uridine kinase [EC:2.7.1.48]	zma00240 Pyrimidine metabolism - Zea mays (maize); zma01100 Metabolic pathways - Zea mays (maize);	PF00485	Phosphoribulokinase / Uridine kinase family
	A0A1D6H0I7	SUPPRESSOR OF AUXIN RESISTANCE1 OS=Zea mays OX=4577 GN=ZEAMMB73_Zm00001d015245 PE=4 SV=1	2.229	Up	0.000774887	Zm00001d015245	nucleus	GO:0006403 RNA localization; GO:0006405 RNA export from nucleus; GO:0006406 mRNA export from nucleus; GO:0006611 protein export from nucleus; GO:0006810 transport; GO:0006886 intracellular protein transport; GO:0006913 nucleocytoplasmic transport; GO:0006950 response to stress; GO:0008104 protein localization; GO:0008152 metabolic process; GO:0009266 response to temperature stimulus; GO:0009409 r…	GO:0005622 intracellular; GO:0005623 cell; GO:0005634 nucleus; GO:0005635 nuclear envelope; GO:0005643 nuclear pore; GO:0012505 endomembrane system; GO:0016020 membrane; GO:0031090 organelle membrane; GO:0031965 nuclear membrane; GO:0031967 organelle envelope; GO:0031975 envelope; GO:0032991 macromolecular complex; GO:0043226 organelle; GO:0043227 membrane-bounded organelle; GO:0043229 intracellu…	-	K14303	NUP160, NUP120; nuclear pore complex protein Nup160	zma03013 RNA transport - Zea mays (maize);	-	-
	A0A1D6H167	Cystathionine beta-synthase (CBS) family protein OS=Zea mays OX=4577 GN=103626636 PE=4 SV=1	-1.057	Down	0.00348125	103626636	cytoplasm	GO:0000003 reproduction; GO:0003006 developmental process involved in reproduction; GO:0006935 chemotaxis; GO:0007275 multicellular organism development; GO:0009553 embryo sac development; GO:0009555 pollen development; GO:0009605 response to external stimulus; GO:0009791 post-embryonic development; GO:0009856 pollination; GO:0009908 flower development; GO:0010183 pollen tube guidance; GO:0022414…	-	-	-	-	-	PF00571	CBS domain
	A0A1D6H175	DExH-box ATP-dependent RNA helicase DExH11 OS=Zea mays OX=4577 GN=100383871 PE=4 SV=1	-1.874	Down	0.0303637	100383871	cytoplasm	GO:0000184 nuclear-transcribed mRNA catabolic process, nonsense-mediated decay; GO:0000288 nuclear-transcribed mRNA catabolic process, deadenylation-dependent decay; GO:0000291 nuclear-transcribed mRNA catabolic process, exonucleolytic; GO:0000956 nuclear-transcribed mRNA catabolic process; GO:0006139 nucleobase-containing compound metabolic process; GO:0006401 RNA catabolic process; GO:0006402 m…	GO:0005622 intracellular; GO:0005623 cell; GO:0005737 cytoplasm; GO:0005829 cytosol; GO:0032991 macromolecular complex; GO:0044424 intracellular part; GO:0044444 cytoplasmic part; GO:0044464 cell part; GO:0055087 Ski complex;	GO:0003724 RNA helicase activity; GO:0003824 catalytic activity; GO:0004004 ATP-dependent RNA helicase activity; GO:0004386 helicase activity; GO:0008026 ATP-dependent helicase activity; GO:0008186 RNA-dependent ATPase activity; GO:0016462 pyrophosphatase activity; GO:0016787 hydrolase activity; GO:0016817 hydrolase activity, acting on acid anhydrides; GO:0016818 hydrolase activity, acting on aci…	K12599	SKI2, SKIV2L; antiviral helicase SKI2 [EC:3.6.4.-]	zma03018 RNA degradation - Zea mays (maize);	PF13234; PF08148	rRNA-processing arch domain; DSHCT (NUC185) domain
	A0A1D6H1X5	Protein STRUBBELIG-RECEPTOR FAMILY 1 OS=Zea mays OX=4577 GN=100383536 PE=4 SV=1	1.119	Up	0.0188109	100383536	nucleus	GO:0006464 cellular protein modification process; GO:0006468 protein phosphorylation; GO:0006793 phosphorus metabolic process; GO:0006796 phosphate-containing compound metabolic process; GO:0006807 nitrogen compound metabolic process; GO:0007154 cell communication; GO:0007165 signal transduction; GO:0007166 cell surface receptor signaling pathway; GO:0007167 enzyme linked receptor protein signali…	GO:0005623 cell; GO:0005886 plasma membrane; GO:0005911 cell-cell junction; GO:0009506 plasmodesma; GO:0016020 membrane; GO:0030054 cell junction; GO:0044464 cell part; GO:0055044 symplast; GO:0071944 cell periphery;	GO:0003824 catalytic activity; GO:0004672 protein kinase activity; GO:0004674 protein serine/threonine kinase activity; GO:0004675 transmembrane receptor protein serine/threonine kinase activity; GO:0004888 transmembrane signaling receptor activity; GO:0016301 kinase activity; GO:0016740 transferase activity; GO:0016772 transferase activity, transferring phosphorus-containing groups; GO:0016773 p…	-	-	-	PF07714	Protein tyrosine kinase
	A0A1D6H5J1	PREDICTED: embryonic protein DC-8-like [Zea mays](predicted) OS=Zea mays OX=4577 GN=ZEAMMB73_Zm00001d016128 PE=4 SV=1	-1.347	Down	0.0141189	Zm00001d016128	nucleus	-	-	-	-	-	-	-	-
	A0A1D6H709	Aminopeptidase M1 OS=Zea mays OX=4577 GN=ZEAMMB73_Zm00001d016373 PE=4 SV=1	-1.281	Down	0.0238113	Zm00001d016373	cytoplasm	GO:0006508 proteolysis; GO:0006518 peptide metabolic process; GO:0006807 nitrogen compound metabolic process; GO:0008152 metabolic process; GO:0009056 catabolic process; GO:0009987 cellular process; GO:0019538 protein metabolic process; GO:0034641 cellular nitrogen compound metabolic process; GO:0043170 macromolecule metabolic process; GO:0043171 peptide catabolic process; GO:0043603 cellular ami…	GO:0005622 intracellular; GO:0005623 cell; GO:0005737 cytoplasm; GO:0044424 intracellular part; GO:0044464 cell part;	GO:0003824 catalytic activity; GO:0004177 aminopeptidase activity; GO:0005488 binding; GO:0008233 peptidase activity; GO:0008235 metalloexopeptidase activity; GO:0008237 metallopeptidase activity; GO:0008238 exopeptidase activity; GO:0008270 zinc ion binding; GO:0016787 hydrolase activity; GO:0033218 amide binding; GO:0042277 peptide binding; GO:0043167 ion binding; GO:0043169 cation binding; GO:…	K08776	NPEPPS; puromycin-sensitive aminopeptidase [EC:3.4.11.-]	-	PF01433	Peptidase family M1
	A0A1D6H923	Glycerophosphodiester phosphodiesterase GDPD2 OS=Zea mays OX=4577 GN=100191201 PE=4 SV=1	1.467	Up	0.0397603	100191201	cytoplasm	-	-	-	K18696	GDE1; glycerophosphodiester phosphodiesterase [EC:3.1.4.46]	zma00564 Glycerophospholipid metabolism - Zea mays (maize);	-	-
	A0A1D6HCJ5	GDSL esterase/lipase OS=Zea mays OX=4577 GN=ZEAMMB73_Zm00001d017140 PE=4 SV=1	-1.024	Down	0.00680621	Zm00001d017140	chloroplast	-	-	-	-	-	-	-	-
	A0A1D6HG33	Chitinase 1 OS=Zea mays OX=4577 GN=ZEAMMB73_Zm00001d017639 PE=3 SV=1	-1.04	Down	0.011638	Zm00001d017639	chloroplast	-	-	-	-	-	-	PF00704	Glycosyl hydrolases family 18
	A0A1D6HRJ7	CK2 protein kinase alpha 4 OS=Zea mays OX=4577 GN=541825 PE=3 SV=1	-1.203	Down	0.0194039	541825	cytoplasm	-	-	-	K03097	CSNK2A; casein kinase II subunit alpha [EC:2.7.11.1]	zma03008 Ribosome biogenesis in eukaryotes - Zea mays (maize); zma04712 Circadian rhythm - plant - Zea mays (maize);	PF00069	Protein kinase domain
	A0A1D6HX04	E3 ubiquitin-protein ligase ORTHRUS 2 OS=Zea mays OX=4577 GN=103632186 PE=4 SV=1	1.012	Up	0.0306648	103632186	chloroplast	-	-	-	K10638	UHRF1, NP95; E3 ubiquitin-protein ligase UHRF1 [EC:2.3.2.27]	-	PF02182; PF13445	YDG/SRA domain; RING-type zinc-finger, LisH dimerisation motif
	A0A1D6HXP2	Starch synthase, chloroplastic/amyloplastic OS=Zea mays OX=4577 GN=100125638 PE=3 SV=1	-1.418	Down	0.011224	100125638	chloroplast	GO:0000271 polysaccharide biosynthetic process; GO:0005975 carbohydrate metabolic process; GO:0005976 polysaccharide metabolic process; GO:0005982 starch metabolic process; GO:0006073 cellular glucan metabolic process; GO:0008152 metabolic process; GO:0009058 biosynthetic process; GO:0009059 macromolecule biosynthetic process; GO:0009250 glucan biosynthetic process; GO:0009987 cellular process; G…	GO:0005622 intracellular; GO:0005623 cell; GO:0005737 cytoplasm; GO:0009501 amyloplast; GO:0009507 chloroplast; GO:0009536 plastid; GO:0009569 chloroplast starch grain; GO:0043036 starch grain; GO:0043226 organelle; GO:0043227 membrane-bounded organelle; GO:0043229 intracellular organelle; GO:0043231 intracellular membrane-bounded organelle; GO:0044422 organelle part; GO:0044424 intracellular par…	GO:0003824 catalytic activity; GO:0009011 starch synthase activity; GO:0016740 transferase activity; GO:0016757 transferase activity, transferring glycosyl groups; GO:0016758 transferase activity, transferring hexosyl groups; GO:0046527 glucosyltransferase activity;	-	-	-	PF08323	Starch synthase catalytic domain
	A0A1D6HXP5	Granule-bound starch synthase1b OS=Zea mays OX=4577 GN=100125638 PE=4 SV=1	-2.246	Down	0.0197178	100125638	chloroplast	GO:0000271 polysaccharide biosynthetic process; GO:0005975 carbohydrate metabolic process; GO:0005976 polysaccharide metabolic process; GO:0005982 starch metabolic process; GO:0006073 cellular glucan metabolic process; GO:0008152 metabolic process; GO:0009058 biosynthetic process; GO:0009059 macromolecule biosynthetic process; GO:0009250 glucan biosynthetic process; GO:0009987 cellular process; G…	GO:0005622 intracellular; GO:0005623 cell; GO:0005737 cytoplasm; GO:0009501 amyloplast; GO:0009507 chloroplast; GO:0009536 plastid; GO:0009569 chloroplast starch grain; GO:0043036 starch grain; GO:0043226 organelle; GO:0043227 membrane-bounded organelle; GO:0043229 intracellular organelle; GO:0043231 intracellular membrane-bounded organelle; GO:0044422 organelle part; GO:0044424 intracellular par…	GO:0003824 catalytic activity; GO:0009011 starch synthase activity; GO:0016740 transferase activity; GO:0016757 transferase activity, transferring glycosyl groups; GO:0016758 transferase activity, transferring hexosyl groups; GO:0046527 glucosyltransferase activity;	-	-	-	PF08323	Starch synthase catalytic domain
	A0A1D6I1V0	Polyadenylate-binding protein-interacting protein 9 OS=Zea mays OX=4577 GN=103632556 PE=4 SV=1	1.465	Up	0.038549	103632556	chloroplast	-	-	-	-	-	-	PF00076	RNA recognition motif. (a.k.a. RRM, RBD, or RNP domain)
	A0A1D6I9T9	Pantothenate kinase 2 OS=Zea mays OX=4577 GN=103633092 PE=4 SV=1	1.377	Up	0.000187507	103633092	chloroplast	GO:0006793 phosphorus metabolic process; GO:0006796 phosphate-containing compound metabolic process; GO:0008152 metabolic process; GO:0009987 cellular process; GO:0016310 phosphorylation; GO:0044237 cellular metabolic process;	GO:0005622 intracellular; GO:0005623 cell; GO:0005737 cytoplasm; GO:0005829 cytosol; GO:0044424 intracellular part; GO:0044444 cytoplasmic part; GO:0044464 cell part;	GO:0003824 catalytic activity; GO:0004594 pantothenate kinase activity; GO:0016301 kinase activity; GO:0016740 transferase activity; GO:0016772 transferase activity, transferring phosphorus-containing groups; GO:0016773 phosphotransferase activity, alcohol group as acceptor;	K09680	coaW; type II pantothenate kinase [EC:2.7.1.33]	zma00770 Pantothenate and CoA biosynthesis - Zea mays (maize); zma01100 Metabolic pathways - Zea mays (maize);	-	-
	A0A1D6I9U7	Phosphatase DCR2 OS=Zea mays OX=4577 GN=ZEAMMB73_Zm00001d021299 PE=4 SV=1	-1.016	Down	0.00567743	Zm00001d021299	chloroplast	GO:0006793 phosphorus metabolic process; GO:0006796 phosphate-containing compound metabolic process; GO:0008152 metabolic process; GO:0009987 cellular process; GO:0016311 dephosphorylation; GO:0044237 cellular metabolic process;	-	GO:0003824 catalytic activity; GO:0003993 acid phosphatase activity; GO:0016787 hydrolase activity; GO:0016788 hydrolase activity, acting on ester bonds; GO:0016791 phosphatase activity; GO:0042578 phosphoric ester hydrolase activity;	-	-	-	PF00149	Calcineurin-like phosphoesterase
	A0A1D6ICG5	Glycosyltransferase OS=Zea mays OX=4577 GN=103633203 PE=3 SV=1	-1.258	Down	0.00858384	103633203	chloroplast	-	-	-	-	-	-	-	-
	A0A1D6IIK7	Putative indole-3-acetic acid-amido synthetase GH3.1 OS=Zea mays OX=4577 GN=100285387 PE=4 SV=1	1.607	Up	0.0484768	100285387	chloroplast	GO:0009314 response to radiation; GO:0009416 response to light stimulus; GO:0009628 response to abiotic stimulus; GO:0009719 response to endogenous stimulus; GO:0009725 response to hormone; GO:0009733 response to auxin; GO:0010033 response to organic substance; GO:0042221 response to chemical; GO:0050896 response to stimulus;	-	-	K14487	GH3; auxin responsive GH3 gene family	zma04075 Plant hormone signal transduction - Zea mays (maize);	-	-
	A0A1D6IQR2	Regulatory-associated protein of TOR 1 OS=Zea mays OX=4577 GN=ZEAMMB73_Zm00001d023230 PE=4 SV=1	2.174	Up	0.00144862	Zm00001d023230	chloroplast	GO:0000003 reproduction; GO:0001101 response to acid chemical; GO:0001558 regulation of cell growth; GO:0001932 regulation of protein phosphorylation; GO:0001934 positive regulation of protein phosphorylation; GO:0003006 developmental process involved in reproduction; GO:0006950 response to stress; GO:0007154 cell communication; GO:0007165 signal transduction; GO:0007275 multicellular organism de…	GO:0000151 ubiquitin ligase complex; GO:0005622 intracellular; GO:0005623 cell; GO:0005737 cytoplasm; GO:0031461 cullin-RING ubiquitin ligase complex; GO:0031931 TORC1 complex; GO:0032991 macromolecular complex; GO:0038201 TOR complex; GO:0044424 intracellular part; GO:0044464 cell part; GO:0080008 Cul4-RING E3 ubiquitin ligase complex; GO:1902494 catalytic complex; GO:1990234 transferase complex;	GO:0005488 binding; GO:0005515 protein binding; GO:0030674 protein binding, bridging; GO:0060090 binding, bridging;	K07204	RAPTOR; regulatory associated protein of mTOR	zma04136 Autophagy - other - Zea mays (maize);	-	-
	A0A1D6IWU4	Purple acid phosphatase OS=Zea mays OX=4577 GN=ZEAMMB73_Zm00001d023918 PE=3 SV=1	-1.239	Down	0.0124492	Zm00001d023918	cytoplasm	-	-	-	K22390	-	-	PF00149; PF14008	Calcineurin-like phosphoesterase; Iron/zinc purple acid phosphatase-like protein C
	A0A1D6IZ49	Seed maturation protein OS=Zea mays OX=4577 GN=ZEAMMB73_Zm00001d024414 PE=4 SV=1	-1.083	Down	0.00406748	Zm00001d024414	nucleus	GO:0000003 reproduction; GO:0001101 response to acid chemical; GO:0003006 developmental process involved in reproduction; GO:0006950 response to stress; GO:0006970 response to osmotic stress; GO:0007275 multicellular organism development; GO:0009266 response to temperature stimulus; GO:0009409 response to cold; GO:0009414 response to water deprivation; GO:0009415 response to water; GO:0009628 res…	GO:0005622 intracellular; GO:0005623 cell; GO:0005737 cytoplasm; GO:0005829 cytosol; GO:0044424 intracellular part; GO:0044444 cytoplasmic part; GO:0044464 cell part;	GO:0005488 binding; GO:0005543 phospholipid binding; GO:0008289 lipid binding; GO:0030246 carbohydrate binding; GO:0031210 phosphatidylcholine binding; GO:0043167 ion binding; GO:0043168 anion binding; GO:0043169 cation binding; GO:0048030 disaccharide binding; GO:0050997 quaternary ammonium group binding; GO:0070405 ammonium ion binding; GO:0070492 oligosaccharide binding;	-	-	-	-	-
	A0A1D6JL89	Early nodulin-like protein 8 OS=Zea mays OX=4577 GN=100284135 PE=4 SV=1	-1.18	Down	0.00090957	100284135	chloroplast	-	-	-	-	-	-	PF02298	Plastocyanin-like domain
	A0A1D6JP57	Rab28 protein OS=Zea mays OX=4577 GN=103631743 PE=4 SV=1	-1.35	Down	0.00158334	103631743	cytoplasm	GO:0006873 cellular ion homeostasis; GO:0007275 multicellular organism development; GO:0009791 post-embryonic development; GO:0009845 seed germination; GO:0009987 cellular process; GO:0010035 response to inorganic substance; GO:0010038 response to metal ion; GO:0010226 response to lithium ion; GO:0019725 cellular homeostasis; GO:0032501 multicellular organismal process; GO:0032502 developmental p…	GO:0005622 intracellular; GO:0005623 cell; GO:0005634 nucleus; GO:0005730 nucleolus; GO:0005737 cytoplasm; GO:0005829 cytosol; GO:0031974 membrane-enclosed lumen; GO:0031981 nuclear lumen; GO:0043226 organelle; GO:0043227 membrane-bounded organelle; GO:0043228 non-membrane-bounded organelle; GO:0043229 intracellular organelle; GO:0043231 intracellular membrane-bounded organelle; GO:0043232 intrac…	-	-	-	-	-	-
	A0A1D6JQ00	Embryonic protein DC-8 OS=Zea mays OX=4577 GN=ZEAMMB73_Zm00001d027832 PE=4 SV=1	-1.316	Down	0.00950208	Zm00001d027832	chloroplast	-	-	-	-	-	-	-	-
	A0A1D6JQQ6	Leucine-rich transmembrane protein kinase1 OS=Zea mays OX=4577 GN=541658 PE=4 SV=1	1.425	Up	0.0152047	541658	nucleus	GO:0006464 cellular protein modification process; GO:0006468 protein phosphorylation; GO:0006793 phosphorus metabolic process; GO:0006796 phosphate-containing compound metabolic process; GO:0006807 nitrogen compound metabolic process; GO:0007154 cell communication; GO:0007165 signal transduction; GO:0007166 cell surface receptor signaling pathway; GO:0007167 enzyme linked receptor protein signali…	GO:0005622 intracellular; GO:0005623 cell; GO:0005634 nucleus; GO:0005737 cytoplasm; GO:0005829 cytosol; GO:0005886 plasma membrane; GO:0016020 membrane; GO:0043226 organelle; GO:0043227 membrane-bounded organelle; GO:0043229 intracellular organelle; GO:0043231 intracellular membrane-bounded organelle; GO:0044424 intracellular part; GO:0044444 cytoplasmic part; GO:0044464 cell part; GO:0071944 ce…	GO:0003824 catalytic activity; GO:0004672 protein kinase activity; GO:0004674 protein serine/threonine kinase activity; GO:0004675 transmembrane receptor protein serine/threonine kinase activity; GO:0004888 transmembrane signaling receptor activity; GO:0016301 kinase activity; GO:0016740 transferase activity; GO:0016772 transferase activity, transferring phosphorus-containing groups; GO:0016773 p…	-	-	-	PF07714	Protein tyrosine kinase
	A0A1D6JRJ5	MFP1 attachment factor 1 OS=Zea mays OX=4577 GN=100283333 PE=4 SV=1	-1.084	Down	0.0484167	100283333	nucleus	GO:0000278 mitotic cell cycle; GO:0007049 cell cycle; GO:0007275 multicellular organism development; GO:0009791 post-embryonic development; GO:0009987 cellular process; GO:0022622 root system development; GO:0032501 multicellular organismal process; GO:0032502 developmental process; GO:0048364 root development; GO:0048527 lateral root development; GO:0048528 post-embryonic root development; GO:00…	GO:0005622 intracellular; GO:0005623 cell; GO:0005634 nucleus; GO:0005635 nuclear envelope; GO:0005640 nuclear outer membrane; GO:0005737 cytoplasm; GO:0005794 Golgi apparatus; GO:0005829 cytosol; GO:0005886 plasma membrane; GO:0012505 endomembrane system; GO:0016020 membrane; GO:0016363 nuclear matrix; GO:0019867 outer membrane; GO:0031090 organelle membrane; GO:0031965 nuclear membrane; GO:0031…	-	-	-	-	PF13943	WPP domain
	A0A1D6JRW7	Ubiquitin system component Cue protein OS=Zea mays OX=4577 GN=ZEAMMB73_Zm00001d028088 PE=4 SV=1	1.198	Up	0.0144628	Zm00001d028088	mitochondria	GO:0006139 nucleobase-containing compound metabolic process; GO:0006259 DNA metabolic process; GO:0006281 DNA repair; GO:0006304 DNA modification; GO:0006307 DNA dealkylation involved in DNA repair; GO:0006355 regulation of transcription, DNA-templated; GO:0006725 cellular aromatic compound metabolic process; GO:0006807 nitrogen compound metabolic process; GO:0006950 response to stress; GO:000697…	GO:0005622 intracellular; GO:0005623 cell; GO:0005634 nucleus; GO:0005654 nucleoplasm; GO:0031974 membrane-enclosed lumen; GO:0031981 nuclear lumen; GO:0032991 macromolecular complex; GO:0043226 organelle; GO:0043227 membrane-bounded organelle; GO:0043229 intracellular organelle; GO:0043231 intracellular membrane-bounded organelle; GO:0043233 organelle lumen; GO:0044422 organelle part; GO:0044424…	-	K18667	ASCC2; activating signal cointegrator complex subunit 2	-	-	-
	A0A1D6JY70	Heat shock cognate 70 kDa protein 2 OS=Zea mays OX=4577 GN=100281806 PE=4 SV=1	-1.102	Down	0.0430754	100281806	cytoplasm	-	-	-	K03283	HSPA1s; heat shock 70kDa protein 1/2/6/8	zma03040 Spliceosome - Zea mays (maize); zma04141 Protein processing in endoplasmic reticulum - Zea mays (maize); zma04144 Endocytosis - Zea mays (maize);	-	-
	A0A1D6K0Y5	Alkaline/neutral invertase A mitochondrial OS=Zea mays OX=4577 GN=103634581 PE=4 SV=1	-1.48	Down	0.0010499	103634581	cytoplasm	GO:0000302 response to reactive oxygen species; GO:0005975 carbohydrate metabolic process; GO:0005984 disaccharide metabolic process; GO:0005985 sucrose metabolic process; GO:0005987 sucrose catabolic process; GO:0006950 response to stress; GO:0006979 response to oxidative stress; GO:0007275 multicellular organism development; GO:0007623 circadian rhythm; GO:0008152 metabolic process; GO:0009056 …	GO:0005622 intracellular; GO:0005623 cell; GO:0005737 cytoplasm; GO:0005739 mitochondrion; GO:0043226 organelle; GO:0043227 membrane-bounded organelle; GO:0043229 intracellular organelle; GO:0043231 intracellular membrane-bounded organelle; GO:0044424 intracellular part; GO:0044444 cytoplasmic part; GO:0044464 cell part;	GO:0003824 catalytic activity; GO:0004553 hydrolase activity, hydrolyzing O-glycosyl compounds; GO:0004564 beta-fructofuranosidase activity; GO:0004575 sucrose alpha-glucosidase activity; GO:0015926 glucosidase activity; GO:0016787 hydrolase activity; GO:0016798 hydrolase activity, acting on glycosyl bonds; GO:0090599 alpha-glucosidase activity;	-	-	-	PF12899	Alkaline and neutral invertase
	A0A1D6K1T6	23-bisphosphoglycerate-independent phosphoglycerate mutase 1 OS=Zea mays OX=4577 GN=103634611 PE=4 SV=1	-1.028	Down	0.021097	103634611	cytoplasm	GO:0006950 response to stress; GO:0007275 multicellular organism development; GO:0009266 response to temperature stimulus; GO:0009409 response to cold; GO:0009555 pollen development; GO:0009628 response to abiotic stimulus; GO:0009987 cellular process; GO:0010035 response to inorganic substance; GO:0010038 response to metal ion; GO:0010118 stomatal movement; GO:0032501 multicellular organismal pr…	GO:0005576 extracellular region; GO:0005622 intracellular; GO:0005623 cell; GO:0005737 cytoplasm; GO:0005739 mitochondrion; GO:0005740 mitochondrial envelope; GO:0005829 cytosol; GO:0005886 plasma membrane; GO:0005911 cell-cell junction; GO:0009506 plasmodesma; GO:0009507 chloroplast; GO:0009536 plastid; GO:0016020 membrane; GO:0030054 cell junction; GO:0031967 organelle envelope; GO:0031975 enve…	GO:0003824 catalytic activity; GO:0004619 phosphoglycerate mutase activity; GO:0016853 isomerase activity; GO:0016866 intramolecular transferase activity; GO:0016868 intramolecular transferase activity, phosphotransferases; GO:0046537 2,3-bisphosphoglycerate-independent phosphoglycerate mutase activity;	K15633	gpmI; 2,3-bisphosphoglycerate-independent phosphoglycerate mutase [EC:5.4.2.12]	zma00010 Glycolysis / Gluconeogenesis - Zea mays (maize); zma00260 Glycine, serine and threonine metabolism - Zea mays (maize); zma01100 Metabolic pathways - Zea mays (maize); zma01110 Biosynthesis of secondary metabolites - Zea mays (maize); zma01200 Carbon metabolism - Zea mays (maize); zma01230 Biosynthesis of amino acids - Zea mays (maize);	PF06415	BPG-independent PGAM N-terminus (iPGM_N)
	A0A1D6K4M8	Non-specific lipid transfer protein-like 1 OS=Zea mays OX=4577 GN=100276627 PE=4 SV=1	-1.176	Down	0.0346468	100276627	extracellular	-	GO:0005622 intracellular; GO:0005623 cell; GO:0005737 cytoplasm; GO:0012506 vesicle membrane; GO:0016020 membrane; GO:0030659 cytoplasmic vesicle membrane; GO:0031090 organelle membrane; GO:0031410 cytoplasmic vesicle; GO:0031982 vesicle; GO:0032578 aleurone grain membrane; GO:0033095 aleurone grain; GO:0043226 organelle; GO:0043227 membrane-bounded organelle; GO:0043229 intracellular organelle; …	-	-	-	-	-	-
	A0A1D6K6E4	Iron-sulfur cluster assembly protein 1 OS=Zea mays OX=4577 GN=ZEAMMB73_Zm00001d029638 PE=4 SV=1	-1.317	Down	0.000167223	Zm00001d029638	cytoplasm	-	-	-	K22068	ISCU; iron-sulfur cluster assembly enzyme ISCU, mitochondrial	-	-	-
	A0A1D6K864	Proline dehydrogenase OS=Zea mays OX=4577 GN=ZEAMMB73_Zm00001d029853 PE=3 SV=1	1.975	Up	0.0126492	Zm00001d029853	chloroplast	GO:0001101 response to acid chemical; GO:0006082 organic acid metabolic process; GO:0006520 cellular amino acid metabolic process; GO:0006536 glutamate metabolic process; GO:0006560 proline metabolic process; GO:0006562 proline catabolic process; GO:0006807 nitrogen compound metabolic process; GO:0006950 response to stress; GO:0006952 defense response; GO:0006970 response to osmotic stress; GO:00…	GO:0005622 intracellular; GO:0005623 cell; GO:0005737 cytoplasm; GO:0005739 mitochondrion; GO:0043226 organelle; GO:0043227 membrane-bounded organelle; GO:0043229 intracellular organelle; GO:0043231 intracellular membrane-bounded organelle; GO:0044424 intracellular part; GO:0044444 cytoplasmic part; GO:0044464 cell part;	GO:0000166 nucleotide binding; GO:0003824 catalytic activity; GO:0004657 proline dehydrogenase activity; GO:0005488 binding; GO:0016491 oxidoreductase activity; GO:0016645 oxidoreductase activity, acting on the CH-NH group of donors; GO:0036094 small molecule binding; GO:0043167 ion binding; GO:0043168 anion binding; GO:0048037 cofactor binding; GO:0050660 flavin adenine dinucleotide binding; GO:…	K00318	PRODH; proline dehydrogenase [EC:1.5.-.-]	zma00330 Arginine and proline metabolism - Zea mays (maize); zma01100 Metabolic pathways - Zea mays (maize); zma01110 Biosynthesis of secondary metabolites - Zea mays (maize);	-	-
	A0A1D6KC46	Hsp20/alpha crystallin family protein OS=Zea mays OX=4577 GN=ZEAMMB73_Zm00001d030346 PE=3 SV=1	1.012	Up	0.00254422	Zm00001d030346	chloroplast	-	-	-	-	-	-	-	-
	A0A1D6KE60	GRAS domain-containing protein OS=Zea mays OX=4577 GN=ZEAMMB73_Zm00001d030744 PE=3 SV=1	-1.64	Down	0.008321	Zm00001d030744	cytoplasm	GO:0006355 regulation of transcription, DNA-templated; GO:0009889 regulation of biosynthetic process; GO:0010468 regulation of gene expression; GO:0010556 regulation of macromolecule biosynthetic process; GO:0019219 regulation of nucleobase-containing compound metabolic process; GO:0019222 regulation of metabolic process; GO:0031323 regulation of cellular metabolic process; GO:0031326 regulation …	GO:0005622 intracellular; GO:0005623 cell; GO:0005634 nucleus; GO:0043226 organelle; GO:0043227 membrane-bounded organelle; GO:0043229 intracellular organelle; GO:0043231 intracellular membrane-bounded organelle; GO:0044424 intracellular part; GO:0044464 cell part;	GO:0003676 nucleic acid binding; GO:0003677 DNA binding; GO:0003700 transcription factor activity, sequence-specific DNA binding; GO:0005488 binding; GO:0043565 sequence-specific DNA binding; GO:0097159 organic cyclic compound binding; GO:1901363 heterocyclic compound binding;	-	-	-	-	-
	A0A1D6KES9	Putative L-gulonolactone oxidase 6 OS=Zea mays OX=4577 GN=103640501 PE=4 SV=1	1.312	Up	0.046975	103640501	extracellular	GO:0005975 carbohydrate metabolic process; GO:0005996 monosaccharide metabolic process; GO:0006082 organic acid metabolic process; GO:0006732 coenzyme metabolic process; GO:0006766 vitamin metabolic process; GO:0006767 water-soluble vitamin metabolic process; GO:0008152 metabolic process; GO:0009058 biosynthetic process; GO:0009108 coenzyme biosynthetic process; GO:0009110 vitamin biosynthetic pr…	GO:0005618 cell wall; GO:0005623 cell; GO:0030312 external encapsulating structure; GO:0044464 cell part; GO:0071944 cell periphery;	GO:0000166 nucleotide binding; GO:0003824 catalytic activity; GO:0005488 binding; GO:0016491 oxidoreductase activity; GO:0016614 oxidoreductase activity, acting on CH-OH group of donors; GO:0016899 oxidoreductase activity, acting on the CH-OH group of donors, oxygen as acceptor; GO:0036094 small molecule binding; GO:0043167 ion binding; GO:0043168 anion binding; GO:0048037 cofactor binding; GO:00…	K00103	GULO; L-gulonolactone oxidase [EC:1.1.3.8]	zma00053 Ascorbate and aldarate metabolism - Zea mays (maize); zma01100 Metabolic pathways - Zea mays (maize);	PF01565	FAD binding domain
	A0A1D6KFX3	Methylcrotonoyl-CoA carboxylase subunit alpha OS=Zea mays OX=4577 GN=100280665 PE=4 SV=1	-1.169	Down	0.0298197	100280665	cytoplasm	GO:0006082 organic acid metabolic process; GO:0006520 cellular amino acid metabolic process; GO:0006551 leucine metabolic process; GO:0006552 leucine catabolic process; GO:0006807 nitrogen compound metabolic process; GO:0008152 metabolic process; GO:0009056 catabolic process; GO:0009063 cellular amino acid catabolic process; GO:0009081 branched-chain amino acid metabolic process; GO:0009083 branc…	GO:0005622 intracellular; GO:0005623 cell; GO:0005737 cytoplasm; GO:0005739 mitochondrion; GO:0005759 mitochondrial matrix; GO:0005829 cytosol; GO:0005840 ribosome; GO:0009507 chloroplast; GO:0009536 plastid; GO:0022626 cytosolic ribosome; GO:0031974 membrane-enclosed lumen; GO:0032991 macromolecular complex; GO:0043226 organelle; GO:0043227 membrane-bounded organelle; GO:0043228 non-membrane-bou…	GO:0003824 catalytic activity; GO:0004485 methylcrotonoyl-CoA carboxylase activity; GO:0005488 binding; GO:0016421 CoA carboxylase activity; GO:0016874 ligase activity; GO:0016885 ligase activity, forming carbon-carbon bonds; GO:0043167 ion binding; GO:0043169 cation binding; GO:0046872 metal ion binding; GO:0046914 transition metal ion binding; GO:0050897 cobalt ion binding;	K01968	E6.4.1.4A; 3-methylcrotonyl-CoA carboxylase alpha subunit [EC:6.4.1.4]	zma00280 Valine, leucine and isoleucine degradation - Zea mays (maize); zma01100 Metabolic pathways - Zea mays (maize);	PF02786; PF02785; PF00364	Carbamoyl-phosphate synthase L chain, ATP binding domain; Biotin carboxylase C-terminal domain; Biotin-requiring enzyme
	A0A1D6KH07	PREDICTED: E3 ubiquitin-protein ligase Topors-like [Zea mays](predicted) OS=Zea mays OX=4577 GN=103641047 PE=4 SV=1	-2.548	Down	0.00591169	103641047	nucleus	-	-	-	-	-	-	-	-
	A0A1D6KNJ6	Sec34-like family protein OS=Zea mays OX=4577 GN=103643245 PE=4 SV=1	1.026	Up	0.0309215	103643245	chloroplast	-	-	-	K20290	COG3, SEC34; conserved oligomeric Golgi complex subunit 3	-	-	-
	A0A1D6KR83	PREDICTED: apomucin-like isoform X2 [Zea mays](predicted) OS=Zea mays OX=4577 GN=103643388 PE=4 SV=1	-1.375	Down	0.00473718	103643388	cytoplasm	GO:0000302 response to reactive oxygen species; GO:0001101 response to acid chemical; GO:0006950 response to stress; GO:0006970 response to osmotic stress; GO:0006972 hyperosmotic response; GO:0006979 response to oxidative stress; GO:0007154 cell communication; GO:0007165 signal transduction; GO:0007275 multicellular organism development; GO:0007568 aging; GO:0007623 circadian rhythm; GO:0009266 …	GO:0005622 intracellular; GO:0005623 cell; GO:0005737 cytoplasm; GO:0044424 intracellular part; GO:0044464 cell part;	-	-	-	-	-	-
	A0A1D6KU69	Glutamate-ammonia ligase OS=Zea mays OX=4577 GN=ZEAMMB73_Zm00001d032815 PE=3 SV=1	-1.177	Down	0.0107584	Zm00001d032815	cytoplasm	GO:0000003 reproduction; GO:0000905 sporocarp development involved in asexual reproduction; GO:0001896 autolysis; GO:0003006 developmental process involved in reproduction; GO:0006725 cellular aromatic compound metabolic process; GO:0007275 multicellular organism development; GO:0008152 metabolic process; GO:0008219 cell death; GO:0009058 biosynthetic process; GO:0009403 toxin biosynthetic proces…	GO:0005622 intracellular; GO:0005623 cell; GO:0005737 cytoplasm; GO:0044424 intracellular part; GO:0044464 cell part;	-	-	-	-	PF00120	Glutamine synthetase, catalytic domain
	A0A1D6L1R2	Leucine-rich repeat extensin-like protein 3 OS=Zea mays OX=4577 GN=ZEAMMB73_Zm00001d033721 PE=4 SV=1	-1.163	Down	0.0120135	Zm00001d033721	chloroplast	-	-	-	-	-	-	-	-
	A0A1D6L1Z8	Glutamine synthetase OS=Zea mays OX=4577 GN=542400 PE=3 SV=1	1.155	Up	0.0418369	542400	cytoplasm	-	GO:0005622 intracellular; GO:0005623 cell; GO:0005737 cytoplasm; GO:0044424 intracellular part; GO:0044464 cell part;	-	K01915	glnA, GLUL; glutamine synthetase [EC:6.3.1.2]	zma00220 Arginine biosynthesis - Zea mays (maize); zma00250 Alanine, aspartate and glutamate metabolism - Zea mays (maize); zma00630 Glyoxylate and dicarboxylate metabolism - Zea mays (maize); zma00910 Nitrogen metabolism - Zea mays (maize); zma01100 Metabolic pathways - Zea mays (maize); zma01230 Biosynthesis of amino acids - Zea mays (maize);	PF03951; PF00120	Glutamine synthetase, beta-Grasp domain; Glutamine synthetase, catalytic domain
	A0A1D6L4K9	Ethylene-responsive protein OS=Zea mays OX=4577 GN=100285281 PE=4 SV=1	-1.225	Down	0.0399789	100285281	cytoplasm	-	GO:0005623 cell; GO:0005886 plasma membrane; GO:0016020 membrane; GO:0044464 cell part; GO:0071944 cell periphery;	GO:0000166 nucleotide binding; GO:0005488 binding; GO:0008144 drug binding; GO:0016208 AMP binding; GO:0017076 purine nucleotide binding; GO:0030554 adenyl nucleotide binding; GO:0032553 ribonucleotide binding; GO:0032555 purine ribonucleotide binding; GO:0032559 adenyl ribonucleotide binding; GO:0036094 small molecule binding; GO:0043167 ion binding; GO:0043168 anion binding; GO:0043169 cation b…	-	-	-	PF00582	Universal stress protein family
	A0A1D6L4L0	Ethylene-responsive protein OS=Zea mays OX=4577 GN=100285281 PE=4 SV=1	-1.02	Down	0.0114547	100285281	cytoplasm	-	GO:0005623 cell; GO:0005886 plasma membrane; GO:0016020 membrane; GO:0044464 cell part; GO:0071944 cell periphery;	GO:0000166 nucleotide binding; GO:0005488 binding; GO:0008144 drug binding; GO:0016208 AMP binding; GO:0017076 purine nucleotide binding; GO:0030554 adenyl nucleotide binding; GO:0032553 ribonucleotide binding; GO:0032555 purine ribonucleotide binding; GO:0032559 adenyl ribonucleotide binding; GO:0036094 small molecule binding; GO:0043167 ion binding; GO:0043168 anion binding; GO:0043169 cation b…	-	-	-	PF00582	Universal stress protein family
	A0A1D6L6U6	Glutathione transferase5 OS=Zea mays OX=4577 GN=542734 PE=4 SV=1	-1.131	Down	0.00538282	542734	cytoplasm	GO:0001101 response to acid chemical; GO:0006518 peptide metabolic process; GO:0006575 cellular modified amino acid metabolic process; GO:0006725 cellular aromatic compound metabolic process; GO:0006749 glutathione metabolic process; GO:0006790 sulfur compound metabolic process; GO:0006807 nitrogen compound metabolic process; GO:0006950 response to stress; GO:0006979 response to oxidative stress;…	GO:0005576 extracellular region; GO:0005622 intracellular; GO:0005623 cell; GO:0005634 nucleus; GO:0005737 cytoplasm; GO:0005773 vacuole; GO:0005774 vacuolar membrane; GO:0005829 cytosol; GO:0005886 plasma membrane; GO:0009507 chloroplast; GO:0009532 plastid stroma; GO:0009536 plastid; GO:0009570 chloroplast stroma; GO:0016020 membrane; GO:0031090 organelle membrane; GO:0043226 organelle; GO:0043…	GO:0003824 catalytic activity; GO:0004364 glutathione transferase activity; GO:0005488 binding; GO:0005515 protein binding; GO:0016740 transferase activity; GO:0016765 transferase activity, transferring alkyl or aryl (other than methyl) groups; GO:0019899 enzyme binding; GO:0033218 amide binding; GO:0042277 peptide binding; GO:0043167 ion binding; GO:0043168 anion binding; GO:0043295 glutathione …	K00799	GST, gst; glutathione S-transferase [EC:2.5.1.18]	zma00480 Glutathione metabolism - Zea mays (maize); zma01100 Metabolic pathways - Zea mays (maize);	PF13417; PF13410	Glutathione S-transferase, N-terminal domain; Glutathione S-transferase, C-terminal domain
	A0A1D6LBQ8	Elongation factor G-1 mitochondrial OS=Zea mays OX=4577 GN=100381906 PE=4 SV=1	-1.551	Down	0.0177432	100381906	chloroplast	GO:0006412 translation; GO:0006414 translational elongation; GO:0006518 peptide metabolic process; GO:0006807 nitrogen compound metabolic process; GO:0008152 metabolic process; GO:0009058 biosynthetic process; GO:0009059 macromolecule biosynthetic process; GO:0009987 cellular process; GO:0010035 response to inorganic substance; GO:0010038 response to metal ion; GO:0010467 gene expression; GO:0019…	GO:0005622 intracellular; GO:0005623 cell; GO:0005737 cytoplasm; GO:0005739 mitochondrion; GO:0043226 organelle; GO:0043227 membrane-bounded organelle; GO:0043229 intracellular organelle; GO:0043231 intracellular membrane-bounded organelle; GO:0044424 intracellular part; GO:0044444 cytoplasmic part; GO:0044464 cell part;	GO:0000166 nucleotide binding; GO:0003676 nucleic acid binding; GO:0003723 RNA binding; GO:0003746 translation elongation factor activity; GO:0003824 catalytic activity; GO:0003924 GTPase activity; GO:0005488 binding; GO:0005524 ATP binding; GO:0008135 translation factor activity, RNA binding; GO:0008144 drug binding; GO:0016462 pyrophosphatase activity; GO:0016787 hydrolase activity; GO:0016817 …	K02355	fusA, GFM, EFG; elongation factor G	-	PF00009; PF03144	Elongation factor Tu GTP binding domain; Elongation factor Tu domain 2
	A0A1D6LFE1	Protein DOWNY MILDEW RESISTANCE 6 OS=Zea mays OX=4577 GN=ZEAMMB73_Zm00001d035308 PE=3 SV=1	1.044	Up	0.000279721	Zm00001d035308	cytoplasm	-	-	-	K18054	IDS3_2; 2'-deoxymugineic-acid 2'-dioxygenase / mugineic-acid 3-dioxygenase [EC:1.14.11.24 1.14.11.25]	-	PF03171	2OG-Fe(II) oxygenase superfamily
	A0A1D6LIV7	Translocator protein-like protein OS=Zea mays OX=4577 GN=103629328 PE=4 SV=1	-1.055	Down	0.0192126	103629328	endoplasmic reticulum	GO:0001101 response to acid chemical; GO:0006725 cellular aromatic compound metabolic process; GO:0006778 porphyrin-containing compound metabolic process; GO:0006807 nitrogen compound metabolic process; GO:0006950 response to stress; GO:0006970 response to osmotic stress; GO:0008152 metabolic process; GO:0009628 response to abiotic stimulus; GO:0009651 response to salt stress; GO:0009719 response…	GO:0000139 Golgi membrane; GO:0005622 intracellular; GO:0005623 cell; GO:0005737 cytoplasm; GO:0005783 endoplasmic reticulum; GO:0005789 endoplasmic reticulum membrane; GO:0005794 Golgi apparatus; GO:0005795 Golgi stack; GO:0009507 chloroplast; GO:0009526 plastid envelope; GO:0009536 plastid; GO:0009941 chloroplast envelope; GO:0012505 endomembrane system; GO:0016020 membrane; GO:0031090 organell…	GO:0005488 binding; GO:0020037 heme binding; GO:0046906 tetrapyrrole binding; GO:0048037 cofactor binding; GO:0097159 organic cyclic compound binding; GO:1901363 heterocyclic compound binding;	K05770	TSPO, BZRP; translocator protein	-	-	-
	A0A1D6LRY4	Microtubule-associated protein MAP65-1a OS=Zea mays OX=4577 GN=ZEAMMB73_Zm00001d036827 PE=3 SV=1	1.104	Up	0.00820515	Zm00001d036827	chloroplast	-	-	-	-	-	-	-	-
	A0A1D6LVL7	Putative ARM repeat-containing protein containing family protein OS=Zea mays OX=4577 GN=ZEAMMB73_Zm00001d037214 PE=4 SV=1	1.023	Up	0.000651432	Zm00001d037214	plasma membrane	GO:0000003 reproduction; GO:0000226 microtubule cytoskeleton organization; GO:0000271 polysaccharide biosynthetic process; GO:0000278 mitotic cell cycle; GO:0000281 mitotic cytokinesis; GO:0000910 cytokinesis; GO:0001101 response to acid chemical; GO:0002682 regulation of immune system process; GO:0002683 negative regulation of immune system process; GO:0003006 developmental process involved in r…	GO:0005622 intracellular; GO:0005623 cell; GO:0005634 nucleus; GO:0005737 cytoplasm; GO:0005794 Golgi apparatus; GO:0005829 cytosol; GO:0005856 cytoskeleton; GO:0005874 microtubule; GO:0005881 cytoplasmic microtubule; GO:0005886 plasma membrane; GO:0005911 cell-cell junction; GO:0005938 cell cortex; GO:0009506 plasmodesma; GO:0009898 cytoplasmic side of plasma membrane; GO:0010330 cellulose synth…	GO:0003824 catalytic activity; GO:0004842 ubiquitin-protein transferase activity; GO:0005102 receptor binding; GO:0005488 binding; GO:0005515 protein binding; GO:0008017 microtubule binding; GO:0008092 cytoskeletal protein binding; GO:0015631 tubulin binding; GO:0016740 transferase activity; GO:0019787 ubiquitin-like protein transferase activity; GO:0033612 receptor serine/threonine kinase bindin…	-	-	-	-	-
	A0A1D6LW48	Elongin C OS=Zea mays OX=4577 GN=100283809 PE=3 SV=1	1.275	Up	0.0229245	100283809	nucleus	GO:0006355 regulation of transcription, DNA-templated; GO:0006357 regulation of transcription from RNA polymerase II promoter; GO:0009889 regulation of biosynthetic process; GO:0009891 positive regulation of biosynthetic process; GO:0009893 positive regulation of metabolic process; GO:0010468 regulation of gene expression; GO:0010556 regulation of macromolecule biosynthetic process; GO:0010557 po…	GO:0000151 ubiquitin ligase complex; GO:0000153 cytoplasmic ubiquitin ligase complex; GO:0005622 intracellular; GO:0005623 cell; GO:0005634 nucleus; GO:0005654 nucleoplasm; GO:0005737 cytoplasm; GO:0008023 transcription elongation factor complex; GO:0030891 VCB complex; GO:0031974 membrane-enclosed lumen; GO:0031981 nuclear lumen; GO:0032991 macromolecular complex; GO:0043226 organelle; GO:004322…	GO:0005488 binding; GO:0044877 macromolecular complex binding;	K03872	TCEB1; transcription elongation factor B, polypeptide 1	zma04120 Ubiquitin mediated proteolysis - Zea mays (maize);	PF03931	Skp1 family, tetramerisation domain
	A0A1D6LZ61	Pyrophosphate-energized vacuolar membrane proton pump OS=Zea mays OX=4577 GN=ZEAMMB73_Zm00001d037576 PE=3 SV=1	1.026	Up	0.000611491	Zm00001d037576	vacuolar membrane	-	-	-	K23025	-	-	-	-
	A0A1D6LZN2	Xylanase inhibitor protein 1 OS=Zea mays OX=4577 GN=ZEAMMB73_Zm00001d037656 PE=4 SV=1	-1.299	Down	0.00259484	Zm00001d037656	extracellular	-	-	-	K01183	E3.2.1.14; chitinase [EC:3.2.1.14]	zma00520 Amino sugar and nucleotide sugar metabolism - Zea mays (maize); zma01100 Metabolic pathways - Zea mays (maize);	PF00704	Glycosyl hydrolases family 18
	A0A1D6M6E0	Sorting nexin 2B OS=Zea mays OX=4577 GN=100857058 PE=4 SV=1	-1.111	Down	0.00235036	100857058	cytoplasm	-	-	-	-	-	-	PF00787; PF09325; PF00248	PX domain; Vps5 C terminal like; Aldo/keto reductase family
	A0A1D6MF79	p-loop containing nucleoside triphosphate hydrolase superfamily protein OS=Zea mays OX=4577 GN=103649551 PE=4 SV=1	-1.515	Down	0.00513273	103649551	cytoplasm	GO:0006605 protein targeting; GO:0006626 protein targeting to mitochondrion; GO:0006810 transport; GO:0006839 mitochondrial transport; GO:0006886 intracellular protein transport; GO:0006996 organelle organization; GO:0007005 mitochondrion organization; GO:0008104 protein localization; GO:0009987 cellular process; GO:0015031 protein transport; GO:0015833 peptide transport; GO:0016043 cellular comp…	GO:0005622 intracellular; GO:0005623 cell; GO:0005634 nucleus; GO:0005737 cytoplasm; GO:0005739 mitochondrion; GO:0005740 mitochondrial envelope; GO:0005741 mitochondrial outer membrane; GO:0016020 membrane; GO:0019867 outer membrane; GO:0031090 organelle membrane; GO:0031966 mitochondrial membrane; GO:0031967 organelle envelope; GO:0031968 organelle outer membrane; GO:0031975 envelope; GO:004322…	GO:0000166 nucleotide binding; GO:0003824 catalytic activity; GO:0005488 binding; GO:0005524 ATP binding; GO:0008144 drug binding; GO:0016462 pyrophosphatase activity; GO:0016787 hydrolase activity; GO:0016817 hydrolase activity, acting on acid anhydrides; GO:0016818 hydrolase activity, acting on acid anhydrides, in phosphorus-containing anhydrides; GO:0016887 ATPase activity; GO:0017076 purine n…	-	-	-	PF00004	ATPase family associated with various cellular activities (AAA)
	A0A1D6MM98	Bowman-Birk type wound-induced proteinase inhibitor WIP1 OS=Zea mays OX=4577 GN=ZEAMMB73_Zm00001d040027 PE=4 SV=1	-1.006	Down	0.0172553	Zm00001d040027	extracellular	-	-	-	-	-	-	-	-
	A0A1D6MNJ0	Deoxy xylulose reductoisomerase1 OS=Zea mays OX=4577 GN=ZEAMMB73_Zm00001d040163 PE=3 SV=1	1.501	Up	0.0095681	Zm00001d040163	cytoplasm	GO:0006081 cellular aldehyde metabolic process; GO:0006082 organic acid metabolic process; GO:0006090 pyruvate metabolic process; GO:0006629 lipid metabolic process; GO:0006644 phospholipid metabolic process; GO:0006720 isoprenoid metabolic process; GO:0006721 terpenoid metabolic process; GO:0006793 phosphorus metabolic process; GO:0006796 phosphate-containing compound metabolic process; GO:00081…	-	GO:0000166 nucleotide binding; GO:0003824 catalytic activity; GO:0005488 binding; GO:0016491 oxidoreductase activity; GO:0016614 oxidoreductase activity, acting on CH-OH group of donors; GO:0016616 oxidoreductase activity, acting on the CH-OH group of donors, NAD or NADP as acceptor; GO:0030145 manganese ion binding; GO:0030604 1-deoxy-D-xylulose-5-phosphate reductoisomerase activity; GO:0036094 …	K00099	dxr; 1-deoxy-D-xylulose-5-phosphate reductoisomerase [EC:1.1.1.267]	zma00900 Terpenoid backbone biosynthesis - Zea mays (maize); zma01100 Metabolic pathways - Zea mays (maize); zma01110 Biosynthesis of secondary metabolites - Zea mays (maize);	PF08436; PF13288	1-deoxy-D-xylulose 5-phosphate reductoisomerase C-terminal; DXP reductoisomerase C-terminal domain
	A0A1D6MX78	Prefoldin subunit 3 OS=Zea mays OX=4577 GN=ZEAMMB73_Zm00001d041597 PE=3 SV=1	-1.469	Down	0.00434927	Zm00001d041597	cytoplasm	GO:0007017 microtubule-based process; GO:0007021 tubulin complex assembly; GO:0009987 cellular process; GO:0016043 cellular component organization; GO:0022607 cellular component assembly; GO:0034622 cellular macromolecular complex assembly; GO:0043933 macromolecular complex subunit organization; GO:0044085 cellular component biogenesis; GO:0065003 macromolecular complex assembly; GO:0071840 cellu…	GO:0005622 intracellular; GO:0005623 cell; GO:0005737 cytoplasm; GO:0005829 cytosol; GO:0005844 polysome; GO:0016272 prefoldin complex; GO:0032991 macromolecular complex; GO:0044424 intracellular part; GO:0044444 cytoplasmic part; GO:0044464 cell part; GO:1990904 ribonucleoprotein complex;	GO:0005488 binding; GO:0005515 protein binding; GO:0008092 cytoskeletal protein binding; GO:0015631 tubulin binding;	-	-	-	-	-
	A0A1D6N5C2	Alpha/beta-Hydrolases superfamily protein OS=Zea mays OX=4577 GN=100381431 PE=4 SV=1	1.51	Up	0.0422533	100381431	chloroplast	-	-	-	-	-	-	PF12697	Alpha/beta hydrolase family
	A0A1D6N718	Alpha-1,4 glucan phosphorylase OS=Zea mays OX=4577 GN=100285259 PE=3 SV=1	-1.444	Down	0.00519148	100285259	cytoplasm	GO:0000272 polysaccharide catabolic process; GO:0001101 response to acid chemical; GO:0005975 carbohydrate metabolic process; GO:0005976 polysaccharide metabolic process; GO:0005977 glycogen metabolic process; GO:0005980 glycogen catabolic process; GO:0006073 cellular glucan metabolic process; GO:0006091 generation of precursor metabolites and energy; GO:0006112 energy reserve metabolic process; …	GO:0005622 intracellular; GO:0005623 cell; GO:0005737 cytoplasm; GO:0005829 cytosol; GO:0009507 chloroplast; GO:0009536 plastid; GO:0043226 organelle; GO:0043227 membrane-bounded organelle; GO:0043229 intracellular organelle; GO:0043231 intracellular membrane-bounded organelle; GO:0044424 intracellular part; GO:0044444 cytoplasmic part; GO:0044464 cell part;	GO:0003824 catalytic activity; GO:0004645 phosphorylase activity; GO:0005488 binding; GO:0008144 drug binding; GO:0008184 glycogen phosphorylase activity; GO:0016740 transferase activity; GO:0016757 transferase activity, transferring glycosyl groups; GO:0016758 transferase activity, transferring hexosyl groups; GO:0019842 vitamin binding; GO:0030170 pyridoxal phosphate binding; GO:0036094 small m…	K00688	PYG, glgP; glycogen phosphorylase [EC:2.4.1.1]	zma00500 Starch and sucrose metabolism - Zea mays (maize); zma01100 Metabolic pathways - Zea mays (maize); zma01110 Biosynthesis of secondary metabolites - Zea mays (maize);	-	-
	A0A1D6N7I4	Putative mediator of RNA polymerase II transcription subunit 37c OS=Zea mays OX=4577 GN=103651028 PE=3 SV=1	-1.175	Down	0.00343991	103651028	cytoplasm	-	-	-	K03283	HSPA1s; heat shock 70kDa protein 1/2/6/8	zma03040 Spliceosome - Zea mays (maize); zma04141 Protein processing in endoplasmic reticulum - Zea mays (maize); zma04144 Endocytosis - Zea mays (maize);	-	-
	A0A1D6N7P2	Respiratory burst oxidase1 OS=Zea mays OX=4577 GN=ZEAMMB73_Zm00001d042961 PE=4 SV=1	-1.105	Down	0.0293408	Zm00001d042961	nucleus	-	GO:0016020 membrane;	-	-	-	-	PF08022; PF08030	FAD-binding domain; Ferric reductase NAD binding domain
	A0A1D6N8U6	Protein MOR1 OS=Zea mays OX=4577 GN=ZEAMMB73_Zm00001d043093 PE=4 SV=1	1.187	Up	0.0144826	Zm00001d043093	cytoplasm	GO:0000226 microtubule cytoskeleton organization; GO:0006996 organelle organization; GO:0007010 cytoskeleton organization; GO:0007017 microtubule-based process; GO:0007049 cell cycle; GO:0007051 spindle organization; GO:0007163 establishment or maintenance of cell polarity; GO:0009987 cellular process; GO:0016043 cellular component organization; GO:0022402 cell cycle process; GO:0022607 cellular …	GO:0000775 chromosome, centromeric region; GO:0000776 kinetochore; GO:0000922 spindle pole; GO:0005622 intracellular; GO:0005623 cell; GO:0005694 chromosome; GO:0005819 spindle; GO:0005856 cytoskeleton; GO:0015630 microtubule cytoskeleton; GO:0032991 macromolecular complex; GO:0043226 organelle; GO:0043228 non-membrane-bounded organelle; GO:0043229 intracellular organelle; GO:0043232 intracellula…	GO:0005488 binding; GO:0005515 protein binding; GO:0008017 microtubule binding; GO:0008092 cytoskeletal protein binding; GO:0015631 tubulin binding; GO:0051010 microtubule plus-end binding;	K16803	CKAP5, XMAP215; cytoskeleton-associated protein 5	-	-	-
	A0A1D6N932	Osmotin-like protein OSM34 OS=Zea mays OX=4577 GN=100276695 PE=4 SV=1	-1.769	Down	0.00298848	100276695	chloroplast	GO:0002831 regulation of response to biotic stimulus; GO:0006950 response to stress; GO:0006952 defense response; GO:0009605 response to external stimulus; GO:0009607 response to biotic stimulus; GO:0009620 response to fungus; GO:0031341 regulation of cell killing; GO:0031343 positive regulation of cell killing; GO:0031347 regulation of defense response; GO:0032101 regulation of response to exter…	-	-	-	-	-	PF00314	Thaumatin family
	A0A1D6NCM2	Elongation factor family protein OS=Zea mays OX=4577 GN=ZEAMMB73_Zm00001d043494 PE=4 SV=1	-1.126	Down	0.0007077	Zm00001d043494	chloroplast	-	-	-	K06207	typA, bipA; GTP-binding protein	-	PF00009; PF00679	Elongation factor Tu GTP binding domain; Elongation factor G C-terminus
	A0A1D6NHR3	Rubisco methyltransferase family protein OS=Zea mays OX=4577 GN=ZEAMMB73_Zm00001d044101 PE=4 SV=1	1.037	Up	0.0114398	Zm00001d044101	cytoplasm	-	-	-	K19199	SETD3; histone-lysine N-methyltransferase SETD3 [EC:2.1.1.43]	-	PF09273	Rubisco LSMT substrate-binding
	A0A1D6NVI5	Ferredoxin-thioredoxin1 OS=Zea mays OX=4577 GN=542532 PE=4 SV=1	-1.21	Down	0.029208	542532	chloroplast	GO:0006091 generation of precursor metabolites and energy; GO:0008152 metabolic process; GO:0009987 cellular process; GO:0022900 electron transport chain; GO:0044237 cellular metabolic process; GO:0055114 oxidation-reduction process;	GO:0005622 intracellular; GO:0005623 cell; GO:0005737 cytoplasm; GO:0009507 chloroplast; GO:0009526 plastid envelope; GO:0009532 plastid stroma; GO:0009536 plastid; GO:0009570 chloroplast stroma; GO:0009941 chloroplast envelope; GO:0031967 organelle envelope; GO:0031975 envelope; GO:0043226 organelle; GO:0043227 membrane-bounded organelle; GO:0043229 intracellular organelle; GO:0043231 intracellu…	GO:0003824 catalytic activity; GO:0005488 binding; GO:0009055 electron carrier activity; GO:0016491 oxidoreductase activity; GO:0016730 oxidoreductase activity, acting on iron-sulfur proteins as donors; GO:0030385 ferredoxin:thioredoxin reductase activity; GO:0048037 cofactor binding; GO:0051536 iron-sulfur cluster binding; GO:0051539 4 iron, 4 sulfur cluster binding; GO:0051540 metal cluster bin…	K17892	FTRC; ferredoxin-thioredoxin reductase catalytic chain [EC:1.8.7.2]	-	PF02943	Ferredoxin thioredoxin reductase catalytic beta chain
	A0A1D6NW37	Lung seven transmembrane receptor family protein OS=Zea mays OX=4577 GN=ZEAMMB73_Zm00001d045466 PE=4 SV=1	2.917	Up	0.000466619	Zm00001d045466	plasma membrane	GO:0006810 transport; GO:0006897 endocytosis; GO:0006898 receptor-mediated endocytosis; GO:0016192 vesicle-mediated transport; GO:0051179 localization; GO:0051234 establishment of localization; GO:0072583 clathrin-dependent endocytosis; GO:0098657 import into cell;	GO:0005622 intracellular; GO:0005623 cell; GO:0005634 nucleus; GO:0005654 nucleoplasm; GO:0005737 cytoplasm; GO:0005768 endosome; GO:0005769 early endosome; GO:0005794 Golgi apparatus; GO:0012505 endomembrane system; GO:0030135 coated vesicle; GO:0030136 clathrin-coated vesicle; GO:0031410 cytoplasmic vesicle; GO:0031974 membrane-enclosed lumen; GO:0031981 nuclear lumen; GO:0031982 vesicle; GO:00…	GO:0005488 binding; GO:0005515 protein binding; GO:0030276 clathrin binding; GO:0032050 clathrin heavy chain binding;	K22985	-	-	-	-
	A0A1D6P4E8	Tryptophan synthase beta type 2 OS=Zea mays OX=4577 GN=ZEAMMB73_Zm00001d046676 PE=4 SV=1	-1.614	Down	0.0116358	Zm00001d046676	mitochondria	-	-	-	K06001	trpB; tryptophan synthase beta chain [EC:4.2.1.20]	zma00260 Glycine, serine and threonine metabolism - Zea mays (maize); zma00400 Phenylalanine, tyrosine and tryptophan biosynthesis - Zea mays (maize); zma01100 Metabolic pathways - Zea mays (maize); zma01110 Biosynthesis of secondary metabolites - Zea mays (maize); zma01230 Biosynthesis of amino acids - Zea mays (maize);	-	-
	A0A1D6P836	Sucrose synthase1 OS=Zea mays OX=4577 GN=542247 PE=4 SV=1	1.228	Up	0.00214407	542247	mitochondria	GO:0001101 response to acid chemical; GO:0001666 response to hypoxia; GO:0006950 response to stress; GO:0006970 response to osmotic stress; GO:0009266 response to temperature stimulus; GO:0009409 response to cold; GO:0009413 response to flooding; GO:0009414 response to water deprivation; GO:0009415 response to water; GO:0009628 response to abiotic stimulus; GO:0009743 response to carbohydrate; GO…	GO:0005622 intracellular; GO:0005623 cell; GO:0005737 cytoplasm; GO:0005773 vacuole; GO:0005829 cytosol; GO:0005886 plasma membrane; GO:0005911 cell-cell junction; GO:0009506 plasmodesma; GO:0016020 membrane; GO:0030054 cell junction; GO:0043226 organelle; GO:0043227 membrane-bounded organelle; GO:0043229 intracellular organelle; GO:0043231 intracellular membrane-bounded organelle; GO:0044424 int…	GO:0003824 catalytic activity; GO:0008194 UDP-glycosyltransferase activity; GO:0016157 sucrose synthase activity; GO:0016740 transferase activity; GO:0016757 transferase activity, transferring glycosyl groups; GO:0016758 transferase activity, transferring hexosyl groups; GO:0035251 UDP-glucosyltransferase activity; GO:0046527 glucosyltransferase activity;	K00695	E2.4.1.13; sucrose synthase [EC:2.4.1.13]	zma00500 Starch and sucrose metabolism - Zea mays (maize); zma01100 Metabolic pathways - Zea mays (maize);	-	-
	A0A1D6PCR4	DnaJ protein ERDJ3A OS=Zea mays OX=4577 GN=ZEAMMB73_Zm00001d047726 PE=4 SV=1	-1.931	Down	0.0274043	Zm00001d047726	vacuolar membrane	GO:0000003 reproduction; GO:0000902 cell morphogenesis; GO:0000904 cell morphogenesis involved in differentiation; GO:0003006 developmental process involved in reproduction; GO:0006950 response to stress; GO:0008152 metabolic process; GO:0009266 response to temperature stimulus; GO:0009408 response to heat; GO:0009628 response to abiotic stimulus; GO:0009653 anatomical structure morphogenesis; GO…	GO:0005622 intracellular; GO:0005623 cell; GO:0005737 cytoplasm; GO:0005773 vacuole; GO:0005783 endoplasmic reticulum; GO:0005788 endoplasmic reticulum lumen; GO:0005911 cell-cell junction; GO:0009506 plasmodesma; GO:0012505 endomembrane system; GO:0030054 cell junction; GO:0031974 membrane-enclosed lumen; GO:0043226 organelle; GO:0043227 membrane-bounded organelle; GO:0043229 intracellular organ…	GO:0003824 catalytic activity; GO:0016491 oxidoreductase activity;	-	-	-	PF00226	DnaJ domain
	A0A1D6PDJ3	Heat shock 70 kDa protein 5 OS=Zea mays OX=4577 GN=100272911 PE=3 SV=1	-1.385	Down	0.00641	100272911	cytoplasm	-	-	-	K03283	HSPA1s; heat shock 70kDa protein 1/2/6/8	zma03040 Spliceosome - Zea mays (maize); zma04141 Protein processing in endoplasmic reticulum - Zea mays (maize); zma04144 Endocytosis - Zea mays (maize);	-	-
	A0A1D6PE68	2-methoxy-6-polyprenyl-1,4-benzoquinol methylase, mitochondrial OS=Zea mays OX=4577 GN=100383639 PE=3 SV=1	-1.442	Down	0.0458617	100383639	cytoplasm	-	GO:0005622 intracellular; GO:0005623 cell; GO:0005737 cytoplasm; GO:0005739 mitochondrion; GO:0043226 organelle; GO:0043227 membrane-bounded organelle; GO:0043229 intracellular organelle; GO:0043231 intracellular membrane-bounded organelle; GO:0044424 intracellular part; GO:0044444 cytoplasmic part; GO:0044464 cell part;	-	K06127	COQ5; 2-methoxy-6-polyprenyl-1,4-benzoquinol methylase [EC:2.1.1.201]	zma00130 Ubiquinone and other terpenoid-quinone biosynthesis - Zea mays (maize); zma01100 Metabolic pathways - Zea mays (maize); zma01110 Biosynthesis of secondary metabolites - Zea mays (maize);	-	-
	A0A1D6PF34	Senescence/dehydration-associated protein-related OS=Zea mays OX=4577 GN=100191434 PE=4 SV=1	-1.086	Down	0.0387929	100191434	cytoplasm	-	-	-	K19366	SPG20; spartin	zma04144 Endocytosis - Zea mays (maize);	-	-
	A0A1D6PK39	FAD/NAD(P)-binding oxidoreductase family protein OS=Zea mays OX=4577 GN=ZEAMMB73_Zm00001d048417 PE=4 SV=1	-1.79	Down	0.0304058	Zm00001d048417	chloroplast	-	-	-	-	-	-	-	-
	A0A1D6PPC4	Tropinone reductase 2 OS=Zea mays OX=4577 GN=ZEAMMB73_Zm00001d048726 PE=4 SV=1	-1.399	Down	0.0130408	Zm00001d048726	cytoplasm	-	GO:0005622 intracellular; GO:0005623 cell; GO:0005634 nucleus; GO:0005694 chromosome; GO:0043226 organelle; GO:0043227 membrane-bounded organelle; GO:0043228 non-membrane-bounded organelle; GO:0043229 intracellular organelle; GO:0043231 intracellular membrane-bounded organelle; GO:0043232 intracellular non-membrane-bounded organelle; GO:0044424 intracellular part; GO:0044464 cell part;	-	K08081	TR1; tropinone reductase I [EC:1.1.1.206]	zma00960 Tropane, piperidine and pyridine alkaloid biosynthesis - Zea mays (maize); zma01100 Metabolic pathways - Zea mays (maize); zma01110 Biosynthesis of secondary metabolites - Zea mays (maize);	PF00106	short chain dehydrogenase
	A0A1D6PR86	Hevein-like preproprotein OS=Zea mays OX=4577 GN=ZEAMMB73_Zm00001d048948 PE=4 SV=1	-1.071	Down	0.0299989	Zm00001d048948	extracellular	-	-	-	-	-	-	PF00967	Barwin family
	A0A1D6Q5U4	Putative nuclear RNA export factor SDE5 OS=Zea mays OX=4577 GN=ZEAMMB73_Zm00001d051245 PE=4 SV=1	1.216	Up	0.0326647	Zm00001d051245	nucleus	GO:0006139 nucleobase-containing compound metabolic process; GO:0006396 RNA processing; GO:0006725 cellular aromatic compound metabolic process; GO:0006807 nitrogen compound metabolic process; GO:0008152 metabolic process; GO:0009892 negative regulation of metabolic process; GO:0009987 cellular process; GO:0010033 response to organic substance; GO:0010267 production of ta-siRNAs involved in RNA i…	-	-	-	-	-	PF08590	Domain of unknown function (DUF1771)
	A0A1D6QQZ2	Phenylalanine ammonia-lyase 1 OS=Zea mays OX=4577 GN=ZEAMMB73_Zm00001d053619 PE=4 SV=1	-1.023	Down	0.000589804	Zm00001d053619	chloroplast	-	-	-	K10775	PAL; phenylalanine ammonia-lyase [EC:4.3.1.24]	zma00360 Phenylalanine metabolism - Zea mays (maize); zma00940 Phenylpropanoid biosynthesis - Zea mays (maize); zma01100 Metabolic pathways - Zea mays (maize); zma01110 Biosynthesis of secondary metabolites - Zea mays (maize);	-	-
	A0A1D6QTQ4	Putative phosphoinositide phosphatase SAC9 OS=Zea mays OX=4577 GN=100273993 PE=4 SV=1	1.227	Up	0.0268964	100273993	plasma membrane	GO:0006464 cellular protein modification process; GO:0006468 protein phosphorylation; GO:0006793 phosphorus metabolic process; GO:0006796 phosphate-containing compound metabolic process; GO:0006807 nitrogen compound metabolic process; GO:0006950 response to stress; GO:0006952 defense response; GO:0008152 metabolic process; GO:0009605 response to external stimulus; GO:0009607 response to biotic st…	GO:0005623 cell; GO:0005886 plasma membrane; GO:0005911 cell-cell junction; GO:0009506 plasmodesma; GO:0016020 membrane; GO:0030054 cell junction; GO:0044464 cell part; GO:0055044 symplast; GO:0071944 cell periphery;	GO:0003824 catalytic activity; GO:0004672 protein kinase activity; GO:0005102 receptor binding; GO:0005488 binding; GO:0005515 protein binding; GO:0016301 kinase activity; GO:0016740 transferase activity; GO:0016772 transferase activity, transferring phosphorus-containing groups; GO:0016773 phosphotransferase activity, alcohol group as acceptor; GO:0033612 receptor serine/threonine kinase binding;	-	-	-	PF00397	WW domain
	A0A1X7YG11	Autophagy-related protein 3 OS=Zea mays OX=4577 PE=3 SV=1	1.649	Up	0.0037909	-	cytoplasm	GO:0000045 autophagosome assembly; GO:0000422 mitophagy; GO:0006914 autophagy; GO:0006996 organelle organization; GO:0007005 mitochondrion organization; GO:0007033 vacuole organization; GO:0008152 metabolic process; GO:0009056 catabolic process; GO:0009987 cellular process; GO:0016043 cellular component organization; GO:0016236 macroautophagy; GO:0022411 cellular component disassembly; GO:0022607…	GO:0000151 ubiquitin ligase complex; GO:0000153 cytoplasmic ubiquitin ligase complex; GO:0005622 intracellular; GO:0005623 cell; GO:0005737 cytoplasm; GO:0005829 cytosol; GO:0032991 macromolecular complex; GO:0044424 intracellular part; GO:0044444 cytoplasmic part; GO:0044464 cell part; GO:1902494 catalytic complex; GO:1990234 transferase complex;	GO:0003824 catalytic activity; GO:0016740 transferase activity; GO:0019776 Atg8 ligase activity;	K08343	ATG3; ubiquitin-like-conjugating enzyme ATG3	zma04136 Autophagy - other - Zea mays (maize);	PF03986; PF03987; PF10381	Autophagocytosis associated protein (Atg3), N-terminal domain ; Autophagocytosis associated protein, active-site domain ; Autophagocytosis associated protein C-terminal
	A3KLI1	Dehydrin DHN1 OS=Zea mays OX=4577 GN=rab17 PE=2 SV=1	-2.198	Down	0.0121278	rab17	nucleus	GO:0001101 response to acid chemical; GO:0006950 response to stress; GO:0009266 response to temperature stimulus; GO:0009409 response to cold; GO:0009414 response to water deprivation; GO:0009415 response to water; GO:0009628 response to abiotic stimulus; GO:0009631 cold acclimation; GO:0009719 response to endogenous stimulus; GO:0009725 response to hormone; GO:0009737 response to abscisic acid; …	GO:0005622 intracellular; GO:0005623 cell; GO:0005737 cytoplasm; GO:0005829 cytosol; GO:0012506 vesicle membrane; GO:0016020 membrane; GO:0031090 organelle membrane; GO:0031982 vesicle; GO:0043226 organelle; GO:0043227 membrane-bounded organelle; GO:0044422 organelle part; GO:0044424 intracellular part; GO:0044444 cytoplasmic part; GO:0044464 cell part;	GO:0001786 phosphatidylserine binding; GO:0005488 binding; GO:0005507 copper ion binding; GO:0005543 phospholipid binding; GO:0008289 lipid binding; GO:0016151 nickel cation binding; GO:0035091 phosphatidylinositol binding; GO:0043167 ion binding; GO:0043168 anion binding; GO:0043169 cation binding; GO:0046872 metal ion binding; GO:0046914 transition metal ion binding; GO:0070300 phosphatidic aci…	-	-	-	-	-
	A6XER2	Defensin OS=Zea mays OX=4577 GN=pdc1 PE=2 SV=1	-1.154	Down	0.00686645	pdc1	extracellular	-	-	-	-	-	-	PF00304	Gamma-thionin family
	A8WES6	ZCN15 OS=Zea mays OX=4577 GN=ZCN15 PE=2 SV=1	4.293	Up	0.00504131	ZCN15	cytoplasm	GO:0000003 reproduction; GO:0003006 developmental process involved in reproduction; GO:0007275 multicellular organism development; GO:0009314 response to radiation; GO:0009416 response to light stimulus; GO:0009628 response to abiotic stimulus; GO:0009648 photoperiodism; GO:0009791 post-embryonic development; GO:0009909 regulation of flower development; GO:0010228 vegetative to reproductive phase…	GO:0005622 intracellular; GO:0005623 cell; GO:0005634 nucleus; GO:0043226 organelle; GO:0043227 membrane-bounded organelle; GO:0043229 intracellular organelle; GO:0043231 intracellular membrane-bounded organelle; GO:0044424 intracellular part; GO:0044464 cell part;	GO:0005488 binding; GO:0005543 phospholipid binding; GO:0008289 lipid binding; GO:0008429 phosphatidylethanolamine binding; GO:0043167 ion binding; GO:0043168 anion binding;	K16223	FT; protein FLOWERING LOCUS T	zma04712 Circadian rhythm - plant - Zea mays (maize);	PF01161	Phosphatidylethanolamine-binding protein
	B2XWS4	Isopentenyl transferase IPT2 OS=Zea mays OX=4577 GN=IPT2 PE=4 SV=1	1.463	Up	0.0103891	IPT2	cytoplasm	GO:0006139 nucleobase-containing compound metabolic process; GO:0006396 RNA processing; GO:0006399 tRNA metabolic process; GO:0006400 tRNA modification; GO:0006725 cellular aromatic compound metabolic process; GO:0006807 nitrogen compound metabolic process; GO:0008033 tRNA processing; GO:0008152 metabolic process; GO:0009058 biosynthetic process; GO:0009308 amine metabolic process; GO:0009451 RNA…	GO:0005622 intracellular; GO:0005623 cell; GO:0005634 nucleus; GO:0005737 cytoplasm; GO:0005739 mitochondrion; GO:0009536 plastid; GO:0043226 organelle; GO:0043227 membrane-bounded organelle; GO:0043229 intracellular organelle; GO:0043231 intracellular membrane-bounded organelle; GO:0044424 intracellular part; GO:0044444 cytoplasmic part; GO:0044464 cell part;	GO:0003824 catalytic activity; GO:0009824 AMP dimethylallyltransferase activity; GO:0016740 transferase activity; GO:0016765 transferase activity, transferring alkyl or aryl (other than methyl) groups; GO:0052381 tRNA dimethylallyltransferase activity; GO:0052622 ATP dimethylallyltransferase activity; GO:0052623 ADP dimethylallyltransferase activity;	K10760	IPT; adenylate dimethylallyltransferase (cytokinin synthase) [EC:2.5.1.27 2.5.1.112]	zma00908 Zeatin biosynthesis - Zea mays (maize); zma01100 Metabolic pathways - Zea mays (maize); zma01110 Biosynthesis of secondary metabolites - Zea mays (maize);	PF01715	IPP transferase
	B4F871	Protein DJ-1 homolog D OS=Zea mays OX=4577 GN=100280536 PE=2 SV=1	-1.063	Down	0.00295529	100280536	cytoplasm	GO:0006081 cellular aldehyde metabolic process; GO:0006082 organic acid metabolic process; GO:0006089 lactate metabolic process; GO:0008152 metabolic process; GO:0009056 catabolic process; GO:0009058 biosynthetic process; GO:0009438 methylglyoxal metabolic process; GO:0009987 cellular process; GO:0016053 organic acid biosynthetic process; GO:0019249 lactate biosynthetic process; GO:0019752 carbox…	-	GO:0003824 catalytic activity; GO:0016829 lyase activity; GO:0016835 carbon-oxygen lyase activity; GO:0016836 hydro-lyase activity; GO:0019172 glyoxalase III activity;	K18881	DJ1D; D-lactate dehydratase [EC:4.2.1.130]	zma00620 Pyruvate metabolism - Zea mays (maize); zma01100 Metabolic pathways - Zea mays (maize);	PF01965	DJ-1/PfpI family
	B4F8E1	Arginine/serine-rich splicing factor SCL25B transcript IV OS=Zea mays OX=4577 GN=100285628 PE=2 SV=1	-1.436	Down	0.00934442	100285628	nucleus	GO:0000244 spliceosomal tri-snRNP complex assembly; GO:0000245 spliceosomal complex assembly; GO:0000375 RNA splicing, via transesterification reactions; GO:0000377 RNA splicing, via transesterification reactions with bulged adenosine as nucleophile; GO:0000381 regulation of alternative mRNA splicing, via spliceosome; GO:0000387 spliceosomal snRNP assembly; GO:0000395 mRNA 5'-splice site recognit…	GO:0005622 intracellular; GO:0005623 cell; GO:0005634 nucleus; GO:0005654 nucleoplasm; GO:0005730 nucleolus; GO:0005737 cytoplasm; GO:0005829 cytosol; GO:0005886 plasma membrane; GO:0016020 membrane; GO:0016604 nuclear body; GO:0016607 nuclear speck; GO:0031974 membrane-enclosed lumen; GO:0031981 nuclear lumen; GO:0035061 interchromatin granule; GO:0043226 organelle; GO:0043227 membrane-bounded o…	GO:0003676 nucleic acid binding; GO:0003723 RNA binding; GO:0003729 mRNA binding; GO:0005488 binding; GO:0005515 protein binding; GO:0019904 protein domain specific binding; GO:0042802 identical protein binding; GO:0050733 RS domain binding; GO:0051082 unfolded protein binding; GO:0097159 organic cyclic compound binding; GO:1901363 heterocyclic compound binding;	K12900	FUSIP1; FUS-interacting serine-arginine-rich protein 1	zma03040 Spliceosome - Zea mays (maize);	PF00076	RNA recognition motif. (a.k.a. RRM, RBD, or RNP domain)
	B4FB91	Ferritin OS=Zea mays OX=4577 GN=542392 PE=2 SV=1	-1.225	Down	0.0228242	542392	chloroplast	GO:0000003 reproduction; GO:0000041 transition metal ion transport; GO:0000302 response to reactive oxygen species; GO:0001101 response to acid chemical; GO:0003006 developmental process involved in reproduction; GO:0006810 transport; GO:0006811 ion transport; GO:0006812 cation transport; GO:0006826 iron ion transport; GO:0006873 cellular ion homeostasis; GO:0006875 cellular metal ion homeostasis…	GO:0005622 intracellular; GO:0005623 cell; GO:0005737 cytoplasm; GO:0005739 mitochondrion; GO:0009507 chloroplast; GO:0009526 plastid envelope; GO:0009532 plastid stroma; GO:0009534 chloroplast thylakoid; GO:0009535 chloroplast thylakoid membrane; GO:0009536 plastid; GO:0009570 chloroplast stroma; GO:0009579 thylakoid; GO:0009941 chloroplast envelope; GO:0016020 membrane; GO:0031967 organelle env…	GO:0005488 binding; GO:0005506 iron ion binding; GO:0005515 protein binding; GO:0019904 protein domain specific binding; GO:0043167 ion binding; GO:0043169 cation binding; GO:0046872 metal ion binding; GO:0046914 transition metal ion binding;	K00522	FTH1; ferritin heavy chain [EC:1.16.3.2]	-	PF00210	Ferritin-like domain
	B4FDC9	Chlorophyll A-B binding family protein OS=Zea mays OX=4577 GN=100285503 PE=2 SV=1	1.188	Up	0.017498	100285503	chloroplast	GO:0006355 regulation of transcription, DNA-templated; GO:0006810 transport; GO:0009889 regulation of biosynthetic process; GO:0009891 positive regulation of biosynthetic process; GO:0009893 positive regulation of metabolic process; GO:0010380 regulation of chlorophyll biosynthetic process; GO:0010468 regulation of gene expression; GO:0010556 regulation of macromolecule biosynthetic process; GO:0…	GO:0005622 intracellular; GO:0005623 cell; GO:0005737 cytoplasm; GO:0009507 chloroplast; GO:0009534 chloroplast thylakoid; GO:0009535 chloroplast thylakoid membrane; GO:0009536 plastid; GO:0009579 thylakoid; GO:0016020 membrane; GO:0031976 plastid thylakoid; GO:0031984 organelle subcompartment; GO:0034357 photosynthetic membrane; GO:0042651 thylakoid membrane; GO:0043226 organelle; GO:0043227 mem…	GO:0003700 transcription factor activity, sequence-specific DNA binding; GO:0005488 binding; GO:0005515 protein binding; GO:0019899 enzyme binding; GO:0042802 identical protein binding; GO:0043495 protein anchor;	-	-	-	-	-
	B4FDI2	Protein-L-isoaspartate O-methyltransferase 1 OS=Zea mays OX=4577 GN=100193019 PE=2 SV=1	-1.385	Down	0.0215653	100193019	chloroplast	GO:0001101 response to acid chemical; GO:0006464 cellular protein modification process; GO:0006479 protein methylation; GO:0006807 nitrogen compound metabolic process; GO:0006950 response to stress; GO:0006970 response to osmotic stress; GO:0007275 multicellular organism development; GO:0007568 aging; GO:0008152 metabolic process; GO:0008213 protein alkylation; GO:0009628 response to abiotic stim…	GO:0005622 intracellular; GO:0005623 cell; GO:0005634 nucleus; GO:0005737 cytoplasm; GO:0005829 cytosol; GO:0043226 organelle; GO:0043227 membrane-bounded organelle; GO:0043229 intracellular organelle; GO:0043231 intracellular membrane-bounded organelle; GO:0044424 intracellular part; GO:0044444 cytoplasmic part; GO:0044464 cell part;	GO:0003824 catalytic activity; GO:0004719 protein-L-isoaspartate (D-aspartate) O-methyltransferase activity; GO:0008168 methyltransferase activity; GO:0008171 O-methyltransferase activity; GO:0008276 protein methyltransferase activity; GO:0008757 S-adenosylmethionine-dependent methyltransferase activity; GO:0010340 carboxyl-O-methyltransferase activity; GO:0016740 transferase activity; GO:0016741…	K00573	E2.1.1.77, pcm; protein-L-isoaspartate(D-aspartate) O-methyltransferase [EC:2.1.1.77]	-	-	-
	B4FFM6	Tropinone reductase-like protein OS=Zea mays OX=4577 GN=100273624 PE=2 SV=1	-2.125	Down	0.0392916	100273624	cytoplasm	-	-	-	K08081	TR1; tropinone reductase I [EC:1.1.1.206]	zma00960 Tropane, piperidine and pyridine alkaloid biosynthesis - Zea mays (maize); zma01100 Metabolic pathways - Zea mays (maize); zma01110 Biosynthesis of secondary metabolites - Zea mays (maize);	PF13561	Enoyl-(Acyl carrier protein) reductase
	B4FFY2	Zinc finger CCCH domain-containing protein 54 OS=Zea mays OX=4577 GN=100193688 PE=2 SV=1	2.543	Up	0.0132097	100193688	chloroplast	GO:0000003 reproduction; GO:0003006 developmental process involved in reproduction; GO:0006355 regulation of transcription, DNA-templated; GO:0007275 multicellular organism development; GO:0009790 embryo development; GO:0009791 post-embryonic development; GO:0009793 embryo development ending in seed dormancy; GO:0009889 regulation of biosynthetic process; GO:0010154 fruit development; GO:0010468 …	-	GO:0003700 transcription factor activity, sequence-specific DNA binding;	K23048	-	-	-	-
	B4FJS3	Protein NETWORKED 4A OS=Zea mays OX=4577 GN=100273891 PE=2 SV=1	-1.076	Down	0.0136068	100273891	nucleus	-	GO:0005622 intracellular; GO:0005623 cell; GO:0005737 cytoplasm; GO:0005773 vacuole; GO:0005774 vacuolar membrane; GO:0016020 membrane; GO:0031090 organelle membrane; GO:0043226 organelle; GO:0043227 membrane-bounded organelle; GO:0043229 intracellular organelle; GO:0043231 intracellular membrane-bounded organelle; GO:0044422 organelle part; GO:0044424 intracellular part; GO:0044437 vacuolar part…	-	-	-	-	-	-
	B4FKM9	60S ribosome subunit biogenesis protein NIP7 homolog OS=Zea mays OX=4577 GN=100283150 PE=2 SV=1	-1.167	Down	0.0223366	100283150	cytoplasm	-	-	-	K07565	NIP7; 60S ribosome subunit biogenesis protein NIP7	-	PF03657	Uncharacterised protein family (UPF0113)
	B4FL28	Isovaleryl-CoA dehydrogenase mitochondrial OS=Zea mays OX=4577 GN=100217040 PE=2 SV=1	-1.084	Down	0.0105626	100217040	mitochondria	GO:0006082 organic acid metabolic process; GO:0006139 nucleobase-containing compound metabolic process; GO:0006163 purine nucleotide metabolic process; GO:0006195 purine nucleotide catabolic process; GO:0006520 cellular amino acid metabolic process; GO:0006551 leucine metabolic process; GO:0006552 leucine catabolic process; GO:0006637 acyl-CoA metabolic process; GO:0006725 cellular aromatic compo…	GO:0005622 intracellular; GO:0005623 cell; GO:0005737 cytoplasm; GO:0005739 mitochondrion; GO:0005759 mitochondrial matrix; GO:0031974 membrane-enclosed lumen; GO:0043226 organelle; GO:0043227 membrane-bounded organelle; GO:0043229 intracellular organelle; GO:0043231 intracellular membrane-bounded organelle; GO:0043233 organelle lumen; GO:0044422 organelle part; GO:0044424 intracellular part; GO:…	GO:0000166 nucleotide binding; GO:0003824 catalytic activity; GO:0003853 2-methylacyl-CoA dehydrogenase activity; GO:0003995 acyl-CoA dehydrogenase activity; GO:0005488 binding; GO:0005524 ATP binding; GO:0008144 drug binding; GO:0008470 isovaleryl-CoA dehydrogenase activity; GO:0016491 oxidoreductase activity; GO:0016627 oxidoreductase activity, acting on the CH-CH group of donors; GO:0017076 pu…	K00253	IVD, ivd; isovaleryl-CoA dehydrogenase [EC:1.3.8.4]	zma00280 Valine, leucine and isoleucine degradation - Zea mays (maize); zma01100 Metabolic pathways - Zea mays (maize);	PF02771; PF02770; PF00441	Acyl-CoA dehydrogenase, N-terminal domain; Acyl-CoA dehydrogenase, middle domain; Acyl-CoA dehydrogenase, C-terminal domain
	B4FLS8	12-oxo-phytodienoic acid reductase5 OS=Zea mays OX=4577 GN=732829 PE=2 SV=1	1.028	Up	0.0318681	732829	chloroplast	GO:0008152 metabolic process; GO:0055114 oxidation-reduction process;	GO:0005622 intracellular; GO:0005623 cell; GO:0044464 cell part;	-	K05894	OPR; 12-oxophytodienoic acid reductase [EC:1.3.1.42]	zma00592 alpha-Linolenic acid metabolism - Zea mays (maize); zma01100 Metabolic pathways - Zea mays (maize); zma01110 Biosynthesis of secondary metabolites - Zea mays (maize);	PF00724	NADH:flavin oxidoreductase / NADH oxidase family
	B4FNL7	MAP3K-like protein kinase OS=Zea mays OX=4577 GN=100272437 PE=2 SV=1	-1.153	Down	0.0250976	100272437	chloroplast	-	GO:0005623 cell; GO:0005886 plasma membrane; GO:0016020 membrane; GO:0031224 intrinsic component of membrane; GO:0031225 anchored component of membrane; GO:0031226 intrinsic component of plasma membrane; GO:0044425 membrane part; GO:0044459 plasma membrane part; GO:0044464 cell part; GO:0046658 anchored component of plasma membrane; GO:0071944 cell periphery;	-	-	-	-	-	-
	B4FPA3	HXXXD-type acyl-transferase family protein OS=Zea mays OX=4577 GN=100272560 PE=2 SV=1	1.212	Up	0.0250897	100272560	chloroplast	-	-	-	-	-	-	-	-
	B4FQ41	Dormancy associated1 OS=Zea mays OX=4577 GN=100272715 PE=2 SV=1	-1.022	Down	0.0141014	100272715	nucleus	-	-	-	-	-	-	-	-
	B4FQ89	Putative carboxylesterase 15 OS=Zea mays OX=4577 GN=100274216 PE=2 SV=1	-1.823	Down	0.0334175	100274216	chloroplast	-	-	-	-	-	-	PF07859	alpha/beta hydrolase fold
	B4FRA6	OSJNBb0091E11.19-like protein OS=Zea mays OX=4577 GN=100279506 PE=2 SV=1	-1.068	Down	0.00436032	100279506	chloroplast	-	-	-	-	-	-	PF04862	Protein of unknown function, DUF642
	B4FRL5	Ferritin OS=Zea mays OX=4577 GN=542392 PE=2 SV=1	-1.338	Down	0.0190053	542392	chloroplast	GO:0000003 reproduction; GO:0000041 transition metal ion transport; GO:0000302 response to reactive oxygen species; GO:0001101 response to acid chemical; GO:0003006 developmental process involved in reproduction; GO:0006810 transport; GO:0006811 ion transport; GO:0006812 cation transport; GO:0006826 iron ion transport; GO:0006873 cellular ion homeostasis; GO:0006875 cellular metal ion homeostasis…	GO:0005622 intracellular; GO:0005623 cell; GO:0005737 cytoplasm; GO:0005739 mitochondrion; GO:0009507 chloroplast; GO:0009526 plastid envelope; GO:0009532 plastid stroma; GO:0009534 chloroplast thylakoid; GO:0009535 chloroplast thylakoid membrane; GO:0009536 plastid; GO:0009570 chloroplast stroma; GO:0009579 thylakoid; GO:0009941 chloroplast envelope; GO:0016020 membrane; GO:0031967 organelle env…	GO:0005488 binding; GO:0005506 iron ion binding; GO:0005515 protein binding; GO:0019904 protein domain specific binding; GO:0043167 ion binding; GO:0043169 cation binding; GO:0046872 metal ion binding; GO:0046914 transition metal ion binding;	K00522	FTH1; ferritin heavy chain [EC:1.16.3.2]	-	PF00210	Ferritin-like domain
	B4FS33	Dihydroflavonol-4-reductase OS=Zea mays OX=4577 GN=100272982 PE=2 SV=1	1.432	Up	0.010181	100272982	chloroplast	-	-	-	K13082	DFR; bifunctional dihydroflavonol 4-reductase/flavanone 4-reductase [EC:1.1.1.219 1.1.1.234]	zma00941 Flavonoid biosynthesis - Zea mays (maize); zma01100 Metabolic pathways - Zea mays (maize); zma01110 Biosynthesis of secondary metabolites - Zea mays (maize);	-	-
	B4FSB7	Regulator of Vps4 activity in the MVB pathway protein OS=Zea mays OX=4577 GN=100272774 PE=2 SV=1	-1.017	Down	0.0303325	100272774	chloroplast	-	-	-	K19476	IST1; vacuolar protein sorting-associated protein IST1	zma04144 Endocytosis - Zea mays (maize);	-	-
	B4FTR6	3'-5' exonuclease domain-containing protein / K homology domain-containing protein / KH domain-containing protein OS=Zea mays OX=4577 GN=100273227 PE=2 SV=1	1.068	Up	0.0162758	100273227	cytoplasm	GO:0006139 nucleobase-containing compound metabolic process; GO:0006725 cellular aromatic compound metabolic process; GO:0006807 nitrogen compound metabolic process; GO:0008152 metabolic process; GO:0009892 negative regulation of metabolic process; GO:0009987 cellular process; GO:0010468 regulation of gene expression; GO:0010605 negative regulation of macromolecule metabolic process; GO:0010629 n…	GO:0005622 intracellular; GO:0005623 cell; GO:0005737 cytoplasm; GO:0032991 macromolecular complex; GO:0035770 ribonucleoprotein granule; GO:0036464 cytoplasmic ribonucleoprotein granule; GO:0043186 P granule; GO:0043226 organelle; GO:0043228 non-membrane-bounded organelle; GO:0043229 intracellular organelle; GO:0043232 intracellular non-membrane-bounded organelle; GO:0044424 intracellular part; …	GO:0003676 nucleic acid binding; GO:0003723 RNA binding; GO:0005488 binding; GO:0005515 protein binding; GO:0042802 identical protein binding; GO:0042803 protein homodimerization activity; GO:0046983 protein dimerization activity; GO:0097159 organic cyclic compound binding; GO:1901363 heterocyclic compound binding;	K18740	EXD1, EGL; exonuclease 3'-5' domain-containing protein 1	-	PF01612; PF00013	3'-5' exonuclease; KH domain
	B4FV70	Gibberellin 20-oxidase4 OS=Zea mays OX=4577 GN=ZEAMMB73_Zm00001d013725 PE=2 SV=1	1.212	Up	0.00102519	Zm00001d013725	cytoplasm	-	-	-	-	-	-	PF03171	2OG-Fe(II) oxygenase superfamily
	B4FVP3	Zealexin A1 synthase OS=Zea mays OX=4577 GN=CYP71Z18 PE=1 SV=1	-2.591	Down	0.0160693	CYP71Z18	chloroplast	GO:0006629 lipid metabolic process; GO:0006720 isoprenoid metabolic process; GO:0006721 terpenoid metabolic process; GO:0008152 metabolic process; GO:0008299 isoprenoid biosynthetic process; GO:0008610 lipid biosynthetic process; GO:0009058 biosynthetic process; GO:0009987 cellular process; GO:0016101 diterpenoid metabolic process; GO:0016102 diterpenoid biosynthetic process; GO:0016114 terpenoid…	GO:0016020 membrane;	GO:0003824 catalytic activity; GO:0004497 monooxygenase activity; GO:0016491 oxidoreductase activity; GO:0016705 oxidoreductase activity, acting on paired donors, with incorporation or reduction of molecular oxygen; GO:0016709 oxidoreductase activity, acting on paired donors, with incorporation or reduction of molecular oxygen, NAD(P)H as one donor, and incorporation of one atom of oxygen; GO:003…	K23134	-	-	PF00067	Cytochrome P450
	B4FVT4	Peroxidase OS=Zea mays OX=4577 GN=ZEAMMB73_Zm00001d014608 PE=2 SV=1	-1.045	Down	0.028419	Zm00001d014608	extracellular	-	-	-	K00430	E1.11.1.7; peroxidase [EC:1.11.1.7]	zma00940 Phenylpropanoid biosynthesis - Zea mays (maize); zma01100 Metabolic pathways - Zea mays (maize); zma01110 Biosynthesis of secondary metabolites - Zea mays (maize);	PF00141	Peroxidase
	B4FW76	Division protein OS=Zea mays OX=4577 GN=100281725 PE=2 SV=1	1.086	Up	0.000536693	100281725	chloroplast	GO:0006996 organelle organization; GO:0009657 plastid organization; GO:0009658 chloroplast organization; GO:0009987 cellular process; GO:0010020 chloroplast fission; GO:0016043 cellular component organization; GO:0043572 plastid fission; GO:0048285 organelle fission; GO:0071840 cellular component organization or biogenesis;	GO:0005622 intracellular; GO:0005623 cell; GO:0005737 cytoplasm; GO:0009507 chloroplast; GO:0009526 plastid envelope; GO:0009528 plastid inner membrane; GO:0009536 plastid; GO:0009706 chloroplast inner membrane; GO:0009941 chloroplast envelope; GO:0016020 membrane; GO:0016021 integral component of membrane; GO:0019866 organelle inner membrane; GO:0031090 organelle membrane; GO:0031224 intrinsic c…	GO:0005488 binding; GO:0005515 protein binding; GO:0043621 protein self-association;	-	-	-	-	-
	B4FZD8	Protein STRICTOSIDINE SYNTHASE-LIKE 6 OS=Zea mays OX=4577 GN=100274166 PE=2 SV=1	-1.161	Down	0.00596658	100274166	chloroplast	-	GO:0005622 intracellular; GO:0005623 cell; GO:0005737 cytoplasm; GO:0005783 endoplasmic reticulum; GO:0009986 cell surface; GO:0012505 endomembrane system; GO:0016020 membrane; GO:0043226 organelle; GO:0043227 membrane-bounded organelle; GO:0043229 intracellular organelle; GO:0043231 intracellular membrane-bounded organelle; GO:0044424 intracellular part; GO:0044444 cytoplasmic part; GO:0044464 c…	GO:0003824 catalytic activity; GO:0004064 arylesterase activity; GO:0016787 hydrolase activity; GO:0016788 hydrolase activity, acting on ester bonds; GO:0052689 carboxylic ester hydrolase activity;	-	-	-	-	-
	B4FZG0	Endoglucanase OS=Zea mays OX=4577 GN=100274182 PE=2 SV=1	1.25	Up	0.023498	100274182	extracellular	-	-	-	-	-	-	PF00759	Glycosyl hydrolase family 9
	B4FZG4	Alpha carbonic anhydrase 1 chloroplastic OS=Zea mays OX=4577 GN=100274185 PE=2 SV=1	1.854	Up	0.00564703	100274185	cytoplasm	-	-	-	K01674	cah; carbonic anhydrase [EC:4.2.1.1]	zma00910 Nitrogen metabolism - Zea mays (maize); zma01100 Metabolic pathways - Zea mays (maize);	PF00194	Eukaryotic-type carbonic anhydrase
	B6SGP7	Non-specific lipid-transfer protein OS=Zea mays OX=4577 GN=103640727 PE=2 SV=1	-1.04	Down	0.0221148	103640727	extracellular	GO:0006810 transport; GO:0006869 lipid transport; GO:0010876 lipid localization; GO:0033036 macromolecule localization; GO:0051179 localization; GO:0051234 establishment of localization; GO:0071702 organic substance transport;	GO:0016020 membrane;	-	-	-	-	-	-
	B6SHZ5	Thioredoxin-like protein 1 OS=Zea mays OX=4577 GN=100280535 PE=2 SV=1	1.951	Up	0.00855629	100280535	cytoplasm	-	-	-	-	-	-	PF06201	PITH domain
	B6SID7	Late embryogenesis abundant protein, group 3 OS=Zea mays OX=4577 GN=542216 PE=2 SV=1	-1.432	Down	0.0239548	542216	nucleus	GO:0001101 response to acid chemical; GO:0006950 response to stress; GO:0009266 response to temperature stimulus; GO:0009409 response to cold; GO:0009414 response to water deprivation; GO:0009415 response to water; GO:0009628 response to abiotic stimulus; GO:0010035 response to inorganic substance; GO:0031647 regulation of protein stability; GO:0042221 response to chemical; GO:0050821 protein sta…	GO:0005622 intracellular; GO:0005623 cell; GO:0005634 nucleus; GO:0005737 cytoplasm; GO:0005829 cytosol; GO:0043226 organelle; GO:0043227 membrane-bounded organelle; GO:0043229 intracellular organelle; GO:0043231 intracellular membrane-bounded organelle; GO:0044424 intracellular part; GO:0044444 cytoplasmic part; GO:0044464 cell part;	-	-	-	-	-	-
	B6SK46	Cupin family protein OS=Zea mays OX=4577 GN=100280650 PE=2 SV=1	2.226	Up	0.0245778	100280650	chloroplast	GO:0006950 response to stress; GO:0006952 defense response; GO:0009605 response to external stimulus; GO:0009607 response to biotic stimulus; GO:0009620 response to fungus; GO:0043207 response to external biotic stimulus; GO:0050832 defense response to fungus; GO:0050896 response to stimulus; GO:0051704 multi-organism process; GO:0051707 response to other organism; GO:0098542 defense response to …	GO:0005911 cell-cell junction; GO:0009506 plasmodesma; GO:0030054 cell junction; GO:0055044 symplast;	-	-	-	-	PF00190	Cupin
	B6SL97	Defensin-like protein 1 OS=Zea mays OX=4577 GN=ZEAMMB73_Zm00001d024303 PE=2 SV=1	-1.011	Down	0.0173198	Zm00001d024303	chloroplast	-	-	-	-	-	-	PF00304	Gamma-thionin family
	B6SLF6	Antimicrobial peptide MBP-1 OS=Zea mays OX=4577 GN=100274918 PE=2 SV=1	-1.55	Down	0.0140339	100274918	extracellular	-	GO:0005576 extracellular region;	-	-	-	-	-	-
	B6SLV6	16.9 kDa class I heat shock protein 3 OS=Zea mays OX=4577 GN=100282956 PE=2 SV=1	-2.985	Down	0.0369499	100282956	cytoplasm	GO:0000302 response to reactive oxygen species; GO:0006950 response to stress; GO:0006979 response to oxidative stress; GO:0009266 response to temperature stimulus; GO:0009314 response to radiation; GO:0009408 response to heat; GO:0009416 response to light stimulus; GO:0009628 response to abiotic stimulus; GO:0009636 response to toxic substance; GO:0009642 response to light intensity; GO:0009644 …	GO:0005622 intracellular; GO:0005623 cell; GO:0005737 cytoplasm; GO:0009507 chloroplast; GO:0009536 plastid; GO:0043226 organelle; GO:0043227 membrane-bounded organelle; GO:0043229 intracellular organelle; GO:0043231 intracellular membrane-bounded organelle; GO:0044424 intracellular part; GO:0044444 cytoplasmic part; GO:0044464 cell part;	-	-	-	-	-	-
	B6SZG7	Peptidylprolyl isomerase OS=Zea mays OX=4577 GN=100281841 PE=2 SV=1	-1.313	Down	0.00113002	100281841	chloroplast	-	-	-	K01802	E5.2.1.8; peptidylprolyl isomerase [EC:5.2.1.8]	-	PF00254	FKBP-type peptidyl-prolyl cis-trans isomerase
	B6TAS4	Nucleic acid-binding OB-fold-like protein OS=Zea mays OX=4577 GN=100282726 PE=2 SV=1	1.039	Up	0.00250425	100282726	chloroplast	-	GO:0005622 intracellular; GO:0005623 cell; GO:0005634 nucleus; GO:0043226 organelle; GO:0043227 membrane-bounded organelle; GO:0043229 intracellular organelle; GO:0043231 intracellular membrane-bounded organelle; GO:0044424 intracellular part; GO:0044464 cell part;	-	K15025	EIF1AD; probable RNA-binding protein EIF1AD	-	PF01176	Translation initiation factor 1A / IF-1
	B6TMP9	Cytochrome b-c1 complex subunit 7 OS=Zea mays OX=4577 GN=103649017 PE=2 SV=1	-1.182	Down	0.0376201	103649017	mitochondria	GO:0006091 generation of precursor metabolites and energy; GO:0006119 oxidative phosphorylation; GO:0006122 mitochondrial electron transport, ubiquinol to cytochrome c; GO:0006139 nucleobase-containing compound metabolic process; GO:0006163 purine nucleotide metabolic process; GO:0006725 cellular aromatic compound metabolic process; GO:0006753 nucleoside phosphate metabolic process; GO:0006793 ph…	GO:0005622 intracellular; GO:0005623 cell; GO:0005737 cytoplasm; GO:0005739 mitochondrion; GO:0005740 mitochondrial envelope; GO:0005743 mitochondrial inner membrane; GO:0005746 mitochondrial respiratory chain; GO:0005750 mitochondrial respiratory chain complex III; GO:0016020 membrane; GO:0019866 organelle inner membrane; GO:0031090 organelle membrane; GO:0031966 mitochondrial membrane; GO:00319…	-	K00417	QCR7, UQCRB; ubiquinol-cytochrome c reductase subunit 7	zma00190 Oxidative phosphorylation - Zea mays (maize); zma01100 Metabolic pathways - Zea mays (maize);	-	-
	B6TMR8	Chloroplast small heat shock protein OS=Zea mays OX=4577 GN=100283886 PE=2 SV=1	-1.697	Down	0.0266087	100283886	chloroplast	GO:0000302 response to reactive oxygen species; GO:0006950 response to stress; GO:0006979 response to oxidative stress; GO:0009266 response to temperature stimulus; GO:0009314 response to radiation; GO:0009408 response to heat; GO:0009416 response to light stimulus; GO:0009628 response to abiotic stimulus; GO:0009636 response to toxic substance; GO:0009642 response to light intensity; GO:0009644 …	-	-	K13993	HSP20; HSP20 family protein	zma04141 Protein processing in endoplasmic reticulum - Zea mays (maize);	-	-
	B6TN26	Outer envelope pore protein 37 chloroplastic OS=Zea mays OX=4577 GN=100283912 PE=2 SV=1	1.151	Up	0.0308922	100283912	chloroplast	GO:0006810 transport; GO:0006811 ion transport; GO:0006812 cation transport; GO:0034220 ion transmembrane transport; GO:0051179 localization; GO:0051234 establishment of localization; GO:0055085 transmembrane transport;	GO:0005622 intracellular; GO:0005623 cell; GO:0005737 cytoplasm; GO:0005739 mitochondrion; GO:0009507 chloroplast; GO:0009526 plastid envelope; GO:0009527 plastid outer membrane; GO:0009528 plastid inner membrane; GO:0009536 plastid; GO:0009706 chloroplast inner membrane; GO:0009707 chloroplast outer membrane; GO:0009941 chloroplast envelope; GO:0016020 membrane; GO:0016021 integral component of …	GO:0005215 transporter activity; GO:0005216 ion channel activity; GO:0005488 binding; GO:0005515 protein binding; GO:0015075 ion transmembrane transporter activity; GO:0015267 channel activity; GO:0015318 inorganic solute uptake transmembrane transporter activity; GO:0022803 passive transmembrane transporter activity; GO:0022838 substrate-specific channel activity; GO:0022857 transmembrane transp…	-	-	-	-	-
	B6TX01	Glycoside hydrolase, family 28 OS=Zea mays OX=4577 GN=100284735 PE=2 SV=1	2.943	Up	0.000466608	100284735	chloroplast	-	-	-	-	-	-	PF00295	Glycosyl hydrolases family 28
	B6U7P4	Lipid transfer protein1 OS=Zea mays OX=4577 GN=100285645 PE=2 SV=1	-1.372	Down	0.0171607	100285645	chloroplast	-	-	-	-	-	-	-	-
	B6UBM9	Uncharacterized protein OS=Zea mays OX=4577 GN=100278634 PE=2 SV=1	-1.078	Down	0.0107188	100278634	nucleus	-	-	-	-	-	-	-	-
	B6UGS5	Dehydrin Xero 1 OS=Zea mays OX=4577 GN=100279027 PE=2 SV=1	-1.282	Down	0.0196644	100279027	nucleus	-	-	-	-	-	-	-	-
	B6UH30	PEBP (Phosphatidylethanolamine-binding protein) family protein OS=Zea mays OX=4577 GN=100279044 PE=2 SV=1	-1.608	Down	0.00145725	100279044	cytoplasm	-	-	-	-	-	-	PF01161	Phosphatidylethanolamine-binding protein
	B6UH99	Late embryogeneis abundant protein Lea14-A OS=Zea mays OX=4577 GN=Lea14A PE=2 SV=1	-1.625	Down	0.00747608	Lea14A	cytoplasm	GO:0006950 response to stress; GO:0006952 defense response; GO:0009314 response to radiation; GO:0009416 response to light stimulus; GO:0009605 response to external stimulus; GO:0009607 response to biotic stimulus; GO:0009611 response to wounding; GO:0009620 response to fungus; GO:0009628 response to abiotic stimulus; GO:0009642 response to light intensity; GO:0009644 response to high light inten…	GO:0005576 extracellular region; GO:0005622 intracellular; GO:0005623 cell; GO:0005737 cytoplasm; GO:0005829 cytosol; GO:0005886 plasma membrane; GO:0016020 membrane; GO:0044424 intracellular part; GO:0044444 cytoplasmic part; GO:0044464 cell part; GO:0048046 apoplast; GO:0071944 cell periphery;	-	-	-	-	PF03168	Late embryogenesis abundant protein
	B6UIA7	Oleosin Bn-V OS=Zea mays OX=4577 GN=100286352 PE=2 SV=1	-1.188	Down	0.00100546	100286352	cytoplasm	-	-	-	-	-	-	-	-
	B7ZXR4	Heat shock 70 kDa protein 8 OS=Zea mays OX=4577 GN=100281706 PE=2 SV=1	-1.137	Down	0.00385653	100281706	cytoplasm	GO:0000302 response to reactive oxygen species; GO:0006950 response to stress; GO:0006979 response to oxidative stress; GO:0009266 response to temperature stimulus; GO:0009314 response to radiation; GO:0009408 response to heat; GO:0009416 response to light stimulus; GO:0009628 response to abiotic stimulus; GO:0009636 response to toxic substance; GO:0009642 response to light intensity; GO:0009644 …	-	-	K09489	HSPA4; heat shock 70kDa protein 4	-	-	-
	B8A0C1	Protein kinase family protein with ARM repeat domain OS=Zea mays OX=4577 GN=100279852 PE=2 SV=1	1.267	Up	0.00235919	100279852	chloroplast	-	-	-	K08876	SCYL1; SCY1-like protein 1	-	-	-
	B8A1A6	Non-specific phospholipase C2 OS=Zea mays OX=4577 GN=100280012 PE=2 SV=1	1.588	Up	0.00371186	100280012	mitochondria	GO:0006629 lipid metabolic process; GO:0006644 phospholipid metabolic process; GO:0006793 phosphorus metabolic process; GO:0006796 phosphate-containing compound metabolic process; GO:0008152 metabolic process; GO:0009056 catabolic process; GO:0009395 phospholipid catabolic process; GO:0009405 pathogenesis; GO:0009987 cellular process; GO:0016042 lipid catabolic process; GO:0016311 dephosphorylati…	-	GO:0003824 catalytic activity; GO:0003993 acid phosphatase activity; GO:0004620 phospholipase activity; GO:0004629 phospholipase C activity; GO:0008081 phosphoric diester hydrolase activity; GO:0016298 lipase activity; GO:0016787 hydrolase activity; GO:0016788 hydrolase activity, acting on ester bonds; GO:0016791 phosphatase activity; GO:0034480 phosphatidylcholine phospholipase C activity; GO:00…	K01114	plc; phospholipase C [EC:3.1.4.3]	zma00562 Inositol phosphate metabolism - Zea mays (maize); zma00564 Glycerophospholipid metabolism - Zea mays (maize); zma00565 Ether lipid metabolism - Zea mays (maize); zma01100 Metabolic pathways - Zea mays (maize); zma01110 Biosynthesis of secondary metabolites - Zea mays (maize);	-	-
	C0HFZ9	COP9 signalosome complex subunit 2 OS=Zea mays OX=4577 GN=100283498 PE=2 SV=1	-1.879	Down	0.000582511	100283498	cytoplasm	GO:0000338 protein deneddylation; GO:0006355 regulation of transcription, DNA-templated; GO:0006464 cellular protein modification process; GO:0006508 proteolysis; GO:0006807 nitrogen compound metabolic process; GO:0008152 metabolic process; GO:0009056 catabolic process; GO:0009057 macromolecule catabolic process; GO:0009889 regulation of biosynthetic process; GO:0009890 negative regulation of bio…	GO:0005622 intracellular; GO:0005623 cell; GO:0005634 nucleus; GO:0005737 cytoplasm; GO:0005829 cytosol; GO:0043226 organelle; GO:0043227 membrane-bounded organelle; GO:0043229 intracellular organelle; GO:0043231 intracellular membrane-bounded organelle; GO:0044424 intracellular part; GO:0044444 cytoplasmic part; GO:0044464 cell part;	GO:0003712 transcription cofactor activity; GO:0003714 transcription corepressor activity;	K12176	COPS2, CSN2, TRIP15; COP9 signalosome complex subunit 2	-	PF01399	PCI domain
	C0P2Z2	Ypt homolog1 OS=Zea mays OX=4577 GN=ZEAMMB73_Zm00001d003589 PE=2 SV=1	-1.103	Down	0.0343841	Zm00001d003589	chloroplast	-	-	-	K03354	APC7; anaphase-promoting complex subunit 7	zma04120 Ubiquitin mediated proteolysis - Zea mays (maize);	PF13417	Glutathione S-transferase, N-terminal domain
	C0P3M6	Basic endochitinase B OS=Zea mays OX=4577 GN=ZEAMMB73_Zm00001d027525 PE=2 SV=1	1.359	Up	0.0179536	Zm00001d027525	chloroplast	-	-	-	K20547	CHIB; basic endochitinase B [EC:3.2.1.14]	zma00520 Amino sugar and nucleotide sugar metabolism - Zea mays (maize); zma01100 Metabolic pathways - Zea mays (maize); zma04016 MAPK signaling pathway - plant - Zea mays (maize);	PF00182	Chitinase class I
	C0P6C7	HSP40/DnaJ peptide-binding protein OS=Zea mays OX=4577 GN=100382308 PE=2 SV=1	-1.147	Down	0.00703806	100382308	cytoskeleton	-	-	-	K09510	DNAJB4; DnaJ homolog subfamily B member 4	-	PF00226; PF01556	DnaJ domain; DnaJ C terminal domain
	C0P8C8	Ferredoxin OS=Zea mays OX=4577 GN=100382495 PE=2 SV=1	-1.263	Down	0.0357844	100382495	chloroplast	-	-	-	K02639	petF; ferredoxin	zma00195 Photosynthesis - Zea mays (maize);	PF00111	2Fe-2S iron-sulfur cluster binding domain
	C0PBI5	Glycosyltransferase family 61 protein OS=Zea mays OX=4577 GN=ZEAMMB73_Zm00001d046005 PE=2 SV=1	1.989	Up	0.0106605	Zm00001d046005	cytoplasm	-	-	-	-	-	-	-	-
	C0PCS4	Carboxypeptidase OS=Zea mays OX=4577 GN=103648019 PE=2 SV=1	1.275	Up	0.0280591	103648019	chloroplast	GO:0006508 proteolysis; GO:0006807 nitrogen compound metabolic process; GO:0008152 metabolic process; GO:0009056 catabolic process; GO:0009057 macromolecule catabolic process; GO:0009987 cellular process; GO:0019538 protein metabolic process; GO:0030163 protein catabolic process; GO:0043170 macromolecule metabolic process; GO:0044237 cellular metabolic process; GO:0044238 primary metabolic proces…	GO:0005618 cell wall; GO:0005623 cell; GO:0005911 cell-cell junction; GO:0009505 plant-type cell wall; GO:0009506 plasmodesma; GO:0030054 cell junction; GO:0030312 external encapsulating structure; GO:0044464 cell part; GO:0055044 symplast; GO:0071944 cell periphery;	GO:0003824 catalytic activity; GO:0004180 carboxypeptidase activity; GO:0004185 serine-type carboxypeptidase activity; GO:0008233 peptidase activity; GO:0008236 serine-type peptidase activity; GO:0008238 exopeptidase activity; GO:0016787 hydrolase activity; GO:0017171 serine hydrolase activity; GO:0070008 serine-type exopeptidase activity; GO:0070011 peptidase activity, acting on L-amino acid pep…	K16297	SCPL-II; serine carboxypeptidase-like clade II [EC:3.4.16.-]	-	PF00450	Serine carboxypeptidase
	C0PGM3	Globulin-1 S allele OS=Zea mays OX=4577 GN=ZEAMMB73_Zm00001d033447 PE=2 SV=1	-1.285	Down	0.014197	Zm00001d033447	vacuolar membrane	-	GO:0016020 membrane;	GO:0005488 binding; GO:0019863 IgE binding; GO:0019865 immunoglobulin binding; GO:0044877 macromolecular complex binding;	-	-	-	PF00190	Cupin
	C0PKN5	Endochitinase EP3 OS=Zea mays OX=4577 GN=100384000 PE=2 SV=1	-1.553	Down	0.0482271	100384000	chloroplast	-	-	GO:0003824 catalytic activity; GO:0004553 hydrolase activity, hydrolyzing O-glycosyl compounds; GO:0004568 chitinase activity; GO:0016787 hydrolase activity; GO:0016798 hydrolase activity, acting on glycosyl bonds;	K01183	E3.2.1.14; chitinase [EC:3.2.1.14]	zma00520 Amino sugar and nucleotide sugar metabolism - Zea mays (maize); zma01100 Metabolic pathways - Zea mays (maize);	PF00187; PF00182	Chitin recognition protein; Chitinase class I
	C0PKS1	Peroxidase OS=Zea mays OX=4577 GN=100283382 PE=2 SV=1	1.103	Up	0.0247192	100283382	vacuolar membrane	GO:0001101 response to acid chemical; GO:0006950 response to stress; GO:0006970 response to osmotic stress; GO:0006972 hyperosmotic response; GO:0008152 metabolic process; GO:0009266 response to temperature stimulus; GO:0009269 response to desiccation; GO:0009409 response to cold; GO:0009414 response to water deprivation; GO:0009415 response to water; GO:0009628 response to abiotic stimulus; GO:0…	GO:0005618 cell wall; GO:0005622 intracellular; GO:0005623 cell; GO:0005634 nucleus; GO:0005737 cytoplasm; GO:0005783 endoplasmic reticulum; GO:0005911 cell-cell junction; GO:0009505 plant-type cell wall; GO:0009506 plasmodesma; GO:0012505 endomembrane system; GO:0030054 cell junction; GO:0030312 external encapsulating structure; GO:0043226 organelle; GO:0043227 membrane-bounded organelle; GO:004…	GO:0003824 catalytic activity; GO:0004601 peroxidase activity; GO:0016209 antioxidant activity; GO:0016491 oxidoreductase activity; GO:0016684 oxidoreductase activity, acting on peroxide as acceptor;	K00430	E1.11.1.7; peroxidase [EC:1.11.1.7]	zma00940 Phenylpropanoid biosynthesis - Zea mays (maize); zma01100 Metabolic pathways - Zea mays (maize); zma01110 Biosynthesis of secondary metabolites - Zea mays (maize);	PF00141	Peroxidase
	C1JFF5	Carotene isomerase1 OS=Zea mays OX=4577 GN=CRTISO1 PE=2 SV=1	1.233	Up	0.000247129	CRTISO1	chloroplast	GO:0006996 organelle organization; GO:0008152 metabolic process; GO:0009657 plastid organization; GO:0009662 etioplast organization; GO:0009987 cellular process; GO:0016043 cellular component organization; GO:0055114 oxidation-reduction process; GO:0071840 cellular component organization or biogenesis;	GO:0005622 intracellular; GO:0005623 cell; GO:0044464 cell part;	GO:0003824 catalytic activity; GO:0016491 oxidoreductase activity; GO:0016853 isomerase activity; GO:0016859 cis-trans isomerase activity; GO:0046608 carotenoid isomerase activity;	K09835	crtISO, crtH; prolycopene isomerase [EC:5.2.1.13]	zma00906 Carotenoid biosynthesis - Zea mays (maize); zma01100 Metabolic pathways - Zea mays (maize); zma01110 Biosynthesis of secondary metabolites - Zea mays (maize);	PF01593	Flavin containing amine oxidoreductase
	C4J3Y5	Glutamate decarboxylase OS=Zea mays OX=4577 GN=100284394 PE=2 SV=1	-1.083	Down	0.00641458	100284394	cytoplasm	-	-	-	K01580	E4.1.1.15, gadB, gadA, GAD; glutamate decarboxylase [EC:4.1.1.15]	zma00250 Alanine, aspartate and glutamate metabolism - Zea mays (maize); zma00410 beta-Alanine metabolism - Zea mays (maize); zma00430 Taurine and hypotaurine metabolism - Zea mays (maize); zma00650 Butanoate metabolism - Zea mays (maize); zma01100 Metabolic pathways - Zea mays (maize); zma01110 Biosynthesis of secondary metabolites - Zea mays (maize);	PF00282	Pyridoxal-dependent decarboxylase conserved domain
	C4J6E4	Peroxidase OS=Zea mays OX=4577 GN=ZEAMMB73_Zm00001d022456 PE=2 SV=1	1.211	Up	0.0370731	Zm00001d022456	chloroplast	-	-	-	-	-	-	PF00141	Peroxidase
	C4JBV8	(+)-neomenthol dehydrogenase OS=Zea mays OX=4577 GN=100280419 PE=2 SV=1	-1.713	Down	0.03637	100280419	cytoplasm	-	-	-	-	-	-	PF00106; PF13561	short chain dehydrogenase; Enoyl-(Acyl carrier protein) reductase
	C4JC57	2-oxoglutarate (2OG) and Fe(II)-dependent oxygenase superfamily protein OS=Zea mays OX=4577 GN=100281145 PE=2 SV=1	-1.254	Down	0.0456999	100281145	cytoplasm	GO:0007275 multicellular organism development; GO:0007568 aging; GO:0008152 metabolic process; GO:0010150 leaf senescence; GO:0032501 multicellular organismal process; GO:0032502 developmental process; GO:0048366 leaf development; GO:0048367 shoot system development; GO:0048731 system development; GO:0048827 phyllome development; GO:0048856 anatomical structure development; GO:0055114 oxidation-r…	-	GO:0003824 catalytic activity; GO:0016491 oxidoreductase activity; GO:0016679 oxidoreductase activity, acting on diphenols and related substances as donors; GO:0016682 oxidoreductase activity, acting on diphenols and related substances as donors, oxygen as acceptor;	-	-	-	PF03171	2OG-Fe(II) oxygenase superfamily
	E9JVD4	Aldose reductase OS=Zea mays OX=4577 GN=AR3 PE=1 SV=1	-1.187	Down	0.00226373	AR3	cytoplasm	-	-	-	K00002	AKR1A1, adh; alcohol dehydrogenase (NADP+) [EC:1.1.1.2]	zma00010 Glycolysis / Gluconeogenesis - Zea mays (maize); zma00040 Pentose and glucuronate interconversions - Zea mays (maize); zma00561 Glycerolipid metabolism - Zea mays (maize); zma01100 Metabolic pathways - Zea mays (maize); zma01110 Biosynthesis of secondary metabolites - Zea mays (maize);	PF00248	Aldo/keto reductase family
	K7TFF5	Defective18 OS=Zea mays OX=4577 GN=ZEAMMB73_Zm00001d023718 PE=4 SV=1	1.742	Up	0.000305945	Zm00001d023718	cytoplasm	-	-	-	K11816	YUCCA; indole-3-pyruvate monooxygenase [EC:1.14.13.168]	zma00380 Tryptophan metabolism - Zea mays (maize); zma01100 Metabolic pathways - Zea mays (maize);	-	-
	K7TPL8	NAD(P)-linked oxidoreductase superfamily protein OS=Zea mays OX=4577 GN=100191526 PE=4 SV=1	-1.292	Down	0.00344051	100191526	cytoplasm	-	-	-	K22374	-	-	PF00248	Aldo/keto reductase family
	K7TTJ0	Class IV heat shock protein OS=Zea mays OX=4577 GN=ZEAMMB73_Zm00001d025508 PE=3 SV=1	-1.744	Down	0.00676073	Zm00001d025508	extracellular	GO:0006950 response to stress; GO:0009266 response to temperature stimulus; GO:0009408 response to heat; GO:0009628 response to abiotic stimulus; GO:0050896 response to stimulus;	-	-	K13993	HSP20; HSP20 family protein	zma04141 Protein processing in endoplasmic reticulum - Zea mays (maize);	-	-
	K7TX32	UDP-glycosyltransferase 89B1 OS=Zea mays OX=4577 GN=103642134 PE=4 SV=1	-1.251	Down	0.0193099	103642134	chloroplast	-	-	-	-	-	-	-	-
	K7TY10	NAD(P)-binding Rossmann-fold superfamily protein OS=Zea mays OX=4577 GN=103653744 PE=3 SV=1	1.787	Up	0.0271241	103653744	chloroplast	-	-	-	-	-	-	PF00106; PF13561	short chain dehydrogenase; Enoyl-(Acyl carrier protein) reductase
	K7TZA6	Methyltransferase OS=Zea mays OX=4577 GN=101027245 PE=3 SV=1	1.669	Up	0.0412385	101027245	chloroplast	GO:0008152 metabolic process; GO:0032259 methylation;	GO:0005622 intracellular; GO:0005623 cell; GO:0005737 cytoplasm; GO:0005768 endosome; GO:0005794 Golgi apparatus; GO:0005802 trans-Golgi network; GO:0012505 endomembrane system; GO:0031410 cytoplasmic vesicle; GO:0031982 vesicle; GO:0031984 organelle subcompartment; GO:0043226 organelle; GO:0043227 membrane-bounded organelle; GO:0043229 intracellular organelle; GO:0043231 intracellular membrane-b…	GO:0003824 catalytic activity; GO:0008168 methyltransferase activity; GO:0008757 S-adenosylmethionine-dependent methyltransferase activity; GO:0016740 transferase activity; GO:0016741 transferase activity, transferring one-carbon groups;	-	-	-	-	-
	K7U1M0	Putative L-gulonolactone oxidase 6 OS=Zea mays OX=4577 GN=103653136 PE=4 SV=1	1.303	Up	0.0199882	103653136	cytoplasm	GO:0005975 carbohydrate metabolic process; GO:0005996 monosaccharide metabolic process; GO:0006082 organic acid metabolic process; GO:0006732 coenzyme metabolic process; GO:0006766 vitamin metabolic process; GO:0006767 water-soluble vitamin metabolic process; GO:0008152 metabolic process; GO:0009058 biosynthetic process; GO:0009108 coenzyme biosynthetic process; GO:0009110 vitamin biosynthetic pr…	GO:0005618 cell wall; GO:0005623 cell; GO:0030312 external encapsulating structure; GO:0044464 cell part; GO:0071944 cell periphery;	GO:0000166 nucleotide binding; GO:0003824 catalytic activity; GO:0005488 binding; GO:0016491 oxidoreductase activity; GO:0016614 oxidoreductase activity, acting on CH-OH group of donors; GO:0016899 oxidoreductase activity, acting on the CH-OH group of donors, oxygen as acceptor; GO:0036094 small molecule binding; GO:0043167 ion binding; GO:0043168 anion binding; GO:0048037 cofactor binding; GO:00…	K00103	GULO; L-gulonolactone oxidase [EC:1.1.3.8]	zma00053 Ascorbate and aldarate metabolism - Zea mays (maize); zma01100 Metabolic pathways - Zea mays (maize);	PF01565	FAD binding domain
	K7UIK0	Late embryogenesis abundant domain-containing protein / LEA domain-containing protein OS=Zea mays OX=4577 GN=ZEAMMB73_Zm00001d025434 PE=4 SV=1	-1.389	Down	0.0102712	Zm00001d025434	extracellular	-	-	-	-	-	-	PF13664	Domain of unknown function (DUF4149)
	K7UNW7	Embryonic protein DC-8 OS=Zea mays OX=4577 GN=ZEAMMB73_Zm00001d008241 PE=4 SV=1	-1.158	Down	0.0411586	Zm00001d008241	nucleus	-	-	-	-	-	-	-	-
	K7UPV6	Pathogenesis-related protein3 OS=Zea mays OX=4577 GN=ZEAMMB73_Zm00001d048947 PE=4 SV=1	-2.318	Down	0.0402069	Zm00001d048947	chloroplast	-	-	-	-	-	-	PF00967	Barwin family
	K7UR36	Alba DNA/RNA-binding protein OS=Zea mays OX=4577 GN=ZEAMMB73_Zm00001d049333 PE=4 SV=1	1.067	Up	0.0125071	Zm00001d049333	nucleus	-	-	-	-	-	-	-	-
	K7UST5	22.0 kDa heat shock protein OS=Zea mays OX=4577 GN=103654949 PE=3 SV=1	1.291	Up	0.0214732	103654949	chloroplast	-	GO:0005622 intracellular; GO:0005623 cell; GO:0005737 cytoplasm; GO:0009507 chloroplast; GO:0009536 plastid; GO:0043226 organelle; GO:0043227 membrane-bounded organelle; GO:0043229 intracellular organelle; GO:0043231 intracellular membrane-bounded organelle; GO:0044424 intracellular part; GO:0044444 cytoplasmic part; GO:0044464 cell part;	-	K13993	HSP20; HSP20 family protein	zma04141 Protein processing in endoplasmic reticulum - Zea mays (maize);	-	-
	K7V228	Isovaleryl-CoA dehydrogenase mitochondrial OS=Zea mays OX=4577 GN=ZEAMMB73_Zm00001d010970 PE=3 SV=1	-1.169	Down	0.0189213	Zm00001d010970	mitochondria	GO:0006082 organic acid metabolic process; GO:0006139 nucleobase-containing compound metabolic process; GO:0006163 purine nucleotide metabolic process; GO:0006195 purine nucleotide catabolic process; GO:0006520 cellular amino acid metabolic process; GO:0006551 leucine metabolic process; GO:0006552 leucine catabolic process; GO:0006637 acyl-CoA metabolic process; GO:0006725 cellular aromatic compo…	GO:0005622 intracellular; GO:0005623 cell; GO:0005737 cytoplasm; GO:0005739 mitochondrion; GO:0005759 mitochondrial matrix; GO:0031974 membrane-enclosed lumen; GO:0043226 organelle; GO:0043227 membrane-bounded organelle; GO:0043229 intracellular organelle; GO:0043231 intracellular membrane-bounded organelle; GO:0043233 organelle lumen; GO:0044422 organelle part; GO:0044424 intracellular part; GO:…	GO:0000166 nucleotide binding; GO:0003824 catalytic activity; GO:0003853 2-methylacyl-CoA dehydrogenase activity; GO:0003995 acyl-CoA dehydrogenase activity; GO:0005488 binding; GO:0005524 ATP binding; GO:0008144 drug binding; GO:0008470 isovaleryl-CoA dehydrogenase activity; GO:0016491 oxidoreductase activity; GO:0016627 oxidoreductase activity, acting on the CH-CH group of donors; GO:0017076 pu…	K00253	IVD, ivd; isovaleryl-CoA dehydrogenase [EC:1.3.8.4]	zma00280 Valine, leucine and isoleucine degradation - Zea mays (maize); zma01100 Metabolic pathways - Zea mays (maize);	PF02771; PF02770; PF00441	Acyl-CoA dehydrogenase, N-terminal domain; Acyl-CoA dehydrogenase, middle domain; Acyl-CoA dehydrogenase, C-terminal domain
	K7V562	Putative PWWP domain family protein OS=Zea mays OX=4577 GN=103636254 PE=4 SV=1	1.436	Up	0.00894295	103636254	nucleus	-	-	-	-	-	-	PF00855	PWWP domain
	K7VA33	Uncharacterized protein OS=Zea mays OX=4577 GN=ZEAMMB73_Zm00001d012088 PE=4 SV=1	-1.859	Down	0.042658	Zm00001d012088	chloroplast	-	-	-	-	-	-	-	-
	K7VAI9	Protein PHLOEM PROTEIN 2-LIKE A2 OS=Zea mays OX=4577 GN=ZEAMMB73_Zm00001d008646 PE=4 SV=1	-1.557	Down	0.00854295	Zm00001d008646	mitochondria	-	-	-	-	-	-	-	-
	K7VBU4	DNA-(apurinic or apyrimidinic site) lyase OS=Zea mays OX=4577 GN=100280514 PE=3 SV=1	1.58	Up	0.000576754	100280514	chloroplast	-	-	-	K01142	E3.1.11.2, xthA; exodeoxyribonuclease III [EC:3.1.11.2]	zma03410 Base excision repair - Zea mays (maize);	PF03372	Endonuclease/Exonuclease/phosphatase family
	K7VEI4	Alpha/beta-Hydrolases superfamily protein OS=Zea mays OX=4577 GN=ZEAMMB73_Zm00001d009907 PE=4 SV=1	-1.794	Down	0.0120403	Zm00001d009907	cytoplasm	-	-	-	K01054	MGLL; acylglycerol lipase [EC:3.1.1.23]	zma00561 Glycerolipid metabolism - Zea mays (maize); zma01100 Metabolic pathways - Zea mays (maize);	-	-
	K7VQ98	Class I heat shock protein 3 OS=Zea mays OX=4577 GN=ZEAMMB73_Zm00001d044728 PE=3 SV=1	-1.664	Down	0.00155327	Zm00001d044728	cytoplasm	GO:0000302 response to reactive oxygen species; GO:0006457 protein folding; GO:0006950 response to stress; GO:0006979 response to oxidative stress; GO:0009266 response to temperature stimulus; GO:0009408 response to heat; GO:0009628 response to abiotic stimulus; GO:0009987 cellular process; GO:0042221 response to chemical; GO:0050896 response to stimulus; GO:1901700 response to oxygen-containing …	GO:0005622 intracellular; GO:0005623 cell; GO:0005737 cytoplasm; GO:0005777 peroxisome; GO:0005782 peroxisomal matrix; GO:0031907 microbody lumen; GO:0031974 membrane-enclosed lumen; GO:0042579 microbody; GO:0043226 organelle; GO:0043227 membrane-bounded organelle; GO:0043229 intracellular organelle; GO:0043231 intracellular membrane-bounded organelle; GO:0043233 organelle lumen; GO:0044422 organ…	-	K13993	HSP20; HSP20 family protein	zma04141 Protein processing in endoplasmic reticulum - Zea mays (maize);	-	-
	K7W249	Putative cystatin OS=Zea mays OX=4577 GN=ZEAMMB73_Zm00001d012068 PE=4 SV=1	-1.262	Down	0.00561301	Zm00001d012068	chloroplast	-	-	-	-	-	-	-	-
	K7W7R1	Homogentisate 12-dioxygenase OS=Zea mays OX=4577 GN=ZEAMMB73_Zm00001d045610 PE=4 SV=1	-1.074	Down	0.00713039	Zm00001d045610	cytoplasm	-	-	-	K00451	HGD, hmgA; homogentisate 1,2-dioxygenase [EC:1.13.11.5]	zma00350 Tyrosine metabolism - Zea mays (maize); zma01100 Metabolic pathways - Zea mays (maize);	-	-
	O64964	Aquaporin TIP1-1 OS=Zea mays OX=4577 GN=TIP1-1 PE=2 SV=1	-1.288	Down	0.00204061	TIP1-1	cytoplasm	GO:0006810 transport; GO:0006811 ion transport; GO:0006833 water transport; GO:0034220 ion transmembrane transport; GO:0042044 fluid transport; GO:0051179 localization; GO:0051234 establishment of localization; GO:0055085 transmembrane transport;	GO:0000325 plant-type vacuole; GO:0005622 intracellular; GO:0005623 cell; GO:0005737 cytoplasm; GO:0005773 vacuole; GO:0005774 vacuolar membrane; GO:0005886 plasma membrane; GO:0005887 integral component of plasma membrane; GO:0009705 plant-type vacuole membrane; GO:0016020 membrane; GO:0016021 integral component of membrane; GO:0031090 organelle membrane; GO:0031224 intrinsic component of membra…	GO:0005215 transporter activity; GO:0005372 water transmembrane transporter activity; GO:0015250 water channel activity; GO:0015267 channel activity; GO:0015318 inorganic solute uptake transmembrane transporter activity; GO:0022803 passive transmembrane transporter activity; GO:0022838 substrate-specific channel activity; GO:0022857 transmembrane transporter activity;	K09873	TIP; aquaporin TIP	-	-	-
	P08031	16 kDa gamma-zein OS=Zea mays OX=4577 PE=1 SV=1	-1.15	Down	0.0205111	-	extracellular	-	GO:0005622 intracellular; GO:0005623 cell; GO:0005737 cytoplasm; GO:0012506 vesicle membrane; GO:0016020 membrane; GO:0030659 cytoplasmic vesicle membrane; GO:0031090 organelle membrane; GO:0031410 cytoplasmic vesicle; GO:0031982 vesicle; GO:0032578 aleurone grain membrane; GO:0033095 aleurone grain; GO:0043226 organelle; GO:0043227 membrane-bounded organelle; GO:0043229 intracellular organelle; …	-	-	-	-	-	-
	P13867	Alpha-amylase/trypsin inhibitor OS=Zea mays OX=4577 PE=1 SV=1	-1.24	Down	0.0341941	-	chloroplast	GO:0002831 regulation of response to biotic stimulus; GO:0006950 response to stress; GO:0006952 defense response; GO:0009605 response to external stimulus; GO:0009607 response to biotic stimulus; GO:0009620 response to fungus; GO:0031341 regulation of cell killing; GO:0031343 positive regulation of cell killing; GO:0031347 regulation of defense response; GO:0032101 regulation of response to exter…	-	-	-	-	-	PF00314	Thaumatin family
	P33679	Zeamatin OS=Zea mays OX=4577 GN=Zlp PE=1 SV=2	-1.114	Down	0.0339882	Zlp	chloroplast	GO:0002831 regulation of response to biotic stimulus; GO:0006950 response to stress; GO:0006952 defense response; GO:0009605 response to external stimulus; GO:0009607 response to biotic stimulus; GO:0009620 response to fungus; GO:0031341 regulation of cell killing; GO:0031343 positive regulation of cell killing; GO:0031347 regulation of defense response; GO:0032101 regulation of response to exter…	-	-	-	-	-	PF00314	Thaumatin family
	P43401	EC protein homolog OS=Zea mays OX=4577 PE=3 SV=2	-1.283	Down	0.0179607	-	mitochondria	GO:0000041 transition metal ion transport; GO:0006810 transport; GO:0006811 ion transport; GO:0006812 cation transport; GO:0006829 zinc II ion transport; GO:0030001 metal ion transport; GO:0051179 localization; GO:0051234 establishment of localization; GO:0070838 divalent metal ion transport; GO:0072511 divalent inorganic cation transport;	GO:0005622 intracellular; GO:0005623 cell; GO:0005634 nucleus; GO:0005737 cytoplasm; GO:0016020 membrane; GO:0043226 organelle; GO:0043227 membrane-bounded organelle; GO:0043229 intracellular organelle; GO:0043231 intracellular membrane-bounded organelle; GO:0044424 intracellular part; GO:0044464 cell part;	-	-	-	-	-	-
	Q06509	Caffeic acid 3-O-methyltransferase OS=Zea mays OX=4577 PE=3 SV=1	1.311	Up	0.025735	-	cytoplasm	GO:0000302 response to reactive oxygen species; GO:0001101 response to acid chemical; GO:0006725 cellular aromatic compound metabolic process; GO:0006807 nitrogen compound metabolic process; GO:0006950 response to stress; GO:0006979 response to oxidative stress; GO:0008152 metabolic process; GO:0009058 biosynthetic process; GO:0009611 response to wounding; GO:0009636 response to toxic substance; …	GO:0005622 intracellular; GO:0005623 cell; GO:0005634 nucleus; GO:0005737 cytoplasm; GO:0005886 plasma membrane; GO:0005911 cell-cell junction; GO:0009506 plasmodesma; GO:0016020 membrane; GO:0030054 cell junction; GO:0043226 organelle; GO:0043227 membrane-bounded organelle; GO:0043229 intracellular organelle; GO:0043231 intracellular membrane-bounded organelle; GO:0044424 intracellular part; GO:…	GO:0003824 catalytic activity; GO:0008168 methyltransferase activity; GO:0008171 O-methyltransferase activity; GO:0008757 S-adenosylmethionine-dependent methyltransferase activity; GO:0016740 transferase activity; GO:0016741 transferase activity, transferring one-carbon groups; GO:0017096 acetylserotonin O-methyltransferase activity; GO:0030744 luteolin O-methyltransferase activity; GO:0030755 qu…	K22439	-	-	PF08100; PF00891	Dimerisation domain; O-methyltransferase
	Q08275	17.0 kDa class II heat shock protein OS=Zea mays OX=4577 GN=HSP18 PE=2 SV=1	-1.414	Down	0.00235496	HSP18	cytoplasm	GO:0006950 response to stress; GO:0009266 response to temperature stimulus; GO:0009408 response to heat; GO:0009628 response to abiotic stimulus; GO:0050896 response to stimulus;	GO:0005622 intracellular; GO:0005623 cell; GO:0005737 cytoplasm; GO:0044424 intracellular part; GO:0044464 cell part;	-	K13993	HSP20; HSP20 family protein	zma04141 Protein processing in endoplasmic reticulum - Zea mays (maize);	-	-
	Q41815	Heat shock protein 26 OS=Zea mays OX=4577 GN=HSP26 PE=2 SV=1	-1.312	Down	0.0117284	HSP26	chloroplast	GO:0000302 response to reactive oxygen species; GO:0006355 regulation of transcription, DNA-templated; GO:0006950 response to stress; GO:0006979 response to oxidative stress; GO:0006996 organelle organization; GO:0009266 response to temperature stimulus; GO:0009314 response to radiation; GO:0009408 response to heat; GO:0009416 response to light stimulus; GO:0009628 response to abiotic stimulus; G…	GO:0005622 intracellular; GO:0005623 cell; GO:0005737 cytoplasm; GO:0009295 nucleoid; GO:0009507 chloroplast; GO:0009532 plastid stroma; GO:0009536 plastid; GO:0009570 chloroplast stroma; GO:0032991 macromolecular complex; GO:0042644 chloroplast nucleoid; GO:0042646 plastid nucleoid; GO:0043226 organelle; GO:0043227 membrane-bounded organelle; GO:0043228 non-membrane-bounded organelle; GO:0043229…	GO:0005488 binding; GO:0005515 protein binding; GO:0043621 protein self-association;	K13993	HSP20; HSP20 family protein	zma04141 Protein processing in endoplasmic reticulum - Zea mays (maize);	-	-
	Q6VWJ0	Caffeoyl-CoA 3-O-methyltransferase 1 OS=Zea mays OX=4577 GN=ccoaomt1 PE=4 SV=1	1.216	Up	0.019078	ccoaomt1	cytoplasm	GO:0006725 cellular aromatic compound metabolic process; GO:0008152 metabolic process; GO:0009058 biosynthetic process; GO:0009698 phenylpropanoid metabolic process; GO:0009699 phenylpropanoid biosynthetic process; GO:0009804 coumarin metabolic process; GO:0009805 coumarin biosynthetic process; GO:0009987 cellular process; GO:0010035 response to inorganic substance; GO:0010038 response to metal i…	-	GO:0003824 catalytic activity; GO:0008168 methyltransferase activity; GO:0008171 O-methyltransferase activity; GO:0008757 S-adenosylmethionine-dependent methyltransferase activity; GO:0016740 transferase activity; GO:0016741 transferase activity, transferring one-carbon groups; GO:0042409 caffeoyl-CoA O-methyltransferase activity;	K00588	E2.1.1.104; caffeoyl-CoA O-methyltransferase [EC:2.1.1.104]	zma00940 Phenylpropanoid biosynthesis - Zea mays (maize); zma00941 Flavonoid biosynthesis - Zea mays (maize); zma00945 Stilbenoid, diarylheptanoid and gingerol biosynthesis - Zea mays (maize); zma00999 Biosynthesis of secondary metabolites - unclassified - Zea mays (maize); zma01100 Metabolic pathways - Zea mays (maize); zma01110 Biosynthesis of secondary metabolites - Zea mays (maize);	PF01596	O-methyltransferase
A35VSA49	A0A096PQR7	Cytochrome P450 CYP74A19 OS=Zea mays OX=4577 GN=100279433 PE=4 SV=1	-1.428	Down	0.000136678	100279433	chloroplast	GO:0006082 organic acid metabolic process; GO:0006629 lipid metabolic process; GO:0006950 response to stress; GO:0006952 defense response; GO:0008152 metabolic process; GO:0008202 steroid metabolic process; GO:0009058 biosynthetic process; GO:0009694 jasmonic acid metabolic process; GO:0009695 jasmonic acid biosynthetic process; GO:0009987 cellular process; GO:0010817 regulation of hormone levels…	GO:0005622 intracellular; GO:0005623 cell; GO:0005737 cytoplasm; GO:0009507 chloroplast; GO:0009526 plastid envelope; GO:0009534 chloroplast thylakoid; GO:0009535 chloroplast thylakoid membrane; GO:0009536 plastid; GO:0009579 thylakoid; GO:0009941 chloroplast envelope; GO:0016020 membrane; GO:0031967 organelle envelope; GO:0031975 envelope; GO:0031976 plastid thylakoid; GO:0031984 organelle subco…	GO:0003824 catalytic activity; GO:0004497 monooxygenase activity; GO:0016491 oxidoreductase activity;	K01723	AOS; hydroperoxide dehydratase [EC:4.2.1.92]	zma00592 alpha-Linolenic acid metabolism - Zea mays (maize); zma01100 Metabolic pathways - Zea mays (maize); zma01110 Biosynthesis of secondary metabolites - Zea mays (maize);	PF00067	Cytochrome P450
	A0A096RYW9	Pentatricopeptide repeat-containing protein ELI1 chloroplastic OS=Zea mays OX=4577 GN=100284842 PE=4 SV=1	1.055	Up	0.0215539	100284842	chloroplast	GO:0001666 response to hypoxia; GO:0006950 response to stress; GO:0008152 metabolic process; GO:0009628 response to abiotic stimulus; GO:0009853 photorespiration; GO:0009987 cellular process; GO:0036293 response to decreased oxygen levels; GO:0043094 cellular metabolic compound salvage; GO:0044237 cellular metabolic process; GO:0050896 response to stimulus; GO:0070482 response to oxygen levels;	GO:0005576 extracellular region; GO:0005622 intracellular; GO:0005623 cell; GO:0005737 cytoplasm; GO:0005773 vacuole; GO:0005777 peroxisome; GO:0009507 chloroplast; GO:0009532 plastid stroma; GO:0009536 plastid; GO:0009570 chloroplast stroma; GO:0016020 membrane; GO:0042579 microbody; GO:0043226 organelle; GO:0043227 membrane-bounded organelle; GO:0043229 intracellular organelle; GO:0043231 intra…	GO:0003824 catalytic activity; GO:0004021 L-alanine:2-oxoglutarate aminotransferase activity; GO:0008453 alanine-glyoxylate transaminase activity; GO:0008483 transaminase activity; GO:0016740 transferase activity; GO:0016769 transferase activity, transferring nitrogenous groups; GO:0047635 alanine-oxo-acid transaminase activity; GO:0047958 glycine:2-oxoglutarate aminotransferase activity;	K14272	GGAT; glutamate--glyoxylate aminotransferase [EC:2.6.1.4 2.6.1.2 2.6.1.44]	zma00220 Arginine biosynthesis - Zea mays (maize); zma00250 Alanine, aspartate and glutamate metabolism - Zea mays (maize); zma00260 Glycine, serine and threonine metabolism - Zea mays (maize); zma00630 Glyoxylate and dicarboxylate metabolism - Zea mays (maize); zma00710 Carbon fixation in photosynthetic organisms - Zea mays (maize); zma01100 Metabolic pathways - Zea mays (maize); zma01110 Biosyn…	PF00155	Aminotransferase class I and II
	A0A096SBP5	PREDICTED: circumsporozoite protein [Oryza sativa Japonica Group](predicted) OS=Zea mays OX=4577 GN=ZEAMMB73_Zm00001d005659 PE=4 SV=1	-1.74	Down	0.00087254	Zm00001d005659	chloroplast	-	-	-	-	-	-	-	-
	A0A096T2N3	Phospholipase D OS=Zea mays OX=4577 GN=100280265 PE=3 SV=1	-1.475	Down	0.000232219	100280265	mitochondria	-	-	-	-	-	-	PF00168	C2 domain
	A0A1D6DQG3	Acetyl-coenzyme A synthetase OS=Zea mays OX=4577 GN=103646525 PE=3 SV=1	-1.096	Down	0.00114266	103646525	cytoplasm	GO:0006082 organic acid metabolic process; GO:0006083 acetate metabolic process; GO:0008152 metabolic process; GO:0009987 cellular process; GO:0016999 antibiotic metabolic process; GO:0017144 drug metabolic process; GO:0019752 carboxylic acid metabolic process; GO:0032787 monocarboxylic acid metabolic process; GO:0043436 oxoacid metabolic process; GO:0044237 cellular metabolic process; GO:0044281…	GO:0005622 intracellular; GO:0005623 cell; GO:0005737 cytoplasm; GO:0005777 peroxisome; GO:0005829 cytosol; GO:0009507 chloroplast; GO:0009514 glyoxysome; GO:0009532 plastid stroma; GO:0009536 plastid; GO:0009570 chloroplast stroma; GO:0042579 microbody; GO:0043226 organelle; GO:0043227 membrane-bounded organelle; GO:0043229 intracellular organelle; GO:0043231 intracellular membrane-bounded organ…	GO:0003824 catalytic activity; GO:0003987 acetate-CoA ligase activity; GO:0016405 CoA-ligase activity; GO:0016874 ligase activity; GO:0016877 ligase activity, forming carbon-sulfur bonds; GO:0016878 acid-thiol ligase activity;	K01895	ACSS, acs; acetyl-CoA synthetase [EC:6.2.1.1]	zma00010 Glycolysis / Gluconeogenesis - Zea mays (maize); zma00620 Pyruvate metabolism - Zea mays (maize); zma00630 Glyoxylate and dicarboxylate metabolism - Zea mays (maize); zma00640 Propanoate metabolism - Zea mays (maize); zma01100 Metabolic pathways - Zea mays (maize); zma01110 Biosynthesis of secondary metabolites - Zea mays (maize); zma01200 Carbon metabolism - Zea mays (maize);	PF13193	Domain of unknown function (DUF4009)
	A0A1D6DSP9	CASP-like protein 1 OS=Zea mays OX=4577 GN=100278982 PE=4 SV=1	-2.692	Down	0.0458668	100278982	chloroplast	GO:0006464 cellular protein modification process; GO:0006468 protein phosphorylation; GO:0006793 phosphorus metabolic process; GO:0006796 phosphate-containing compound metabolic process; GO:0006807 nitrogen compound metabolic process; GO:0007154 cell communication; GO:0007165 signal transduction; GO:0007166 cell surface receptor signaling pathway; GO:0007167 enzyme linked receptor protein signali…	GO:0005623 cell; GO:0005886 plasma membrane; GO:0005911 cell-cell junction; GO:0009506 plasmodesma; GO:0016020 membrane; GO:0030054 cell junction; GO:0044464 cell part; GO:0055044 symplast; GO:0071944 cell periphery;	GO:0003824 catalytic activity; GO:0004672 protein kinase activity; GO:0004674 protein serine/threonine kinase activity; GO:0004675 transmembrane receptor protein serine/threonine kinase activity; GO:0004888 transmembrane signaling receptor activity; GO:0016301 kinase activity; GO:0016740 transferase activity; GO:0016772 transferase activity, transferring phosphorus-containing groups; GO:0016773 p…	K14500	BSK; BR-signaling kinase [EC:2.7.11.1]	zma04075 Plant hormone signal transduction - Zea mays (maize);	PF07714	Protein tyrosine kinase
	A0A1D6DU20	Plant UBX domain-containing protein 7 OS=Zea mays OX=4577 GN=ZEAMMB73_Zm00001d001895 PE=4 SV=1	1.309	Up	0.00232515	Zm00001d001895	nucleus	GO:0006508 proteolysis; GO:0006511 ubiquitin-dependent protein catabolic process; GO:0006807 nitrogen compound metabolic process; GO:0008152 metabolic process; GO:0009056 catabolic process; GO:0009057 macromolecule catabolic process; GO:0009987 cellular process; GO:0010498 proteasomal protein catabolic process; GO:0019538 protein metabolic process; GO:0019941 modification-dependent protein catabo…	GO:0005622 intracellular; GO:0005623 cell; GO:0005634 nucleus; GO:0005737 cytoplasm; GO:0043226 organelle; GO:0043227 membrane-bounded organelle; GO:0043229 intracellular organelle; GO:0043231 intracellular membrane-bounded organelle; GO:0044424 intracellular part; GO:0044464 cell part;	GO:0005488 binding; GO:0005515 protein binding; GO:0030674 protein binding, bridging; GO:0032182 ubiquitin-like protein binding; GO:0043130 ubiquitin binding; GO:0060090 binding, bridging;	-	-	-	PF00789	UBX domain
	A0A1D6DU42	Putative cysteine protease RD21B OS=Zea mays OX=4577 GN=ZEAMMB73_Zm00001d001900 PE=4 SV=1	-1.23	Down	0.004063	Zm00001d001900	chloroplast	GO:0006464 cellular protein modification process; GO:0006508 proteolysis; GO:0006511 ubiquitin-dependent protein catabolic process; GO:0006807 nitrogen compound metabolic process; GO:0006950 response to stress; GO:0006952 defense response; GO:0006970 response to osmotic stress; GO:0007275 multicellular organism development; GO:0008152 metabolic process; GO:0009056 catabolic process; GO:0009057 ma…	GO:0000323 lytic vacuole; GO:0000932 P-body; GO:0005576 extracellular region; GO:0005615 extracellular space; GO:0005618 cell wall; GO:0005622 intracellular; GO:0005623 cell; GO:0005634 nucleus; GO:0005737 cytoplasm; GO:0005764 lysosome; GO:0005773 vacuole; GO:0005783 endoplasmic reticulum; GO:0005829 cytosol; GO:0005911 cell-cell junction; GO:0009506 plasmodesma; GO:0009507 chloroplast; GO:00095…	GO:0003824 catalytic activity; GO:0004175 endopeptidase activity; GO:0004197 cysteine-type endopeptidase activity; GO:0004842 ubiquitin-protein transferase activity; GO:0008233 peptidase activity; GO:0008234 cysteine-type peptidase activity; GO:0016740 transferase activity; GO:0016787 hydrolase activity; GO:0019787 ubiquitin-like protein transferase activity; GO:0070011 peptidase activity, acting…	-	-	-	-	-
	A0A1D6DWL7	Glutamyl-tRNA(Gln) amidotransferase subunit A, chloroplastic/mitochondrial OS=Zea mays OX=4577 GN=100280064 PE=3 SV=1	-1.494	Down	0.028331	100280064	chloroplast	-	GO:0005622 intracellular; GO:0005623 cell; GO:0005737 cytoplasm; GO:0005739 mitochondrion; GO:0009507 chloroplast; GO:0009532 plastid stroma; GO:0009536 plastid; GO:0009570 chloroplast stroma; GO:0043226 organelle; GO:0043227 membrane-bounded organelle; GO:0043229 intracellular organelle; GO:0043231 intracellular membrane-bounded organelle; GO:0044422 organelle part; GO:0044424 intracellular part…	-	-	-	-	-	-
	A0A1D6DXJ3	Histone-lysine N-methyltransferase ATXR2 OS=Zea mays OX=4577 GN=100283168 PE=4 SV=1	-1.59	Down	0.0185276	100283168	cytoplasm	-	-	-	-	-	-	-	-
	A0A1D6E064	alpha-1,2-Mannosidase OS=Zea mays OX=4577 GN=100502479 PE=3 SV=1	1.653	Up	0.0129362	100502479	chloroplast	GO:0006491 N-glycan processing; GO:0006807 nitrogen compound metabolic process; GO:0008152 metabolic process; GO:0009100 glycoprotein metabolic process; GO:0009987 cellular process; GO:0019538 protein metabolic process; GO:0043170 macromolecule metabolic process; GO:0044237 cellular metabolic process; GO:0044238 primary metabolic process; GO:0044260 cellular macromolecule metabolic process; GO:00…	GO:0000139 Golgi membrane; GO:0005622 intracellular; GO:0005623 cell; GO:0005737 cytoplasm; GO:0005768 endosome; GO:0005783 endoplasmic reticulum; GO:0005794 Golgi apparatus; GO:0005802 trans-Golgi network; GO:0012505 endomembrane system; GO:0016020 membrane; GO:0031090 organelle membrane; GO:0031410 cytoplasmic vesicle; GO:0031982 vesicle; GO:0031984 organelle subcompartment; GO:0043226 organell…	GO:0003824 catalytic activity; GO:0004553 hydrolase activity, hydrolyzing O-glycosyl compounds; GO:0004559 alpha-mannosidase activity; GO:0004571 mannosyl-oligosaccharide 1,2-alpha-mannosidase activity; GO:0015923 mannosidase activity; GO:0015924 mannosyl-oligosaccharide mannosidase activity; GO:0016787 hydrolase activity; GO:0016798 hydrolase activity, acting on glycosyl bonds;	K01230	MAN1; mannosyl-oligosaccharide alpha-1,2-mannosidase [EC:3.2.1.113]	zma00510 N-Glycan biosynthesis - Zea mays (maize); zma00513 Various types of N-glycan biosynthesis - Zea mays (maize); zma01100 Metabolic pathways - Zea mays (maize); zma04141 Protein processing in endoplasmic reticulum - Zea mays (maize);	PF01532	Glycosyl hydrolase family 47
	A0A1D6E267	Fasciclin-like arabinogalactan protein 10 OS=Zea mays OX=4577 GN=ZEAMMB73_Zm00001d002607 PE=4 SV=1	-1.06	Down	0.00574264	Zm00001d002607	chloroplast	-	GO:0005576 extracellular region; GO:0005618 cell wall; GO:0005623 cell; GO:0005886 plasma membrane; GO:0009505 plant-type cell wall; GO:0016020 membrane; GO:0030312 external encapsulating structure; GO:0031224 intrinsic component of membrane; GO:0031225 anchored component of membrane; GO:0031226 intrinsic component of plasma membrane; GO:0044425 membrane part; GO:0044459 plasma membrane part; GO:…	-	-	-	-	PF02469	Fasciclin domain
	A0A1D6E2V0	Argonaute1c OS=Zea mays OX=4577 GN=100304327 PE=3 SV=1	-2.168	Down	0.039102	100304327	chloroplast	-	-	-	K11593	ELF2C, AGO; eukaryotic translation initiation factor 2C	-	PF12764; PF08699; PF02170	Glycine-rich region of argonaut; Domain of unknown function (DUF1785); PAZ domain
	A0A1D6E5Z5	Adenosine kinase 2 OS=Zea mays OX=4577 GN=103646212 PE=4 SV=1	-1.202	Down	0.000844082	103646212	cytoplasm	-	-	-	K00856	E2.7.1.20, ADK; adenosine kinase [EC:2.7.1.20]	zma00230 Purine metabolism - Zea mays (maize); zma01100 Metabolic pathways - Zea mays (maize);	-	-
	A0A1D6E7V9	Malate synthase OS=Zea mays OX=4577 GN=ZEAMMB73_Zm00001d003247 PE=3 SV=1	-1.594	Down	0.00424478	Zm00001d003247	peroxisome	GO:0005975 carbohydrate metabolic process; GO:0006081 cellular aldehyde metabolic process; GO:0006082 organic acid metabolic process; GO:0006097 glyoxylate cycle; GO:0008152 metabolic process; GO:0009987 cellular process; GO:0019752 carboxylic acid metabolic process; GO:0032787 monocarboxylic acid metabolic process; GO:0043436 oxoacid metabolic process; GO:0044237 cellular metabolic process; GO:0…	GO:0005622 intracellular; GO:0005623 cell; GO:0005737 cytoplasm; GO:0005777 peroxisome; GO:0009514 glyoxysome; GO:0042579 microbody; GO:0043226 organelle; GO:0043227 membrane-bounded organelle; GO:0043229 intracellular organelle; GO:0043231 intracellular membrane-bounded organelle; GO:0044424 intracellular part; GO:0044444 cytoplasmic part; GO:0044464 cell part;	GO:0003824 catalytic activity; GO:0004474 malate synthase activity; GO:0016740 transferase activity; GO:0016746 transferase activity, transferring acyl groups; GO:0046912 transferase activity, transferring acyl groups, acyl groups converted into alkyl on transfer;	K01638	aceB, glcB; malate synthase [EC:2.3.3.9]	zma00620 Pyruvate metabolism - Zea mays (maize); zma00630 Glyoxylate and dicarboxylate metabolism - Zea mays (maize); zma01100 Metabolic pathways - Zea mays (maize); zma01110 Biosynthesis of secondary metabolites - Zea mays (maize); zma01200 Carbon metabolism - Zea mays (maize);	-	-
	A0A1D6E8I8	Leucine-rich repeat (LRR) family protein OS=Zea mays OX=4577 GN=ZEAMMB73_Zm00001d003317 PE=4 SV=1	-1.009	Down	0.00965206	Zm00001d003317	chloroplast	-	-	-	K01188	E3.2.1.21; beta-glucosidase [EC:3.2.1.21]	zma00460 Cyanoamino acid metabolism - Zea mays (maize); zma00500 Starch and sucrose metabolism - Zea mays (maize); zma00940 Phenylpropanoid biosynthesis - Zea mays (maize); zma01100 Metabolic pathways - Zea mays (maize); zma01110 Biosynthesis of secondary metabolites - Zea mays (maize);	-	-
	A0A1D6E9I2	Pentatricopeptide repeat-containing protein mitochondrial OS=Zea mays OX=4577 GN=ZEAMMB73_Zm00001d003500 PE=4 SV=1	-1.026	Down	0.0142932	Zm00001d003500	chloroplast	GO:0006139 nucleobase-containing compound metabolic process; GO:0006725 cellular aromatic compound metabolic process; GO:0006807 nitrogen compound metabolic process; GO:0008152 metabolic process; GO:0009451 RNA modification; GO:0009987 cellular process; GO:0016070 RNA metabolic process; GO:0034641 cellular nitrogen compound metabolic process; GO:0043170 macromolecule metabolic process; GO:0043412…	GO:0005622 intracellular; GO:0005623 cell; GO:0043226 organelle; GO:0043227 membrane-bounded organelle; GO:0043229 intracellular organelle; GO:0043231 intracellular membrane-bounded organelle; GO:0044424 intracellular part; GO:0044464 cell part;	GO:0003676 nucleic acid binding; GO:0003723 RNA binding; GO:0003824 catalytic activity; GO:0004518 nuclease activity; GO:0004519 endonuclease activity; GO:0005488 binding; GO:0016787 hydrolase activity; GO:0016788 hydrolase activity, acting on ester bonds; GO:0097159 organic cyclic compound binding; GO:1901363 heterocyclic compound binding;	-	-	-	-	-
	A0A1D6EBI3	Beta-fructofuranosidase, insoluble isoenzyme 2 OS=Zea mays OX=4577 GN=ZEAMMB73_Zm00001d003776 PE=3 SV=1	1.211	Up	0.00948478	Zm00001d003776	cytoplasm	GO:0006950 response to stress; GO:0006952 defense response; GO:0009605 response to external stimulus; GO:0009607 response to biotic stimulus; GO:0009617 response to bacterium; GO:0009620 response to fungus; GO:0033036 macromolecule localization; GO:0042742 defense response to bacterium; GO:0043207 response to external biotic stimulus; GO:0050832 defense response to fungus; GO:0050896 response to …	-	-	K01193	INV, sacA; beta-fructofuranosidase [EC:3.2.1.26]	zma00052 Galactose metabolism - Zea mays (maize); zma00500 Starch and sucrose metabolism - Zea mays (maize); zma01100 Metabolic pathways - Zea mays (maize);	PF00251; PF08244	Glycosyl hydrolases family 32 N-terminal domain; Glycosyl hydrolases family 32 C terminal
	A0A1D6EBM4	Vicilin-like seed storage protein OS=Zea mays OX=4577 GN=ZEAMMB73_Zm00001d003801 PE=4 SV=1	-1.508	Down	0.012921	Zm00001d003801	nucleus	-	GO:0016020 membrane;	GO:0005488 binding; GO:0019863 IgE binding; GO:0019865 immunoglobulin binding; GO:0044877 macromolecular complex binding;	-	-	-	PF00190	Cupin
	A0A1D6EEY6	ABC transporter C family member 4 OS=Zea mays OX=4577 GN=ZEAMMB73_Zm00001d004361 PE=4 SV=1	-1.319	Down	0.00208954	Zm00001d004361	chloroplast	GO:0001101 response to acid chemical; GO:0006810 transport; GO:0006855 drug transmembrane transport; GO:0006950 response to stress; GO:0009414 response to water deprivation; GO:0009415 response to water; GO:0009605 response to external stimulus; GO:0009607 response to biotic stimulus; GO:0009611 response to wounding; GO:0009624 response to nematode; GO:0009628 response to abiotic stimulus; GO:000…	GO:0000325 plant-type vacuole; GO:0005622 intracellular; GO:0005623 cell; GO:0005737 cytoplasm; GO:0005773 vacuole; GO:0005774 vacuolar membrane; GO:0005794 Golgi apparatus; GO:0005886 plasma membrane; GO:0005911 cell-cell junction; GO:0009506 plasmodesma; GO:0012505 endomembrane system; GO:0016020 membrane; GO:0030054 cell junction; GO:0031090 organelle membrane; GO:0043226 organelle; GO:0043227…	GO:0003824 catalytic activity; GO:0005215 transporter activity; GO:0015399 primary active transmembrane transporter activity; GO:0015405 P-P-bond-hydrolysis-driven transmembrane transporter activity; GO:0016462 pyrophosphatase activity; GO:0016787 hydrolase activity; GO:0016817 hydrolase activity, acting on acid anhydrides; GO:0016818 hydrolase activity, acting on acid anhydrides, in phosphorus-c…	K05665	ABCC1; ATP-binding cassette, subfamily C (CFTR/MRP), member 1	zma02010 ABC transporters - Zea mays (maize);	PF00005	ABC transporter
	A0A1D6EFH1	AAR2 protein family OS=Zea mays OX=4577 GN=100283264 PE=4 SV=1	-1.245	Down	0.00520932	100283264	cytoplasm	-	-	-	K13205	AAR2, C20orf4; A1 cistron-splicing factor AAR2	-	-	-
	A0A1D6EHK6	Coatomer subunit beta OS=Zea mays OX=4577 GN=100384159 PE=4 SV=1	1.473	Up	0.0162748	100384159	endoplasmic reticulum	GO:0006810 transport; GO:0006888 ER to Golgi vesicle-mediated transport; GO:0006890 retrograde vesicle-mediated transport, Golgi to ER; GO:0006891 intra-Golgi vesicle-mediated transport; GO:0016192 vesicle-mediated transport; GO:0046907 intracellular transport; GO:0048193 Golgi vesicle transport; GO:0051179 localization; GO:0051234 establishment of localization; GO:0051641 cellular localization; …	GO:0005622 intracellular; GO:0005623 cell; GO:0005737 cytoplasm; GO:0005794 Golgi apparatus; GO:0005798 Golgi-associated vesicle; GO:0012505 endomembrane system; GO:0012506 vesicle membrane; GO:0016020 membrane; GO:0030117 membrane coat; GO:0030120 vesicle coat; GO:0030126 COPI vesicle coat; GO:0030135 coated vesicle; GO:0030137 COPI-coated vesicle; GO:0030659 cytoplasmic vesicle membrane; GO:003…	-	K17301	COPB1, SEC26; coatomer subunit beta	-	PF07718	Coatamer beta C-terminal region
	A0A1D6EI85	PREDICTED: adipocyte plasma membrane-associated protein-like [Zea mays](predicted) OS=Zea mays OX=4577 GN=ZEAMMB73_Zm00001d004938 PE=4 SV=1	-1.481	Down	0.0169718	Zm00001d004938	nucleus	-	GO:0005622 intracellular; GO:0005623 cell; GO:0005737 cytoplasm; GO:0005783 endoplasmic reticulum; GO:0009986 cell surface; GO:0012505 endomembrane system; GO:0016020 membrane; GO:0043226 organelle; GO:0043227 membrane-bounded organelle; GO:0043229 intracellular organelle; GO:0043231 intracellular membrane-bounded organelle; GO:0044424 intracellular part; GO:0044444 cytoplasmic part; GO:0044464 c…	GO:0003824 catalytic activity; GO:0004064 arylesterase activity; GO:0016787 hydrolase activity; GO:0016788 hydrolase activity, acting on ester bonds; GO:0052689 carboxylic ester hydrolase activity;	-	-	-	-	-
	A0A1D6EIS6	Acyl-CoA synthetase long-chain family member 3 OS=Zea mays OX=4577 GN=100285568 PE=4 SV=1	-1.059	Down	0.000543025	100285568	chloroplast	GO:0001676 long-chain fatty acid metabolic process; GO:0006082 organic acid metabolic process; GO:0006629 lipid metabolic process; GO:0006631 fatty acid metabolic process; GO:0008152 metabolic process; GO:0009987 cellular process; GO:0019752 carboxylic acid metabolic process; GO:0032787 monocarboxylic acid metabolic process; GO:0043436 oxoacid metabolic process; GO:0044237 cellular metabolic proc…	GO:0005622 intracellular; GO:0005623 cell; GO:0005737 cytoplasm; GO:0005783 endoplasmic reticulum; GO:0005794 Golgi apparatus; GO:0009507 chloroplast; GO:0009526 plastid envelope; GO:0009536 plastid; GO:0009941 chloroplast envelope; GO:0012505 endomembrane system; GO:0031967 organelle envelope; GO:0031975 envelope; GO:0043226 organelle; GO:0043227 membrane-bounded organelle; GO:0043229 intracellu…	GO:0003824 catalytic activity; GO:0004467 long-chain fatty acid-CoA ligase activity; GO:0015645 fatty acid ligase activity; GO:0016405 CoA-ligase activity; GO:0016874 ligase activity; GO:0016877 ligase activity, forming carbon-sulfur bonds; GO:0016878 acid-thiol ligase activity;	K01897	ACSL, fadD; long-chain acyl-CoA synthetase [EC:6.2.1.3]	zma00061 Fatty acid biosynthesis - Zea mays (maize); zma00071 Fatty acid degradation - Zea mays (maize); zma01100 Metabolic pathways - Zea mays (maize); zma01212 Fatty acid metabolism - Zea mays (maize); zma04146 Peroxisome - Zea mays (maize);	-	-
	A0A1D6EIW8	Late embryogenesis abundant (LEA) hydroxyproline-rich glycoprotein family OS=Zea mays OX=4577 GN=ZEAMMB73_Zm00001d005039 PE=4 SV=1	1.291	Up	0.0129815	Zm00001d005039	chloroplast	-	-	-	-	-	-	PF03168	Late embryogenesis abundant protein
	A0A1D6EM93	Lecithin-cholesterol acyltransferase-like 1 OS=Zea mays OX=4577 GN=ZEAMMB73_Zm00001d005392 PE=4 SV=1	-1.037	Down	0.0493392	Zm00001d005392	chloroplast	-	-	-	K06129	LYPLA3; lysophospholipase III [EC:3.1.1.5]	zma00564 Glycerophospholipid metabolism - Zea mays (maize);	-	-
	A0A1D6EMH2	DNA-directed RNA polymerases I, II, and III 7.3 kDa polypeptide OS=Zea mays OX=4577 GN=100217277 PE=4 SV=1	1.101	Up	0.00863031	100217277	chloroplast	-	-	-	K09122	K09122; uncharacterized protein	-	PF01612; PF01927	3'-5' exonuclease; Protein of unknown function DUF82
	A0A1D6EWX2	Aconitate hydratase OS=Zea mays OX=4577 GN=103647708 PE=3 SV=1	-1.86	Down	0.0033579	103647708	mitochondria	-	-	-	K01681	ACO, acnA; aconitate hydratase [EC:4.2.1.3]	zma00020 Citrate cycle (TCA cycle) - Zea mays (maize); zma00630 Glyoxylate and dicarboxylate metabolism - Zea mays (maize); zma01100 Metabolic pathways - Zea mays (maize); zma01110 Biosynthesis of secondary metabolites - Zea mays (maize); zma01200 Carbon metabolism - Zea mays (maize); zma01210 2-Oxocarboxylic acid metabolism - Zea mays (maize); zma01230 Biosynthesis of amino acids - Zea mays (mai…	PF00694	Aconitase C-terminal domain
	A0A1D6EWY1	Calcium dependent protein kinase3 OS=Zea mays OX=4577 GN=542226 PE=4 SV=1	2.49	Up	0.000193437	542226	chloroplast	GO:0001101 response to acid chemical; GO:0006464 cellular protein modification process; GO:0006468 protein phosphorylation; GO:0006793 phosphorus metabolic process; GO:0006796 phosphate-containing compound metabolic process; GO:0006807 nitrogen compound metabolic process; GO:0007154 cell communication; GO:0007165 signal transduction; GO:0008152 metabolic process; GO:0009719 response to endogenous…	GO:0005622 intracellular; GO:0005623 cell; GO:0005634 nucleus; GO:0005737 cytoplasm; GO:0005829 cytosol; GO:0005886 plasma membrane; GO:0005911 cell-cell junction; GO:0009506 plasmodesma; GO:0016020 membrane; GO:0030054 cell junction; GO:0043226 organelle; GO:0043227 membrane-bounded organelle; GO:0043229 intracellular organelle; GO:0043231 intracellular membrane-bounded organelle; GO:0044424 int…	GO:0003824 catalytic activity; GO:0004672 protein kinase activity; GO:0004674 protein serine/threonine kinase activity; GO:0004683 calmodulin-dependent protein kinase activity; GO:0005488 binding; GO:0005515 protein binding; GO:0005516 calmodulin binding; GO:0009931 calcium-dependent protein serine/threonine kinase activity; GO:0010857 calcium-dependent protein kinase activity; GO:0016301 kinase …	K13412	CPK; calcium-dependent protein kinase [EC:2.7.11.1]	zma04626 Plant-pathogen interaction - Zea mays (maize);	PF00069; PF13499	Protein kinase domain; EF-hand domain pair
	A0A1D6EWZ8	BNR/Asp-box repeat family protein OS=Zea mays OX=4577 GN=100192565 PE=4 SV=1	-1.173	Down	0.00160033	100192565	cytoplasm	-	-	-	-	-	-	PF13088	BNR repeat-like domain
	A0A1D6EZ64	Polygalacturonase inhibitor 1 OS=Zea mays OX=4577 GN=ZEAMMB73_Zm00001d006623 PE=4 SV=1	-1.725	Down	0.000120586	Zm00001d006623	chloroplast	GO:0000003 reproduction; GO:0003002 regionalization; GO:0003006 developmental process involved in reproduction; GO:0007275 multicellular organism development; GO:0007389 pattern specification process; GO:0009791 post-embryonic development; GO:0009908 flower development; GO:0022414 reproductive process; GO:0032501 multicellular organismal process; GO:0032502 developmental process; GO:0043086 negat…	-	GO:0004857 enzyme inhibitor activity; GO:0030234 enzyme regulator activity; GO:0098772 molecular function regulator;	-	-	-	-	-
	A0A1D6F072	Indole-3-acetic acid amido synthetase OS=Zea mays OX=4577 GN=ZEAMMB73_Zm00001d006753 PE=4 SV=1	2.35	Up	0.000713678	Zm00001d006753	chloroplast	GO:0009314 response to radiation; GO:0009416 response to light stimulus; GO:0009628 response to abiotic stimulus; GO:0009719 response to endogenous stimulus; GO:0009725 response to hormone; GO:0009733 response to auxin; GO:0010033 response to organic substance; GO:0042221 response to chemical; GO:0050896 response to stimulus;	-	-	K14487	GH3; auxin responsive GH3 gene family	zma04075 Plant hormone signal transduction - Zea mays (maize);	-	-
	A0A1D6F0W7	NAD(P)-binding Rossmann-fold superfamily protein OS=Zea mays OX=4577 GN=ZEAMMB73_Zm00001d006796 PE=4 SV=1	-1.648	Down	0.000354519	Zm00001d006796	chloroplast	GO:0008152 metabolic process; GO:0055114 oxidation-reduction process;	GO:0005622 intracellular; GO:0005623 cell; GO:0005737 cytoplasm; GO:0009507 chloroplast; GO:0009536 plastid; GO:0043226 organelle; GO:0043227 membrane-bounded organelle; GO:0043229 intracellular organelle; GO:0043231 intracellular membrane-bounded organelle; GO:0044424 intracellular part; GO:0044444 cytoplasmic part; GO:0044464 cell part;	GO:0003824 catalytic activity; GO:0004033 aldo-keto reductase (NADP) activity; GO:0008106 alcohol dehydrogenase (NADP+) activity; GO:0016491 oxidoreductase activity; GO:0016614 oxidoreductase activity, acting on CH-OH group of donors; GO:0016616 oxidoreductase activity, acting on the CH-OH group of donors, NAD or NADP as acceptor;	-	-	-	PF13561	Enoyl-(Acyl carrier protein) reductase
	A0A1D6F614	Strictosidine synthase 1 precursor [Zea mays](predicted) OS=Zea mays OX=4577 GN=ZEAMMB73_Zm00001d007399 PE=4 SV=1	-1.48	Down	0.0157347	Zm00001d007399	chloroplast	-	GO:0005622 intracellular; GO:0005623 cell; GO:0005737 cytoplasm; GO:0005783 endoplasmic reticulum; GO:0009986 cell surface; GO:0012505 endomembrane system; GO:0016020 membrane; GO:0043226 organelle; GO:0043227 membrane-bounded organelle; GO:0043229 intracellular organelle; GO:0043231 intracellular membrane-bounded organelle; GO:0044424 intracellular part; GO:0044444 cytoplasmic part; GO:0044464 c…	GO:0003824 catalytic activity; GO:0004064 arylesterase activity; GO:0016787 hydrolase activity; GO:0016788 hydrolase activity, acting on ester bonds; GO:0052689 carboxylic ester hydrolase activity;	-	-	-	-	-
	A0A1D6F696	NADH-ubiquinone reductase complex 1 MLRQ subunit OS=Zea mays OX=4577 GN=ZEAMMB73_Zm00001d007411 PE=4 SV=1	-1.759	Down	0.000508489	Zm00001d007411	chloroplast	-	-	-	-	-	-	-	-
	A0A1D6F9G8	MD-2-related lipid recognition domain-containing protein / ML domain-containing protein OS=Zea mays OX=4577 GN=ZEAMMB73_Zm00001d007884 PE=4 SV=1	-1.13	Down	0.00366237	Zm00001d007884	chloroplast	-	-	-	-	-	-	PF02221	ML domain
	A0A1D6FCY1	Beta-glucosidase 44 OS=Zea mays OX=4577 GN=103634742 PE=3 SV=1	-1.491	Down	0.00088668	103634742	chloroplast	GO:0008152 metabolic process; GO:0071704 organic substance metabolic process; GO:1901135 carbohydrate derivative metabolic process; GO:1901657 glycosyl compound metabolic process;	GO:0005618 cell wall; GO:0005622 intracellular; GO:0005623 cell; GO:0005737 cytoplasm; GO:0005829 cytosol; GO:0005840 ribosome; GO:0009505 plant-type cell wall; GO:0022626 cytosolic ribosome; GO:0030312 external encapsulating structure; GO:0032991 macromolecular complex; GO:0043226 organelle; GO:0043228 non-membrane-bounded organelle; GO:0043229 intracellular organelle; GO:0043232 intracellular n…	GO:0003824 catalytic activity; GO:0004553 hydrolase activity, hydrolyzing O-glycosyl compounds; GO:0004567 beta-mannosidase activity; GO:0008422 beta-glucosidase activity; GO:0015923 mannosidase activity; GO:0015926 glucosidase activity; GO:0016787 hydrolase activity; GO:0016798 hydrolase activity, acting on glycosyl bonds; GO:0047668 amygdalin beta-glucosidase activity; GO:0080079 cellobiose glu…	K05350	bglB; beta-glucosidase [EC:3.2.1.21]	zma00460 Cyanoamino acid metabolism - Zea mays (maize); zma00500 Starch and sucrose metabolism - Zea mays (maize); zma00940 Phenylpropanoid biosynthesis - Zea mays (maize); zma01100 Metabolic pathways - Zea mays (maize); zma01110 Biosynthesis of secondary metabolites - Zea mays (maize);	PF00232	Glycosyl hydrolase family 1
	A0A1D6FCY4	Beta-glucosidase 44 OS=Zea mays OX=4577 GN=103634742 PE=3 SV=1	-2.587	Down	0.0123488	103634742	chloroplast	GO:0008152 metabolic process; GO:0071704 organic substance metabolic process; GO:1901135 carbohydrate derivative metabolic process; GO:1901657 glycosyl compound metabolic process;	GO:0005618 cell wall; GO:0005622 intracellular; GO:0005623 cell; GO:0005737 cytoplasm; GO:0005829 cytosol; GO:0005840 ribosome; GO:0009505 plant-type cell wall; GO:0022626 cytosolic ribosome; GO:0030312 external encapsulating structure; GO:0032991 macromolecular complex; GO:0043226 organelle; GO:0043228 non-membrane-bounded organelle; GO:0043229 intracellular organelle; GO:0043232 intracellular n…	GO:0003824 catalytic activity; GO:0004553 hydrolase activity, hydrolyzing O-glycosyl compounds; GO:0004567 beta-mannosidase activity; GO:0008422 beta-glucosidase activity; GO:0015923 mannosidase activity; GO:0015926 glucosidase activity; GO:0016787 hydrolase activity; GO:0016798 hydrolase activity, acting on glycosyl bonds; GO:0047668 amygdalin beta-glucosidase activity; GO:0080079 cellobiose glu…	K05350	bglB; beta-glucosidase [EC:3.2.1.21]	zma00460 Cyanoamino acid metabolism - Zea mays (maize); zma00500 Starch and sucrose metabolism - Zea mays (maize); zma00940 Phenylpropanoid biosynthesis - Zea mays (maize); zma01100 Metabolic pathways - Zea mays (maize); zma01110 Biosynthesis of secondary metabolites - Zea mays (maize);	PF00232	Glycosyl hydrolase family 1
	A0A1D6FER2	import inner membrane translocase subunit [Arabidopsis thaliana](predicted) OS=Zea mays OX=4577 GN=ZEAMMB73_Zm00001d008689 PE=4 SV=1	-1.052	Down	0.00140165	Zm00001d008689	chloroplast	-	-	-	-	-	-	-	-
	A0A1D6FEZ2	Phospholipase D OS=Zea mays OX=4577 GN=100280155 PE=3 SV=1	-1.337	Down	2.17681e-05	100280155	endoplasmic reticulum	GO:0001101 response to acid chemical; GO:0006082 organic acid metabolic process; GO:0006629 lipid metabolic process; GO:0006631 fatty acid metabolic process; GO:0007154 cell communication; GO:0007165 signal transduction; GO:0007275 multicellular organism development; GO:0008152 metabolic process; GO:0009653 anatomical structure morphogenesis; GO:0009719 response to endogenous stimulus; GO:0009725…	GO:0005622 intracellular; GO:0005623 cell; GO:0005634 nucleus; GO:0005737 cytoplasm; GO:0005739 mitochondrion; GO:0005773 vacuole; GO:0005783 endoplasmic reticulum; GO:0005829 cytosol; GO:0005886 plasma membrane; GO:0005911 cell-cell junction; GO:0009506 plasmodesma; GO:0009507 chloroplast; GO:0009526 plastid envelope; GO:0009536 plastid; GO:0009941 chloroplast envelope; GO:0012505 endomembrane s…	GO:0003824 catalytic activity; GO:0004620 phospholipase activity; GO:0004630 phospholipase D activity; GO:0005096 GTPase activator activity; GO:0005488 binding; GO:0005543 phospholipid binding; GO:0005546 phosphatidylinositol-4,5-bisphosphate binding; GO:0008047 enzyme activator activity; GO:0008081 phosphoric diester hydrolase activity; GO:0008289 lipid binding; GO:0016298 lipase activity; GO:00…	K01115	PLD1_2; phospholipase D1/2 [EC:3.1.4.4]	zma00564 Glycerophospholipid metabolism - Zea mays (maize); zma00565 Ether lipid metabolism - Zea mays (maize); zma01100 Metabolic pathways - Zea mays (maize); zma01110 Biosynthesis of secondary metabolites - Zea mays (maize); zma04144 Endocytosis - Zea mays (maize);	PF00168	C2 domain
	A0A1D6FFL9	UDP-glycosyltransferase 74B1 OS=Zea mays OX=4577 GN=100274322 PE=4 SV=1	-1.167	Down	0.00886356	100274322	chloroplast	-	-	-	-	-	-	-	-
	A0A1D6FH02	p-loop containing nucleoside triphosphate hydrolase superfamily protein OS=Zea mays OX=4577 GN=103634999 PE=3 SV=1	-1.732	Down	0.00142156	103634999	cytoplasm	GO:0006605 protein targeting; GO:0006626 protein targeting to mitochondrion; GO:0006810 transport; GO:0006839 mitochondrial transport; GO:0006886 intracellular protein transport; GO:0006996 organelle organization; GO:0007005 mitochondrion organization; GO:0008104 protein localization; GO:0009987 cellular process; GO:0015031 protein transport; GO:0015833 peptide transport; GO:0016043 cellular comp…	GO:0005622 intracellular; GO:0005623 cell; GO:0005634 nucleus; GO:0005737 cytoplasm; GO:0005739 mitochondrion; GO:0005740 mitochondrial envelope; GO:0005741 mitochondrial outer membrane; GO:0016020 membrane; GO:0019867 outer membrane; GO:0031090 organelle membrane; GO:0031966 mitochondrial membrane; GO:0031967 organelle envelope; GO:0031968 organelle outer membrane; GO:0031975 envelope; GO:004322…	GO:0000166 nucleotide binding; GO:0003824 catalytic activity; GO:0005488 binding; GO:0005524 ATP binding; GO:0008144 drug binding; GO:0016462 pyrophosphatase activity; GO:0016787 hydrolase activity; GO:0016817 hydrolase activity, acting on acid anhydrides; GO:0016818 hydrolase activity, acting on acid anhydrides, in phosphorus-containing anhydrides; GO:0016887 ATPase activity; GO:0017076 purine n…	-	-	-	PF00004	ATPase family associated with various cellular activities (AAA)
	A0A1D6FH09	p-loop containing nucleoside triphosphate hydrolase superfamily protein OS=Zea mays OX=4577 GN=103634999 PE=4 SV=1	-2.388	Down	0.00404211	103634999	chloroplast	GO:0006605 protein targeting; GO:0006626 protein targeting to mitochondrion; GO:0006810 transport; GO:0006839 mitochondrial transport; GO:0006886 intracellular protein transport; GO:0006996 organelle organization; GO:0007005 mitochondrion organization; GO:0008104 protein localization; GO:0009987 cellular process; GO:0015031 protein transport; GO:0015833 peptide transport; GO:0016043 cellular comp…	GO:0005622 intracellular; GO:0005623 cell; GO:0005634 nucleus; GO:0005737 cytoplasm; GO:0005739 mitochondrion; GO:0005740 mitochondrial envelope; GO:0005741 mitochondrial outer membrane; GO:0016020 membrane; GO:0019867 outer membrane; GO:0031090 organelle membrane; GO:0031966 mitochondrial membrane; GO:0031967 organelle envelope; GO:0031968 organelle outer membrane; GO:0031975 envelope; GO:004322…	GO:0000166 nucleotide binding; GO:0003824 catalytic activity; GO:0005488 binding; GO:0005524 ATP binding; GO:0008144 drug binding; GO:0016462 pyrophosphatase activity; GO:0016787 hydrolase activity; GO:0016817 hydrolase activity, acting on acid anhydrides; GO:0016818 hydrolase activity, acting on acid anhydrides, in phosphorus-containing anhydrides; GO:0016887 ATPase activity; GO:0017076 purine n…	-	-	-	-	-
	A0A1D6FH93	KH domain-containing protein HEN4 OS=Zea mays OX=4577 GN=100285619 PE=4 SV=1	1.296	Up	0.00147774	100285619	mitochondria	-	-	-	K21444	PCBP3_4; poly(rC)-binding protein 3/4	-	PF00013	KH domain
	A0A1D6FHV4	Peroxidase OS=Zea mays OX=4577 GN=ZEAMMB73_Zm00001d009138 PE=3 SV=1	1.441	Up	0.0121463	Zm00001d009138	chloroplast	-	-	-	K00430	E1.11.1.7; peroxidase [EC:1.11.1.7]	zma00940 Phenylpropanoid biosynthesis - Zea mays (maize); zma01100 Metabolic pathways - Zea mays (maize); zma01110 Biosynthesis of secondary metabolites - Zea mays (maize);	PF00141	Peroxidase
	A0A1D6FI98	Kinesin-like protein OS=Zea mays OX=4577 GN=100382371 PE=3 SV=1	1.124	Up	0.000686766	100382371	nucleus	GO:0000070 mitotic sister chromatid segregation; GO:0000226 microtubule cytoskeleton organization; GO:0000278 mitotic cell cycle; GO:0000280 nuclear division; GO:0000819 sister chromatid segregation; GO:0000902 cell morphogenesis; GO:0000904 cell morphogenesis involved in differentiation; GO:0006928 movement of cell or subcellular component; GO:0006996 organelle organization; GO:0007010 cytoskele…	GO:0000775 chromosome, centromeric region; GO:0000776 kinetochore; GO:0005618 cell wall; GO:0005622 intracellular; GO:0005623 cell; GO:0005694 chromosome; GO:0005737 cytoplasm; GO:0005794 Golgi apparatus; GO:0005795 Golgi stack; GO:0005856 cytoskeleton; GO:0005871 kinesin complex; GO:0005874 microtubule; GO:0005875 microtubule associated complex; GO:0005886 plasma membrane; GO:0009505 plant-type …	GO:0003774 motor activity; GO:0003777 microtubule motor activity; GO:0003824 catalytic activity; GO:0005488 binding; GO:0005515 protein binding; GO:0008017 microtubule binding; GO:0008092 cytoskeletal protein binding; GO:0015631 tubulin binding; GO:0016462 pyrophosphatase activity; GO:0016787 hydrolase activity; GO:0016817 hydrolase activity, acting on acid anhydrides; GO:0016818 hydrolase activi…	K10393	KIF2_24, MCAK; kinesin family member 2/24	-	PF00225	Kinesin motor domain
	A0A1D6FN75	Non-specific serine/threonine protein kinase OS=Zea mays OX=4577 GN=100279227 PE=4 SV=1	1.38	Up	0.01026	100279227	chloroplast	-	-	-	K08790	STK38, NDR; serine/threonine kinase 38 [EC:2.7.11.1]	-	PF00069	Protein kinase domain
	A0A1D6FP95	Dehydrin family protein expressed OS=Zea mays OX=4577 GN=ZEAMMB73_Zm00001d010119 PE=3 SV=1	-1.545	Down	0.00661129	Zm00001d010119	nucleus	GO:0001101 response to acid chemical; GO:0006950 response to stress; GO:0009266 response to temperature stimulus; GO:0009409 response to cold; GO:0009414 response to water deprivation; GO:0009415 response to water; GO:0009628 response to abiotic stimulus; GO:0009631 cold acclimation; GO:0009719 response to endogenous stimulus; GO:0009725 response to hormone; GO:0009737 response to abscisic acid; …	GO:0005622 intracellular; GO:0005623 cell; GO:0005737 cytoplasm; GO:0005829 cytosol; GO:0012506 vesicle membrane; GO:0016020 membrane; GO:0031090 organelle membrane; GO:0031982 vesicle; GO:0043226 organelle; GO:0043227 membrane-bounded organelle; GO:0044422 organelle part; GO:0044424 intracellular part; GO:0044444 cytoplasmic part; GO:0044464 cell part;	GO:0001786 phosphatidylserine binding; GO:0005488 binding; GO:0005507 copper ion binding; GO:0005543 phospholipid binding; GO:0008289 lipid binding; GO:0016151 nickel cation binding; GO:0035091 phosphatidylinositol binding; GO:0043167 ion binding; GO:0043168 anion binding; GO:0043169 cation binding; GO:0046872 metal ion binding; GO:0046914 transition metal ion binding; GO:0070300 phosphatidic aci…	-	-	-	-	-
	A0A1D6FQM1	Alpha/beta-Hydrolases superfamily protein OS=Zea mays OX=4577 GN=ZEAMMB73_Zm00001d010343 PE=4 SV=1	-1.244	Down	0.00125264	Zm00001d010343	chloroplast	-	-	-	-	-	-	PF01738	Dienelactone hydrolase family
	A0A1D6FRJ9	Tetratricopeptide repeat (TPR)-like superfamily protein OS=Zea mays OX=4577 GN=100274920 PE=4 SV=1	-1.095	Down	0.000547624	100274920	mitochondria	-	-	-	-	-	-	-	-
	A0A1D6FWN3	Peroxisomal membrane protein PEX14 OS=Zea mays OX=4577 GN=100283640 PE=4 SV=1	-1.559	Down	0.0198372	100283640	chloroplast	GO:0006605 protein targeting; GO:0006625 protein targeting to peroxisome; GO:0006810 transport; GO:0006886 intracellular protein transport; GO:0006996 organelle organization; GO:0007031 peroxisome organization; GO:0008104 protein localization; GO:0009987 cellular process; GO:0015031 protein transport; GO:0015833 peptide transport; GO:0015919 peroxisomal membrane transport; GO:0016043 cellular com…	GO:0005622 intracellular; GO:0005623 cell; GO:0005737 cytoplasm; GO:0005739 mitochondrion; GO:0005777 peroxisome; GO:0005778 peroxisomal membrane; GO:0005829 cytosol; GO:0005886 plasma membrane; GO:0016020 membrane; GO:0031090 organelle membrane; GO:0031903 microbody membrane; GO:0032991 macromolecular complex; GO:0042579 microbody; GO:0043226 organelle; GO:0043227 membrane-bounded organelle; GO:…	GO:0005102 receptor binding; GO:0005215 transporter activity; GO:0005488 binding; GO:0005515 protein binding; GO:0008565 protein transporter activity;	K13343	PEX14; peroxin-14	zma04146 Peroxisome - Zea mays (maize);	-	-
	A0A1D6G2R2	Phosphoethanolamine N-methyltransferase 3 OS=Zea mays OX=4577 GN=ZEAMMB73_Zm00001d011642 PE=4 SV=1	1.062	Up	0.0285037	Zm00001d011642	chloroplast	GO:0000003 reproduction; GO:0000902 cell morphogenesis; GO:0000904 cell morphogenesis involved in differentiation; GO:0001505 regulation of neurotransmitter levels; GO:0003006 developmental process involved in reproduction; GO:0006576 cellular biogenic amine metabolic process; GO:0006629 lipid metabolic process; GO:0006644 phospholipid metabolic process; GO:0006650 glycerophospholipid metabolic p…	GO:0005622 intracellular; GO:0005623 cell; GO:0005737 cytoplasm; GO:0005829 cytosol; GO:0044424 intracellular part; GO:0044444 cytoplasmic part; GO:0044464 cell part;	GO:0003824 catalytic activity; GO:0008168 methyltransferase activity; GO:0008170 N-methyltransferase activity; GO:0008757 S-adenosylmethionine-dependent methyltransferase activity; GO:0016740 transferase activity; GO:0016741 transferase activity, transferring one-carbon groups; GO:0052667 phosphomethylethanolamine N-methyltransferase activity;	K05929	E2.1.1.103, NMT; phosphoethanolamine N-methyltransferase [EC:2.1.1.103]	zma00564 Glycerophospholipid metabolism - Zea mays (maize);	PF13649	Methyltransferase domain
	A0A1D6G3U9	Transducin family protein / WD-40 repeat family protein OS=Zea mays OX=4577 GN=100381463 PE=4 SV=1	-1.23	Down	0.00342251	100381463	chloroplast	-	-	-	K14818	SQT1; ribosome assembly protein SQT1	-	-	-
	A0A1D6G421	Copine (Calcium-dependent phospholipid-binding protein) family OS=Zea mays OX=4577 GN=100501644 PE=4 SV=1	-1.205	Down	0.00441974	100501644	peroxisome	-	-	-	K16280	RGLG; E3 ubiquitin-protein ligase RGLG [EC:2.3.2.27]	-	-	-
	A0A1D6G6M3	E3 ubiquitin-protein ligase RGLG1 OS=Zea mays OX=4577 GN=ZEAMMB73_Zm00001d012101 PE=4 SV=1	-1.112	Down	0.0182485	Zm00001d012101	mitochondria	-	-	-	K16280	RGLG; E3 ubiquitin-protein ligase RGLG [EC:2.3.2.27]	-	-	-
	A0A1D6G6W4	4-coumarate--CoA ligase-like 9 OS=Zea mays OX=4577 GN=ZEAMMB73_Zm00001d012144 PE=4 SV=1	2.002	Up	0.000882836	Zm00001d012144	chloroplast	-	-	-	-	-	-	-	-
	A0A1D6G8Y5	Internal alternative NAD(P)H-ubiquinone oxidoreductase A1 mitochondrial OS=Zea mays OX=4577 GN=ZEAMMB73_Zm00001d012464 PE=4 SV=1	-1.278	Down	0.0127313	Zm00001d012464	mitochondria	GO:0008152 metabolic process; GO:0009314 response to radiation; GO:0009416 response to light stimulus; GO:0009628 response to abiotic stimulus; GO:0009987 cellular process; GO:0050896 response to stimulus; GO:0051716 cellular response to stimulus; GO:0055114 oxidation-reduction process; GO:0071214 cellular response to abiotic stimulus; GO:0071478 cellular response to radiation; GO:0071482 cellula…	GO:0005622 intracellular; GO:0005623 cell; GO:0005737 cytoplasm; GO:0005739 mitochondrion; GO:0005740 mitochondrial envelope; GO:0005743 mitochondrial inner membrane; GO:0005759 mitochondrial matrix; GO:0005777 peroxisome; GO:0016020 membrane; GO:0019866 organelle inner membrane; GO:0031090 organelle membrane; GO:0031224 intrinsic component of membrane; GO:0031300 intrinsic component of organelle…	GO:0003824 catalytic activity; GO:0003954 NADH dehydrogenase activity; GO:0003959 NADPH dehydrogenase activity; GO:0016491 oxidoreductase activity; GO:0016651 oxidoreductase activity, acting on NAD(P)H;	K17871	ndh1; NADH:ubiquinone reductase (non-electrogenic) [EC:1.6.5.9]	-	PF07992	Pyridine nucleotide-disulphide oxidoreductase
	A0A1D6GAU1	Putative serine peptidase S28 family protein OS=Zea mays OX=4577 GN=ZEAMMB73_Zm00001d012667 PE=4 SV=1	-1.061	Down	0.00069603	Zm00001d012667	chloroplast	GO:0001525 angiogenesis; GO:0001568 blood vessel development; GO:0001944 vasculature development; GO:0003008 system process; GO:0003013 circulatory system process; GO:0003073 regulation of systemic arterial blood pressure; GO:0003085 negative regulation of systemic arterial blood pressure; GO:0006508 proteolysis; GO:0006807 nitrogen compound metabolic process; GO:0006950 response to stress; GO:00…	-	GO:0003824 catalytic activity; GO:0004177 aminopeptidase activity; GO:0008233 peptidase activity; GO:0008238 exopeptidase activity; GO:0008239 dipeptidyl-peptidase activity; GO:0016787 hydrolase activity; GO:0070011 peptidase activity, acting on L-amino acid peptides;	K01285	PRCP; lysosomal Pro-X carboxypeptidase [EC:3.4.16.2]	-	PF05577	Serine carboxypeptidase S28
	A0A1D6GCA1	Malic enzyme OS=Zea mays OX=4577 GN=ZEAMMB73_Zm00001d012764 PE=3 SV=1	-1.414	Down	0.00395547	Zm00001d012764	chloroplast	-	-	-	K00029	E1.1.1.40, maeB; malate dehydrogenase (oxaloacetate-decarboxylating)(NADP+) [EC:1.1.1.40]	zma00620 Pyruvate metabolism - Zea mays (maize); zma00710 Carbon fixation in photosynthetic organisms - Zea mays (maize); zma01100 Metabolic pathways - Zea mays (maize); zma01200 Carbon metabolism - Zea mays (maize);	PF00390; PF03949	Malic enzyme, N-terminal domain; Malic enzyme, NAD binding domain
	A0A1D6GCA2	Malic enzyme4 OS=Zea mays OX=4577 GN=ZEAMMB73_Zm00001d012764 PE=4 SV=1	-1.456	Down	0.00253581	Zm00001d012764	cytoplasm	-	-	-	K00029	E1.1.1.40, maeB; malate dehydrogenase (oxaloacetate-decarboxylating)(NADP+) [EC:1.1.1.40]	zma00620 Pyruvate metabolism - Zea mays (maize); zma00710 Carbon fixation in photosynthetic organisms - Zea mays (maize); zma01100 Metabolic pathways - Zea mays (maize); zma01200 Carbon metabolism - Zea mays (maize);	PF03949	Malic enzyme, NAD binding domain
	A0A1D6GD81	NAD(P)-binding Rossmann-fold superfamily protein OS=Zea mays OX=4577 GN=100285036 PE=4 SV=1	1.129	Up	0.0359433	100285036	cytoplasm	-	-	-	-	-	-	PF13561	Enoyl-(Acyl carrier protein) reductase
	A0A1D6GDM6	DPP6 N-terminal domain-like protein OS=Zea mays OX=4577 GN=103625729 PE=4 SV=1	-1.267	Down	0.00157475	103625729	chloroplast	-	-	-	-	-	-	-	-
	A0A1D6GFT8	Aldehyde oxidase2 OS=Zea mays OX=4577 GN=ZEAMMB73_Zm00001d013098 PE=4 SV=1	-1.272	Down	0.00305995	Zm00001d013098	cytoplasm	GO:0006066 alcohol metabolic process; GO:0006082 organic acid metabolic process; GO:0006629 lipid metabolic process; GO:0006714 sesquiterpenoid metabolic process; GO:0006720 isoprenoid metabolic process; GO:0006721 terpenoid metabolic process; GO:0006790 sulfur compound metabolic process; GO:0006807 nitrogen compound metabolic process; GO:0008152 metabolic process; GO:0008299 isoprenoid biosynthe…	GO:0005622 intracellular; GO:0005623 cell; GO:0005737 cytoplasm; GO:0005829 cytosol; GO:0044424 intracellular part; GO:0044444 cytoplasmic part; GO:0044464 cell part;	GO:0000166 nucleotide binding; GO:0003824 catalytic activity; GO:0004029 aldehyde dehydrogenase (NAD) activity; GO:0004031 aldehyde oxidase activity; GO:0005488 binding; GO:0005515 protein binding; GO:0010293 abscisic aldehyde oxidase activity; GO:0016491 oxidoreductase activity; GO:0016620 oxidoreductase activity, acting on the aldehyde or oxo group of donors, NAD or NADP as acceptor; GO:0016623…	K11817	AAO1_2; indole-3-acetaldehyde oxidase [EC:1.2.3.7]	zma00380 Tryptophan metabolism - Zea mays (maize); zma01100 Metabolic pathways - Zea mays (maize);	PF00111; PF01799; PF03450; PF01315	2Fe-2S iron-sulfur cluster binding domain; [2Fe-2S] binding domain; CO dehydrogenase flavoprotein C-terminal domain; Aldehyde oxidase and xanthine dehydrogenase, a/b hammerhead domain
	A0A1D6GG86	PREDICTED: probable galacturonosyltransferase-like 5 [Musa acuminata subsp. malaccensis](predicted) OS=Zea mays OX=4577 GN=103625836 PE=4 SV=1	-1.475	Down	0.0264078	103625836	endoplasmic reticulum	-	-	-	-	-	-	-	-
	A0A1D6GGB2	Late embryogenesis abundant protein 31 OS=Zea mays OX=4577 GN=ZEAMMB73_Zm00001d013169 PE=4 SV=1	-1.378	Down	0.000248966	Zm00001d013169	chloroplast	-	-	-	-	-	-	-	-
	A0A1D6GK17	Zinc finger CCCH domain-containing protein 30 OS=Zea mays OX=4577 GN=ZEAMMB73_Zm00001d013497 PE=4 SV=1	1.187	Up	0.00624452	Zm00001d013497	nucleus	-	-	-	-	-	-	-	-
	A0A1D6GLD8	Methyl-CpG-binding domain-containing protein 11 OS=Zea mays OX=4577 GN=ZEAMMB73_Zm00001d013667 PE=4 SV=1	-1.064	Down	0.0283006	Zm00001d013667	nucleus	-	-	-	-	-	-	PF01429	Methyl-CpG binding domain
	A0A1D6GLE5	Chaperone protein dnaJ 3 OS=Zea mays OX=4577 GN=ZEAMMB73_Zm00001d013669 PE=4 SV=1	-1.79	Down	0.0369955	Zm00001d013669	chloroplast	GO:0000003 reproduction; GO:0003006 developmental process involved in reproduction; GO:0006457 protein folding; GO:0006950 response to stress; GO:0006970 response to osmotic stress; GO:0007275 multicellular organism development; GO:0009314 response to radiation; GO:0009416 response to light stimulus; GO:0009628 response to abiotic stimulus; GO:0009648 photoperiodism; GO:0009651 response to salt s…	GO:0005618 cell wall; GO:0005622 intracellular; GO:0005623 cell; GO:0005634 nucleus; GO:0005730 nucleolus; GO:0005737 cytoplasm; GO:0005829 cytosol; GO:0005886 plasma membrane; GO:0005911 cell-cell junction; GO:0009506 plasmodesma; GO:0016020 membrane; GO:0030054 cell junction; GO:0030312 external encapsulating structure; GO:0031974 membrane-enclosed lumen; GO:0031981 nuclear lumen; GO:0043226 or…	-	K09503	DNAJA2; DnaJ homolog subfamily A member 2	zma04141 Protein processing in endoplasmic reticulum - Zea mays (maize);	PF00684; PF01556	DnaJ central domain; DnaJ C terminal domain
	A0A1D6GLJ6	Trigger factor-like protein TIG Chloroplastic OS=Zea mays OX=4577 GN=ZEAMMB73_Zm00001d013704 PE=4 SV=1	-1.104	Down	0.00108571	Zm00001d013704	chloroplast	-	GO:0005622 intracellular; GO:0005623 cell; GO:0005737 cytoplasm; GO:0009507 chloroplast; GO:0009526 plastid envelope; GO:0009532 plastid stroma; GO:0009536 plastid; GO:0009570 chloroplast stroma; GO:0009941 chloroplast envelope; GO:0031967 organelle envelope; GO:0031975 envelope; GO:0043226 organelle; GO:0043227 membrane-bounded organelle; GO:0043229 intracellular organelle; GO:0043231 intracellu…	-	-	-	-	-	-
	A0A1D6GLQ3	Gibberellin 20-oxidase4 OS=Zea mays OX=4577 GN=ZEAMMB73_Zm00001d013725 PE=3 SV=1	2.077	Up	0.0470908	Zm00001d013725	cytoplasm	-	-	-	-	-	-	PF03171	2OG-Fe(II) oxygenase superfamily
	A0A1D6GLS4	Serpin-Z1 OS=Zea mays OX=4577 GN=ZEAMMB73_Zm00001d013737 PE=3 SV=1	-1.324	Down	0.00305732	Zm00001d013737	chloroplast	GO:0006139 nucleobase-containing compound metabolic process; GO:0006259 DNA metabolic process; GO:0006281 DNA repair; GO:0006725 cellular aromatic compound metabolic process; GO:0006807 nitrogen compound metabolic process; GO:0006950 response to stress; GO:0006974 cellular response to DNA damage stimulus; GO:0008152 metabolic process; GO:0009892 negative regulation of metabolic process; GO:000998…	GO:0005576 extracellular region; GO:0005615 extracellular space; GO:0005622 intracellular; GO:0005623 cell; GO:0005634 nucleus; GO:0005737 cytoplasm; GO:0005829 cytosol; GO:0043226 organelle; GO:0043227 membrane-bounded organelle; GO:0043229 intracellular organelle; GO:0043231 intracellular membrane-bounded organelle; GO:0044421 extracellular region part; GO:0044424 intracellular part; GO:0044444…	GO:0004857 enzyme inhibitor activity; GO:0004866 endopeptidase inhibitor activity; GO:0004867 serine-type endopeptidase inhibitor activity; GO:0004869 cysteine-type endopeptidase inhibitor activity; GO:0030234 enzyme regulator activity; GO:0030414 peptidase inhibitor activity; GO:0061134 peptidase regulator activity; GO:0061135 endopeptidase regulator activity; GO:0098772 molecular function regul…	-	-	-	PF00079	Serpin (serine protease inhibitor)
	A0A1D6GMC7	Protein DETOXIFICATION 40 OS=Zea mays OX=4577 GN=ZEAMMB73_Zm00001d013809 PE=4 SV=1	-1.506	Down	0.0103007	Zm00001d013809	mitochondria	-	-	-	K03327	TC.MATE, SLC47A, norM, mdtK, dinF; multidrug resistance protein, MATE family	-	-	-
	A0A1D6GMV8	Kinesin-like protein OS=Zea mays OX=4577 GN=103626104 PE=3 SV=1	-2.18	Down	0.00489548	103626104	nucleus	GO:0006928 movement of cell or subcellular component; GO:0007017 microtubule-based process; GO:0007018 microtubule-based movement; GO:0009987 cellular process; GO:0031347 regulation of defense response; GO:0048583 regulation of response to stimulus; GO:0050789 regulation of biological process; GO:0065007 biological regulation; GO:0080134 regulation of response to stress;	GO:0005622 intracellular; GO:0005623 cell; GO:0005856 cytoskeleton; GO:0005871 kinesin complex; GO:0005875 microtubule associated complex; GO:0015630 microtubule cytoskeleton; GO:0032991 macromolecular complex; GO:0043226 organelle; GO:0043228 non-membrane-bounded organelle; GO:0043229 intracellular organelle; GO:0043232 intracellular non-membrane-bounded organelle; GO:0044422 organelle part; GO:…	GO:0003774 motor activity; GO:0003777 microtubule motor activity; GO:0003824 catalytic activity; GO:0016462 pyrophosphatase activity; GO:0016787 hydrolase activity; GO:0016817 hydrolase activity, acting on acid anhydrides; GO:0016818 hydrolase activity, acting on acid anhydrides, in phosphorus-containing anhydrides; GO:0016887 ATPase activity; GO:0017111 nucleoside-triphosphatase activity;	K11498	CENPE; centromeric protein E	-	PF00225; PF13920	Kinesin motor domain; Zinc finger, C3HC4 type (RING finger)
	A0A1D6GN72	Tubulin-folding cofactor D OS=Zea mays OX=4577 GN=100273796 PE=4 SV=1	1.593	Up	0.0229026	100273796	plasma membrane	GO:0000003 reproduction; GO:0000226 microtubule cytoskeleton organization; GO:0003006 developmental process involved in reproduction; GO:0006457 protein folding; GO:0006996 organelle organization; GO:0007010 cytoskeleton organization; GO:0007017 microtubule-based process; GO:0007021 tubulin complex assembly; GO:0007275 multicellular organism development; GO:0009790 embryo development; GO:0009791 …	GO:0005622 intracellular; GO:0005623 cell; GO:0005737 cytoplasm; GO:0005829 cytosol; GO:0005856 cytoskeleton; GO:0005874 microtubule; GO:0005911 cell-cell junction; GO:0009506 plasmodesma; GO:0015630 microtubule cytoskeleton; GO:0030054 cell junction; GO:0043226 organelle; GO:0043228 non-membrane-bounded organelle; GO:0043229 intracellular organelle; GO:0043232 intracellular non-membrane-bounded …	GO:0005096 GTPase activator activity; GO:0005488 binding; GO:0005515 protein binding; GO:0008047 enzyme activator activity; GO:0008092 cytoskeletal protein binding; GO:0015631 tubulin binding; GO:0030234 enzyme regulator activity; GO:0030695 GTPase regulator activity; GO:0048487 beta-tubulin binding; GO:0060589 nucleoside-triphosphatase regulator activity; GO:0098772 molecular function regulator;	K21767	TBCD; tubulin-specific chaperone D	-	-	-
	A0A1D6GNG0	PREDICTED: low-temperature-induced 65 kDa protein-like [Zea mays](predicted) OS=Zea mays OX=4577 GN=103626123 PE=4 SV=1	-2.047	Down	0.0048384	103626123	nucleus	GO:0000302 response to reactive oxygen species; GO:0001101 response to acid chemical; GO:0006950 response to stress; GO:0006970 response to osmotic stress; GO:0006972 hyperosmotic response; GO:0006979 response to oxidative stress; GO:0007154 cell communication; GO:0007165 signal transduction; GO:0007275 multicellular organism development; GO:0007568 aging; GO:0007623 circadian rhythm; GO:0009266 …	GO:0005622 intracellular; GO:0005623 cell; GO:0005737 cytoplasm; GO:0044424 intracellular part; GO:0044464 cell part;	-	-	-	-	-	-
	A0A1D6GNG3	PREDICTED: low-temperature-induced 65 kDa protein-like [Zea mays](predicted) OS=Zea mays OX=4577 GN=ZEAMMB73_Zm00001d013903 PE=4 SV=1	-2.084	Down	0.000108539	Zm00001d013903	nucleus	GO:0000302 response to reactive oxygen species; GO:0001101 response to acid chemical; GO:0006950 response to stress; GO:0006970 response to osmotic stress; GO:0006972 hyperosmotic response; GO:0006979 response to oxidative stress; GO:0007154 cell communication; GO:0007165 signal transduction; GO:0007275 multicellular organism development; GO:0007568 aging; GO:0007623 circadian rhythm; GO:0009266 …	GO:0005622 intracellular; GO:0005623 cell; GO:0005737 cytoplasm; GO:0044424 intracellular part; GO:0044464 cell part;	-	-	-	-	-	-
	A0A1D6GNG4	PREDICTED: low-temperature-induced 65 kDa protein-like [Zea mays](predicted) OS=Zea mays OX=4577 GN=ZEAMMB73_Zm00001d013903 PE=4 SV=1	-2.066	Down	0.000722057	Zm00001d013903	nucleus	GO:0000302 response to reactive oxygen species; GO:0001101 response to acid chemical; GO:0006950 response to stress; GO:0006970 response to osmotic stress; GO:0006972 hyperosmotic response; GO:0006979 response to oxidative stress; GO:0007154 cell communication; GO:0007165 signal transduction; GO:0007275 multicellular organism development; GO:0007568 aging; GO:0007623 circadian rhythm; GO:0009266 …	GO:0005622 intracellular; GO:0005623 cell; GO:0005737 cytoplasm; GO:0044424 intracellular part; GO:0044464 cell part;	-	-	-	-	-	-
	A0A1D6GS24	Calcium-binding EF-hand family protein OS=Zea mays OX=4577 GN=ZEAMMB73_Zm00001d014325 PE=4 SV=1	-1.076	Down	0.00108578	Zm00001d014325	nucleus	-	-	-	-	-	-	-	-
	A0A1D6GUT5	Exocyst subunit Exo70 family protein OS=Zea mays OX=4577 GN=ZEAMMB73_Zm00001d014642 PE=3 SV=1	2.088	Up	0.0212721	Zm00001d014642	cytoplasm	GO:0006810 transport; GO:0006887 exocytosis; GO:0009987 cellular process; GO:0016192 vesicle-mediated transport; GO:0032940 secretion by cell; GO:0046903 secretion; GO:0051179 localization; GO:0051234 establishment of localization;	-	-	K07195	EXOC7, EXO70; exocyst complex component 7	-	-	-
	A0A1D6GW29	(Z)-3-hexen-1-ol acetyltransferase OS=Zea mays OX=4577 GN=103626437 PE=4 SV=1	-1.552	Down	0.00557182	103626437	chloroplast	-	-	-	K19861	BEBT, AMAT; benzyl alcohol O-benzoyltransferase [EC:2.3.1.196 2.3.1.232]	-	-	-
	A0A1D6GXN6	Protein disulfide isomerase4 OS=Zea mays OX=4577 GN=606412 PE=4 SV=1	1.113	Up	0.026053	606412	cytoplasm	GO:0006139 nucleobase-containing compound metabolic process; GO:0006206 pyrimidine nucleobase metabolic process; GO:0006213 pyrimidine nucleoside metabolic process; GO:0006220 pyrimidine nucleotide metabolic process; GO:0006221 pyrimidine nucleotide biosynthetic process; GO:0006222 UMP biosynthetic process; GO:0006725 cellular aromatic compound metabolic process; GO:0006753 nucleoside phosphate m…	GO:0005622 intracellular; GO:0005623 cell; GO:0005737 cytoplasm; GO:0005829 cytosol; GO:0044424 intracellular part; GO:0044444 cytoplasmic part; GO:0044464 cell part;	GO:0003824 catalytic activity; GO:0004849 uridine kinase activity; GO:0016301 kinase activity; GO:0016740 transferase activity; GO:0016772 transferase activity, transferring phosphorus-containing groups; GO:0019205 nucleobase-containing compound kinase activity; GO:0019206 nucleoside kinase activity;	K00876	udk, UCK; uridine kinase [EC:2.7.1.48]	zma00240 Pyrimidine metabolism - Zea mays (maize); zma01100 Metabolic pathways - Zea mays (maize);	PF00485	Phosphoribulokinase / Uridine kinase family
	A0A1D6H167	Cystathionine beta-synthase (CBS) family protein OS=Zea mays OX=4577 GN=103626636 PE=4 SV=1	-1.511	Down	0.00218381	103626636	cytoplasm	GO:0000003 reproduction; GO:0003006 developmental process involved in reproduction; GO:0006935 chemotaxis; GO:0007275 multicellular organism development; GO:0009553 embryo sac development; GO:0009555 pollen development; GO:0009605 response to external stimulus; GO:0009791 post-embryonic development; GO:0009856 pollination; GO:0009908 flower development; GO:0010183 pollen tube guidance; GO:0022414…	-	-	-	-	-	PF00571	CBS domain
	A0A1D6H1M9	Succinate semialdehyde dehydrogenase OS=Zea mays OX=4577 GN=ZEAMMB73_Zm00001d015405 PE=3 SV=1	-1.587	Down	0.000703793	Zm00001d015405	chloroplast	GO:0001505 regulation of neurotransmitter levels; GO:0006082 organic acid metabolic process; GO:0006105 succinate metabolic process; GO:0006520 cellular amino acid metabolic process; GO:0006536 glutamate metabolic process; GO:0006538 glutamate catabolic process; GO:0006540 glutamate decarboxylation to succinate; GO:0006807 nitrogen compound metabolic process; GO:0008152 metabolic process; GO:0009…	GO:0005622 intracellular; GO:0005623 cell; GO:0005737 cytoplasm; GO:0005739 mitochondrion; GO:0005759 mitochondrial matrix; GO:0031974 membrane-enclosed lumen; GO:0043226 organelle; GO:0043227 membrane-bounded organelle; GO:0043229 intracellular organelle; GO:0043231 intracellular membrane-bounded organelle; GO:0043233 organelle lumen; GO:0044422 organelle part; GO:0044424 intracellular part; GO:…	GO:0000166 nucleotide binding; GO:0003824 catalytic activity; GO:0004777 succinate-semialdehyde dehydrogenase (NAD+) activity; GO:0005488 binding; GO:0016491 oxidoreductase activity; GO:0016620 oxidoreductase activity, acting on the aldehyde or oxo group of donors, NAD or NADP as acceptor; GO:0016903 oxidoreductase activity, acting on the aldehyde or oxo group of donors; GO:0036094 small molecule…	K17761	SSADH; succinate-semialdehyde dehydrogenase, mitochondrial [EC:1.2.1.24]	zma00250 Alanine, aspartate and glutamate metabolism - Zea mays (maize); zma00650 Butanoate metabolism - Zea mays (maize); zma01100 Metabolic pathways - Zea mays (maize);	-	-
	A0A1D6H405	ADP-ribosylation factor GTPase-activating protein AGD12 OS=Zea mays OX=4577 GN=100382772 PE=4 SV=1	-1.028	Down	0.0346738	100382772	chloroplast	-	-	-	K12486	SMAP; stromal membrane-associated protein	zma04144 Endocytosis - Zea mays (maize);	PF01412; PF00168	Putative GTPase activating protein for Arf; C2 domain
	A0A1D6H4Q8	NAD(P)-binding Rossmann-fold superfamily protein OS=Zea mays OX=4577 GN=ZEAMMB73_Zm00001d015956 PE=3 SV=1	-1.069	Down	0.00678094	Zm00001d015956	chloroplast	-	-	-	-	-	-	PF13460	NADH(P)-binding
	A0A1D6H4X8	PREDICTED: peroxisomal fatty acid beta-oxidation multifunctional protein-like [Zea mays](predicted) OS=Zea mays OX=4577 GN=ZEAMMB73_Zm00001d015992 PE=4 SV=1	-1.416	Down	0.00583703	Zm00001d015992	cytoplasm	GO:0006082 organic acid metabolic process; GO:0006629 lipid metabolic process; GO:0006631 fatty acid metabolic process; GO:0006635 fatty acid beta-oxidation; GO:0008152 metabolic process; GO:0009056 catabolic process; GO:0009062 fatty acid catabolic process; GO:0009987 cellular process; GO:0016042 lipid catabolic process; GO:0016054 organic acid catabolic process; GO:0019395 fatty acid oxidation;…	GO:0005622 intracellular; GO:0005623 cell; GO:0005737 cytoplasm; GO:0005777 peroxisome; GO:0042579 microbody; GO:0043226 organelle; GO:0043227 membrane-bounded organelle; GO:0043229 intracellular organelle; GO:0043231 intracellular membrane-bounded organelle; GO:0044424 intracellular part; GO:0044444 cytoplasmic part; GO:0044464 cell part;	GO:0003676 nucleic acid binding; GO:0003723 RNA binding; GO:0003729 mRNA binding; GO:0003824 catalytic activity; GO:0003857 3-hydroxyacyl-CoA dehydrogenase activity; GO:0004165 dodecenoyl-CoA delta-isomerase activity; GO:0004300 enoyl-CoA hydratase activity; GO:0005488 binding; GO:0005515 protein binding; GO:0008017 microtubule binding; GO:0008092 cytoskeletal protein binding; GO:0008692 3-hydrox…	K10527	MFP2; enoyl-CoA hydratase/3-hydroxyacyl-CoA dehydrogenase [EC:4.2.1.17 1.1.1.35 1.1.1.211]	zma00071 Fatty acid degradation - Zea mays (maize); zma00592 alpha-Linolenic acid metabolism - Zea mays (maize); zma01100 Metabolic pathways - Zea mays (maize); zma01110 Biosynthesis of secondary metabolites - Zea mays (maize); zma01212 Fatty acid metabolism - Zea mays (maize);	PF02737; PF00725	3-hydroxyacyl-CoA dehydrogenase, NAD binding domain; 3-hydroxyacyl-CoA dehydrogenase, C-terminal domain
	A0A1D6H5J1	PREDICTED: embryonic protein DC-8-like [Zea mays](predicted) OS=Zea mays OX=4577 GN=ZEAMMB73_Zm00001d016128 PE=4 SV=1	-1.884	Down	0.00182879	Zm00001d016128	nucleus	-	-	-	-	-	-	-	-
	A0A1D6H709	Aminopeptidase M1 OS=Zea mays OX=4577 GN=ZEAMMB73_Zm00001d016373 PE=4 SV=1	-1.904	Down	0.00301482	Zm00001d016373	cytoplasm	GO:0006508 proteolysis; GO:0006518 peptide metabolic process; GO:0006807 nitrogen compound metabolic process; GO:0008152 metabolic process; GO:0009056 catabolic process; GO:0009987 cellular process; GO:0019538 protein metabolic process; GO:0034641 cellular nitrogen compound metabolic process; GO:0043170 macromolecule metabolic process; GO:0043171 peptide catabolic process; GO:0043603 cellular ami…	GO:0005622 intracellular; GO:0005623 cell; GO:0005737 cytoplasm; GO:0044424 intracellular part; GO:0044464 cell part;	GO:0003824 catalytic activity; GO:0004177 aminopeptidase activity; GO:0005488 binding; GO:0008233 peptidase activity; GO:0008235 metalloexopeptidase activity; GO:0008237 metallopeptidase activity; GO:0008238 exopeptidase activity; GO:0008270 zinc ion binding; GO:0016787 hydrolase activity; GO:0033218 amide binding; GO:0042277 peptide binding; GO:0043167 ion binding; GO:0043169 cation binding; GO:…	K08776	NPEPPS; puromycin-sensitive aminopeptidase [EC:3.4.11.-]	-	PF01433	Peptidase family M1
	A0A1D6H7X5	PREFOLDIN 1 OS=Zea mays OX=4577 GN=ZEAMMB73_Zm00001d016458 PE=4 SV=1	-1.021	Down	0.000922999	Zm00001d016458	nucleus	GO:0001775 cell activation; GO:0002376 immune system process; GO:0006457 protein folding; GO:0006996 organelle organization; GO:0007010 cytoskeleton organization; GO:0007275 multicellular organism development; GO:0007399 nervous system development; GO:0007417 central nervous system development; GO:0007420 brain development; GO:0009987 cellular process; GO:0016043 cellular component organization; …	GO:0005622 intracellular; GO:0005623 cell; GO:0005737 cytoplasm; GO:0044424 intracellular part; GO:0044464 cell part;	GO:0005488 binding; GO:0005515 protein binding; GO:0044183 protein binding involved in protein folding;	K09548	PFDN1; prefoldin subunit 1	-	-	-
	A0A1D6H8U8	Leucine aminopeptidase 2 chloroplastic OS=Zea mays OX=4577 GN=ZEAMMB73_Zm00001d016551 PE=4 SV=1	-1.163	Down	0.0418193	Zm00001d016551	chloroplast	GO:0006508 proteolysis; GO:0006807 nitrogen compound metabolic process; GO:0007275 multicellular organism development; GO:0007568 aging; GO:0008152 metabolic process; GO:0009987 cellular process; GO:0010035 response to inorganic substance; GO:0010038 response to metal ion; GO:0010150 leaf senescence; GO:0016043 cellular component organization; GO:0019538 protein metabolic process; GO:0022607 cell…	GO:0005622 intracellular; GO:0005623 cell; GO:0005737 cytoplasm; GO:0005773 vacuole; GO:0005829 cytosol; GO:0009507 chloroplast; GO:0009532 plastid stroma; GO:0009536 plastid; GO:0009570 chloroplast stroma; GO:0043226 organelle; GO:0043227 membrane-bounded organelle; GO:0043229 intracellular organelle; GO:0043231 intracellular membrane-bounded organelle; GO:0044422 organelle part; GO:0044424 intr…	GO:0000287 magnesium ion binding; GO:0003824 catalytic activity; GO:0004177 aminopeptidase activity; GO:0005488 binding; GO:0008233 peptidase activity; GO:0008238 exopeptidase activity; GO:0016787 hydrolase activity; GO:0016805 dipeptidase activity; GO:0030145 manganese ion binding; GO:0043167 ion binding; GO:0043169 cation binding; GO:0046872 metal ion binding; GO:0046914 transition metal ion bi…	K01255	CARP, pepA; leucyl aminopeptidase [EC:3.4.11.1]	zma00480 Glutathione metabolism - Zea mays (maize); zma01100 Metabolic pathways - Zea mays (maize);	PF00883	Cytosol aminopeptidase family, catalytic domain
	A0A1D6H923	Glycerophosphodiester phosphodiesterase GDPD2 OS=Zea mays OX=4577 GN=100191201 PE=4 SV=1	2.273	Up	0.00603014	100191201	cytoplasm	-	-	-	K18696	GDE1; glycerophosphodiester phosphodiesterase [EC:3.1.4.46]	zma00564 Glycerophospholipid metabolism - Zea mays (maize);	-	-
	A0A1D6H9V2	Poly [ADP-ribose] polymerase OS=Zea mays OX=4577 GN=103627237 PE=4 SV=1	-1.119	Down	0.00229167	103627237	nucleus	GO:0006139 nucleobase-containing compound metabolic process; GO:0006259 DNA metabolic process; GO:0006260 DNA replication; GO:0006261 DNA-dependent DNA replication; GO:0006266 DNA ligation; GO:0006271 DNA strand elongation involved in DNA replication; GO:0006273 lagging strand elongation; GO:0006281 DNA repair; GO:0006725 cellular aromatic compound metabolic process; GO:0006807 nitrogen compound …	GO:0005622 intracellular; GO:0005623 cell; GO:0005737 cytoplasm; GO:0044424 intracellular part; GO:0044464 cell part;	GO:0003824 catalytic activity; GO:0003909 DNA ligase activity; GO:0003910 DNA ligase (ATP) activity; GO:0016874 ligase activity; GO:0016886 ligase activity, forming phosphoric ester bonds;	K10798	PARP; poly [ADP-ribose] polymerase [EC:2.4.2.30]	zma03410 Base excision repair - Zea mays (maize);	PF08063; PF05406; PF02877	PADR1 (NUC008) domain; WGR domain; Poly(ADP-ribose) polymerase, regulatory domain
	A0A1D6H9V8	Poly [ADP-ribose] polymerase OS=Zea mays OX=4577 GN=103627237 PE=4 SV=1	-1.142	Down	0.000310812	103627237	cytoplasm	GO:0006139 nucleobase-containing compound metabolic process; GO:0006259 DNA metabolic process; GO:0006260 DNA replication; GO:0006261 DNA-dependent DNA replication; GO:0006266 DNA ligation; GO:0006271 DNA strand elongation involved in DNA replication; GO:0006273 lagging strand elongation; GO:0006281 DNA repair; GO:0006725 cellular aromatic compound metabolic process; GO:0006807 nitrogen compound …	GO:0005622 intracellular; GO:0005623 cell; GO:0005737 cytoplasm; GO:0044424 intracellular part; GO:0044464 cell part;	GO:0003824 catalytic activity; GO:0003909 DNA ligase activity; GO:0003910 DNA ligase (ATP) activity; GO:0016874 ligase activity; GO:0016886 ligase activity, forming phosphoric ester bonds;	K10798	PARP; poly [ADP-ribose] polymerase [EC:2.4.2.30]	zma03410 Base excision repair - Zea mays (maize);	PF02877	Poly(ADP-ribose) polymerase, regulatory domain
	A0A1D6HA45	PMEI domain-containing protein OS=Zea mays OX=4577 GN=103627244 PE=4 SV=1	-1.882	Down	0.0142197	103627244	chloroplast	-	-	-	-	-	-	PF04043	Plant invertase/pectin methylesterase inhibitor
	A0A1D6HAU7	Calmodulin binding protein1 OS=Zea mays OX=4577 GN=103627307 PE=4 SV=1	-1.098	Down	0.00341546	103627307	chloroplast	-	-	-	-	-	-	-	-
	A0A1D6HB17	Gibberellin receptor GID1L2 OS=Zea mays OX=4577 GN=100282074 PE=4 SV=1	1.664	Up	0.0292586	100282074	chloroplast	-	-	-	-	-	-	PF07859	alpha/beta hydrolase fold
	A0A1D6HB67	Cryptochrome-1 OS=Zea mays OX=4577 GN=100384475 PE=4 SV=1	-1.216	Down	0.0378931	100384475	cytoplasm	GO:0000302 response to reactive oxygen species; GO:0000304 response to singlet oxygen; GO:0001101 response to acid chemical; GO:0001558 regulation of cell growth; GO:0002682 regulation of immune system process; GO:0002684 positive regulation of immune system process; GO:0002831 regulation of response to biotic stimulus; GO:0002833 positive regulation of response to biotic stimulus; GO:0006139 nuc…	GO:0005622 intracellular; GO:0005623 cell; GO:0005634 nucleus; GO:0005654 nucleoplasm; GO:0005737 cytoplasm; GO:0016604 nuclear body; GO:0031974 membrane-enclosed lumen; GO:0031981 nuclear lumen; GO:0043226 organelle; GO:0043227 membrane-bounded organelle; GO:0043229 intracellular organelle; GO:0043231 intracellular membrane-bounded organelle; GO:0043233 organelle lumen; GO:0044422 organelle part…	GO:0000166 nucleotide binding; GO:0003824 catalytic activity; GO:0004672 protein kinase activity; GO:0005488 binding; GO:0005515 protein binding; GO:0005524 ATP binding; GO:0008144 drug binding; GO:0009881 photoreceptor activity; GO:0009882 blue light photoreceptor activity; GO:0016301 kinase activity; GO:0016740 transferase activity; GO:0016772 transferase activity, transferring phosphorus-conta…	K12118	CRY1; cryptochrome 1	zma04712 Circadian rhythm - plant - Zea mays (maize);	PF00875; PF03441	DNA photolyase; FAD binding domain of DNA photolyase
	A0A1D6HC36	Eukaryotic translation initiation factor 4B OS=Zea mays OX=4577 GN=ZEAMMB73_Zm00001d017094 PE=4 SV=1	1.086	Up	0.0185401	Zm00001d017094	nucleus	GO:0006412 translation; GO:0006413 translational initiation; GO:0006518 peptide metabolic process; GO:0006807 nitrogen compound metabolic process; GO:0008152 metabolic process; GO:0009058 biosynthetic process; GO:0009059 macromolecule biosynthetic process; GO:0009987 cellular process; GO:0010467 gene expression; GO:0019538 protein metabolic process; GO:0034641 cellular nitrogen compound metabolic…	GO:0005618 cell wall; GO:0005623 cell; GO:0005911 cell-cell junction; GO:0009505 plant-type cell wall; GO:0009506 plasmodesma; GO:0030054 cell junction; GO:0030312 external encapsulating structure; GO:0044464 cell part; GO:0055044 symplast; GO:0071944 cell periphery;	GO:0003676 nucleic acid binding; GO:0003723 RNA binding; GO:0003729 mRNA binding; GO:0003743 translation initiation factor activity; GO:0005488 binding; GO:0005515 protein binding; GO:0008135 translation factor activity, RNA binding; GO:0042802 identical protein binding; GO:0042803 protein homodimerization activity; GO:0046983 protein dimerization activity; GO:0097159 organic cyclic compound bind…	-	-	-	-	-
	A0A1D6HCE5	Glucose-6-phosphate 1-dehydrogenase OS=Zea mays OX=4577 GN=100383421 PE=4 SV=1	-1.057	Down	0.00191379	100383421	nucleus	GO:0005975 carbohydrate metabolic process; GO:0005996 monosaccharide metabolic process; GO:0006006 glucose metabolic process; GO:0006081 cellular aldehyde metabolic process; GO:0006098 pentose-phosphate shunt; GO:0006139 nucleobase-containing compound metabolic process; GO:0006725 cellular aromatic compound metabolic process; GO:0006732 coenzyme metabolic process; GO:0006733 oxidoreduction coenzy…	GO:0005622 intracellular; GO:0005623 cell; GO:0005737 cytoplasm; GO:0005829 cytosol; GO:0009507 chloroplast; GO:0009536 plastid; GO:0043226 organelle; GO:0043227 membrane-bounded organelle; GO:0043229 intracellular organelle; GO:0043231 intracellular membrane-bounded organelle; GO:0044424 intracellular part; GO:0044444 cytoplasmic part; GO:0044464 cell part;	GO:0003824 catalytic activity; GO:0004345 glucose-6-phosphate dehydrogenase activity; GO:0016491 oxidoreductase activity; GO:0016614 oxidoreductase activity, acting on CH-OH group of donors; GO:0016616 oxidoreductase activity, acting on the CH-OH group of donors, NAD or NADP as acceptor;	K00036	G6PD, zwf; glucose-6-phosphate 1-dehydrogenase [EC:1.1.1.49 1.1.1.363]	zma00030 Pentose phosphate pathway - Zea mays (maize); zma00480 Glutathione metabolism - Zea mays (maize); zma01100 Metabolic pathways - Zea mays (maize); zma01110 Biosynthesis of secondary metabolites - Zea mays (maize); zma01200 Carbon metabolism - Zea mays (maize);	PF00479; PF02781	Glucose-6-phosphate dehydrogenase, NAD binding domain; Glucose-6-phosphate dehydrogenase, C-terminal domain
	A0A1D6HCF0	Cytosolic Fe-S cluster assembly factor NBP35 OS=Zea mays OX=4577 GN=NBP35 PE=3 SV=1	-1.032	Down	0.0226037	NBP35	chloroplast,mitochondria	-	-	-	-	-	-	-	-
	A0A1D6HCJ5	GDSL esterase/lipase OS=Zea mays OX=4577 GN=ZEAMMB73_Zm00001d017140 PE=4 SV=1	-1.63	Down	0.000248573	Zm00001d017140	chloroplast	-	-	-	-	-	-	-	-
	A0A1D6HEN7	Vacuolar processing enzyme 1 OS=Zea mays OX=4577 GN=ZEAMMB73_Zm00001d017399 PE=4 SV=1	-1.035	Down	0.00504792	Zm00001d017399	vacuolar membrane	GO:0006508 proteolysis; GO:0006624 vacuolar protein processing; GO:0006807 nitrogen compound metabolic process; GO:0008152 metabolic process; GO:0009056 catabolic process; GO:0009057 macromolecule catabolic process; GO:0009987 cellular process; GO:0010467 gene expression; GO:0016485 protein processing; GO:0019538 protein metabolic process; GO:0030163 protein catabolic process; GO:0043170 macromol…	GO:0000322 storage vacuole; GO:0000325 plant-type vacuole; GO:0000326 protein storage vacuole; GO:0005622 intracellular; GO:0005623 cell; GO:0005737 cytoplasm; GO:0005773 vacuole; GO:0043226 organelle; GO:0043227 membrane-bounded organelle; GO:0043229 intracellular organelle; GO:0043231 intracellular membrane-bounded organelle; GO:0044424 intracellular part; GO:0044444 cytoplasmic part; GO:004446…	GO:0003824 catalytic activity; GO:0004175 endopeptidase activity; GO:0004197 cysteine-type endopeptidase activity; GO:0008233 peptidase activity; GO:0008234 cysteine-type peptidase activity; GO:0016787 hydrolase activity; GO:0070011 peptidase activity, acting on L-amino acid peptides;	K01369	LGMN; legumain [EC:3.4.22.34]	-	-	-
	A0A1D6HNW7	SAP-like protein BP-73 OS=Zea mays OX=4577 GN=ZEAMMB73_Zm00001d018432 PE=4 SV=1	-1.177	Down	0.0098464	Zm00001d018432	nucleus	-	-	-	-	-	-	-	-
	A0A1D6HP12	Octicosapeptide/Phox/Bem1p family protein OS=Zea mays OX=4577 GN=ZEAMMB73_Zm00001d018447 PE=4 SV=1	1.133	Up	0.00317719	Zm00001d018447	cytoplasm	-	-	-	-	-	-	PF00564	PB1 domain
	A0A1D6HTN1	Pyruvate kinase OS=Zea mays OX=4577 GN=100193244 PE=3 SV=1	1.607	Up	0.00729251	100193244	nucleus	GO:0000003 reproduction; GO:0003006 developmental process involved in reproduction; GO:0005975 carbohydrate metabolic process; GO:0006082 organic acid metabolic process; GO:0006090 pyruvate metabolic process; GO:0006091 generation of precursor metabolites and energy; GO:0006096 glycolytic process; GO:0006139 nucleobase-containing compound metabolic process; GO:0006163 purine nucleotide metabolic …	GO:0005622 intracellular; GO:0005623 cell; GO:0005737 cytoplasm; GO:0009507 chloroplast; GO:0009532 plastid stroma; GO:0009536 plastid; GO:0009570 chloroplast stroma; GO:0043226 organelle; GO:0043227 membrane-bounded organelle; GO:0043229 intracellular organelle; GO:0043231 intracellular membrane-bounded organelle; GO:0044422 organelle part; GO:0044424 intracellular part; GO:0044434 chloroplast p…	GO:0000287 magnesium ion binding; GO:0003824 catalytic activity; GO:0004743 pyruvate kinase activity; GO:0005488 binding; GO:0016740 transferase activity; GO:0016772 transferase activity, transferring phosphorus-containing groups; GO:0016773 phosphotransferase activity, alcohol group as acceptor; GO:0030955 potassium ion binding; GO:0031420 alkali metal ion binding; GO:0043167 ion binding; GO:004…	K00873	PK, pyk; pyruvate kinase [EC:2.7.1.40]	zma00010 Glycolysis / Gluconeogenesis - Zea mays (maize); zma00230 Purine metabolism - Zea mays (maize); zma00620 Pyruvate metabolism - Zea mays (maize); zma01100 Metabolic pathways - Zea mays (maize); zma01110 Biosynthesis of secondary metabolites - Zea mays (maize); zma01200 Carbon metabolism - Zea mays (maize); zma01230 Biosynthesis of amino acids - Zea mays (maize);	PF02887	Pyruvate kinase, alpha/beta domain
	A0A1D6HTN9	Acidic endochitinase OS=Zea mays OX=4577 GN=ZEAMMB73_Zm00001d018966 PE=4 SV=1	-1.068	Down	0.0132029	Zm00001d018966	chloroplast	-	-	-	K01183	E3.2.1.14; chitinase [EC:3.2.1.14]	zma00520 Amino sugar and nucleotide sugar metabolism - Zea mays (maize); zma01100 Metabolic pathways - Zea mays (maize);	PF00704	Glycosyl hydrolases family 18
	A0A1D6HVT2	Methyltransferase OS=Zea mays OX=4577 GN=541682 PE=3 SV=1	1.101	Up	0.00452928	541682	cytoplasm	GO:0000003 reproduction; GO:0003006 developmental process involved in reproduction; GO:0006629 lipid metabolic process; GO:0006694 steroid biosynthetic process; GO:0007275 multicellular organism development; GO:0008152 metabolic process; GO:0008202 steroid metabolic process; GO:0008610 lipid biosynthetic process; GO:0009058 biosynthetic process; GO:0009790 embryo development; GO:0009791 post-embr…	GO:0005622 intracellular; GO:0005623 cell; GO:0005737 cytoplasm; GO:0005773 vacuole; GO:0005783 endoplasmic reticulum; GO:0005911 cell-cell junction; GO:0009506 plasmodesma; GO:0012505 endomembrane system; GO:0030054 cell junction; GO:0043226 organelle; GO:0043227 membrane-bounded organelle; GO:0043229 intracellular organelle; GO:0043231 intracellular membrane-bounded organelle; GO:0044424 intrac…	GO:0003824 catalytic activity; GO:0003838 sterol 24-C-methyltransferase activity; GO:0008168 methyltransferase activity; GO:0008169 C-methyltransferase activity; GO:0008757 S-adenosylmethionine-dependent methyltransferase activity; GO:0016740 transferase activity; GO:0016741 transferase activity, transferring one-carbon groups;	K00559	E2.1.1.41, SMT1, ERG6; sterol 24-C-methyltransferase [EC:2.1.1.41]	zma00100 Steroid biosynthesis - Zea mays (maize); zma01100 Metabolic pathways - Zea mays (maize); zma01110 Biosynthesis of secondary metabolites - Zea mays (maize);	PF08241	Methyltransferase domain
	A0A1D6HWJ1	UDP-glucosyltransferase OS=Zea mays OX=4577 GN=ZEAMMB73_Zm00001d019265 PE=4 SV=1	1.12	Up	0.0342724	Zm00001d019265	cytoplasm	-	-	-	-	-	-	-	-
	A0A1D6HXP2	Starch synthase, chloroplastic/amyloplastic OS=Zea mays OX=4577 GN=100125638 PE=3 SV=1	-2.213	Down	0.00230071	100125638	chloroplast	GO:0000271 polysaccharide biosynthetic process; GO:0005975 carbohydrate metabolic process; GO:0005976 polysaccharide metabolic process; GO:0005982 starch metabolic process; GO:0006073 cellular glucan metabolic process; GO:0008152 metabolic process; GO:0009058 biosynthetic process; GO:0009059 macromolecule biosynthetic process; GO:0009250 glucan biosynthetic process; GO:0009987 cellular process; G…	GO:0005622 intracellular; GO:0005623 cell; GO:0005737 cytoplasm; GO:0009501 amyloplast; GO:0009507 chloroplast; GO:0009536 plastid; GO:0009569 chloroplast starch grain; GO:0043036 starch grain; GO:0043226 organelle; GO:0043227 membrane-bounded organelle; GO:0043229 intracellular organelle; GO:0043231 intracellular membrane-bounded organelle; GO:0044422 organelle part; GO:0044424 intracellular par…	GO:0003824 catalytic activity; GO:0009011 starch synthase activity; GO:0016740 transferase activity; GO:0016757 transferase activity, transferring glycosyl groups; GO:0016758 transferase activity, transferring hexosyl groups; GO:0046527 glucosyltransferase activity;	-	-	-	PF08323	Starch synthase catalytic domain
	A0A1D6HXP5	Granule-bound starch synthase1b OS=Zea mays OX=4577 GN=100125638 PE=4 SV=1	-2.736	Down	0.0105625	100125638	chloroplast	GO:0000271 polysaccharide biosynthetic process; GO:0005975 carbohydrate metabolic process; GO:0005976 polysaccharide metabolic process; GO:0005982 starch metabolic process; GO:0006073 cellular glucan metabolic process; GO:0008152 metabolic process; GO:0009058 biosynthetic process; GO:0009059 macromolecule biosynthetic process; GO:0009250 glucan biosynthetic process; GO:0009987 cellular process; G…	GO:0005622 intracellular; GO:0005623 cell; GO:0005737 cytoplasm; GO:0009501 amyloplast; GO:0009507 chloroplast; GO:0009536 plastid; GO:0009569 chloroplast starch grain; GO:0043036 starch grain; GO:0043226 organelle; GO:0043227 membrane-bounded organelle; GO:0043229 intracellular organelle; GO:0043231 intracellular membrane-bounded organelle; GO:0044422 organelle part; GO:0044424 intracellular par…	GO:0003824 catalytic activity; GO:0009011 starch synthase activity; GO:0016740 transferase activity; GO:0016757 transferase activity, transferring glycosyl groups; GO:0016758 transferase activity, transferring hexosyl groups; GO:0046527 glucosyltransferase activity;	-	-	-	PF08323	Starch synthase catalytic domain
	A0A1D6I1V0	Polyadenylate-binding protein-interacting protein 9 OS=Zea mays OX=4577 GN=103632556 PE=4 SV=1	1.343	Up	0.0157116	103632556	chloroplast	-	-	-	-	-	-	PF00076	RNA recognition motif. (a.k.a. RRM, RBD, or RNP domain)
	A0A1D6I4U8	Alanine aminotransferase 2 mitochondrial OS=Zea mays OX=4577 GN=ZEAMMB73_Zm00001d020590 PE=4 SV=1	-1.658	Down	0.000415396	Zm00001d020590	cytoplasm	-	-	-	K00814	GPT, ALT; alanine transaminase [EC:2.6.1.2]	zma00220 Arginine biosynthesis - Zea mays (maize); zma00250 Alanine, aspartate and glutamate metabolism - Zea mays (maize); zma00710 Carbon fixation in photosynthetic organisms - Zea mays (maize); zma01100 Metabolic pathways - Zea mays (maize); zma01200 Carbon metabolism - Zea mays (maize); zma01210 2-Oxocarboxylic acid metabolism - Zea mays (maize); zma01230 Biosynthesis of amino acids - Zea may…	PF00155	Aminotransferase class I and II
	A0A1D6I4V5	Alanine aminotransferase 2 mitochondrial OS=Zea mays OX=4577 GN=ZEAMMB73_Zm00001d020590 PE=4 SV=1	-1.659	Down	0.00283884	Zm00001d020590	cytoplasm	-	-	-	K00814	GPT, ALT; alanine transaminase [EC:2.6.1.2]	zma00220 Arginine biosynthesis - Zea mays (maize); zma00250 Alanine, aspartate and glutamate metabolism - Zea mays (maize); zma00710 Carbon fixation in photosynthetic organisms - Zea mays (maize); zma01100 Metabolic pathways - Zea mays (maize); zma01200 Carbon metabolism - Zea mays (maize); zma01210 2-Oxocarboxylic acid metabolism - Zea mays (maize); zma01230 Biosynthesis of amino acids - Zea may…	PF00155	Aminotransferase class I and II
	A0A1D6I606	Putative carboxylesterase 2 OS=Zea mays OX=4577 GN=ZEAMMB73_Zm00001d020744 PE=4 SV=1	-1.808	Down	0.000804471	Zm00001d020744	cytoplasm	-	-	-	-	-	-	PF07859	alpha/beta hydrolase fold
	A0A1D6I8D8	Beta-glucosidase 11 OS=Zea mays OX=4577 GN=100502335 PE=3 SV=1	-1.442	Down	0.000400003	100502335	chloroplast	GO:0008152 metabolic process; GO:0009628 response to abiotic stimulus; GO:0009812 flavonoid metabolic process; GO:0042440 pigment metabolic process; GO:0046283 anthocyanin-containing compound metabolic process; GO:0050896 response to stimulus; GO:0071704 organic substance metabolic process; GO:0080167 response to karrikin; GO:1901135 carbohydrate derivative metabolic process; GO:1901657 glycosyl …	GO:0005622 intracellular; GO:0005623 cell; GO:0005737 cytoplasm; GO:0005773 vacuole; GO:0005777 peroxisome; GO:0042579 microbody; GO:0043226 organelle; GO:0043227 membrane-bounded organelle; GO:0043229 intracellular organelle; GO:0043231 intracellular membrane-bounded organelle; GO:0044424 intracellular part; GO:0044444 cytoplasmic part; GO:0044464 cell part;	GO:0003824 catalytic activity; GO:0004553 hydrolase activity, hydrolyzing O-glycosyl compounds; GO:0008422 beta-glucosidase activity; GO:0015926 glucosidase activity; GO:0016787 hydrolase activity; GO:0016798 hydrolase activity, acting on glycosyl bonds;	K01188	E3.2.1.21; beta-glucosidase [EC:3.2.1.21]	zma00460 Cyanoamino acid metabolism - Zea mays (maize); zma00500 Starch and sucrose metabolism - Zea mays (maize); zma00940 Phenylpropanoid biosynthesis - Zea mays (maize); zma01100 Metabolic pathways - Zea mays (maize); zma01110 Biosynthesis of secondary metabolites - Zea mays (maize);	PF00232	Glycosyl hydrolase family 1
	A0A1D6ICG5	Glycosyltransferase OS=Zea mays OX=4577 GN=103633203 PE=3 SV=1	-1.562	Down	0.000934921	103633203	chloroplast	-	-	-	-	-	-	-	-
	A0A1D6IIK7	Putative indole-3-acetic acid-amido synthetase GH3.1 OS=Zea mays OX=4577 GN=100285387 PE=4 SV=1	2.456	Up	0.000348841	100285387	chloroplast	GO:0009314 response to radiation; GO:0009416 response to light stimulus; GO:0009628 response to abiotic stimulus; GO:0009719 response to endogenous stimulus; GO:0009725 response to hormone; GO:0009733 response to auxin; GO:0010033 response to organic substance; GO:0042221 response to chemical; GO:0050896 response to stimulus;	-	-	K14487	GH3; auxin responsive GH3 gene family	zma04075 Plant hormone signal transduction - Zea mays (maize);	-	-
	A0A1D6IK10	Phospho-2-dehydro-3-deoxyheptonate aldolase OS=Zea mays OX=4577 GN=100284499 PE=3 SV=1	1.72	Up	0.00727286	100284499	chloroplast	-	GO:0005622 intracellular; GO:0005623 cell; GO:0005737 cytoplasm; GO:0009507 chloroplast; GO:0009534 chloroplast thylakoid; GO:0009536 plastid; GO:0009579 thylakoid; GO:0031976 plastid thylakoid; GO:0031984 organelle subcompartment; GO:0043226 organelle; GO:0043227 membrane-bounded organelle; GO:0043229 intracellular organelle; GO:0043231 intracellular membrane-bounded organelle; GO:0044422 organe…	-	K01626	E2.5.1.54, aroF, aroG, aroH; 3-deoxy-7-phosphoheptulonate synthase [EC:2.5.1.54]	zma00400 Phenylalanine, tyrosine and tryptophan biosynthesis - Zea mays (maize); zma01100 Metabolic pathways - Zea mays (maize); zma01110 Biosynthesis of secondary metabolites - Zea mays (maize); zma01230 Biosynthesis of amino acids - Zea mays (maize);	PF01474	Class-II DAHP synthetase family
	A0A1D6IKD3	Uncharacterized protein OS=Zea mays OX=4577 GN=103633444 PE=4 SV=1	-1.159	Down	0.00170953	103633444	nucleus	-	-	-	-	-	-	-	-
	A0A1D6IKJ0	Pseudouridine synthase family protein OS=Zea mays OX=4577 GN=100191435 PE=4 SV=1	1.083	Up	0.00567521	100191435	chloroplast	GO:0000154 rRNA modification; GO:0000455 enzyme-directed rRNA pseudouridine synthesis; GO:0001522 pseudouridine synthesis; GO:0006139 nucleobase-containing compound metabolic process; GO:0006364 rRNA processing; GO:0006396 RNA processing; GO:0006399 tRNA metabolic process; GO:0006400 tRNA modification; GO:0006725 cellular aromatic compound metabolic process; GO:0006807 nitrogen compound metabolic…	GO:0005622 intracellular; GO:0005623 cell; GO:0005634 nucleus; GO:0005654 nucleoplasm; GO:0005730 nucleolus; GO:0005732 small nucleolar ribonucleoprotein complex; GO:0005737 cytoplasm; GO:0031429 box H/ACA snoRNP complex; GO:0031974 membrane-enclosed lumen; GO:0031981 nuclear lumen; GO:0032991 macromolecular complex; GO:0043226 organelle; GO:0043227 membrane-bounded organelle; GO:0043228 non-memb…	GO:0003824 catalytic activity; GO:0009982 pseudouridine synthase activity; GO:0016853 isomerase activity; GO:0016866 intramolecular transferase activity;	K06176	truD, PUS7; tRNA pseudouridine13 synthase [EC:5.4.99.27]	-	-	-
	A0A1D6INR0	Stress responsive protein OS=Zea mays OX=4577 GN=ZEAMMB73_Zm00001d022516 PE=4 SV=1	1.163	Up	0.0249566	Zm00001d022516	cytoplasm	-	-	-	-	-	-	-	-
	A0A1D6IU79	Aspartyl protease APCB1 OS=Zea mays OX=4577 GN=100193320 PE=3 SV=1	-1.639	Down	0.0130862	100193320	chloroplast	GO:0006508 proteolysis; GO:0006807 nitrogen compound metabolic process; GO:0008152 metabolic process; GO:0009056 catabolic process; GO:0009057 macromolecule catabolic process; GO:0019538 protein metabolic process; GO:0030163 protein catabolic process; GO:0043170 macromolecule metabolic process; GO:0044238 primary metabolic process; GO:0071704 organic substance metabolic process; GO:1901564 organo…	-	GO:0003824 catalytic activity; GO:0004175 endopeptidase activity; GO:0004190 aspartic-type endopeptidase activity; GO:0008233 peptidase activity; GO:0016787 hydrolase activity; GO:0070001 aspartic-type peptidase activity; GO:0070011 peptidase activity, acting on L-amino acid peptides;	-	-	-	-	-
	A0A1D6IUF2	Laccase OS=Zea mays OX=4577 GN=103640860 PE=3 SV=1	-2.554	Down	0.0134763	103640860	vacuolar membrane	GO:0008152 metabolic process; GO:0055114 oxidation-reduction process;	-	GO:0003824 catalytic activity; GO:0016491 oxidoreductase activity; GO:0016722 oxidoreductase activity, oxidizing metal ions;	K05909	E1.10.3.2; laccase [EC:1.10.3.2]	-	PF07732; PF00394; PF07731	Multicopper oxidase; Multicopper oxidase; Multicopper oxidase
	A0A1D6IWU4	Purple acid phosphatase OS=Zea mays OX=4577 GN=ZEAMMB73_Zm00001d023918 PE=3 SV=1	-1.77	Down	0.00204502	Zm00001d023918	cytoplasm	-	-	-	K22390	-	-	PF00149; PF14008	Calcineurin-like phosphoesterase; Iron/zinc purple acid phosphatase-like protein C
	A0A1D6IXT7	Bifunctional dethiobiotin synthetase/78-diamino-pelargonic acid aminotransferase mitochondrial OS=Zea mays OX=4577 GN=100382888 PE=3 SV=1	-1.197	Down	0.0128227	100382888	mitochondria	GO:0006082 organic acid metabolic process; GO:0006732 coenzyme metabolic process; GO:0006766 vitamin metabolic process; GO:0006767 water-soluble vitamin metabolic process; GO:0006768 biotin metabolic process; GO:0006790 sulfur compound metabolic process; GO:0006807 nitrogen compound metabolic process; GO:0008152 metabolic process; GO:0009058 biosynthetic process; GO:0009102 biotin biosynthetic pr…	GO:0005622 intracellular; GO:0005623 cell; GO:0005737 cytoplasm; GO:0005739 mitochondrion; GO:0043226 organelle; GO:0043227 membrane-bounded organelle; GO:0043229 intracellular organelle; GO:0043231 intracellular membrane-bounded organelle; GO:0044424 intracellular part; GO:0044444 cytoplasmic part; GO:0044464 cell part;	GO:0003824 catalytic activity; GO:0004015 adenosylmethionine-8-amino-7-oxononanoate transaminase activity; GO:0004141 dethiobiotin synthase activity; GO:0008483 transaminase activity; GO:0016740 transferase activity; GO:0016769 transferase activity, transferring nitrogenous groups; GO:0016874 ligase activity; GO:0016879 ligase activity, forming carbon-nitrogen bonds; GO:0016882 cyclo-ligase activ…	K19562	BIO3-BIO1; bifunctional dethiobiotin synthetase / adenosylmethionine---8-amino-7-oxononanoate aminotransferase [EC:6.3.3.3 2.6.1.62]	zma00780 Biotin metabolism - Zea mays (maize); zma01100 Metabolic pathways - Zea mays (maize);	PF13500; PF00202	AAA domain; Aminotransferase class-III
	A0A1D6IYD6	Glyoxylase1 OS=Zea mays OX=4577 GN=ZEAMMB73_Zm00001d024245 PE=4 SV=1	-1.152	Down	0.000880985	Zm00001d024245	extracellular	GO:0006081 cellular aldehyde metabolic process; GO:0006082 organic acid metabolic process; GO:0006089 lactate metabolic process; GO:0006950 response to stress; GO:0006970 response to osmotic stress; GO:0006979 response to oxidative stress; GO:0008152 metabolic process; GO:0009056 catabolic process; GO:0009438 methylglyoxal metabolic process; GO:0009628 response to abiotic stimulus; GO:0009651 res…	GO:0005622 intracellular; GO:0005623 cell; GO:0005737 cytoplasm; GO:0005773 vacuole; GO:0005777 peroxisome; GO:0005829 cytosol; GO:0005886 plasma membrane; GO:0009507 chloroplast; GO:0009526 plastid envelope; GO:0009536 plastid; GO:0009941 chloroplast envelope; GO:0016020 membrane; GO:0031967 organelle envelope; GO:0031975 envelope; GO:0042579 microbody; GO:0043226 organelle; GO:0043227 membrane-…	GO:0003824 catalytic activity; GO:0004462 lactoylglutathione lyase activity; GO:0005488 binding; GO:0016151 nickel cation binding; GO:0016829 lyase activity; GO:0016846 carbon-sulfur lyase activity; GO:0019863 IgE binding; GO:0019865 immunoglobulin binding; GO:0043167 ion binding; GO:0043169 cation binding; GO:0044877 macromolecular complex binding; GO:0046872 metal ion binding; GO:0046914 transi…	K01759	GLO1, gloA; lactoylglutathione lyase [EC:4.4.1.5]	zma00620 Pyruvate metabolism - Zea mays (maize); zma01100 Metabolic pathways - Zea mays (maize);	PF00903	Glyoxalase/Bleomycin resistance protein/Dioxygenase superfamily
	A0A1D6IZ49	Seed maturation protein OS=Zea mays OX=4577 GN=ZEAMMB73_Zm00001d024414 PE=4 SV=1	-1.339	Down	0.00100942	Zm00001d024414	nucleus	GO:0000003 reproduction; GO:0001101 response to acid chemical; GO:0003006 developmental process involved in reproduction; GO:0006950 response to stress; GO:0006970 response to osmotic stress; GO:0007275 multicellular organism development; GO:0009266 response to temperature stimulus; GO:0009409 response to cold; GO:0009414 response to water deprivation; GO:0009415 response to water; GO:0009628 res…	GO:0005622 intracellular; GO:0005623 cell; GO:0005737 cytoplasm; GO:0005829 cytosol; GO:0044424 intracellular part; GO:0044444 cytoplasmic part; GO:0044464 cell part;	GO:0005488 binding; GO:0005543 phospholipid binding; GO:0008289 lipid binding; GO:0030246 carbohydrate binding; GO:0031210 phosphatidylcholine binding; GO:0043167 ion binding; GO:0043168 anion binding; GO:0043169 cation binding; GO:0048030 disaccharide binding; GO:0050997 quaternary ammonium group binding; GO:0070405 ammonium ion binding; GO:0070492 oligosaccharide binding;	-	-	-	-	-
	A0A1D6IZB9	Nucleoside diphosphate kinase OS=Zea mays OX=4577 GN=ZEAMMB73_Zm00001d024444 PE=3 SV=1	-1.108	Down	0.000945462	Zm00001d024444	chloroplast	GO:0006139 nucleobase-containing compound metabolic process; GO:0006165 nucleoside diphosphate phosphorylation; GO:0006725 cellular aromatic compound metabolic process; GO:0006753 nucleoside phosphate metabolic process; GO:0006793 phosphorus metabolic process; GO:0006796 phosphate-containing compound metabolic process; GO:0006807 nitrogen compound metabolic process; GO:0006950 response to stress;…	GO:0005622 intracellular; GO:0005623 cell; GO:0005737 cytoplasm; GO:0005739 mitochondrion; GO:0005740 mitochondrial envelope; GO:0005743 mitochondrial inner membrane; GO:0005758 mitochondrial intermembrane space; GO:0009507 chloroplast; GO:0009534 chloroplast thylakoid; GO:0009536 plastid; GO:0009543 chloroplast thylakoid lumen; GO:0009579 thylakoid; GO:0016020 membrane; GO:0019866 organelle inne…	GO:0003824 catalytic activity; GO:0004550 nucleoside diphosphate kinase activity; GO:0005488 binding; GO:0008270 zinc ion binding; GO:0016301 kinase activity; GO:0016740 transferase activity; GO:0016772 transferase activity, transferring phosphorus-containing groups; GO:0016776 phosphotransferase activity, phosphate group as acceptor; GO:0019205 nucleobase-containing compound kinase activity; GO:…	-	-	-	PF00334	Nucleoside diphosphate kinase
	A0A1D6J4A1	Glycosyltransferase OS=Zea mays OX=4577 GN=ZEAMMB73_Zm00001d025036 PE=3 SV=1	-1.06	Down	0.00749329	Zm00001d025036	chloroplast	-	-	-	-	-	-	-	-
	A0A1D6J662	Protein MEI2-like 1 OS=Zea mays OX=4577 GN=100192762 PE=4 SV=1	-2.533	Down	0.00203105	100192762	nucleus	-	-	-	-	-	-	PF00076	RNA recognition motif. (a.k.a. RRM, RBD, or RNP domain)
	A0A1D6J6K7	Calcineurin-like metallo-phosphoesterase superfamily protein OS=Zea mays OX=4577 GN=100191254 PE=4 SV=1	-2.278	Down	0.013336	100191254	cytoplasm	-	-	-	-	-	-	PF00149	Calcineurin-like phosphoesterase
	A0A1D6J6P5	Beta-fructofuranosidase insoluble isoenzyme CWINV2 OS=Zea mays OX=4577 GN=ZEAMMB73_Zm00001d025354 PE=3 SV=1	1.641	Up	0.0354169	Zm00001d025354	chloroplast	GO:0006950 response to stress; GO:0006952 defense response; GO:0009605 response to external stimulus; GO:0009607 response to biotic stimulus; GO:0009617 response to bacterium; GO:0009620 response to fungus; GO:0033036 macromolecule localization; GO:0042742 defense response to bacterium; GO:0043207 response to external biotic stimulus; GO:0050832 defense response to fungus; GO:0050896 response to …	-	-	K01193	INV, sacA; beta-fructofuranosidase [EC:3.2.1.26]	zma00052 Galactose metabolism - Zea mays (maize); zma00500 Starch and sucrose metabolism - Zea mays (maize); zma01100 Metabolic pathways - Zea mays (maize);	PF00251; PF08244	Glycosyl hydrolases family 32 N-terminal domain; Glycosyl hydrolases family 32 C terminal
	A0A1D6J9V2	CLIP-associated protein OS=Zea mays OX=4577 GN=ZEAMMB73_Zm00001d025817 PE=4 SV=1	1.623	Up	4.32152e-05	Zm00001d025817	cytoplasm	GO:0000226 microtubule cytoskeleton organization; GO:0000278 mitotic cell cycle; GO:0000902 cell morphogenesis; GO:0006996 organelle organization; GO:0007010 cytoskeleton organization; GO:0007017 microtubule-based process; GO:0007020 microtubule nucleation; GO:0007026 negative regulation of microtubule depolymerization; GO:0007049 cell cycle; GO:0009653 anatomical structure morphogenesis; GO:0009…	GO:0005622 intracellular; GO:0005623 cell; GO:0005737 cytoplasm; GO:0005819 spindle; GO:0005856 cytoskeleton; GO:0005874 microtubule; GO:0005876 spindle microtubule; GO:0005886 plasma membrane; GO:0005911 cell-cell junction; GO:0005938 cell cortex; GO:0009506 plasmodesma; GO:0009524 phragmoplast; GO:0015630 microtubule cytoskeleton; GO:0016020 membrane; GO:0030054 cell junction; GO:0043226 organe…	GO:0005488 binding; GO:0005515 protein binding; GO:0008017 microtubule binding; GO:0008092 cytoskeletal protein binding; GO:0015631 tubulin binding; GO:0051010 microtubule plus-end binding;	K16578	CLASP1_2; CLIP-associating protein 1/2	-	-	-
	A0A1D6JC24	Copper chaperone for superoxide dismutase chloroplastic/cytosolic OS=Zea mays OX=4577 GN=ZEAMMB73_Zm00001d026069 PE=4 SV=1	-1.247	Down	7.97784e-06	Zm00001d026069	chloroplast	GO:0006873 cellular ion homeostasis; GO:0006875 cellular metal ion homeostasis; GO:0006878 cellular copper ion homeostasis; GO:0009987 cellular process; GO:0019725 cellular homeostasis; GO:0030003 cellular cation homeostasis; GO:0042592 homeostatic process; GO:0043085 positive regulation of catalytic activity; GO:0044093 positive regulation of molecular function; GO:0046916 cellular transition me…	GO:0005622 intracellular; GO:0005623 cell; GO:0005737 cytoplasm; GO:0009507 chloroplast; GO:0009532 plastid stroma; GO:0009536 plastid; GO:0009570 chloroplast stroma; GO:0043226 organelle; GO:0043227 membrane-bounded organelle; GO:0043229 intracellular organelle; GO:0043231 intracellular membrane-bounded organelle; GO:0044422 organelle part; GO:0044424 intracellular part; GO:0044434 chloroplast p…	GO:0005488 binding; GO:0005507 copper ion binding; GO:0008047 enzyme activator activity; GO:0008270 zinc ion binding; GO:0016530 metallochaperone activity; GO:0016531 copper chaperone activity; GO:0016532 superoxide dismutase copper chaperone activity; GO:0030234 enzyme regulator activity; GO:0043167 ion binding; GO:0043169 cation binding; GO:0046872 metal ion binding; GO:0046914 transition metal…	K04569	CCS; copper chaperone for superoxide dismutase	-	PF00403	Heavy-metal-associated domain
	A0A1D6JCS2	Sodium/hydrogen exchanger 2 OS=Zea mays OX=4577 GN=ZEAMMB73_Zm00001d026118 PE=4 SV=1	-1.221	Down	0.00185594	Zm00001d026118	plasma membrane	-	-	-	K14724	SLC9A8, NHE8; solute carrier family 9 (sodium/hydrogen exchanger), member 8	-	PF01026	TatD related DNase
	A0A1D6JE35	UDP-N-acetylglucosamine diphosphorylase 2 OS=Zea mays OX=4577 GN=100282551 PE=4 SV=1	1.701	Up	0.0273327	100282551	chloroplast	GO:0000003 reproduction; GO:0003006 developmental process involved in reproduction; GO:0006011 UDP-glucose metabolic process; GO:0006040 amino sugar metabolic process; GO:0006047 UDP-N-acetylglucosamine metabolic process; GO:0006048 UDP-N-acetylglucosamine biosynthetic process; GO:0006139 nucleobase-containing compound metabolic process; GO:0006725 cellular aromatic compound metabolic process; GO…	GO:0005622 intracellular; GO:0005623 cell; GO:0005737 cytoplasm; GO:0005829 cytosol; GO:0005886 plasma membrane; GO:0016020 membrane; GO:0044424 intracellular part; GO:0044444 cytoplasmic part; GO:0044464 cell part; GO:0071944 cell periphery;	GO:0003824 catalytic activity; GO:0003977 UDP-N-acetylglucosamine diphosphorylase activity; GO:0003983 UTP:glucose-1-phosphate uridylyltransferase activity; GO:0016740 transferase activity; GO:0016772 transferase activity, transferring phosphorus-containing groups; GO:0016779 nucleotidyltransferase activity; GO:0051748 UTP-monosaccharide-1-phosphate uridylyltransferase activity; GO:0052630 UDP-N-…	K00972	UAP1; UDP-N-acetylglucosamine/UDP-N-acetylgalactosamine diphosphorylase [EC:2.7.7.23 2.7.7.83]	zma00520 Amino sugar and nucleotide sugar metabolism - Zea mays (maize); zma01100 Metabolic pathways - Zea mays (maize);	-	-
	A0A1D6JEX0	Polyadenylate-binding protein RBP45C OS=Zea mays OX=4577 GN=ZEAMMB73_Zm00001d026346 PE=4 SV=1	1.166	Up	0.0210222	Zm00001d026346	nucleus	GO:0000302 response to reactive oxygen species; GO:0001101 response to acid chemical; GO:0006950 response to stress; GO:0006979 response to oxidative stress; GO:0009719 response to endogenous stimulus; GO:0009725 response to hormone; GO:0009735 response to cytokinin; GO:0010033 response to organic substance; GO:0010035 response to inorganic substance; GO:0010193 response to ozone; GO:0042221 resp…	GO:0005622 intracellular; GO:0005623 cell; GO:0005634 nucleus; GO:0005737 cytoplasm; GO:0005829 cytosol; GO:0043226 organelle; GO:0043227 membrane-bounded organelle; GO:0043229 intracellular organelle; GO:0043231 intracellular membrane-bounded organelle; GO:0044424 intracellular part; GO:0044444 cytoplasmic part; GO:0044464 cell part;	GO:0003676 nucleic acid binding; GO:0003723 RNA binding; GO:0003727 single-stranded RNA binding; GO:0003729 mRNA binding; GO:0005488 binding; GO:0008143 poly(A) binding; GO:0070717 poly-purine tract binding; GO:0097159 organic cyclic compound binding; GO:1901363 heterocyclic compound binding;	-	-	-	PF00076	RNA recognition motif. (a.k.a. RRM, RBD, or RNP domain)
	A0A1D6JH82	Putative plastid-lipid-associated protein 13 chloroplastic OS=Zea mays OX=4577 GN=100304297 PE=4 SV=1	-1.165	Down	0.0132894	100304297	chloroplast	-	-	-	-	-	-	-	-
	A0A1D6JHK7	Methylthioribose kinase OS=Zea mays OX=4577 GN=ZEAMMB73_Zm00001d026573 PE=3 SV=1	-1.022	Down	0.000479902	Zm00001d026573	cytoplasm	GO:0000096 sulfur amino acid metabolic process; GO:0000097 sulfur amino acid biosynthetic process; GO:0000302 response to reactive oxygen species; GO:0006082 organic acid metabolic process; GO:0006520 cellular amino acid metabolic process; GO:0006555 methionine metabolic process; GO:0006790 sulfur compound metabolic process; GO:0006793 phosphorus metabolic process; GO:0006796 phosphate-containing…	GO:0005622 intracellular; GO:0005623 cell; GO:0005737 cytoplasm; GO:0005829 cytosol; GO:0044424 intracellular part; GO:0044444 cytoplasmic part; GO:0044464 cell part;	GO:0003824 catalytic activity; GO:0005488 binding; GO:0005515 protein binding; GO:0016301 kinase activity; GO:0016740 transferase activity; GO:0016772 transferase activity, transferring phosphorus-containing groups; GO:0016773 phosphotransferase activity, alcohol group as acceptor; GO:0042802 identical protein binding; GO:0046522 S-methyl-5-thioribose kinase activity;	K00899	mtnK; 5-methylthioribose kinase [EC:2.7.1.100]	zma00270 Cysteine and methionine metabolism - Zea mays (maize); zma01100 Metabolic pathways - Zea mays (maize);	-	-
	A0A1D6JI62	Stem-specific protein TSJT1 OS=Zea mays OX=4577 GN=ZEAMMB73_Zm00001d026632 PE=4 SV=1	-1.1	Down	0.0488508	Zm00001d026632	chloroplast	-	-	-	-	-	-	PF12481	Aluminium induced protein
	A0A1D6JJ55	ABC transporter G family member 5 OS=Zea mays OX=4577 GN=100282890 PE=4 SV=1	-1.056	Down	0.0116421	100282890	chloroplast	-	GO:0005622 intracellular; GO:0005623 cell; GO:0005737 cytoplasm; GO:0005794 Golgi apparatus; GO:0005886 plasma membrane; GO:0012505 endomembrane system; GO:0016020 membrane; GO:0043226 organelle; GO:0043227 membrane-bounded organelle; GO:0043229 intracellular organelle; GO:0043231 intracellular membrane-bounded organelle; GO:0044424 intracellular part; GO:0044444 cytoplasmic part; GO:0044464 cell…	-	K07910	RAB18; Ras-related protein Rab-18	-	PF00071	Ras family
	A0A1D6JL89	Early nodulin-like protein 8 OS=Zea mays OX=4577 GN=100284135 PE=4 SV=1	-1.108	Down	0.00313621	100284135	chloroplast	-	-	-	-	-	-	PF02298	Plastocyanin-like domain
	A0A1D6JNB8	Tetratricopeptide repeat (TPR)-like superfamily protein OS=Zea mays OX=4577 GN=ZEAMMB73_Zm00001d027613 PE=4 SV=1	-1.391	Down	0.00182823	Zm00001d027613	chloroplast	-	-	-	-	-	-	-	-
	A0A1D6JND3	Multidrug resistance-associated protein 4 OS=Zea mays OX=4577 GN=ZEAMMB73_Zm00001d027625 PE=4 SV=1	1.131	Up	0.0173131	Zm00001d027625	chloroplast	GO:0001101 response to acid chemical; GO:0006810 transport; GO:0006873 cellular ion homeostasis; GO:0006875 cellular metal ion homeostasis; GO:0006950 response to stress; GO:0006970 response to osmotic stress; GO:0007154 cell communication; GO:0007165 signal transduction; GO:0009628 response to abiotic stimulus; GO:0009651 response to salt stress; GO:0009719 response to endogenous stimulus; GO:00…	GO:0000325 plant-type vacuole; GO:0005622 intracellular; GO:0005623 cell; GO:0005737 cytoplasm; GO:0005773 vacuole; GO:0005774 vacuolar membrane; GO:0016020 membrane; GO:0031090 organelle membrane; GO:0043226 organelle; GO:0043227 membrane-bounded organelle; GO:0043229 intracellular organelle; GO:0043231 intracellular membrane-bounded organelle; GO:0044422 organelle part; GO:0044424 intracellular…	GO:0003824 catalytic activity; GO:0004888 transmembrane signaling receptor activity; GO:0005215 transporter activity; GO:0008281 sulfonylurea receptor activity; GO:0015399 primary active transmembrane transporter activity; GO:0015405 P-P-bond-hydrolysis-driven transmembrane transporter activity; GO:0016462 pyrophosphatase activity; GO:0016787 hydrolase activity; GO:0016817 hydrolase activity, act…	-	-	-	PF00005	ABC transporter
	A0A1D6JP57	Rab28 protein OS=Zea mays OX=4577 GN=103631743 PE=4 SV=1	-1.913	Down	0.000593763	103631743	cytoplasm	GO:0006873 cellular ion homeostasis; GO:0007275 multicellular organism development; GO:0009791 post-embryonic development; GO:0009845 seed germination; GO:0009987 cellular process; GO:0010035 response to inorganic substance; GO:0010038 response to metal ion; GO:0010226 response to lithium ion; GO:0019725 cellular homeostasis; GO:0032501 multicellular organismal process; GO:0032502 developmental p…	GO:0005622 intracellular; GO:0005623 cell; GO:0005634 nucleus; GO:0005730 nucleolus; GO:0005737 cytoplasm; GO:0005829 cytosol; GO:0031974 membrane-enclosed lumen; GO:0031981 nuclear lumen; GO:0043226 organelle; GO:0043227 membrane-bounded organelle; GO:0043228 non-membrane-bounded organelle; GO:0043229 intracellular organelle; GO:0043231 intracellular membrane-bounded organelle; GO:0043232 intrac…	-	-	-	-	-	-
	A0A1D6JPS2	Beta-galactosidase OS=Zea mays OX=4577 GN=ZEAMMB73_Zm00001d027803 PE=3 SV=1	1.418	Up	0.00359743	Zm00001d027803	plasma membrane	-	GO:0005618 cell wall; GO:0005622 intracellular; GO:0005623 cell; GO:0005737 cytoplasm; GO:0005773 vacuole; GO:0009505 plant-type cell wall; GO:0030312 external encapsulating structure; GO:0043226 organelle; GO:0043227 membrane-bounded organelle; GO:0043229 intracellular organelle; GO:0043231 intracellular membrane-bounded organelle; GO:0044424 intracellular part; GO:0044444 cytoplasmic part; GO:0…	GO:0003824 catalytic activity; GO:0004553 hydrolase activity, hydrolyzing O-glycosyl compounds; GO:0004565 beta-galactosidase activity; GO:0015925 galactosidase activity; GO:0016787 hydrolase activity; GO:0016798 hydrolase activity, acting on glycosyl bonds;	-	-	-	PF01301; PF02140	Glycosyl hydrolases family 35; Galactose binding lectin domain
	A0A1D6JQ00	Embryonic protein DC-8 OS=Zea mays OX=4577 GN=ZEAMMB73_Zm00001d027832 PE=4 SV=1	-1.846	Down	0.00027875	Zm00001d027832	chloroplast	-	-	-	-	-	-	-	-
	A0A1D6JQR0	15-cis-phytoene desaturase chloroplastic/chromoplastic OS=Zea mays OX=4577 GN=100274071 PE=4 SV=1	1.124	Up	0.0185896	100274071	nucleus	GO:0006629 lipid metabolic process; GO:0006720 isoprenoid metabolic process; GO:0006721 terpenoid metabolic process; GO:0008152 metabolic process; GO:0008299 isoprenoid biosynthetic process; GO:0008610 lipid biosynthetic process; GO:0009058 biosynthetic process; GO:0009987 cellular process; GO:0016108 tetraterpenoid metabolic process; GO:0016109 tetraterpenoid biosynthetic process; GO:0016114 ter…	GO:0005622 intracellular; GO:0005623 cell; GO:0005737 cytoplasm; GO:0009507 chloroplast; GO:0009526 plastid envelope; GO:0009534 chloroplast thylakoid; GO:0009536 plastid; GO:0009579 thylakoid; GO:0009941 chloroplast envelope; GO:0031967 organelle envelope; GO:0031975 envelope; GO:0031976 plastid thylakoid; GO:0031984 organelle subcompartment; GO:0043226 organelle; GO:0043227 membrane-bounded org…	GO:0003824 catalytic activity; GO:0016166 phytoene dehydrogenase activity; GO:0016491 oxidoreductase activity; GO:0016627 oxidoreductase activity, acting on the CH-CH group of donors;	K02293	PDS, crtP; 15-cis-phytoene desaturase [EC:1.3.5.5]	zma00906 Carotenoid biosynthesis - Zea mays (maize); zma01100 Metabolic pathways - Zea mays (maize); zma01110 Biosynthesis of secondary metabolites - Zea mays (maize);	PF01593	Flavin containing amine oxidoreductase
	A0A1D6JRK1	Mannose-1-phosphate guanylyltransferase 1 OS=Zea mays OX=4577 GN=100192721 PE=4 SV=1	1.633	Up	8.49011e-05	100192721	chloroplast	GO:0006139 nucleobase-containing compound metabolic process; GO:0006725 cellular aromatic compound metabolic process; GO:0006807 nitrogen compound metabolic process; GO:0008152 metabolic process; GO:0009058 biosynthetic process; GO:0009225 nucleotide-sugar metabolic process; GO:0009226 nucleotide-sugar biosynthetic process; GO:0009298 GDP-mannose biosynthetic process; GO:0009987 cellular process;…	-	GO:0003824 catalytic activity; GO:0004475 mannose-1-phosphate guanylyltransferase activity; GO:0008905 mannose-phosphate guanylyltransferase activity; GO:0016740 transferase activity; GO:0016772 transferase activity, transferring phosphorus-containing groups; GO:0016779 nucleotidyltransferase activity; GO:0070568 guanylyltransferase activity;	K00966	GMPP; mannose-1-phosphate guanylyltransferase [EC:2.7.7.13]	zma00051 Fructose and mannose metabolism - Zea mays (maize); zma00520 Amino sugar and nucleotide sugar metabolism - Zea mays (maize); zma01100 Metabolic pathways - Zea mays (maize); zma01110 Biosynthesis of secondary metabolites - Zea mays (maize);	-	-
	A0A1D6JW43	Calcium-binding EF-hand family protein OS=Zea mays OX=4577 GN=ZEAMMB73_Zm00001d028428 PE=4 SV=1	-1.547	Down	0.0468451	Zm00001d028428	mitochondria	-	-	-	K17338	REEP1_2_3_4; receptor expression-enhancing protein 1/2/3/4	-	-	-
	A0A1D6JXR4	AT-hook motif nuclear-localized protein OS=Zea mays OX=4577 GN=ZEAMMB73_Zm00001d028577 PE=4 SV=1	-1.031	Down	0.0267641	Zm00001d028577	nucleus	-	-	-	-	-	-	PF03479	Domain of unknown function (DUF296)
	A0A1D6JY70	Heat shock cognate 70 kDa protein 2 OS=Zea mays OX=4577 GN=100281806 PE=4 SV=1	-1.212	Down	0.025555	100281806	cytoplasm	-	-	-	K03283	HSPA1s; heat shock 70kDa protein 1/2/6/8	zma03040 Spliceosome - Zea mays (maize); zma04141 Protein processing in endoplasmic reticulum - Zea mays (maize); zma04144 Endocytosis - Zea mays (maize);	-	-
	A0A1D6JYD4	Arginine biosynthesis bifunctional protein ArgJ, chloroplastic OS=Zea mays OX=4577 GN=100383335 PE=3 SV=1	-1.109	Down	0.0425276	100383335	chloroplast	GO:0006082 organic acid metabolic process; GO:0006520 cellular amino acid metabolic process; GO:0006525 arginine metabolic process; GO:0006526 arginine biosynthetic process; GO:0006591 ornithine metabolic process; GO:0006592 ornithine biosynthetic process; GO:0006807 nitrogen compound metabolic process; GO:0008152 metabolic process; GO:0008652 cellular amino acid biosynthetic process; GO:0009058 …	GO:0005622 intracellular; GO:0005623 cell; GO:0005737 cytoplasm; GO:0009507 chloroplast; GO:0009532 plastid stroma; GO:0009536 plastid; GO:0009570 chloroplast stroma; GO:0043226 organelle; GO:0043227 membrane-bounded organelle; GO:0043229 intracellular organelle; GO:0043231 intracellular membrane-bounded organelle; GO:0044422 organelle part; GO:0044424 intracellular part; GO:0044434 chloroplast p…	GO:0003824 catalytic activity; GO:0004042 acetyl-CoA:L-glutamate N-acetyltransferase activity; GO:0004358 glutamate N-acetyltransferase activity; GO:0008080 N-acetyltransferase activity; GO:0016407 acetyltransferase activity; GO:0016410 N-acyltransferase activity; GO:0016740 transferase activity; GO:0016746 transferase activity, transferring acyl groups; GO:0016747 transferase activity, transferr…	K00620	argJ; glutamate N-acetyltransferase / amino-acid N-acetyltransferase [EC:2.3.1.35 2.3.1.1]	zma00220 Arginine biosynthesis - Zea mays (maize); zma01100 Metabolic pathways - Zea mays (maize); zma01110 Biosynthesis of secondary metabolites - Zea mays (maize); zma01210 2-Oxocarboxylic acid metabolism - Zea mays (maize); zma01230 Biosynthesis of amino acids - Zea mays (maize);	-	-
	A0A1D6JYW7	Ascorbate peroxidase homolog3 OS=Zea mays OX=4577 GN=100285887 PE=3 SV=1	1.343	Up	0.0186689	100285887	cytoplasm,plasma membrane	GO:0000302 response to reactive oxygen species; GO:0006950 response to stress; GO:0006979 response to oxidative stress; GO:0008152 metabolic process; GO:0009056 catabolic process; GO:0009636 response to toxic substance; GO:0009987 cellular process; GO:0016999 antibiotic metabolic process; GO:0017001 antibiotic catabolic process; GO:0017144 drug metabolic process; GO:0033554 cellular response to s…	GO:0005622 intracellular; GO:0005623 cell; GO:0005737 cytoplasm; GO:0009507 chloroplast; GO:0009536 plastid; GO:0043226 organelle; GO:0043227 membrane-bounded organelle; GO:0043229 intracellular organelle; GO:0043231 intracellular membrane-bounded organelle; GO:0044424 intracellular part; GO:0044444 cytoplasmic part; GO:0044464 cell part;	GO:0003824 catalytic activity; GO:0004130 cytochrome-c peroxidase activity; GO:0004601 peroxidase activity; GO:0016209 antioxidant activity; GO:0016491 oxidoreductase activity; GO:0016684 oxidoreductase activity, acting on peroxide as acceptor; GO:0016688 L-ascorbate peroxidase activity;	-	-	-	PF00141	Peroxidase
	A0A1D6JZG7	6-phosphofructo-2-kinase/fructose-26-bisphosphatase OS=Zea mays OX=4577 GN=103634503 PE=4 SV=1	1.498	Up	0.00154483	103634503	chloroplast	-	-	-	-	-	-	PF01591; PF00300	6-phosphofructo-2-kinase; Histidine phosphatase superfamily (branch 1)
	A0A1D6JZU3	Pathogenesis-related protein 10 OS=Zea mays OX=4577 GN=103634525 PE=3 SV=1	-1.024	Down	0.0010001	103634525	cytoplasm	-	-	-	-	-	-	PF00407	Pathogenesis-related protein Bet v I family
	A0A1D6K0Y5	Alkaline/neutral invertase A mitochondrial OS=Zea mays OX=4577 GN=103634581 PE=4 SV=1	-1.519	Down	0.00609838	103634581	cytoplasm	GO:0000302 response to reactive oxygen species; GO:0005975 carbohydrate metabolic process; GO:0005984 disaccharide metabolic process; GO:0005985 sucrose metabolic process; GO:0005987 sucrose catabolic process; GO:0006950 response to stress; GO:0006979 response to oxidative stress; GO:0007275 multicellular organism development; GO:0007623 circadian rhythm; GO:0008152 metabolic process; GO:0009056 …	GO:0005622 intracellular; GO:0005623 cell; GO:0005737 cytoplasm; GO:0005739 mitochondrion; GO:0043226 organelle; GO:0043227 membrane-bounded organelle; GO:0043229 intracellular organelle; GO:0043231 intracellular membrane-bounded organelle; GO:0044424 intracellular part; GO:0044444 cytoplasmic part; GO:0044464 cell part;	GO:0003824 catalytic activity; GO:0004553 hydrolase activity, hydrolyzing O-glycosyl compounds; GO:0004564 beta-fructofuranosidase activity; GO:0004575 sucrose alpha-glucosidase activity; GO:0015926 glucosidase activity; GO:0016787 hydrolase activity; GO:0016798 hydrolase activity, acting on glycosyl bonds; GO:0090599 alpha-glucosidase activity;	-	-	-	PF12899	Alkaline and neutral invertase
	A0A1D6K1B9	Hydroxyproline-rich glycoprotein family protein OS=Zea mays OX=4577 GN=ZEAMMB73_Zm00001d028998 PE=4 SV=1	-1.383	Down	0.000209219	Zm00001d028998	cytoplasm	-	-	-	-	-	-	-	-
	A0A1D6K1T6	23-bisphosphoglycerate-independent phosphoglycerate mutase 1 OS=Zea mays OX=4577 GN=103634611 PE=4 SV=1	-1.544	Down	0.000553751	103634611	cytoplasm	GO:0006950 response to stress; GO:0007275 multicellular organism development; GO:0009266 response to temperature stimulus; GO:0009409 response to cold; GO:0009555 pollen development; GO:0009628 response to abiotic stimulus; GO:0009987 cellular process; GO:0010035 response to inorganic substance; GO:0010038 response to metal ion; GO:0010118 stomatal movement; GO:0032501 multicellular organismal pr…	GO:0005576 extracellular region; GO:0005622 intracellular; GO:0005623 cell; GO:0005737 cytoplasm; GO:0005739 mitochondrion; GO:0005740 mitochondrial envelope; GO:0005829 cytosol; GO:0005886 plasma membrane; GO:0005911 cell-cell junction; GO:0009506 plasmodesma; GO:0009507 chloroplast; GO:0009536 plastid; GO:0016020 membrane; GO:0030054 cell junction; GO:0031967 organelle envelope; GO:0031975 enve…	GO:0003824 catalytic activity; GO:0004619 phosphoglycerate mutase activity; GO:0016853 isomerase activity; GO:0016866 intramolecular transferase activity; GO:0016868 intramolecular transferase activity, phosphotransferases; GO:0046537 2,3-bisphosphoglycerate-independent phosphoglycerate mutase activity;	K15633	gpmI; 2,3-bisphosphoglycerate-independent phosphoglycerate mutase [EC:5.4.2.12]	zma00010 Glycolysis / Gluconeogenesis - Zea mays (maize); zma00260 Glycine, serine and threonine metabolism - Zea mays (maize); zma01100 Metabolic pathways - Zea mays (maize); zma01110 Biosynthesis of secondary metabolites - Zea mays (maize); zma01200 Carbon metabolism - Zea mays (maize); zma01230 Biosynthesis of amino acids - Zea mays (maize);	PF06415	BPG-independent PGAM N-terminus (iPGM_N)
	A0A1D6K2M0	4-alpha-glucanotransferase DPE2 OS=Zea mays OX=4577 GN=ZEAMMB73_Zm00001d029103 PE=4 SV=1	-1.261	Down	0.0397488	Zm00001d029103	chloroplast	GO:0000023 maltose metabolic process; GO:0000025 maltose catabolic process; GO:0000272 polysaccharide catabolic process; GO:0005975 carbohydrate metabolic process; GO:0005976 polysaccharide metabolic process; GO:0005977 glycogen metabolic process; GO:0005982 starch metabolic process; GO:0005983 starch catabolic process; GO:0005984 disaccharide metabolic process; GO:0006073 cellular glucan metabol…	GO:0005622 intracellular; GO:0005623 cell; GO:0005737 cytoplasm; GO:0005829 cytosol; GO:0044424 intracellular part; GO:0044444 cytoplasmic part; GO:0044464 cell part;	GO:0001871 pattern binding; GO:0003824 catalytic activity; GO:0004133 glycogen debranching enzyme activity; GO:0004134 4-alpha-glucanotransferase activity; GO:0005488 binding; GO:0010297 heteropolysaccharide binding; GO:0016740 transferase activity; GO:0016757 transferase activity, transferring glycosyl groups; GO:0016758 transferase activity, transferring hexosyl groups; GO:0030246 carbohydrate …	K00705	malQ; 4-alpha-glucanotransferase [EC:2.4.1.25]	zma00500 Starch and sucrose metabolism - Zea mays (maize); zma01100 Metabolic pathways - Zea mays (maize); zma01110 Biosynthesis of secondary metabolites - Zea mays (maize);	PF02446	4-alpha-glucanotransferase
	A0A1D6K338	UDP-glucose 4-epimerase 4 OS=Zea mays OX=4577 GN=542127 PE=4 SV=1	-1.107	Down	0.0419293	542127	mitochondria	-	-	-	-	-	-	-	-
	A0A1D6K417	Peptidylprolyl isomerase OS=Zea mays OX=4577 GN=103635345 PE=4 SV=1	-1.035	Down	0.046174	103635345	cytoplasm	GO:0000003 reproduction; GO:0000038 very long-chain fatty acid metabolic process; GO:0000413 protein peptidyl-prolyl isomerization; GO:0000902 cell morphogenesis; GO:0003006 developmental process involved in reproduction; GO:0006082 organic acid metabolic process; GO:0006457 protein folding; GO:0006464 cellular protein modification process; GO:0006629 lipid metabolic process; GO:0006631 fatty aci…	GO:0005622 intracellular; GO:0005623 cell; GO:0005634 nucleus; GO:0005737 cytoplasm; GO:0005783 endoplasmic reticulum; GO:0005829 cytosol; GO:0012505 endomembrane system; GO:0043226 organelle; GO:0043227 membrane-bounded organelle; GO:0043229 intracellular organelle; GO:0043231 intracellular membrane-bounded organelle; GO:0044424 intracellular part; GO:0044444 cytoplasmic part; GO:0044464 cell pa…	GO:0003755 peptidyl-prolyl cis-trans isomerase activity; GO:0003824 catalytic activity; GO:0005488 binding; GO:0005527 macrolide binding; GO:0005528 FK506 binding; GO:0008144 drug binding; GO:0016853 isomerase activity; GO:0016859 cis-trans isomerase activity; GO:0097159 organic cyclic compound binding; GO:1901363 heterocyclic compound binding;	-	-	-	PF00254; PF01470	FKBP-type peptidyl-prolyl cis-trans isomerase; Pyroglutamyl peptidase
	A0A1D6K4K7	SAP domain-containing protein OS=Zea mays OX=4577 GN=103635858 PE=4 SV=1	-1.085	Down	0.00809571	103635858	nucleus	GO:0002262 myeloid cell homeostasis; GO:0002376 immune system process; GO:0002520 immune system development; GO:0002682 regulation of immune system process; GO:0002684 positive regulation of immune system process; GO:0002761 regulation of myeloid leukocyte differentiation; GO:0002763 positive regulation of myeloid leukocyte differentiation; GO:0006323 DNA packaging; GO:0006915 apoptotic process; …	GO:0005622 intracellular; GO:0005623 cell; GO:0005634 nucleus; GO:0005654 nucleoplasm; GO:0005730 nucleolus; GO:0005737 cytoplasm; GO:0005829 cytosol; GO:0005886 plasma membrane; GO:0016020 membrane; GO:0016604 nuclear body; GO:0016607 nuclear speck; GO:0031974 membrane-enclosed lumen; GO:0031981 nuclear lumen; GO:0032991 macromolecular complex; GO:0043226 organelle; GO:0043227 membrane-bounded o…	-	K12875	ACIN1, ACINUS; apoptotic chromatin condensation inducer in the nucleus	zma03013 RNA transport - Zea mays (maize); zma03015 mRNA surveillance pathway - Zea mays (maize); zma03040 Spliceosome - Zea mays (maize);	-	-
	A0A1D6K4U4	Metacaspase-3 OS=Zea mays OX=4577 GN=100284981 PE=4 SV=1	2.802	Up	0.00950979	100284981	chloroplast	GO:0006508 proteolysis; GO:0006807 nitrogen compound metabolic process; GO:0008152 metabolic process; GO:0010941 regulation of cell death; GO:0010942 positive regulation of cell death; GO:0019538 protein metabolic process; GO:0043067 regulation of programmed cell death; GO:0043068 positive regulation of programmed cell death; GO:0043170 macromolecule metabolic process; GO:0044238 primary metaboli…	-	GO:0003824 catalytic activity; GO:0004175 endopeptidase activity; GO:0004197 cysteine-type endopeptidase activity; GO:0008233 peptidase activity; GO:0008234 cysteine-type peptidase activity; GO:0016787 hydrolase activity; GO:0070011 peptidase activity, acting on L-amino acid peptides;	K22684	-	-	PF00656	Caspase domain
	A0A1D6K5B9	Sterol-4-alpha-carboxylate 3-dehydrogenase, decarboxylating OS=Zea mays OX=4577 GN=ZEAMMB73_Zm00001d029454 PE=4 SV=1	1.163	Up	0.0476967	Zm00001d029454	cytoplasm	GO:0008152 metabolic process; GO:0055114 oxidation-reduction process;	GO:0016020 membrane;	GO:0003824 catalytic activity; GO:0016491 oxidoreductase activity; GO:0016614 oxidoreductase activity, acting on CH-OH group of donors; GO:0016616 oxidoreductase activity, acting on the CH-OH group of donors, NAD or NADP as acceptor; GO:0047012 sterol-4-alpha-carboxylate 3-dehydrogenase (decarboxylating) activity;	K23558	zma00100 Steroid biosynthesis - Zea mays (maize); zma01100 Metabolic pathways - Zea mays (maize); zma01110 Biosynthesis of secondary metabolites - Zea mays (maize);	-	-	-
	A0A1D6K6E4	Iron-sulfur cluster assembly protein 1 OS=Zea mays OX=4577 GN=ZEAMMB73_Zm00001d029638 PE=4 SV=1	-1.779	Down	0.000694242	Zm00001d029638	cytoplasm	-	-	-	K22068	ISCU; iron-sulfur cluster assembly enzyme ISCU, mitochondrial	-	-	-
	A0A1D6K809	Plant/K24M7-17 protein OS=Zea mays OX=4577 GN=ZEAMMB73_Zm00001d029835 PE=4 SV=1	-1.238	Down	0.00439743	Zm00001d029835	chloroplast	-	-	-	-	-	-	-	-
	A0A1D6K8I6	ARF guanine-nucleotide exchange factor GNOM OS=Zea mays OX=4577 GN=103637660 PE=4 SV=1	1.518	Up	0.00031684	103637660	chloroplast	-	-	-	K18443	GBF1; golgi-specific brefeldin A-resistance guanine nucleotide exchange factor 1	zma04144 Endocytosis - Zea mays (maize);	PF12783; PF01369	Guanine nucleotide exchange factor in Golgi transport N-terminal; Sec7 domain
	A0A1D6K900	PREDICTED: NADH dehydrogenase [ubiquinone] 1 alpha subcomplex assembly factor 3 [Oryza sativa Japonica Group](predicted) OS=Zea mays OX=4577 GN=ZEAMMB73_Zm00001d030019 PE=4 SV=1	-1.003	Down	0.00265035	Zm00001d030019	chloroplast	-	-	-	K09008	NDUFAF3; NADH dehydrogenase [ubiquinone] 1 alpha subcomplex assembly factor 3	-	PF04430	Protein of unknown function (DUF498/DUF598)
	A0A1D6K977	ADP-ribosylation factor GTPase-activating protein AGD10 OS=Zea mays OX=4577 GN=103637695 PE=4 SV=1	1.583	Up	0.000735016	103637695	nucleus	GO:0000003 reproduction; GO:0001101 response to acid chemical; GO:0003006 developmental process involved in reproduction; GO:0007275 multicellular organism development; GO:0009555 pollen development; GO:0009719 response to endogenous stimulus; GO:0009725 response to hormone; GO:0009737 response to abscisic acid; GO:0009790 embryo development; GO:0009791 post-embryonic development; GO:0009793 embr…	GO:0005622 intracellular; GO:0005623 cell; GO:0005737 cytoplasm; GO:0005829 cytosol; GO:0044424 intracellular part; GO:0044444 cytoplasmic part; GO:0044464 cell part;	-	K12493	ARFGAP2_3; ADP-ribosylation factor GTPase-activating protein 2/3	zma04144 Endocytosis - Zea mays (maize);	-	-
	A0A1D6KBR5	Alpha-mannosidase OS=Zea mays OX=4577 GN=103638195 PE=3 SV=1	-1.361	Down	0.00946877	103638195	vacuolar membrane	GO:0005975 carbohydrate metabolic process; GO:0005996 monosaccharide metabolic process; GO:0006013 mannose metabolic process; GO:0006464 cellular protein modification process; GO:0006517 protein deglycosylation; GO:0006807 nitrogen compound metabolic process; GO:0008152 metabolic process; GO:0009100 glycoprotein metabolic process; GO:0009987 cellular process; GO:0019318 hexose metabolic process; …	GO:0000323 lytic vacuole; GO:0005622 intracellular; GO:0005623 cell; GO:0005737 cytoplasm; GO:0005764 lysosome; GO:0005773 vacuole; GO:0043226 organelle; GO:0043227 membrane-bounded organelle; GO:0043229 intracellular organelle; GO:0043231 intracellular membrane-bounded organelle; GO:0044424 intracellular part; GO:0044444 cytoplasmic part; GO:0044464 cell part;	GO:0003824 catalytic activity; GO:0004553 hydrolase activity, hydrolyzing O-glycosyl compounds; GO:0004559 alpha-mannosidase activity; GO:0015923 mannosidase activity; GO:0016787 hydrolase activity; GO:0016798 hydrolase activity, acting on glycosyl bonds;	K01191	MAN2C1; alpha-mannosidase [EC:3.2.1.24]	zma00511 Other glycan degradation - Zea mays (maize);	PF01074; PF09261; PF07748	Glycosyl hydrolases family 38 N-terminal domain; Alpha mannosidase, middle domain; Glycosyl hydrolases family 38 C-terminal domain
	A0A1D6KC46	Hsp20/alpha crystallin family protein OS=Zea mays OX=4577 GN=ZEAMMB73_Zm00001d030346 PE=3 SV=1	1.117	Up	0.00104414	Zm00001d030346	chloroplast	-	-	-	-	-	-	-	-
	A0A1D6KCI8	Alpha-L-fucosidase 2 OS=Zea mays OX=4577 GN=ZEAMMB73_Zm00001d030471 PE=4 SV=1	-1.098	Down	0.0242894	Zm00001d030471	cytoplasm	-	GO:0005576 extracellular region; GO:0048046 apoplast;	GO:0003824 catalytic activity; GO:0004553 hydrolase activity, hydrolyzing O-glycosyl compounds; GO:0004560 alpha-L-fucosidase activity; GO:0015928 fucosidase activity; GO:0016787 hydrolase activity; GO:0016798 hydrolase activity, acting on glycosyl bonds; GO:0047513 1,2-alpha-L-fucosidase activity;	K15923	AXY8, FUC95A, afcA; alpha-L-fucosidase 2 [EC:3.2.1.51]	zma00511 Other glycan degradation - Zea mays (maize);	-	-
	A0A1D6KES9	Putative L-gulonolactone oxidase 6 OS=Zea mays OX=4577 GN=103640501 PE=4 SV=1	1.847	Up	0.0227746	103640501	extracellular	GO:0005975 carbohydrate metabolic process; GO:0005996 monosaccharide metabolic process; GO:0006082 organic acid metabolic process; GO:0006732 coenzyme metabolic process; GO:0006766 vitamin metabolic process; GO:0006767 water-soluble vitamin metabolic process; GO:0008152 metabolic process; GO:0009058 biosynthetic process; GO:0009108 coenzyme biosynthetic process; GO:0009110 vitamin biosynthetic pr…	GO:0005618 cell wall; GO:0005623 cell; GO:0030312 external encapsulating structure; GO:0044464 cell part; GO:0071944 cell periphery;	GO:0000166 nucleotide binding; GO:0003824 catalytic activity; GO:0005488 binding; GO:0016491 oxidoreductase activity; GO:0016614 oxidoreductase activity, acting on CH-OH group of donors; GO:0016899 oxidoreductase activity, acting on the CH-OH group of donors, oxygen as acceptor; GO:0036094 small molecule binding; GO:0043167 ion binding; GO:0043168 anion binding; GO:0048037 cofactor binding; GO:00…	K00103	GULO; L-gulonolactone oxidase [EC:1.1.3.8]	zma00053 Ascorbate and aldarate metabolism - Zea mays (maize); zma01100 Metabolic pathways - Zea mays (maize);	PF01565	FAD binding domain
	A0A1D6KFW8	Methylcrotonoyl-CoA carboxylase subunit alpha OS=Zea mays OX=4577 GN=100280665 PE=4 SV=1	-1.305	Down	0.0129348	100280665	mitochondria	GO:0006082 organic acid metabolic process; GO:0006520 cellular amino acid metabolic process; GO:0006551 leucine metabolic process; GO:0006552 leucine catabolic process; GO:0006807 nitrogen compound metabolic process; GO:0008152 metabolic process; GO:0009056 catabolic process; GO:0009063 cellular amino acid catabolic process; GO:0009081 branched-chain amino acid metabolic process; GO:0009083 branc…	GO:0005622 intracellular; GO:0005623 cell; GO:0005737 cytoplasm; GO:0005739 mitochondrion; GO:0005759 mitochondrial matrix; GO:0005829 cytosol; GO:0005840 ribosome; GO:0009507 chloroplast; GO:0009536 plastid; GO:0022626 cytosolic ribosome; GO:0031974 membrane-enclosed lumen; GO:0032991 macromolecular complex; GO:0043226 organelle; GO:0043227 membrane-bounded organelle; GO:0043228 non-membrane-bou…	GO:0003824 catalytic activity; GO:0004485 methylcrotonoyl-CoA carboxylase activity; GO:0005488 binding; GO:0016421 CoA carboxylase activity; GO:0016874 ligase activity; GO:0016885 ligase activity, forming carbon-carbon bonds; GO:0043167 ion binding; GO:0043169 cation binding; GO:0046872 metal ion binding; GO:0046914 transition metal ion binding; GO:0050897 cobalt ion binding;	K01968	E6.4.1.4A; 3-methylcrotonyl-CoA carboxylase alpha subunit [EC:6.4.1.4]	zma00280 Valine, leucine and isoleucine degradation - Zea mays (maize); zma01100 Metabolic pathways - Zea mays (maize);	PF00289; PF02786; PF02785; PF00364	Carbamoyl-phosphate synthase L chain, N-terminal domain; Carbamoyl-phosphate synthase L chain, ATP binding domain; Biotin carboxylase C-terminal domain; Biotin-requiring enzyme
	A0A1D6KFX3	Methylcrotonoyl-CoA carboxylase subunit alpha OS=Zea mays OX=4577 GN=100280665 PE=4 SV=1	-1.382	Down	0.0202935	100280665	cytoplasm	GO:0006082 organic acid metabolic process; GO:0006520 cellular amino acid metabolic process; GO:0006551 leucine metabolic process; GO:0006552 leucine catabolic process; GO:0006807 nitrogen compound metabolic process; GO:0008152 metabolic process; GO:0009056 catabolic process; GO:0009063 cellular amino acid catabolic process; GO:0009081 branched-chain amino acid metabolic process; GO:0009083 branc…	GO:0005622 intracellular; GO:0005623 cell; GO:0005737 cytoplasm; GO:0005739 mitochondrion; GO:0005759 mitochondrial matrix; GO:0005829 cytosol; GO:0005840 ribosome; GO:0009507 chloroplast; GO:0009536 plastid; GO:0022626 cytosolic ribosome; GO:0031974 membrane-enclosed lumen; GO:0032991 macromolecular complex; GO:0043226 organelle; GO:0043227 membrane-bounded organelle; GO:0043228 non-membrane-bou…	GO:0003824 catalytic activity; GO:0004485 methylcrotonoyl-CoA carboxylase activity; GO:0005488 binding; GO:0016421 CoA carboxylase activity; GO:0016874 ligase activity; GO:0016885 ligase activity, forming carbon-carbon bonds; GO:0043167 ion binding; GO:0043169 cation binding; GO:0046872 metal ion binding; GO:0046914 transition metal ion binding; GO:0050897 cobalt ion binding;	K01968	E6.4.1.4A; 3-methylcrotonyl-CoA carboxylase alpha subunit [EC:6.4.1.4]	zma00280 Valine, leucine and isoleucine degradation - Zea mays (maize); zma01100 Metabolic pathways - Zea mays (maize);	PF02786; PF02785; PF00364	Carbamoyl-phosphate synthase L chain, ATP binding domain; Biotin carboxylase C-terminal domain; Biotin-requiring enzyme
	A0A1D6KH07	PREDICTED: E3 ubiquitin-protein ligase Topors-like [Zea mays](predicted) OS=Zea mays OX=4577 GN=103641047 PE=4 SV=1	-2.835	Down	0.00247807	103641047	nucleus	-	-	-	-	-	-	-	-
	A0A1D6KHV6	Aldolase-type TIM barrel family protein OS=Zea mays OX=4577 GN=100191301 PE=4 SV=1	-1.118	Down	0.00496957	100191301	cytoplasm	-	-	-	-	-	-	PF03060	Nitronate monooxygenase
	A0A1D6KI83	COP9 signalosome complex subunit 6a OS=Zea mays OX=4577 GN=100284689 PE=4 SV=1	1.864	Up	0.000782369	100284689	chloroplast	GO:0000338 protein deneddylation; GO:0006464 cellular protein modification process; GO:0006508 proteolysis; GO:0006511 ubiquitin-dependent protein catabolic process; GO:0006807 nitrogen compound metabolic process; GO:0007275 multicellular organism development; GO:0008152 metabolic process; GO:0009056 catabolic process; GO:0009057 macromolecule catabolic process; GO:0009987 cellular process; GO:00…	GO:0005622 intracellular; GO:0005623 cell; GO:0005634 nucleus; GO:0043226 organelle; GO:0043227 membrane-bounded organelle; GO:0043229 intracellular organelle; GO:0043231 intracellular membrane-bounded organelle; GO:0044424 intracellular part; GO:0044464 cell part;	-	K12179	COPS6, CSN6; COP9 signalosome complex subunit 6	-	-	-
	A0A1D6KIW6	Lipoxygenase OS=Zea mays OX=4577 GN=103642039 PE=3 SV=1	-1.261	Down	0.024968	103642039	chloroplast	GO:0006950 response to stress; GO:0008152 metabolic process; GO:0009605 response to external stimulus; GO:0009607 response to biotic stimulus; GO:0009611 response to wounding; GO:0043207 response to external biotic stimulus; GO:0050896 response to stimulus; GO:0051704 multi-organism process; GO:0051707 response to other organism; GO:0055114 oxidation-reduction process;	-	GO:0003824 catalytic activity; GO:0016166 phytoene dehydrogenase activity; GO:0016491 oxidoreductase activity; GO:0016627 oxidoreductase activity, acting on the CH-CH group of donors;	K00454	LOX2S; lipoxygenase [EC:1.13.11.12]	zma00591 Linoleic acid metabolism - Zea mays (maize); zma00592 alpha-Linolenic acid metabolism - Zea mays (maize); zma01100 Metabolic pathways - Zea mays (maize); zma01110 Biosynthesis of secondary metabolites - Zea mays (maize);	PF00305	Lipoxygenase
	A0A1D6KL56	Glutamate decarboxylase OS=Zea mays OX=4577 GN=100284394 PE=3 SV=1	-1.494	Down	0.0157709	100284394	endoplasmic reticulum	-	-	-	-	-	-	PF00282	Pyridoxal-dependent decarboxylase conserved domain
	A0A1D6KPY3	Splicing factor PWI domain-containing protein / RNA recognition motif (RRM)-containing protein OS=Zea mays OX=4577 GN=103643327 PE=4 SV=1	-1.141	Down	0.0145097	103643327	chloroplast	GO:0000381 regulation of alternative mRNA splicing, via spliceosome; GO:0010468 regulation of gene expression; GO:0010941 regulation of cell death; GO:0019219 regulation of nucleobase-containing compound metabolic process; GO:0019222 regulation of metabolic process; GO:0031323 regulation of cellular metabolic process; GO:0042981 regulation of apoptotic process; GO:0043067 regulation of programmed…	GO:0005622 intracellular; GO:0005623 cell; GO:0005634 nucleus; GO:0005654 nucleoplasm; GO:0005681 spliceosomal complex; GO:0005737 cytoplasm; GO:0016604 nuclear body; GO:0016607 nuclear speck; GO:0031974 membrane-enclosed lumen; GO:0031981 nuclear lumen; GO:0032991 macromolecular complex; GO:0043226 organelle; GO:0043227 membrane-bounded organelle; GO:0043229 intracellular organelle; GO:0043231 i…	GO:0003676 nucleic acid binding; GO:0003723 RNA binding; GO:0003729 mRNA binding; GO:0005488 binding; GO:0097159 organic cyclic compound binding; GO:1901363 heterocyclic compound binding;	K12822	RBM25, S164; RNA-binding protein 25	zma03040 Spliceosome - Zea mays (maize);	PF00076	RNA recognition motif. (a.k.a. RRM, RBD, or RNP domain)
	A0A1D6KR83	PREDICTED: apomucin-like isoform X2 [Zea mays](predicted) OS=Zea mays OX=4577 GN=103643388 PE=4 SV=1	-1.709	Down	0.00150142	103643388	cytoplasm	GO:0000302 response to reactive oxygen species; GO:0001101 response to acid chemical; GO:0006950 response to stress; GO:0006970 response to osmotic stress; GO:0006972 hyperosmotic response; GO:0006979 response to oxidative stress; GO:0007154 cell communication; GO:0007165 signal transduction; GO:0007275 multicellular organism development; GO:0007568 aging; GO:0007623 circadian rhythm; GO:0009266 …	GO:0005622 intracellular; GO:0005623 cell; GO:0005737 cytoplasm; GO:0044424 intracellular part; GO:0044464 cell part;	-	-	-	-	-	-
	A0A1D6KS88	Alpha-galactosidase OS=Zea mays OX=4577 GN=ZEAMMB73_Zm00001d032605 PE=3 SV=1	1.566	Up	0.00291411	Zm00001d032605	nucleus	GO:0007275 multicellular organism development; GO:0009605 response to external stimulus; GO:0009607 response to biotic stimulus; GO:0009620 response to fungus; GO:0009653 anatomical structure morphogenesis; GO:0009909 regulation of flower development; GO:0009911 positive regulation of flower development; GO:0009965 leaf morphogenesis; GO:0010016 shoot system morphogenesis; GO:0032501 multicellula…	GO:0005576 extracellular region; GO:0005618 cell wall; GO:0005623 cell; GO:0009505 plant-type cell wall; GO:0030312 external encapsulating structure; GO:0044464 cell part; GO:0048046 apoplast; GO:0071944 cell periphery;	GO:0003824 catalytic activity; GO:0004553 hydrolase activity, hydrolyzing O-glycosyl compounds; GO:0004557 alpha-galactosidase activity; GO:0015925 galactosidase activity; GO:0016787 hydrolase activity; GO:0016798 hydrolase activity, acting on glycosyl bonds;	K07407	E3.2.1.22B, galA, rafA; alpha-galactosidase [EC:3.2.1.22]	zma00052 Galactose metabolism - Zea mays (maize); zma00561 Glycerolipid metabolism - Zea mays (maize); zma00600 Sphingolipid metabolism - Zea mays (maize); zma00603 Glycosphingolipid biosynthesis - globo and isoglobo series - Zea mays (maize); zma01100 Metabolic pathways - Zea mays (maize);	-	-
	A0A1D6KU69	Glutamate-ammonia ligase OS=Zea mays OX=4577 GN=ZEAMMB73_Zm00001d032815 PE=3 SV=1	-1.623	Down	0.000672142	Zm00001d032815	cytoplasm	GO:0000003 reproduction; GO:0000905 sporocarp development involved in asexual reproduction; GO:0001896 autolysis; GO:0003006 developmental process involved in reproduction; GO:0006725 cellular aromatic compound metabolic process; GO:0007275 multicellular organism development; GO:0008152 metabolic process; GO:0008219 cell death; GO:0009058 biosynthetic process; GO:0009403 toxin biosynthetic proces…	GO:0005622 intracellular; GO:0005623 cell; GO:0005737 cytoplasm; GO:0044424 intracellular part; GO:0044464 cell part;	-	-	-	-	PF00120	Glutamine synthetase, catalytic domain
	A0A1D6KWX0	Methyl binding domain115 OS=Zea mays OX=4577 GN=542208 PE=4 SV=1	-1.115	Down	0.00536307	542208	mitochondria	-	-	-	-	-	-	-	-
	A0A1D6KZ37	Tubulin beta-3 chain OS=Zea mays OX=4577 GN=ZEAMMB73_Zm00001d033457 PE=3 SV=1	1.249	Up	0.0404533	Zm00001d033457	nucleus	GO:0006996 organelle organization; GO:0007010 cytoskeleton organization; GO:0009987 cellular process; GO:0010035 response to inorganic substance; GO:0010038 response to metal ion; GO:0016043 cellular component organization; GO:0042221 response to chemical; GO:0046686 response to cadmium ion; GO:0050896 response to stimulus; GO:0071840 cellular component organization or biogenesis;	GO:0005576 extracellular region; GO:0005618 cell wall; GO:0005622 intracellular; GO:0005623 cell; GO:0005737 cytoplasm; GO:0005773 vacuole; GO:0005774 vacuolar membrane; GO:0005794 Golgi apparatus; GO:0005829 cytosol; GO:0005856 cytoskeleton; GO:0005886 plasma membrane; GO:0005911 cell-cell junction; GO:0009506 plasmodesma; GO:0009507 chloroplast; GO:0009532 plastid stroma; GO:0009536 plastid; GO…	GO:0003676 nucleic acid binding; GO:0003723 RNA binding; GO:0003729 mRNA binding; GO:0005198 structural molecule activity; GO:0005200 structural constituent of cytoskeleton; GO:0005488 binding; GO:0097159 organic cyclic compound binding; GO:1901363 heterocyclic compound binding;	K07375	TUBB; tubulin beta	zma04145 Phagosome - Zea mays (maize);	PF00091; PF03953	Tubulin/FtsZ family, GTPase domain; Tubulin C-terminal domain
	A0A1D6L046	Tetratricopeptide repeat (TPR)-like superfamily protein OS=Zea mays OX=4577 GN=ZEAMMB73_Zm00001d033558 PE=4 SV=1	-1.084	Down	0.00986035	Zm00001d033558	cytoplasm	-	-	-	-	-	-	-	-
	A0A1D6L0J1	Lipoxygenase OS=Zea mays OX=4577 GN=542495 PE=3 SV=1	-1.283	Down	0.00363342	542495	cytoplasm	-	-	-	K15718	LOX1_5; linoleate 9S-lipoxygenase [EC:1.13.11.58]	zma00591 Linoleic acid metabolism - Zea mays (maize);	PF01477; PF00305	PLAT/LH2 domain; Lipoxygenase
	A0A1D6L0J6	Lipoxygenase OS=Zea mays OX=4577 GN=542495 PE=4 SV=1	-1.42	Down	0.00373659	542495	cytoplasm	-	-	-	K15718	LOX1_5; linoleate 9S-lipoxygenase [EC:1.13.11.58]	zma00591 Linoleic acid metabolism - Zea mays (maize);	PF01477; PF00305	PLAT/LH2 domain; Lipoxygenase
	A0A1D6L0L2	Lipoxygenase OS=Zea mays OX=4577 GN=100037803 PE=3 SV=1	-1.401	Down	0.00279479	100037803	cytoplasm	GO:0006629 lipid metabolic process; GO:0007275 multicellular organism development; GO:0008152 metabolic process; GO:0009653 anatomical structure morphogenesis; GO:0009791 post-embryonic development; GO:0009987 cellular process; GO:0010015 root morphogenesis; GO:0010101 post-embryonic root morphogenesis; GO:0010102 lateral root morphogenesis; GO:0010311 lateral root formation; GO:0022622 root syst…	GO:0005622 intracellular; GO:0005623 cell; GO:0005737 cytoplasm; GO:0009507 chloroplast; GO:0009536 plastid; GO:0043226 organelle; GO:0043227 membrane-bounded organelle; GO:0043229 intracellular organelle; GO:0043231 intracellular membrane-bounded organelle; GO:0044424 intracellular part; GO:0044444 cytoplasmic part; GO:0044464 cell part;	GO:0003824 catalytic activity; GO:0016165 linoleate 13S-lipoxygenase activity; GO:0016491 oxidoreductase activity; GO:0016701 oxidoreductase activity, acting on single donors with incorporation of molecular oxygen; GO:0016702 oxidoreductase activity, acting on single donors with incorporation of molecular oxygen, incorporation of two atoms of oxygen; GO:0051213 dioxygenase activity; GO:1990136 li…	K15718	LOX1_5; linoleate 9S-lipoxygenase [EC:1.13.11.58]	zma00591 Linoleic acid metabolism - Zea mays (maize);	PF00305	Lipoxygenase
	A0A1D6L1Y6	Putative inactive receptor kinase OS=Zea mays OX=4577 GN=ZEAMMB73_Zm00001d033745 PE=4 SV=1	1.536	Up	0.0454973	Zm00001d033745	chloroplast	GO:0001101 response to acid chemical; GO:0009605 response to external stimulus; GO:0009607 response to biotic stimulus; GO:0009608 response to symbiont; GO:0009610 response to symbiotic fungus; GO:0009620 response to fungus; GO:0009719 response to endogenous stimulus; GO:0009725 response to hormone; GO:0009737 response to abscisic acid; GO:0010033 response to organic substance; GO:0033993 respons…	GO:0005618 cell wall; GO:0005622 intracellular; GO:0005623 cell; GO:0005737 cytoplasm; GO:0005773 vacuole; GO:0005774 vacuolar membrane; GO:0005886 plasma membrane; GO:0005911 cell-cell junction; GO:0009505 plant-type cell wall; GO:0009506 plasmodesma; GO:0016020 membrane; GO:0030054 cell junction; GO:0030312 external encapsulating structure; GO:0031090 organelle membrane; GO:0031224 intrinsic co…	-	-	-	-	PF00069	Protein kinase domain
	A0A1D6L1Z8	Glutamine synthetase OS=Zea mays OX=4577 GN=542400 PE=3 SV=1	1.026	Up	0.0234077	542400	cytoplasm	-	GO:0005622 intracellular; GO:0005623 cell; GO:0005737 cytoplasm; GO:0044424 intracellular part; GO:0044464 cell part;	-	K01915	glnA, GLUL; glutamine synthetase [EC:6.3.1.2]	zma00220 Arginine biosynthesis - Zea mays (maize); zma00250 Alanine, aspartate and glutamate metabolism - Zea mays (maize); zma00630 Glyoxylate and dicarboxylate metabolism - Zea mays (maize); zma00910 Nitrogen metabolism - Zea mays (maize); zma01100 Metabolic pathways - Zea mays (maize); zma01230 Biosynthesis of amino acids - Zea mays (maize);	PF03951; PF00120	Glutamine synthetase, beta-Grasp domain; Glutamine synthetase, catalytic domain
	A0A1D6L202	Threonine dehydratase OS=Zea mays OX=4577 GN=103643901 PE=3 SV=1	1.051	Up	0.0248024	103643901	chloroplast	-	-	-	K01754	E4.3.1.19, ilvA, tdcB; threonine dehydratase [EC:4.3.1.19]	zma00260 Glycine, serine and threonine metabolism - Zea mays (maize); zma00290 Valine, leucine and isoleucine biosynthesis - Zea mays (maize); zma01100 Metabolic pathways - Zea mays (maize); zma01110 Biosynthesis of secondary metabolites - Zea mays (maize); zma01200 Carbon metabolism - Zea mays (maize); zma01230 Biosynthesis of amino acids - Zea mays (maize);	PF00585	C-terminal regulatory domain of Threonine dehydratase
	A0A1D6L2K9	ILITYHIA OS=Zea mays OX=4577 GN=ZEAMMB73_Zm00001d033817 PE=4 SV=1	1.196	Up	0.00429712	Zm00001d033817	cytoplasm	GO:0002376 immune system process; GO:0006950 response to stress; GO:0006952 defense response; GO:0006955 immune response; GO:0009605 response to external stimulus; GO:0009607 response to biotic stimulus; GO:0009617 response to bacterium; GO:0009682 induced systemic resistance; GO:0042742 defense response to bacterium; GO:0043207 response to external biotic stimulus; GO:0045087 innate immune respo…	GO:0005622 intracellular; GO:0005623 cell; GO:0005634 nucleus; GO:0005737 cytoplasm; GO:0005829 cytosol; GO:0016020 membrane; GO:0043226 organelle; GO:0043227 membrane-bounded organelle; GO:0043229 intracellular organelle; GO:0043231 intracellular membrane-bounded organelle; GO:0044424 intracellular part; GO:0044444 cytoplasmic part; GO:0044464 cell part;	-	-	-	-	-	-
	A0A1D6L4K9	Ethylene-responsive protein OS=Zea mays OX=4577 GN=100285281 PE=4 SV=1	-1.364	Down	0.0194286	100285281	cytoplasm	-	GO:0005623 cell; GO:0005886 plasma membrane; GO:0016020 membrane; GO:0044464 cell part; GO:0071944 cell periphery;	GO:0000166 nucleotide binding; GO:0005488 binding; GO:0008144 drug binding; GO:0016208 AMP binding; GO:0017076 purine nucleotide binding; GO:0030554 adenyl nucleotide binding; GO:0032553 ribonucleotide binding; GO:0032555 purine ribonucleotide binding; GO:0032559 adenyl ribonucleotide binding; GO:0036094 small molecule binding; GO:0043167 ion binding; GO:0043168 anion binding; GO:0043169 cation b…	-	-	-	PF00582	Universal stress protein family
	A0A1D6L4L0	Ethylene-responsive protein OS=Zea mays OX=4577 GN=100285281 PE=4 SV=1	-1.374	Down	0.00145821	100285281	cytoplasm	-	GO:0005623 cell; GO:0005886 plasma membrane; GO:0016020 membrane; GO:0044464 cell part; GO:0071944 cell periphery;	GO:0000166 nucleotide binding; GO:0005488 binding; GO:0008144 drug binding; GO:0016208 AMP binding; GO:0017076 purine nucleotide binding; GO:0030554 adenyl nucleotide binding; GO:0032553 ribonucleotide binding; GO:0032555 purine ribonucleotide binding; GO:0032559 adenyl ribonucleotide binding; GO:0036094 small molecule binding; GO:0043167 ion binding; GO:0043168 anion binding; GO:0043169 cation b…	-	-	-	PF00582	Universal stress protein family
	A0A1D6L5U6	SWIB complex BAF60b domain-containing protein OS=Zea mays OX=4577 GN=ZEAMMB73_Zm00001d034159 PE=4 SV=1	1.567	Up	0.0162071	Zm00001d034159	cytoplasm	-	-	-	K15223	UAF30, SPP27; upstream activation factor subunit UAF30	-	PF02201	SWIB/MDM2 domain
	A0A1D6L6N3	Inosine-5'-monophosphate dehydrogenase OS=Zea mays OX=4577 GN=100501392 PE=4 SV=1	-1.072	Down	0.0356947	100501392	cytoplasm	GO:0006139 nucleobase-containing compound metabolic process; GO:0006163 purine nucleotide metabolic process; GO:0006164 purine nucleotide biosynthetic process; GO:0006183 GTP biosynthetic process; GO:0006725 cellular aromatic compound metabolic process; GO:0006753 nucleoside phosphate metabolic process; GO:0006793 phosphorus metabolic process; GO:0006796 phosphate-containing compound metabolic pr…	GO:0005622 intracellular; GO:0005623 cell; GO:0005737 cytoplasm; GO:0005829 cytosol; GO:0044424 intracellular part; GO:0044444 cytoplasmic part; GO:0044464 cell part;	GO:0003824 catalytic activity; GO:0003938 IMP dehydrogenase activity; GO:0016491 oxidoreductase activity; GO:0016614 oxidoreductase activity, acting on CH-OH group of donors; GO:0016616 oxidoreductase activity, acting on the CH-OH group of donors, NAD or NADP as acceptor;	K00088	IMPDH, guaB; IMP dehydrogenase [EC:1.1.1.205]	zma00230 Purine metabolism - Zea mays (maize); zma01100 Metabolic pathways - Zea mays (maize); zma01110 Biosynthesis of secondary metabolites - Zea mays (maize);	PF00478	IMP dehydrogenase / GMP reductase domain
	A0A1D6L6U6	Glutathione transferase5 OS=Zea mays OX=4577 GN=542734 PE=4 SV=1	-1.44	Down	0.00328738	542734	cytoplasm	GO:0001101 response to acid chemical; GO:0006518 peptide metabolic process; GO:0006575 cellular modified amino acid metabolic process; GO:0006725 cellular aromatic compound metabolic process; GO:0006749 glutathione metabolic process; GO:0006790 sulfur compound metabolic process; GO:0006807 nitrogen compound metabolic process; GO:0006950 response to stress; GO:0006979 response to oxidative stress;…	GO:0005576 extracellular region; GO:0005622 intracellular; GO:0005623 cell; GO:0005634 nucleus; GO:0005737 cytoplasm; GO:0005773 vacuole; GO:0005774 vacuolar membrane; GO:0005829 cytosol; GO:0005886 plasma membrane; GO:0009507 chloroplast; GO:0009532 plastid stroma; GO:0009536 plastid; GO:0009570 chloroplast stroma; GO:0016020 membrane; GO:0031090 organelle membrane; GO:0043226 organelle; GO:0043…	GO:0003824 catalytic activity; GO:0004364 glutathione transferase activity; GO:0005488 binding; GO:0005515 protein binding; GO:0016740 transferase activity; GO:0016765 transferase activity, transferring alkyl or aryl (other than methyl) groups; GO:0019899 enzyme binding; GO:0033218 amide binding; GO:0042277 peptide binding; GO:0043167 ion binding; GO:0043168 anion binding; GO:0043295 glutathione …	K00799	GST, gst; glutathione S-transferase [EC:2.5.1.18]	zma00480 Glutathione metabolism - Zea mays (maize); zma01100 Metabolic pathways - Zea mays (maize);	PF13417; PF13410	Glutathione S-transferase, N-terminal domain; Glutathione S-transferase, C-terminal domain
	A0A1D6L8C0	Putative acyl-activating enzyme 18 peroxisomal OS=Zea mays OX=4577 GN=100194266 PE=4 SV=1	1.567	Up	0.0159582	100194266	chloroplast	GO:0008152 metabolic process; GO:0009850 auxin metabolic process; GO:0009987 cellular process; GO:0010817 regulation of hormone levels; GO:0042445 hormone metabolic process; GO:0044237 cellular metabolic process; GO:0065007 biological regulation; GO:0065008 regulation of biological quality;	GO:0005622 intracellular; GO:0005623 cell; GO:0005737 cytoplasm; GO:0005777 peroxisome; GO:0042579 microbody; GO:0043226 organelle; GO:0043227 membrane-bounded organelle; GO:0043229 intracellular organelle; GO:0043231 intracellular membrane-bounded organelle; GO:0044424 intracellular part; GO:0044444 cytoplasmic part; GO:0044464 cell part;	-	-	-	-	-	-
	A0A1D6LAM5	Acyl-CoA binding protein OS=Zea mays OX=4577 GN=ZEAMMB73_Zm00001d034758 PE=4 SV=1	1.028	Up	0.001171	Zm00001d034758	chloroplast	GO:0001101 response to acid chemical; GO:0001666 response to hypoxia; GO:0006810 transport; GO:0006869 lipid transport; GO:0006950 response to stress; GO:0009314 response to radiation; GO:0009416 response to light stimulus; GO:0009628 response to abiotic stimulus; GO:0009719 response to endogenous stimulus; GO:0009723 response to ethylene; GO:0009725 response to hormone; GO:0009753 response to ja…	GO:0005622 intracellular; GO:0005623 cell; GO:0005634 nucleus; GO:0005737 cytoplasm; GO:0005829 cytosol; GO:0043226 organelle; GO:0043227 membrane-bounded organelle; GO:0043229 intracellular organelle; GO:0043231 intracellular membrane-bounded organelle; GO:0044424 intracellular part; GO:0044444 cytoplasmic part; GO:0044464 cell part;	GO:0000062 fatty-acyl-CoA binding; GO:0000166 nucleotide binding; GO:0005488 binding; GO:0017076 purine nucleotide binding; GO:0030554 adenyl nucleotide binding; GO:0032553 ribonucleotide binding; GO:0032555 purine ribonucleotide binding; GO:0032559 adenyl ribonucleotide binding; GO:0033218 amide binding; GO:0036094 small molecule binding; GO:0043167 ion binding; GO:0043168 anion binding; GO:0048…	-	-	-	PF00887; PF13415	Acyl CoA binding protein; Galactose oxidase, central domain
	A0A1D6LB96	Nicotinate phosphoribosyltransferase OS=Zea mays OX=4577 GN=100274271 PE=3 SV=1	1.131	Up	0.00758991	100274271	chloroplast	GO:0006950 response to stress; GO:0006979 response to oxidative stress; GO:0050896 response to stimulus;	GO:0005622 intracellular; GO:0005623 cell; GO:0005737 cytoplasm; GO:0005829 cytosol; GO:0044424 intracellular part; GO:0044444 cytoplasmic part; GO:0044464 cell part;	GO:0003824 catalytic activity; GO:0004516 nicotinate phosphoribosyltransferase activity; GO:0016874 ligase activity; GO:0016879 ligase activity, forming carbon-nitrogen bonds;	K00763	pncB, NAPRT1; nicotinate phosphoribosyltransferase [EC:6.3.4.21]	zma00760 Nicotinate and nicotinamide metabolism - Zea mays (maize); zma01100 Metabolic pathways - Zea mays (maize);	-	-
	A0A1D6LBQ8	Elongation factor G-1 mitochondrial OS=Zea mays OX=4577 GN=100381906 PE=4 SV=1	-1.472	Down	0.0435332	100381906	chloroplast	GO:0006412 translation; GO:0006414 translational elongation; GO:0006518 peptide metabolic process; GO:0006807 nitrogen compound metabolic process; GO:0008152 metabolic process; GO:0009058 biosynthetic process; GO:0009059 macromolecule biosynthetic process; GO:0009987 cellular process; GO:0010035 response to inorganic substance; GO:0010038 response to metal ion; GO:0010467 gene expression; GO:0019…	GO:0005622 intracellular; GO:0005623 cell; GO:0005737 cytoplasm; GO:0005739 mitochondrion; GO:0043226 organelle; GO:0043227 membrane-bounded organelle; GO:0043229 intracellular organelle; GO:0043231 intracellular membrane-bounded organelle; GO:0044424 intracellular part; GO:0044444 cytoplasmic part; GO:0044464 cell part;	GO:0000166 nucleotide binding; GO:0003676 nucleic acid binding; GO:0003723 RNA binding; GO:0003746 translation elongation factor activity; GO:0003824 catalytic activity; GO:0003924 GTPase activity; GO:0005488 binding; GO:0005524 ATP binding; GO:0008135 translation factor activity, RNA binding; GO:0008144 drug binding; GO:0016462 pyrophosphatase activity; GO:0016787 hydrolase activity; GO:0016817 …	K02355	fusA, GFM, EFG; elongation factor G	-	PF00009; PF03144	Elongation factor Tu GTP binding domain; Elongation factor Tu domain 2
	A0A1D6LDS0	Fructokinase-2 OS=Zea mays OX=4577 GN=542108 PE=4 SV=1	1.41	Up	0.0112456	542108	cytoplasm	GO:0005975 carbohydrate metabolic process; GO:0005996 monosaccharide metabolic process; GO:0006000 fructose metabolic process; GO:0006793 phosphorus metabolic process; GO:0006796 phosphate-containing compound metabolic process; GO:0008152 metabolic process; GO:0009987 cellular process; GO:0016310 phosphorylation; GO:0019318 hexose metabolic process; GO:0044237 cellular metabolic process; GO:00442…	GO:0005622 intracellular; GO:0005623 cell; GO:0005737 cytoplasm; GO:0005829 cytosol; GO:0044424 intracellular part; GO:0044444 cytoplasmic part; GO:0044464 cell part;	GO:0003824 catalytic activity; GO:0004396 hexokinase activity; GO:0008865 fructokinase activity; GO:0016301 kinase activity; GO:0016740 transferase activity; GO:0016772 transferase activity, transferring phosphorus-containing groups; GO:0016773 phosphotransferase activity, alcohol group as acceptor; GO:0019200 carbohydrate kinase activity;	K00847	E2.7.1.4, scrK; fructokinase [EC:2.7.1.4]	zma00051 Fructose and mannose metabolism - Zea mays (maize); zma00500 Starch and sucrose metabolism - Zea mays (maize); zma00520 Amino sugar and nucleotide sugar metabolism - Zea mays (maize); zma01100 Metabolic pathways - Zea mays (maize);	-	-
	A0A1D6LE74	EMBRYO DEFECTIVE 140 OS=Zea mays OX=4577 GN=100216679 PE=4 SV=1	-1.211	Down	0.00555706	100216679	chloroplast	-	-	-	K22611	-	-	PF00076	RNA recognition motif. (a.k.a. RRM, RBD, or RNP domain)
	A0A1D6LEN8	MA3 domain-containing protein OS=Zea mays OX=4577 GN=100501384 PE=4 SV=1	1.499	Up	0.00172326	100501384	chloroplast	-	-	-	-	-	-	-	-
	A0A1D6LER8	Glyceraldehyde-3-phosphate dehydrogenase 2, cytosolic OS=Zea mays OX=4577 GN=542718 PE=4 SV=1	-1.277	Down	0.00226201	542718	cytoskeleton	GO:0006950 response to stress; GO:0008152 metabolic process; GO:0009266 response to temperature stimulus; GO:0009314 response to radiation; GO:0009408 response to heat; GO:0009416 response to light stimulus; GO:0009628 response to abiotic stimulus; GO:0034059 response to anoxia; GO:0036293 response to decreased oxygen levels; GO:0050896 response to stimulus; GO:0055114 oxidation-reduction process…	GO:0032991 macromolecular complex;	GO:0000166 nucleotide binding; GO:0003824 catalytic activity; GO:0004365 glyceraldehyde-3-phosphate dehydrogenase (NAD+) (phosphorylating) activity; GO:0005488 binding; GO:0016491 oxidoreductase activity; GO:0016620 oxidoreductase activity, acting on the aldehyde or oxo group of donors, NAD or NADP as acceptor; GO:0016903 oxidoreductase activity, acting on the aldehyde or oxo group of donors; GO:…	K00134	GAPDH, gapA; glyceraldehyde 3-phosphate dehydrogenase [EC:1.2.1.12]	zma00010 Glycolysis / Gluconeogenesis - Zea mays (maize); zma00710 Carbon fixation in photosynthetic organisms - Zea mays (maize); zma01100 Metabolic pathways - Zea mays (maize); zma01110 Biosynthesis of secondary metabolites - Zea mays (maize); zma01200 Carbon metabolism - Zea mays (maize); zma01230 Biosynthesis of amino acids - Zea mays (maize);	PF02800	Glyceraldehyde 3-phosphate dehydrogenase, C-terminal domain
	A0A1D6LFE1	Protein DOWNY MILDEW RESISTANCE 6 OS=Zea mays OX=4577 GN=ZEAMMB73_Zm00001d035308 PE=3 SV=1	1.384	Up	0.000443797	Zm00001d035308	cytoplasm	-	-	-	K18054	IDS3_2; 2'-deoxymugineic-acid 2'-dioxygenase / mugineic-acid 3-dioxygenase [EC:1.14.11.24 1.14.11.25]	-	PF03171	2OG-Fe(II) oxygenase superfamily
	A0A1D6LGJ7	Isovaleryl-CoA dehydrogenase mitochondrial OS=Zea mays OX=4577 GN=100217040 PE=3 SV=1	-1.088	Down	0.0150629	100217040	extracellular	GO:0006082 organic acid metabolic process; GO:0006139 nucleobase-containing compound metabolic process; GO:0006163 purine nucleotide metabolic process; GO:0006195 purine nucleotide catabolic process; GO:0006520 cellular amino acid metabolic process; GO:0006551 leucine metabolic process; GO:0006552 leucine catabolic process; GO:0006637 acyl-CoA metabolic process; GO:0006725 cellular aromatic compo…	GO:0005622 intracellular; GO:0005623 cell; GO:0005737 cytoplasm; GO:0005739 mitochondrion; GO:0005759 mitochondrial matrix; GO:0031974 membrane-enclosed lumen; GO:0043226 organelle; GO:0043227 membrane-bounded organelle; GO:0043229 intracellular organelle; GO:0043231 intracellular membrane-bounded organelle; GO:0043233 organelle lumen; GO:0044422 organelle part; GO:0044424 intracellular part; GO:…	GO:0000166 nucleotide binding; GO:0003824 catalytic activity; GO:0003853 2-methylacyl-CoA dehydrogenase activity; GO:0003995 acyl-CoA dehydrogenase activity; GO:0005488 binding; GO:0005524 ATP binding; GO:0008144 drug binding; GO:0008470 isovaleryl-CoA dehydrogenase activity; GO:0016491 oxidoreductase activity; GO:0016627 oxidoreductase activity, acting on the CH-CH group of donors; GO:0017076 pu…	K00253	IVD, ivd; isovaleryl-CoA dehydrogenase [EC:1.3.8.4]	zma00280 Valine, leucine and isoleucine degradation - Zea mays (maize); zma01100 Metabolic pathways - Zea mays (maize);	PF02770; PF00441	Acyl-CoA dehydrogenase, middle domain; Acyl-CoA dehydrogenase, C-terminal domain
	A0A1D6LHV5	Subtilisin-chymotrypsin inhibitor CI-1B OS=Zea mays OX=4577 GN=100286333 PE=4 SV=1	1.232	Up	0.0142394	100286333	cytoplasm	-	-	-	-	-	-	PF00280	Potato inhibitor I family
	A0A1D6LII8	Polygalacturonase inhibitor OS=Zea mays OX=4577 GN=ZEAMMB73_Zm00001d035753 PE=4 SV=1	-1.541	Down	0.0143615	Zm00001d035753	extracellular	GO:0043086 negative regulation of catalytic activity; GO:0044092 negative regulation of molecular function; GO:0050790 regulation of catalytic activity; GO:0065007 biological regulation; GO:0065009 regulation of molecular function;	GO:0005618 cell wall; GO:0005622 intracellular; GO:0005623 cell; GO:0005737 cytoplasm; GO:0005794 Golgi apparatus; GO:0005911 cell-cell junction; GO:0009505 plant-type cell wall; GO:0009506 plasmodesma; GO:0012505 endomembrane system; GO:0016020 membrane; GO:0030054 cell junction; GO:0030312 external encapsulating structure; GO:0043226 organelle; GO:0043227 membrane-bounded organelle; GO:0043229 …	GO:0004857 enzyme inhibitor activity; GO:0030234 enzyme regulator activity; GO:0090353 polygalacturonase inhibitor activity; GO:0098772 molecular function regulator;	-	-	-	-	-
	A0A1D6LIV7	Translocator protein-like protein OS=Zea mays OX=4577 GN=103629328 PE=4 SV=1	-1.675	Down	0.0021945	103629328	endoplasmic reticulum	GO:0001101 response to acid chemical; GO:0006725 cellular aromatic compound metabolic process; GO:0006778 porphyrin-containing compound metabolic process; GO:0006807 nitrogen compound metabolic process; GO:0006950 response to stress; GO:0006970 response to osmotic stress; GO:0008152 metabolic process; GO:0009628 response to abiotic stimulus; GO:0009651 response to salt stress; GO:0009719 response…	GO:0000139 Golgi membrane; GO:0005622 intracellular; GO:0005623 cell; GO:0005737 cytoplasm; GO:0005783 endoplasmic reticulum; GO:0005789 endoplasmic reticulum membrane; GO:0005794 Golgi apparatus; GO:0005795 Golgi stack; GO:0009507 chloroplast; GO:0009526 plastid envelope; GO:0009536 plastid; GO:0009941 chloroplast envelope; GO:0012505 endomembrane system; GO:0016020 membrane; GO:0031090 organell…	GO:0005488 binding; GO:0020037 heme binding; GO:0046906 tetrapyrrole binding; GO:0048037 cofactor binding; GO:0097159 organic cyclic compound binding; GO:1901363 heterocyclic compound binding;	K05770	TSPO, BZRP; translocator protein	-	-	-
	A0A1D6LLI0	Caffeoyl-CoA O-methyltransferase1 OS=Zea mays OX=4577 GN=107282093 PE=4 SV=1	2.008	Up	0.0184333	107282093	cytoplasm	GO:0006725 cellular aromatic compound metabolic process; GO:0008152 metabolic process; GO:0009058 biosynthetic process; GO:0009698 phenylpropanoid metabolic process; GO:0009699 phenylpropanoid biosynthetic process; GO:0009804 coumarin metabolic process; GO:0009805 coumarin biosynthetic process; GO:0009987 cellular process; GO:0010035 response to inorganic substance; GO:0010038 response to metal i…	-	GO:0003824 catalytic activity; GO:0008168 methyltransferase activity; GO:0008171 O-methyltransferase activity; GO:0008757 S-adenosylmethionine-dependent methyltransferase activity; GO:0016740 transferase activity; GO:0016741 transferase activity, transferring one-carbon groups; GO:0042409 caffeoyl-CoA O-methyltransferase activity;	K00588	E2.1.1.104; caffeoyl-CoA O-methyltransferase [EC:2.1.1.104]	zma00940 Phenylpropanoid biosynthesis - Zea mays (maize); zma00941 Flavonoid biosynthesis - Zea mays (maize); zma00945 Stilbenoid, diarylheptanoid and gingerol biosynthesis - Zea mays (maize); zma00999 Biosynthesis of secondary metabolites - unclassified - Zea mays (maize); zma01100 Metabolic pathways - Zea mays (maize); zma01110 Biosynthesis of secondary metabolites - Zea mays (maize);	PF01596	O-methyltransferase
	A0A1D6LRY4	Microtubule-associated protein MAP65-1a OS=Zea mays OX=4577 GN=ZEAMMB73_Zm00001d036827 PE=3 SV=1	1.106	Up	0.00405011	Zm00001d036827	chloroplast	-	-	-	-	-	-	-	-
	A0A1D6LSN2	Glutathione transferase19 OS=Zea mays OX=4577 GN=ZEAMMB73_Zm00001d036951 PE=3 SV=1	-1.433	Down	0.00928781	Zm00001d036951	cytoplasm	GO:0001101 response to acid chemical; GO:0006518 peptide metabolic process; GO:0006575 cellular modified amino acid metabolic process; GO:0006725 cellular aromatic compound metabolic process; GO:0006749 glutathione metabolic process; GO:0006790 sulfur compound metabolic process; GO:0006807 nitrogen compound metabolic process; GO:0006950 response to stress; GO:0006979 response to oxidative stress;…	GO:0005576 extracellular region; GO:0005622 intracellular; GO:0005623 cell; GO:0005634 nucleus; GO:0005737 cytoplasm; GO:0005773 vacuole; GO:0005774 vacuolar membrane; GO:0005829 cytosol; GO:0005886 plasma membrane; GO:0009507 chloroplast; GO:0009532 plastid stroma; GO:0009536 plastid; GO:0009570 chloroplast stroma; GO:0016020 membrane; GO:0031090 organelle membrane; GO:0043226 organelle; GO:0043…	GO:0003824 catalytic activity; GO:0004364 glutathione transferase activity; GO:0005488 binding; GO:0005515 protein binding; GO:0016740 transferase activity; GO:0016765 transferase activity, transferring alkyl or aryl (other than methyl) groups; GO:0019899 enzyme binding; GO:0033218 amide binding; GO:0042277 peptide binding; GO:0043167 ion binding; GO:0043168 anion binding; GO:0043295 glutathione …	K00799	GST, gst; glutathione S-transferase [EC:2.5.1.18]	zma00480 Glutathione metabolism - Zea mays (maize); zma01100 Metabolic pathways - Zea mays (maize);	PF13417; PF13410	Glutathione S-transferase, N-terminal domain; Glutathione S-transferase, C-terminal domain
	A0A1D6LTM7	Alpha-glucan water dikinase 1 chloroplastic OS=Zea mays OX=4577 GN=100381411 PE=4 SV=1	-1.652	Down	0.00310626	100381411	nucleus	GO:0000272 polysaccharide catabolic process; GO:0005975 carbohydrate metabolic process; GO:0005976 polysaccharide metabolic process; GO:0005982 starch metabolic process; GO:0005983 starch catabolic process; GO:0006073 cellular glucan metabolic process; GO:0006793 phosphorus metabolic process; GO:0006796 phosphate-containing compound metabolic process; GO:0006950 response to stress; GO:0008152 met…	GO:0005622 intracellular; GO:0005623 cell; GO:0005737 cytoplasm; GO:0005739 mitochondrion; GO:0009507 chloroplast; GO:0009526 plastid envelope; GO:0009532 plastid stroma; GO:0009536 plastid; GO:0009570 chloroplast stroma; GO:0009941 chloroplast envelope; GO:0031967 organelle envelope; GO:0031975 envelope; GO:0043226 organelle; GO:0043227 membrane-bounded organelle; GO:0043229 intracellular organe…	GO:0003824 catalytic activity; GO:0016301 kinase activity; GO:0016740 transferase activity; GO:0016772 transferase activity, transferring phosphorus-containing groups; GO:0016781 phosphotransferase activity, paired acceptors; GO:0050521 alpha-glucan, water dikinase activity;	K08244	R1; alpha-glucan, water dikinase [EC:2.7.9.4]	-	-	-
	A0A1D6LTM8	Alpha-glucan water dikinase 1 chloroplastic OS=Zea mays OX=4577 GN=100381411 PE=4 SV=1	-1.589	Down	0.000115962	100381411	chloroplast	GO:0000272 polysaccharide catabolic process; GO:0005975 carbohydrate metabolic process; GO:0005976 polysaccharide metabolic process; GO:0005982 starch metabolic process; GO:0005983 starch catabolic process; GO:0006073 cellular glucan metabolic process; GO:0006793 phosphorus metabolic process; GO:0006796 phosphate-containing compound metabolic process; GO:0006950 response to stress; GO:0008152 met…	GO:0005622 intracellular; GO:0005623 cell; GO:0005737 cytoplasm; GO:0005739 mitochondrion; GO:0009507 chloroplast; GO:0009526 plastid envelope; GO:0009532 plastid stroma; GO:0009536 plastid; GO:0009570 chloroplast stroma; GO:0009941 chloroplast envelope; GO:0031967 organelle envelope; GO:0031975 envelope; GO:0043226 organelle; GO:0043227 membrane-bounded organelle; GO:0043229 intracellular organe…	GO:0003824 catalytic activity; GO:0016301 kinase activity; GO:0016740 transferase activity; GO:0016772 transferase activity, transferring phosphorus-containing groups; GO:0016781 phosphotransferase activity, paired acceptors; GO:0050521 alpha-glucan, water dikinase activity;	K08244	R1; alpha-glucan, water dikinase [EC:2.7.9.4]	-	-	-
	A0A1D6LVL7	Putative ARM repeat-containing protein containing family protein OS=Zea mays OX=4577 GN=ZEAMMB73_Zm00001d037214 PE=4 SV=1	1.154	Up	0.00650502	Zm00001d037214	plasma membrane	GO:0000003 reproduction; GO:0000226 microtubule cytoskeleton organization; GO:0000271 polysaccharide biosynthetic process; GO:0000278 mitotic cell cycle; GO:0000281 mitotic cytokinesis; GO:0000910 cytokinesis; GO:0001101 response to acid chemical; GO:0002682 regulation of immune system process; GO:0002683 negative regulation of immune system process; GO:0003006 developmental process involved in r…	GO:0005622 intracellular; GO:0005623 cell; GO:0005634 nucleus; GO:0005737 cytoplasm; GO:0005794 Golgi apparatus; GO:0005829 cytosol; GO:0005856 cytoskeleton; GO:0005874 microtubule; GO:0005881 cytoplasmic microtubule; GO:0005886 plasma membrane; GO:0005911 cell-cell junction; GO:0005938 cell cortex; GO:0009506 plasmodesma; GO:0009898 cytoplasmic side of plasma membrane; GO:0010330 cellulose synth…	GO:0003824 catalytic activity; GO:0004842 ubiquitin-protein transferase activity; GO:0005102 receptor binding; GO:0005488 binding; GO:0005515 protein binding; GO:0008017 microtubule binding; GO:0008092 cytoskeletal protein binding; GO:0015631 tubulin binding; GO:0016740 transferase activity; GO:0019787 ubiquitin-like protein transferase activity; GO:0033612 receptor serine/threonine kinase bindin…	-	-	-	-	-
	A0A1D6LW48	Elongin C OS=Zea mays OX=4577 GN=100283809 PE=3 SV=1	1.59	Up	0.00351529	100283809	nucleus	GO:0006355 regulation of transcription, DNA-templated; GO:0006357 regulation of transcription from RNA polymerase II promoter; GO:0009889 regulation of biosynthetic process; GO:0009891 positive regulation of biosynthetic process; GO:0009893 positive regulation of metabolic process; GO:0010468 regulation of gene expression; GO:0010556 regulation of macromolecule biosynthetic process; GO:0010557 po…	GO:0000151 ubiquitin ligase complex; GO:0000153 cytoplasmic ubiquitin ligase complex; GO:0005622 intracellular; GO:0005623 cell; GO:0005634 nucleus; GO:0005654 nucleoplasm; GO:0005737 cytoplasm; GO:0008023 transcription elongation factor complex; GO:0030891 VCB complex; GO:0031974 membrane-enclosed lumen; GO:0031981 nuclear lumen; GO:0032991 macromolecular complex; GO:0043226 organelle; GO:004322…	GO:0005488 binding; GO:0044877 macromolecular complex binding;	K03872	TCEB1; transcription elongation factor B, polypeptide 1	zma04120 Ubiquitin mediated proteolysis - Zea mays (maize);	PF03931	Skp1 family, tetramerisation domain
	A0A1D6LXE6	Glycosyltransferase OS=Zea mays OX=4577 GN=ZEAMMB73_Zm00001d037384 PE=3 SV=1	1.236	Up	0.0176733	Zm00001d037384	cytoplasm	-	GO:0005622 intracellular; GO:0005623 cell; GO:0043226 organelle; GO:0043227 membrane-bounded organelle; GO:0043229 intracellular organelle; GO:0043231 intracellular membrane-bounded organelle; GO:0044424 intracellular part; GO:0044464 cell part;	GO:0003824 catalytic activity; GO:0008194 UDP-glycosyltransferase activity; GO:0016740 transferase activity; GO:0016757 transferase activity, transferring glycosyl groups; GO:0016758 transferase activity, transferring hexosyl groups; GO:0035251 UDP-glucosyltransferase activity; GO:0046527 glucosyltransferase activity; GO:0047243 flavanone 7-O-beta-glucosyltransferase activity; GO:0080043 querceti…	K23154	-	-	-	-
	A0A1D6LXI7	Polyadenylate-binding protein-interacting protein 10 OS=Zea mays OX=4577 GN=ZEAMMB73_Zm00001d037395 PE=4 SV=1	1.345	Up	0.0143065	Zm00001d037395	chloroplast	-	-	-	-	-	-	-	-
	A0A1D6LZN2	Xylanase inhibitor protein 1 OS=Zea mays OX=4577 GN=ZEAMMB73_Zm00001d037656 PE=4 SV=1	-1.851	Down	7.22764e-05	Zm00001d037656	extracellular	-	-	-	K01183	E3.2.1.14; chitinase [EC:3.2.1.14]	zma00520 Amino sugar and nucleotide sugar metabolism - Zea mays (maize); zma01100 Metabolic pathways - Zea mays (maize);	PF00704	Glycosyl hydrolases family 18
	A0A1D6M0C1	EMC1_C domain-containing protein OS=Zea mays OX=4577 GN=100381974 PE=4 SV=1	1.76	Up	0.00550716	100381974	vacuolar membrane	-	-	-	K23562	-	-	PF13360; PF07774	PQQ-like domain; Protein of unknown function (DUF1620)
	A0A1D6M0E1	Lactoylglutathione lyase OS=Zea mays OX=4577 GN=100191237 PE=3 SV=1	-1.136	Down	0.00520322	100191237	chloroplast	GO:0006081 cellular aldehyde metabolic process; GO:0006082 organic acid metabolic process; GO:0006089 lactate metabolic process; GO:0006950 response to stress; GO:0008152 metabolic process; GO:0009056 catabolic process; GO:0009266 response to temperature stimulus; GO:0009409 response to cold; GO:0009438 methylglyoxal metabolic process; GO:0009628 response to abiotic stimulus; GO:0009987 cellular …	GO:0005622 intracellular; GO:0005623 cell; GO:0005737 cytoplasm; GO:0009507 chloroplast; GO:0009526 plastid envelope; GO:0009532 plastid stroma; GO:0009536 plastid; GO:0009570 chloroplast stroma; GO:0009579 thylakoid; GO:0010319 stromule; GO:0031967 organelle envelope; GO:0031975 envelope; GO:0031977 thylakoid lumen; GO:0043226 organelle; GO:0043227 membrane-bounded organelle; GO:0043229 intracel…	GO:0003824 catalytic activity; GO:0004462 lactoylglutathione lyase activity; GO:0016829 lyase activity; GO:0016846 carbon-sulfur lyase activity;	K01759	GLO1, gloA; lactoylglutathione lyase [EC:4.4.1.5]	zma00620 Pyruvate metabolism - Zea mays (maize); zma01100 Metabolic pathways - Zea mays (maize);	PF00903	Glyoxalase/Bleomycin resistance protein/Dioxygenase superfamily
	A0A1D6M0K6	GOLD domain-containing protein OS=Zea mays OX=4577 GN=ZEAMMB73_Zm00001d037808 PE=4 SV=1	1.136	Up	0.00298596	Zm00001d037808	cytoplasm	-	-	-	-	-	-	-	-
	A0A1D6M100	Glutathione S-transferase family protein OS=Zea mays OX=4577 GN=ZEAMMB73_Zm00001d037838 PE=4 SV=2	-1.251	Down	0.0314418	Zm00001d037838	chloroplast	-	-	-	K07393	ECM4, yqjG; glutathionyl-hydroquinone reductase [EC:1.8.5.7]	-	PF13409	Glutathione S-transferase, N-terminal domain
	A0A1D6M3X4	Peptidase A1 domain-containing protein OS=Zea mays OX=4577 GN=103630342 PE=3 SV=1	-1.364	Down	0.0108127	103630342	chloroplast	-	-	-	-	-	-	-	-
	A0A1D6M5J5	Amidophosphoribosyltransferase OS=Zea mays OX=4577 GN=103630426 PE=3 SV=1	-1.028	Down	9.98266e-05	103630426	chloroplast	-	-	-	K00764	purF, PPAT; amidophosphoribosyltransferase [EC:2.4.2.14]	zma00230 Purine metabolism - Zea mays (maize); zma00250 Alanine, aspartate and glutamate metabolism - Zea mays (maize); zma01100 Metabolic pathways - Zea mays (maize); zma01110 Biosynthesis of secondary metabolites - Zea mays (maize);	PF13537	Glutamine amidotransferase domain
	A0A1D6M6E0	Sorting nexin 2B OS=Zea mays OX=4577 GN=100857058 PE=4 SV=1	-1.908	Down	0.000249403	100857058	cytoplasm	-	-	-	-	-	-	PF00787; PF09325; PF00248	PX domain; Vps5 C terminal like; Aldo/keto reductase family
	A0A1D6MAR7	Periodic tryptophan protein 2 OS=Zea mays OX=4577 GN=100191510 PE=4 SV=1	-1.076	Down	0.0110415	100191510	cytoplasm	GO:0000028 ribosomal small subunit assembly; GO:0000462 maturation of SSU-rRNA from tricistronic rRNA transcript (SSU-rRNA, 5.8S rRNA, LSU-rRNA); GO:0006139 nucleobase-containing compound metabolic process; GO:0006364 rRNA processing; GO:0006396 RNA processing; GO:0006725 cellular aromatic compound metabolic process; GO:0006807 nitrogen compound metabolic process; GO:0006996 organelle organizatio…	GO:0000151 ubiquitin ligase complex; GO:0005622 intracellular; GO:0005623 cell; GO:0005634 nucleus; GO:0005730 nucleolus; GO:0030684 preribosome; GO:0030686 90S preribosome; GO:0031461 cullin-RING ubiquitin ligase complex; GO:0031974 membrane-enclosed lumen; GO:0031981 nuclear lumen; GO:0032040 small-subunit processome; GO:0032991 macromolecular complex; GO:0034388 Pwp2p-containing subcomplex of …	GO:0003676 nucleic acid binding; GO:0003723 RNA binding; GO:0005488 binding; GO:0030515 snoRNA binding; GO:0097159 organic cyclic compound binding; GO:1901363 heterocyclic compound binding;	K14558	PWP2, UTP1; periodic tryptophan protein 2	zma03008 Ribosome biogenesis in eukaryotes - Zea mays (maize);	-	-
	A0A1D6MB70	Putative aldehyde dehydrogenase MIS1 OS=Zea mays OX=4577 GN=100193220 PE=4 SV=1	-1.094	Down	0.00241201	100193220	chloroplast	GO:0006082 organic acid metabolic process; GO:0006520 cellular amino acid metabolic process; GO:0006536 glutamate metabolic process; GO:0006560 proline metabolic process; GO:0006562 proline catabolic process; GO:0006807 nitrogen compound metabolic process; GO:0006950 response to stress; GO:0006970 response to osmotic stress; GO:0008152 metabolic process; GO:0009056 catabolic process; GO:0009063 c…	GO:0005622 intracellular; GO:0005623 cell; GO:0005737 cytoplasm; GO:0005739 mitochondrion; GO:0009507 chloroplast; GO:0009536 plastid; GO:0043226 organelle; GO:0043227 membrane-bounded organelle; GO:0043229 intracellular organelle; GO:0043231 intracellular membrane-bounded organelle; GO:0044424 intracellular part; GO:0044444 cytoplasmic part; GO:0044464 cell part;	GO:0003824 catalytic activity; GO:0003842 1-pyrroline-5-carboxylate dehydrogenase activity; GO:0005488 binding; GO:0008270 zinc ion binding; GO:0016491 oxidoreductase activity; GO:0016645 oxidoreductase activity, acting on the CH-NH group of donors; GO:0016646 oxidoreductase activity, acting on the CH-NH group of donors, NAD or NADP as acceptor; GO:0043167 ion binding; GO:0043169 cation binding; …	K00294	E1.2.1.88; 1-pyrroline-5-carboxylate dehydrogenase [EC:1.2.1.88]	zma00250 Alanine, aspartate and glutamate metabolism - Zea mays (maize); zma00330 Arginine and proline metabolism - Zea mays (maize); zma01100 Metabolic pathways - Zea mays (maize);	-	-
	A0A1D6MB76	Putative aldehyde dehydrogenase MIS1 OS=Zea mays OX=4577 GN=100193220 PE=4 SV=1	-1.111	Down	0.0210292	100193220	chloroplast	GO:0006082 organic acid metabolic process; GO:0006520 cellular amino acid metabolic process; GO:0006536 glutamate metabolic process; GO:0006560 proline metabolic process; GO:0006562 proline catabolic process; GO:0006807 nitrogen compound metabolic process; GO:0006950 response to stress; GO:0006970 response to osmotic stress; GO:0008152 metabolic process; GO:0009056 catabolic process; GO:0009063 c…	GO:0005622 intracellular; GO:0005623 cell; GO:0005737 cytoplasm; GO:0005739 mitochondrion; GO:0009507 chloroplast; GO:0009536 plastid; GO:0043226 organelle; GO:0043227 membrane-bounded organelle; GO:0043229 intracellular organelle; GO:0043231 intracellular membrane-bounded organelle; GO:0044424 intracellular part; GO:0044444 cytoplasmic part; GO:0044464 cell part;	GO:0003824 catalytic activity; GO:0003842 1-pyrroline-5-carboxylate dehydrogenase activity; GO:0005488 binding; GO:0008270 zinc ion binding; GO:0016491 oxidoreductase activity; GO:0016645 oxidoreductase activity, acting on the CH-NH group of donors; GO:0016646 oxidoreductase activity, acting on the CH-NH group of donors, NAD or NADP as acceptor; GO:0043167 ion binding; GO:0043169 cation binding; …	K00294	E1.2.1.88; 1-pyrroline-5-carboxylate dehydrogenase [EC:1.2.1.88]	zma00250 Alanine, aspartate and glutamate metabolism - Zea mays (maize); zma00330 Arginine and proline metabolism - Zea mays (maize); zma01100 Metabolic pathways - Zea mays (maize);	-	-
	A0A1D6MBG4	60S ribosomal protein L28-1 OS=Zea mays OX=4577 GN=100284901 PE=4 SV=1	-1.235	Down	0.0109367	100284901	chloroplast	GO:0006412 translation; GO:0006518 peptide metabolic process; GO:0006807 nitrogen compound metabolic process; GO:0008152 metabolic process; GO:0009058 biosynthetic process; GO:0009059 macromolecule biosynthetic process; GO:0009719 response to endogenous stimulus; GO:0009725 response to hormone; GO:0009735 response to cytokinin; GO:0009987 cellular process; GO:0010033 response to organic substance…	GO:0005618 cell wall; GO:0005622 intracellular; GO:0005623 cell; GO:0005737 cytoplasm; GO:0005829 cytosol; GO:0005840 ribosome; GO:0005886 plasma membrane; GO:0005911 cell-cell junction; GO:0009506 plasmodesma; GO:0009507 chloroplast; GO:0009536 plastid; GO:0015934 large ribosomal subunit; GO:0016020 membrane; GO:0022625 cytosolic large ribosomal subunit; GO:0022626 cytosolic ribosome; GO:0030054…	GO:0003735 structural constituent of ribosome; GO:0005198 structural molecule activity;	K02903	RP-L28e, RPL28; large subunit ribosomal protein L28e	zma03010 Ribosome - Zea mays (maize);	-	-
	A0A1D6MCJ0	HSP40/DnaJ peptide-binding protein OS=Zea mays OX=4577 GN=ZEAMMB73_Zm00001d039000 PE=4 SV=1	-1.827	Down	0.0193871	Zm00001d039000	cytoskeleton	-	-	-	K09510	DNAJB4; DnaJ homolog subfamily B member 4	-	PF00226; PF01556	DnaJ domain; DnaJ C terminal domain
	A0A1D6MDL8	Peroxisomal membrane protein PEX14 OS=Zea mays OX=4577 GN=100193948 PE=4 SV=1	-1.297	Down	0.000155413	100193948	nucleus	-	-	-	-	-	-	-	-
	A0A1D6ME89	Cell envelope integrity inner membrane protein TolA OS=Zea mays OX=4577 GN=ZEAMMB73_Zm00001d039169 PE=3 SV=1	-1.673	Down	0.0229866	Zm00001d039169	nucleus	-	-	-	-	-	-	-	-
	A0A1D6MF74	p-loop containing nucleoside triphosphate hydrolase superfamily protein OS=Zea mays OX=4577 GN=103649551 PE=3 SV=1	-3.111	Down	0.0187863	103649551	cytoplasm	GO:0006605 protein targeting; GO:0006626 protein targeting to mitochondrion; GO:0006810 transport; GO:0006839 mitochondrial transport; GO:0006886 intracellular protein transport; GO:0006996 organelle organization; GO:0007005 mitochondrion organization; GO:0008104 protein localization; GO:0009987 cellular process; GO:0015031 protein transport; GO:0015833 peptide transport; GO:0016043 cellular comp…	GO:0005622 intracellular; GO:0005623 cell; GO:0005634 nucleus; GO:0005737 cytoplasm; GO:0005739 mitochondrion; GO:0005740 mitochondrial envelope; GO:0005741 mitochondrial outer membrane; GO:0016020 membrane; GO:0019867 outer membrane; GO:0031090 organelle membrane; GO:0031966 mitochondrial membrane; GO:0031967 organelle envelope; GO:0031968 organelle outer membrane; GO:0031975 envelope; GO:004322…	GO:0000166 nucleotide binding; GO:0003824 catalytic activity; GO:0005488 binding; GO:0005524 ATP binding; GO:0008144 drug binding; GO:0016462 pyrophosphatase activity; GO:0016787 hydrolase activity; GO:0016817 hydrolase activity, acting on acid anhydrides; GO:0016818 hydrolase activity, acting on acid anhydrides, in phosphorus-containing anhydrides; GO:0016887 ATPase activity; GO:0017076 purine n…	-	-	-	PF00004	ATPase family associated with various cellular activities (AAA)
	A0A1D6MF79	p-loop containing nucleoside triphosphate hydrolase superfamily protein OS=Zea mays OX=4577 GN=103649551 PE=4 SV=1	-2.09	Down	0.000697411	103649551	cytoplasm	GO:0006605 protein targeting; GO:0006626 protein targeting to mitochondrion; GO:0006810 transport; GO:0006839 mitochondrial transport; GO:0006886 intracellular protein transport; GO:0006996 organelle organization; GO:0007005 mitochondrion organization; GO:0008104 protein localization; GO:0009987 cellular process; GO:0015031 protein transport; GO:0015833 peptide transport; GO:0016043 cellular comp…	GO:0005622 intracellular; GO:0005623 cell; GO:0005634 nucleus; GO:0005737 cytoplasm; GO:0005739 mitochondrion; GO:0005740 mitochondrial envelope; GO:0005741 mitochondrial outer membrane; GO:0016020 membrane; GO:0019867 outer membrane; GO:0031090 organelle membrane; GO:0031966 mitochondrial membrane; GO:0031967 organelle envelope; GO:0031968 organelle outer membrane; GO:0031975 envelope; GO:004322…	GO:0000166 nucleotide binding; GO:0003824 catalytic activity; GO:0005488 binding; GO:0005524 ATP binding; GO:0008144 drug binding; GO:0016462 pyrophosphatase activity; GO:0016787 hydrolase activity; GO:0016817 hydrolase activity, acting on acid anhydrides; GO:0016818 hydrolase activity, acting on acid anhydrides, in phosphorus-containing anhydrides; GO:0016887 ATPase activity; GO:0017076 purine n…	-	-	-	PF00004	ATPase family associated with various cellular activities (AAA)
	A0A1D6MFS9	Indole-3-acetic acid-amido synthetase GH3.6 OS=Zea mays OX=4577 GN=103649563 PE=4 SV=1	1.334	Up	0.00212166	103649563	cytoplasm	GO:0009314 response to radiation; GO:0009416 response to light stimulus; GO:0009628 response to abiotic stimulus; GO:0009719 response to endogenous stimulus; GO:0009725 response to hormone; GO:0009733 response to auxin; GO:0010033 response to organic substance; GO:0042221 response to chemical; GO:0050896 response to stimulus;	-	-	K14506	JAR1; jasmonic acid-amino synthetase	zma04075 Plant hormone signal transduction - Zea mays (maize);	-	-
	A0A1D6MFW6	4-methyl-5-thiazole monophosphate biosynthesis protein [Zea mays](predicted) OS=Zea mays OX=4577 GN=100191819 PE=4 SV=1	-1.252	Down	0.00043846	100191819	chloroplast	GO:0006081 cellular aldehyde metabolic process; GO:0006082 organic acid metabolic process; GO:0006089 lactate metabolic process; GO:0008152 metabolic process; GO:0009056 catabolic process; GO:0009058 biosynthetic process; GO:0009438 methylglyoxal metabolic process; GO:0009987 cellular process; GO:0010035 response to inorganic substance; GO:0010038 response to metal ion; GO:0016053 organic acid bi…	GO:0005622 intracellular; GO:0005623 cell; GO:0005634 nucleus; GO:0005737 cytoplasm; GO:0005773 vacuole; GO:0005774 vacuolar membrane; GO:0005829 cytosol; GO:0005886 plasma membrane; GO:0005911 cell-cell junction; GO:0009506 plasmodesma; GO:0009507 chloroplast; GO:0009532 plastid stroma; GO:0009536 plastid; GO:0009570 chloroplast stroma; GO:0016020 membrane; GO:0030054 cell junction; GO:0031090 o…	GO:0003824 catalytic activity; GO:0016829 lyase activity; GO:0016835 carbon-oxygen lyase activity; GO:0016836 hydro-lyase activity; GO:0019172 glyoxalase III activity;	-	-	-	PF01965	DJ-1/PfpI family
	A0A1D6MJP2	PREDICTED: nucleolin [Setaria italica](predicted) OS=Zea mays OX=4577 GN=ZEAMMB73_Zm00001d039613 PE=4 SV=1	-1.062	Down	0.00104009	Zm00001d039613	nucleus	-	-	-	-	-	-	-	-
	A0A1D6MJP4	Uncharacterized protein OS=Zea mays OX=4577 GN=ZEAMMB73_Zm00001d039613 PE=4 SV=1	-1.156	Down	0.000261762	Zm00001d039613	nucleus	-	-	-	-	-	-	-	-
	A0A1D6MLF4	Xylose isomerase OS=Zea mays OX=4577 GN=ZEAMMB73_Zm00001d039861 PE=4 SV=1	-1.015	Down	0.00577856	Zm00001d039861	cytoplasm	-	GO:0005622 intracellular; GO:0005623 cell; GO:0005737 cytoplasm; GO:0005773 vacuole; GO:0005774 vacuolar membrane; GO:0005783 endoplasmic reticulum; GO:0005794 Golgi apparatus; GO:0012505 endomembrane system; GO:0016020 membrane; GO:0031090 organelle membrane; GO:0043226 organelle; GO:0043227 membrane-bounded organelle; GO:0043229 intracellular organelle; GO:0043231 intracellular membrane-bounded…	-	-	-	-	-	-
	A0A1D6MLT1	Dipeptide epimerase OS=Zea mays OX=4577 GN=100384695 PE=3 SV=1	1.534	Up	0.0280429	100384695	chloroplast	-	-	-	-	-	-	PF02746; PF13378	Mandelate racemase / muconate lactonizing enzyme, N-terminal domain; Enolase C-terminal domain-like
	A0A1D6MNC7	Protein decapping 5 OS=Zea mays OX=4577 GN=100192851 PE=4 SV=1	-1.331	Down	4.45306e-06	100192851	nucleus	GO:0000956 nuclear-transcribed mRNA catabolic process; GO:0006139 nucleobase-containing compound metabolic process; GO:0006401 RNA catabolic process; GO:0006402 mRNA catabolic process; GO:0006417 regulation of translation; GO:0006725 cellular aromatic compound metabolic process; GO:0006807 nitrogen compound metabolic process; GO:0006996 organelle organization; GO:0008152 metabolic process; GO:000…	GO:0000932 P-body; GO:0005622 intracellular; GO:0005623 cell; GO:0005737 cytoplasm; GO:0005829 cytosol; GO:0032991 macromolecular complex; GO:0035770 ribonucleoprotein granule; GO:0036464 cytoplasmic ribonucleoprotein granule; GO:0043226 organelle; GO:0043228 non-membrane-bounded organelle; GO:0043229 intracellular organelle; GO:0043232 intracellular non-membrane-bounded organelle; GO:0044424 int…	GO:0003676 nucleic acid binding; GO:0003723 RNA binding; GO:0003729 mRNA binding; GO:0005488 binding; GO:0005515 protein binding; GO:0042802 identical protein binding; GO:0042803 protein homodimerization activity; GO:0046983 protein dimerization activity; GO:0097159 organic cyclic compound binding; GO:1901363 heterocyclic compound binding;	K18749	LSM14, RAP55, SCD6; protein LSM14	-	PF09532	FDF domain
	A0A1D6MRR5	Stress-inducible membrane pore protein OS=Zea mays OX=4577 GN=100286246 PE=4 SV=1	-1.213	Down	0.00139614	100286246	chloroplast	GO:0003333 amino acid transmembrane transport; GO:0006605 protein targeting; GO:0006626 protein targeting to mitochondrion; GO:0006810 transport; GO:0006811 ion transport; GO:0006820 anion transport; GO:0006839 mitochondrial transport; GO:0006865 amino acid transport; GO:0006886 intracellular protein transport; GO:0006996 organelle organization; GO:0007005 mitochondrion organization; GO:0008104 p…	GO:0005622 intracellular; GO:0005623 cell; GO:0005737 cytoplasm; GO:0005739 mitochondrion; GO:0005740 mitochondrial envelope; GO:0005743 mitochondrial inner membrane; GO:0005744 mitochondrial inner membrane presequence translocase complex; GO:0009507 chloroplast; GO:0009526 plastid envelope; GO:0009527 plastid outer membrane; GO:0009536 plastid; GO:0009707 chloroplast outer membrane; GO:0009941 c…	GO:0005215 transporter activity; GO:0005342 organic acid transmembrane transporter activity; GO:0005488 binding; GO:0005515 protein binding; GO:0008509 anion transmembrane transporter activity; GO:0008514 organic anion transmembrane transporter activity; GO:0015075 ion transmembrane transporter activity; GO:0015171 amino acid transmembrane transporter activity; GO:0015318 inorganic solute uptake …	-	-	-	-	-
	A0A1D6MTK6	NAD(P)-binding Rossmann-fold superfamily protein OS=Zea mays OX=4577 GN=ZEAMMB73_Zm00001d040954 PE=4 SV=1	-1.332	Down	0.00603592	Zm00001d040954	cytoplasm	-	-	-	-	-	-	-	-
	A0A1D6MTX5	ABC transporter F family member 1 OS=Zea mays OX=4577 GN=100280013 PE=4 SV=1	-1.525	Down	0.00446202	100280013	cytoplasm	-	GO:0005623 cell; GO:0005886 plasma membrane; GO:0016020 membrane; GO:0044464 cell part; GO:0071944 cell periphery;	GO:0005215 transporter activity;	K06185	ABCF2; ATP-binding cassette, subfamily F, member 2	-	PF00005; PF12848	ABC transporter; ABC transporter
	A0A1D6MTZ9	p-loop containing nucleoside triphosphate hydrolase superfamily protein OS=Zea mays OX=4577 GN=ZEAMMB73_Zm00001d041083 PE=4 SV=1	-1.249	Down	0.013759	Zm00001d041083	nucleus	-	-	-	K22766	-	-	PF00004	ATPase family associated with various cellular activities (AAA)
	A0A1D6MUI8	Exocyst complex component SEC10 OS=Zea mays OX=4577 GN=ZEAMMB73_Zm00001d041138 PE=4 SV=1	1.588	Up	0.00510132	Zm00001d041138	Golgi apparatus	GO:0006810 transport; GO:0006887 exocytosis; GO:0006892 post-Golgi vesicle-mediated transport; GO:0006893 Golgi to plasma membrane transport; GO:0009987 cellular process; GO:0016192 vesicle-mediated transport; GO:0032940 secretion by cell; GO:0046903 secretion; GO:0048193 Golgi vesicle transport; GO:0051179 localization; GO:0051234 establishment of localization; GO:0098876 vesicle-mediated transp…	GO:0000145 exocyst; GO:0005576 extracellular region; GO:0005615 extracellular space; GO:0005622 intracellular; GO:0005623 cell; GO:0005737 cytoplasm; GO:0005829 cytosol; GO:0005938 cell cortex; GO:0031982 vesicle; GO:0032991 macromolecular complex; GO:0043226 organelle; GO:0043227 membrane-bounded organelle; GO:0043230 extracellular organelle; GO:0044421 extracellular region part; GO:0044424 intr…	-	K19984	EXOC5, SEC10; exocyst complex component 5	-	-	-
	A0A1D6MXW7	Protein DOWNY MILDEW RESISTANCE 6 OS=Zea mays OX=4577 GN=ZEAMMB73_Zm00001d041726 PE=3 SV=1	1.764	Up	0.00405098	Zm00001d041726	cytoplasm	-	-	-	K18054	IDS3_2; 2'-deoxymugineic-acid 2'-dioxygenase / mugineic-acid 3-dioxygenase [EC:1.14.11.24 1.14.11.25]	-	PF03171	2OG-Fe(II) oxygenase superfamily
	A0A1D6N230	Thioredox_DsbH domain-containing protein OS=Zea mays OX=4577 GN=ZEAMMB73_Zm00001d042191 PE=4 SV=1	-1.319	Down	0.000718433	Zm00001d042191	chloroplast	-	-	-	-	-	-	-	-
	A0A1D6N3E9	NADP-dependent malic enzyme 1 OS=Zea mays OX=4577 GN=ZEAMMB73_Zm00001d042392 PE=4 SV=1	-1.571	Down	0.00144152	Zm00001d042392	nucleus	GO:0006996 organelle organization; GO:0009657 plastid organization; GO:0009658 chloroplast organization; GO:0009987 cellular process; GO:0016043 cellular component organization; GO:0071840 cellular component organization or biogenesis;	GO:0005622 intracellular; GO:0005623 cell; GO:0005737 cytoplasm; GO:0005777 peroxisome; GO:0042579 microbody; GO:0043226 organelle; GO:0043227 membrane-bounded organelle; GO:0043229 intracellular organelle; GO:0043231 intracellular membrane-bounded organelle; GO:0044424 intracellular part; GO:0044444 cytoplasmic part; GO:0044464 cell part;	-	-	-	-	PF03949	Malic enzyme, NAD binding domain
	A0A1D6N4Q3	Ribonuclease 2 OS=Zea mays OX=4577 GN=ZEAMMB73_Zm00001d042512 PE=3 SV=1	1.077	Up	0.0498833	Zm00001d042512	vacuolar membrane	GO:0006139 nucleobase-containing compound metabolic process; GO:0006401 RNA catabolic process; GO:0006725 cellular aromatic compound metabolic process; GO:0006807 nitrogen compound metabolic process; GO:0008152 metabolic process; GO:0009056 catabolic process; GO:0009057 macromolecule catabolic process; GO:0009892 negative regulation of metabolic process; GO:0009894 regulation of catabolic process…	GO:0005622 intracellular; GO:0005623 cell; GO:0005737 cytoplasm; GO:0005773 vacuole; GO:0005783 endoplasmic reticulum; GO:0010168 ER body; GO:0012505 endomembrane system; GO:0043226 organelle; GO:0043227 membrane-bounded organelle; GO:0043229 intracellular organelle; GO:0043231 intracellular membrane-bounded organelle; GO:0044424 intracellular part; GO:0044444 cytoplasmic part; GO:0044464 cell pa…	GO:0003824 catalytic activity; GO:0004518 nuclease activity; GO:0004519 endonuclease activity; GO:0004521 endoribonuclease activity; GO:0004540 ribonuclease activity; GO:0016787 hydrolase activity; GO:0016788 hydrolase activity, acting on ester bonds;	K01166	E3.1.27.1; ribonuclease T2 [EC:3.1.27.1]	-	PF00445	Ribonuclease T2 family
	A0A1D6N5J5	Nitroreductase family protein OS=Zea mays OX=4577 GN=ZEAMMB73_Zm00001d042626 PE=4 SV=1	-1.164	Down	0.00779279	Zm00001d042626	chloroplast	-	-	-	-	-	-	-	-
	A0A1D6N718	Alpha-1,4 glucan phosphorylase OS=Zea mays OX=4577 GN=100285259 PE=3 SV=1	-1.736	Down	0.00308753	100285259	cytoplasm	GO:0000272 polysaccharide catabolic process; GO:0001101 response to acid chemical; GO:0005975 carbohydrate metabolic process; GO:0005976 polysaccharide metabolic process; GO:0005977 glycogen metabolic process; GO:0005980 glycogen catabolic process; GO:0006073 cellular glucan metabolic process; GO:0006091 generation of precursor metabolites and energy; GO:0006112 energy reserve metabolic process; …	GO:0005622 intracellular; GO:0005623 cell; GO:0005737 cytoplasm; GO:0005829 cytosol; GO:0009507 chloroplast; GO:0009536 plastid; GO:0043226 organelle; GO:0043227 membrane-bounded organelle; GO:0043229 intracellular organelle; GO:0043231 intracellular membrane-bounded organelle; GO:0044424 intracellular part; GO:0044444 cytoplasmic part; GO:0044464 cell part;	GO:0003824 catalytic activity; GO:0004645 phosphorylase activity; GO:0005488 binding; GO:0008144 drug binding; GO:0008184 glycogen phosphorylase activity; GO:0016740 transferase activity; GO:0016757 transferase activity, transferring glycosyl groups; GO:0016758 transferase activity, transferring hexosyl groups; GO:0019842 vitamin binding; GO:0030170 pyridoxal phosphate binding; GO:0036094 small m…	K00688	PYG, glgP; glycogen phosphorylase [EC:2.4.1.1]	zma00500 Starch and sucrose metabolism - Zea mays (maize); zma01100 Metabolic pathways - Zea mays (maize); zma01110 Biosynthesis of secondary metabolites - Zea mays (maize);	-	-
	A0A1D6N727	Laccase-7 OS=Zea mays OX=4577 GN=606456 PE=3 SV=1	-3.069	Down	0.00886882	606456	mitochondria	GO:0008152 metabolic process; GO:0055114 oxidation-reduction process;	-	GO:0003824 catalytic activity; GO:0016491 oxidoreductase activity; GO:0016722 oxidoreductase activity, oxidizing metal ions;	K05909	E1.10.3.2; laccase [EC:1.10.3.2]	-	PF07732; PF00394; PF07731	Multicopper oxidase; Multicopper oxidase; Multicopper oxidase
	A0A1D6N7I4	Putative mediator of RNA polymerase II transcription subunit 37c OS=Zea mays OX=4577 GN=103651028 PE=3 SV=1	-1.77	Down	0.000570061	103651028	cytoplasm	-	-	-	K03283	HSPA1s; heat shock 70kDa protein 1/2/6/8	zma03040 Spliceosome - Zea mays (maize); zma04141 Protein processing in endoplasmic reticulum - Zea mays (maize); zma04144 Endocytosis - Zea mays (maize);	-	-
	A0A1D6N7P2	Respiratory burst oxidase1 OS=Zea mays OX=4577 GN=ZEAMMB73_Zm00001d042961 PE=4 SV=1	4.333	Up	0.00258587	Zm00001d042961	nucleus	-	GO:0016020 membrane;	-	-	-	-	PF08022; PF08030	FAD-binding domain; Ferric reductase NAD binding domain
	A0A1D6N7U3	Ureidoglycolate hydrolase OS=Zea mays OX=4577 GN=ZEAMMB73_Zm00001d042976 PE=4 SV=1	-1.067	Down	0.000154933	Zm00001d042976	chloroplast	-	-	-	-	-	-	-	-
	A0A1D6N932	Osmotin-like protein OSM34 OS=Zea mays OX=4577 GN=100276695 PE=4 SV=1	-1.916	Down	0.0016048	100276695	chloroplast	GO:0002831 regulation of response to biotic stimulus; GO:0006950 response to stress; GO:0006952 defense response; GO:0009605 response to external stimulus; GO:0009607 response to biotic stimulus; GO:0009620 response to fungus; GO:0031341 regulation of cell killing; GO:0031343 positive regulation of cell killing; GO:0031347 regulation of defense response; GO:0032101 regulation of response to exter…	-	-	-	-	-	PF00314	Thaumatin family
	A0A1D6NAA8	Homocysteine S-methyltransferase4 OS=Zea mays OX=4577 GN=ZEAMMB73_Zm00001d043302 PE=4 SV=1	-1.159	Down	0.0161087	Zm00001d043302	cytoplasm	GO:0000096 sulfur amino acid metabolic process; GO:0000097 sulfur amino acid biosynthetic process; GO:0006082 organic acid metabolic process; GO:0006520 cellular amino acid metabolic process; GO:0006555 methionine metabolic process; GO:0006575 cellular modified amino acid metabolic process; GO:0006790 sulfur compound metabolic process; GO:0006807 nitrogen compound metabolic process; GO:0008152 me…	GO:0005623 cell; GO:0005886 plasma membrane; GO:0016020 membrane; GO:0044464 cell part; GO:0071944 cell periphery;	GO:0003824 catalytic activity; GO:0008168 methyltransferase activity; GO:0008172 S-methyltransferase activity; GO:0008757 S-adenosylmethionine-dependent methyltransferase activity; GO:0008898 S-adenosylmethionine-homocysteine S-methyltransferase activity; GO:0016740 transferase activity; GO:0016741 transferase activity, transferring one-carbon groups;	K00547	mmuM, BHMT2; homocysteine S-methyltransferase [EC:2.1.1.10]	zma00270 Cysteine and methionine metabolism - Zea mays (maize); zma01100 Metabolic pathways - Zea mays (maize); zma01110 Biosynthesis of secondary metabolites - Zea mays (maize);	-	-
	A0A1D6NC76	Oil body-associated protein 2A OS=Zea mays OX=4577 GN=100274115 PE=4 SV=1	-1.05	Down	0.00133483	100274115	chloroplast	-	-	-	-	-	-	-	-
	A0A1D6ND07	Haloacid dehalogenase-like hydrolase family protein OS=Zea mays OX=4577 GN=ZEAMMB73_Zm00001d043526 PE=3 SV=1	1.653	Up	7.49747e-05	Zm00001d043526	mitochondria	GO:0006793 phosphorus metabolic process; GO:0006796 phosphate-containing compound metabolic process; GO:0008152 metabolic process; GO:0009987 cellular process; GO:0016311 dephosphorylation; GO:0044237 cellular metabolic process;	-	GO:0000287 magnesium ion binding; GO:0003824 catalytic activity; GO:0005488 binding; GO:0016787 hydrolase activity; GO:0016788 hydrolase activity, acting on ester bonds; GO:0016791 phosphatase activity; GO:0019203 carbohydrate phosphatase activity; GO:0042578 phosphoric ester hydrolase activity; GO:0043167 ion binding; GO:0043169 cation binding; GO:0046872 metal ion binding; GO:0050308 sugar-phos…	-	-	-	PF08282	haloacid dehalogenase-like hydrolase
	A0A1D6ND61	UDP-glycosyltransferase 88A1 OS=Zea mays OX=4577 GN=ZEAMMB73_Zm00001d043547 PE=4 SV=1	-1.186	Down	0.0387605	Zm00001d043547	chloroplast	-	-	-	-	-	-	-	-
	A0A1D6ND67	Dehydrin6 OS=Zea mays OX=4577 GN=100283279 PE=4 SV=1	-1.151	Down	0.00184278	100283279	nucleus	-	-	-	-	-	-	-	-
	A0A1D6NG79	Adenine nucleotide alpha hydrolase-like superfamily protein OS=Zea mays OX=4577 GN=100282113 PE=4 SV=1	-1.281	Down	2.27945e-05	100282113	cytoplasm	-	GO:0005623 cell; GO:0005886 plasma membrane; GO:0016020 membrane; GO:0044464 cell part; GO:0071944 cell periphery;	GO:0000166 nucleotide binding; GO:0005488 binding; GO:0008144 drug binding; GO:0016208 AMP binding; GO:0017076 purine nucleotide binding; GO:0030554 adenyl nucleotide binding; GO:0032553 ribonucleotide binding; GO:0032555 purine ribonucleotide binding; GO:0032559 adenyl ribonucleotide binding; GO:0036094 small molecule binding; GO:0043167 ion binding; GO:0043168 anion binding; GO:0043169 cation b…	-	-	-	PF00582	Universal stress protein family
	A0A1D6NHH6	GTP-binding nuclear protein OS=Zea mays OX=4577 GN=ZEAMMB73_Zm00001d044054 PE=3 SV=1	-1.046	Down	0.00094003	Zm00001d044054	cytoplasm	GO:0000054 ribosomal subunit export from nucleus; GO:0006403 RNA localization; GO:0006405 RNA export from nucleus; GO:0006606 protein import into nucleus; GO:0006611 protein export from nucleus; GO:0006810 transport; GO:0006886 intracellular protein transport; GO:0006913 nucleocytoplasmic transport; GO:0008104 protein localization; GO:0015031 protein transport; GO:0015833 peptide transport; GO:00…	GO:0005622 intracellular; GO:0005623 cell; GO:0005634 nucleus; GO:0005737 cytoplasm; GO:0005794 Golgi apparatus; GO:0005911 cell-cell junction; GO:0009506 plasmodesma; GO:0012505 endomembrane system; GO:0030054 cell junction; GO:0043226 organelle; GO:0043227 membrane-bounded organelle; GO:0043229 intracellular organelle; GO:0043231 intracellular membrane-bounded organelle; GO:0044424 intracellula…	GO:0000166 nucleotide binding; GO:0001882 nucleoside binding; GO:0001883 purine nucleoside binding; GO:0003824 catalytic activity; GO:0003924 GTPase activity; GO:0005488 binding; GO:0005525 GTP binding; GO:0016462 pyrophosphatase activity; GO:0016787 hydrolase activity; GO:0016817 hydrolase activity, acting on acid anhydrides; GO:0016818 hydrolase activity, acting on acid anhydrides, in phosphoru…	K07936	RAN; GTP-binding nuclear protein Ran	zma03008 Ribosome biogenesis in eukaryotes - Zea mays (maize); zma03013 RNA transport - Zea mays (maize);	PF00071	Ras family
	A0A1D6NHR3	Rubisco methyltransferase family protein OS=Zea mays OX=4577 GN=ZEAMMB73_Zm00001d044101 PE=4 SV=1	1.347	Up	0.00886322	Zm00001d044101	cytoplasm	-	-	-	K19199	SETD3; histone-lysine N-methyltransferase SETD3 [EC:2.1.1.43]	-	PF09273	Rubisco LSMT substrate-binding
	A0A1D6NL36	40S ribosomal protein S23-2 OS=Zea mays OX=4577 GN=ZEAMMB73_Zm00001d044342 PE=4 SV=1	-1.077	Down	0.00554407	Zm00001d044342	mitochondria	-	-	-	K02973	RP-S23e, RPS23; small subunit ribosomal protein S23e	zma03010 Ribosome - Zea mays (maize);	-	-
	A0A1D6NNV9	Alpha/beta-Hydrolases superfamily protein OS=Zea mays OX=4577 GN=ZEAMMB73_Zm00001d044575 PE=4 SV=1	-1.621	Down	0.0377464	Zm00001d044575	chloroplast	-	-	-	K01061	E3.1.1.45; carboxymethylenebutenolidase [EC:3.1.1.45]	zma01100 Metabolic pathways - Zea mays (maize);	PF01738	Dienelactone hydrolase family
	A0A1D6NRU6	Binding OS=Zea mays OX=4577 GN=ZEAMMB73_Zm00001d044845 PE=4 SV=1	2.267	Up	0.0355304	Zm00001d044845	plasma membrane	GO:0000003 reproduction; GO:0000226 microtubule cytoskeleton organization; GO:0000271 polysaccharide biosynthetic process; GO:0000278 mitotic cell cycle; GO:0000281 mitotic cytokinesis; GO:0000910 cytokinesis; GO:0001101 response to acid chemical; GO:0002682 regulation of immune system process; GO:0002683 negative regulation of immune system process; GO:0003006 developmental process involved in r…	GO:0005622 intracellular; GO:0005623 cell; GO:0005634 nucleus; GO:0005737 cytoplasm; GO:0005794 Golgi apparatus; GO:0005829 cytosol; GO:0005856 cytoskeleton; GO:0005874 microtubule; GO:0005881 cytoplasmic microtubule; GO:0005886 plasma membrane; GO:0005911 cell-cell junction; GO:0005938 cell cortex; GO:0009506 plasmodesma; GO:0009898 cytoplasmic side of plasma membrane; GO:0010330 cellulose synth…	GO:0003824 catalytic activity; GO:0004842 ubiquitin-protein transferase activity; GO:0005102 receptor binding; GO:0005488 binding; GO:0005515 protein binding; GO:0008017 microtubule binding; GO:0008092 cytoskeletal protein binding; GO:0015631 tubulin binding; GO:0016740 transferase activity; GO:0019787 ubiquitin-like protein transferase activity; GO:0033612 receptor serine/threonine kinase bindin…	-	-	-	PF00168	C2 domain
	A0A1D6NTF5	chorismate synthase [Arabidopsis thaliana](predicted) OS=Zea mays OX=4577 GN=ZEAMMB73_Zm00001d045072 PE=4 SV=1	-1.035	Down	0.00785658	Zm00001d045072	nucleus	-	-	-	-	-	-	-	-
	A0A1D6NW95	Nudix hydrolase 14 chloroplastic OS=Zea mays OX=4577 GN=100277024 PE=4 SV=1	-1.164	Down	0.001864	100277024	chloroplast	-	GO:0005622 intracellular; GO:0005623 cell; GO:0005737 cytoplasm; GO:0009507 chloroplast; GO:0009532 plastid stroma; GO:0009536 plastid; GO:0009570 chloroplast stroma; GO:0043226 organelle; GO:0043227 membrane-bounded organelle; GO:0043229 intracellular organelle; GO:0043231 intracellular membrane-bounded organelle; GO:0044422 organelle part; GO:0044424 intracellular part; GO:0044434 chloroplast p…	GO:0003824 catalytic activity; GO:0016462 pyrophosphatase activity; GO:0016787 hydrolase activity; GO:0016817 hydrolase activity, acting on acid anhydrides; GO:0016818 hydrolase activity, acting on acid anhydrides, in phosphorus-containing anhydrides; GO:0019144 ADP-sugar diphosphatase activity; GO:0080041 ADP-ribose pyrophosphohydrolase activity; GO:0080042 ADP-glucose pyrophosphohydrolase activ…	K18447	NUDX14; ADP-sugar diphosphatase [EC:3.6.1.21]	zma00051 Fructose and mannose metabolism - Zea mays (maize); zma00230 Purine metabolism - Zea mays (maize); zma00500 Starch and sucrose metabolism - Zea mays (maize); zma01100 Metabolic pathways - Zea mays (maize); zma01110 Biosynthesis of secondary metabolites - Zea mays (maize);	-	-
	A0A1D6NZR8	UPF0061 protein azo1574 OS=Zea mays OX=4577 GN=ZEAMMB73_Zm00001d045897 PE=3 SV=1	-1.324	Down	0.00545396	Zm00001d045897	chloroplast	-	-	-	-	-	-	-	-
	A0A1D6P0Z5	Protein DJ-1 homolog B OS=Zea mays OX=4577 GN=ZEAMMB73_Zm00001d046135 PE=4 SV=1	-1.138	Down	0.000652182	Zm00001d046135	cytoplasm	GO:0006081 cellular aldehyde metabolic process; GO:0006082 organic acid metabolic process; GO:0006089 lactate metabolic process; GO:0008152 metabolic process; GO:0009056 catabolic process; GO:0009058 biosynthetic process; GO:0009438 methylglyoxal metabolic process; GO:0009987 cellular process; GO:0010035 response to inorganic substance; GO:0010038 response to metal ion; GO:0016053 organic acid bi…	GO:0005622 intracellular; GO:0005623 cell; GO:0005634 nucleus; GO:0005737 cytoplasm; GO:0005773 vacuole; GO:0005774 vacuolar membrane; GO:0005829 cytosol; GO:0005886 plasma membrane; GO:0005911 cell-cell junction; GO:0009506 plasmodesma; GO:0009507 chloroplast; GO:0009532 plastid stroma; GO:0009536 plastid; GO:0009570 chloroplast stroma; GO:0016020 membrane; GO:0030054 cell junction; GO:0031090 o…	GO:0003824 catalytic activity; GO:0016829 lyase activity; GO:0016835 carbon-oxygen lyase activity; GO:0016836 hydro-lyase activity; GO:0019172 glyoxalase III activity;	K03152	thiJ; protein deglycase [EC:3.5.1.124]	-	PF01965	DJ-1/PfpI family
	A0A1D6P1B4	Beta-glucosidase 11 OS=Zea mays OX=4577 GN=ZEAMMB73_Zm00001d046210 PE=3 SV=1	-1.273	Down	2.23739e-05	Zm00001d046210	endoplasmic reticulum	GO:0008152 metabolic process; GO:0009628 response to abiotic stimulus; GO:0009812 flavonoid metabolic process; GO:0042440 pigment metabolic process; GO:0046283 anthocyanin-containing compound metabolic process; GO:0050896 response to stimulus; GO:0071704 organic substance metabolic process; GO:0080167 response to karrikin; GO:1901135 carbohydrate derivative metabolic process; GO:1901657 glycosyl …	GO:0005622 intracellular; GO:0005623 cell; GO:0005737 cytoplasm; GO:0005773 vacuole; GO:0005777 peroxisome; GO:0042579 microbody; GO:0043226 organelle; GO:0043227 membrane-bounded organelle; GO:0043229 intracellular organelle; GO:0043231 intracellular membrane-bounded organelle; GO:0044424 intracellular part; GO:0044444 cytoplasmic part; GO:0044464 cell part;	GO:0003824 catalytic activity; GO:0004553 hydrolase activity, hydrolyzing O-glycosyl compounds; GO:0008422 beta-glucosidase activity; GO:0015926 glucosidase activity; GO:0016787 hydrolase activity; GO:0016798 hydrolase activity, acting on glycosyl bonds;	K01188	E3.2.1.21; beta-glucosidase [EC:3.2.1.21]	zma00460 Cyanoamino acid metabolism - Zea mays (maize); zma00500 Starch and sucrose metabolism - Zea mays (maize); zma00940 Phenylpropanoid biosynthesis - Zea mays (maize); zma01100 Metabolic pathways - Zea mays (maize); zma01110 Biosynthesis of secondary metabolites - Zea mays (maize);	PF00232	Glycosyl hydrolase family 1
	A0A1D6P1G2	ATP/GTP-binding protein family OS=Zea mays OX=4577 GN=ZEAMMB73_Zm00001d046221 PE=4 SV=1	-1.19	Down	0.0377294	Zm00001d046221	nucleus	-	-	-	-	-	-	PF14443	DBC1
	A0A1D6P4I6	Cellulose synthase OS=Zea mays OX=4577 GN=103638772 PE=3 SV=1	-1.34	Down	0.00315529	103638772	cytoplasm	GO:0000003 reproduction; GO:0000226 microtubule cytoskeleton organization; GO:0000271 polysaccharide biosynthetic process; GO:0000278 mitotic cell cycle; GO:0000281 mitotic cytokinesis; GO:0000910 cytokinesis; GO:0003006 developmental process involved in reproduction; GO:0005975 carbohydrate metabolic process; GO:0005976 polysaccharide metabolic process; GO:0006073 cellular glucan metabolic proce…	GO:0005622 intracellular; GO:0005623 cell; GO:0005737 cytoplasm; GO:0005794 Golgi apparatus; GO:0005886 plasma membrane; GO:0005887 integral component of plasma membrane; GO:0010330 cellulose synthase complex; GO:0012505 endomembrane system; GO:0016020 membrane; GO:0016021 integral component of membrane; GO:0031224 intrinsic component of membrane; GO:0031226 intrinsic component of plasma membrane…	GO:0003824 catalytic activity; GO:0016740 transferase activity; GO:0016757 transferase activity, transferring glycosyl groups; GO:0016758 transferase activity, transferring hexosyl groups; GO:0016759 cellulose synthase activity; GO:0046527 glucosyltransferase activity;	K10999	CESA; cellulose synthase A [EC:2.4.1.12]	-	-	-
	A0A1D6P5R9	Oligomeric Golgi complex component-related protein OS=Zea mays OX=4577 GN=ZEAMMB73_Zm00001d046973 PE=4 SV=1	1.337	Up	0.0109774	Zm00001d046973	chloroplast	-	-	-	K20294	COG7; conserved oligomeric Golgi complex subunit 7	-	-	-
	A0A1D6P836	Sucrose synthase1 OS=Zea mays OX=4577 GN=542247 PE=4 SV=1	1.697	Up	0.00174582	542247	mitochondria	GO:0001101 response to acid chemical; GO:0001666 response to hypoxia; GO:0006950 response to stress; GO:0006970 response to osmotic stress; GO:0009266 response to temperature stimulus; GO:0009409 response to cold; GO:0009413 response to flooding; GO:0009414 response to water deprivation; GO:0009415 response to water; GO:0009628 response to abiotic stimulus; GO:0009743 response to carbohydrate; GO…	GO:0005622 intracellular; GO:0005623 cell; GO:0005737 cytoplasm; GO:0005773 vacuole; GO:0005829 cytosol; GO:0005886 plasma membrane; GO:0005911 cell-cell junction; GO:0009506 plasmodesma; GO:0016020 membrane; GO:0030054 cell junction; GO:0043226 organelle; GO:0043227 membrane-bounded organelle; GO:0043229 intracellular organelle; GO:0043231 intracellular membrane-bounded organelle; GO:0044424 int…	GO:0003824 catalytic activity; GO:0008194 UDP-glycosyltransferase activity; GO:0016157 sucrose synthase activity; GO:0016740 transferase activity; GO:0016757 transferase activity, transferring glycosyl groups; GO:0016758 transferase activity, transferring hexosyl groups; GO:0035251 UDP-glucosyltransferase activity; GO:0046527 glucosyltransferase activity;	K00695	E2.4.1.13; sucrose synthase [EC:2.4.1.13]	zma00500 Starch and sucrose metabolism - Zea mays (maize); zma01100 Metabolic pathways - Zea mays (maize);	-	-
	A0A1D6P9C1	Flavonoid 3'-monooxygenase OS=Zea mays OX=4577 GN=ZEAMMB73_Zm00001d047424 PE=3 SV=1	-1.027	Down	0.0308363	Zm00001d047424	chloroplast	-	-	-	K13083	CYP75A; flavonoid 3',5'-hydroxylase [EC:1.14.13.88]	zma00941 Flavonoid biosynthesis - Zea mays (maize); zma00944 Flavone and flavonol biosynthesis - Zea mays (maize); zma01110 Biosynthesis of secondary metabolites - Zea mays (maize);	PF00067	Cytochrome P450
	A0A1D6PCR4	DnaJ protein ERDJ3A OS=Zea mays OX=4577 GN=ZEAMMB73_Zm00001d047726 PE=4 SV=1	-2.047	Down	0.0196933	Zm00001d047726	vacuolar membrane	GO:0000003 reproduction; GO:0000902 cell morphogenesis; GO:0000904 cell morphogenesis involved in differentiation; GO:0003006 developmental process involved in reproduction; GO:0006950 response to stress; GO:0008152 metabolic process; GO:0009266 response to temperature stimulus; GO:0009408 response to heat; GO:0009628 response to abiotic stimulus; GO:0009653 anatomical structure morphogenesis; GO…	GO:0005622 intracellular; GO:0005623 cell; GO:0005737 cytoplasm; GO:0005773 vacuole; GO:0005783 endoplasmic reticulum; GO:0005788 endoplasmic reticulum lumen; GO:0005911 cell-cell junction; GO:0009506 plasmodesma; GO:0012505 endomembrane system; GO:0030054 cell junction; GO:0031974 membrane-enclosed lumen; GO:0043226 organelle; GO:0043227 membrane-bounded organelle; GO:0043229 intracellular organ…	GO:0003824 catalytic activity; GO:0016491 oxidoreductase activity;	-	-	-	PF00226	DnaJ domain
	A0A1D6PCS6	Protein PMR5 OS=Zea mays OX=4577 GN=ZEAMMB73_Zm00001d047738 PE=4 SV=1	-1.026	Down	0.0475293	Zm00001d047738	chloroplast	-	-	-	-	-	-	PF14416	PMR5 N terminal Domain
	A0A1D6PDJ3	Heat shock 70 kDa protein 5 OS=Zea mays OX=4577 GN=100272911 PE=3 SV=1	-1.751	Down	0.000466278	100272911	cytoplasm	-	-	-	K03283	HSPA1s; heat shock 70kDa protein 1/2/6/8	zma03040 Spliceosome - Zea mays (maize); zma04141 Protein processing in endoplasmic reticulum - Zea mays (maize); zma04144 Endocytosis - Zea mays (maize);	-	-
	A0A1D6PE68	2-methoxy-6-polyprenyl-1,4-benzoquinol methylase, mitochondrial OS=Zea mays OX=4577 GN=100383639 PE=3 SV=1	-1.521	Down	0.0172284	100383639	cytoplasm	-	GO:0005622 intracellular; GO:0005623 cell; GO:0005737 cytoplasm; GO:0005739 mitochondrion; GO:0043226 organelle; GO:0043227 membrane-bounded organelle; GO:0043229 intracellular organelle; GO:0043231 intracellular membrane-bounded organelle; GO:0044424 intracellular part; GO:0044444 cytoplasmic part; GO:0044464 cell part;	-	K06127	COQ5; 2-methoxy-6-polyprenyl-1,4-benzoquinol methylase [EC:2.1.1.201]	zma00130 Ubiquinone and other terpenoid-quinone biosynthesis - Zea mays (maize); zma01100 Metabolic pathways - Zea mays (maize); zma01110 Biosynthesis of secondary metabolites - Zea mays (maize);	-	-
	A0A1D6PF34	Senescence/dehydration-associated protein-related OS=Zea mays OX=4577 GN=100191434 PE=4 SV=1	-1.581	Down	0.00304952	100191434	cytoplasm	-	-	-	K19366	SPG20; spartin	zma04144 Endocytosis - Zea mays (maize);	-	-
	A0A1D6PF37	Senescence/dehydration-associated protein-related OS=Zea mays OX=4577 GN=100191434 PE=4 SV=1	-1.656	Down	0.000502328	100191434	cytoplasm	-	-	-	K19366	SPG20; spartin	zma04144 Endocytosis - Zea mays (maize);	-	-
	A0A1D6PF96	Transmembrane 9 superfamily member OS=Zea mays OX=4577 GN=100284948 PE=3 SV=1	1.89	Up	7.82676e-05	100284948	plasma membrane	GO:0006518 peptide metabolic process; GO:0006807 nitrogen compound metabolic process; GO:0006950 response to stress; GO:0008152 metabolic process; GO:0009058 biosynthetic process; GO:0009237 siderophore metabolic process; GO:0009605 response to external stimulus; GO:0009987 cellular process; GO:0009991 response to extracellular stimulus; GO:0019184 nonribosomal peptide biosynthetic process; GO:00…	-	GO:0003824 catalytic activity; GO:0016491 oxidoreductase activity; GO:0016614 oxidoreductase activity, acting on CH-OH group of donors; GO:0016616 oxidoreductase activity, acting on the CH-OH group of donors, NAD or NADP as acceptor; GO:0033707 3''-deamino-3''-oxonicotianamine reductase activity;	K17087	TM9SF3; transmembrane 9 superfamily member 3	-	-	-
	A0A1D6PFB2	Glutamate decarboxylase OS=Zea mays OX=4577 GN=100381655 PE=3 SV=1	-1.187	Down	0.00427407	100381655	cytoplasm	GO:0010035 response to inorganic substance; GO:0010038 response to metal ion; GO:0042221 response to chemical; GO:0046686 response to cadmium ion; GO:0050896 response to stimulus;	GO:0005622 intracellular; GO:0005623 cell; GO:0005634 nucleus; GO:0005737 cytoplasm; GO:0005829 cytosol; GO:0043226 organelle; GO:0043227 membrane-bounded organelle; GO:0043229 intracellular organelle; GO:0043231 intracellular membrane-bounded organelle; GO:0044424 intracellular part; GO:0044444 cytoplasmic part; GO:0044464 cell part;	GO:0003824 catalytic activity; GO:0004351 glutamate decarboxylase activity; GO:0005488 binding; GO:0005515 protein binding; GO:0005516 calmodulin binding; GO:0016829 lyase activity; GO:0016830 carbon-carbon lyase activity; GO:0016831 carboxy-lyase activity;	K01580	E4.1.1.15, gadB, gadA, GAD; glutamate decarboxylase [EC:4.1.1.15]	zma00250 Alanine, aspartate and glutamate metabolism - Zea mays (maize); zma00410 beta-Alanine metabolism - Zea mays (maize); zma00430 Taurine and hypotaurine metabolism - Zea mays (maize); zma00650 Butanoate metabolism - Zea mays (maize); zma01100 Metabolic pathways - Zea mays (maize); zma01110 Biosynthesis of secondary metabolites - Zea mays (maize);	PF00282	Pyridoxal-dependent decarboxylase conserved domain
	A0A1D6PIA7	Vicilin-like seed storage protein OS=Zea mays OX=4577 GN=103639475 PE=4 SV=1	-1.088	Down	0.000338918	103639475	nucleus	GO:0006950 response to stress; GO:0006952 defense response; GO:0009605 response to external stimulus; GO:0009607 response to biotic stimulus; GO:0009620 response to fungus; GO:0043207 response to external biotic stimulus; GO:0050832 defense response to fungus; GO:0050896 response to stimulus; GO:0051704 multi-organism process; GO:0051707 response to other organism; GO:0098542 defense response to …	-	-	-	-	-	PF00190	Cupin
	A0A1D6PIB5	Vicilin-like seed storage protein OS=Zea mays OX=4577 GN=103639475 PE=4 SV=1	-1.139	Down	0.00017709	103639475	cytoplasm	GO:0006950 response to stress; GO:0006952 defense response; GO:0009605 response to external stimulus; GO:0009607 response to biotic stimulus; GO:0009620 response to fungus; GO:0043207 response to external biotic stimulus; GO:0050832 defense response to fungus; GO:0050896 response to stimulus; GO:0051704 multi-organism process; GO:0051707 response to other organism; GO:0098542 defense response to …	-	-	-	-	-	-	-
	A0A1D6PIB8	Vicilin-like seed storage protein OS=Zea mays OX=4577 GN=103639475 PE=4 SV=1	-1.11	Down	0.000540761	103639475	nucleus	GO:0006950 response to stress; GO:0006952 defense response; GO:0009605 response to external stimulus; GO:0009607 response to biotic stimulus; GO:0009620 response to fungus; GO:0043207 response to external biotic stimulus; GO:0050832 defense response to fungus; GO:0050896 response to stimulus; GO:0051704 multi-organism process; GO:0051707 response to other organism; GO:0098542 defense response to …	-	-	-	-	-	PF00190	Cupin
	A0A1D6PIF6	Inositol-3-phosphate synthase isozyme 1 OS=Zea mays OX=4577 GN=100037797 PE=4 SV=1	1.042	Up	0.00990606	100037797	cytoplasm	GO:0000003 reproduction; GO:0000302 response to reactive oxygen species; GO:0002252 immune effector process; GO:0002376 immune system process; GO:0003006 developmental process involved in reproduction; GO:0005975 carbohydrate metabolic process; GO:0006020 inositol metabolic process; GO:0006021 inositol biosynthetic process; GO:0006066 alcohol metabolic process; GO:0006575 cellular modified amino …	GO:0005622 intracellular; GO:0005623 cell; GO:0005634 nucleus; GO:0005737 cytoplasm; GO:0043226 organelle; GO:0043227 membrane-bounded organelle; GO:0043229 intracellular organelle; GO:0043231 intracellular membrane-bounded organelle; GO:0044424 intracellular part; GO:0044464 cell part;	GO:0003824 catalytic activity; GO:0004512 inositol-3-phosphate synthase activity; GO:0016853 isomerase activity; GO:0016872 intramolecular lyase activity;	K01858	INO1, ISYNA1; myo-inositol-1-phosphate synthase [EC:5.5.1.4]	zma00562 Inositol phosphate metabolism - Zea mays (maize); zma01100 Metabolic pathways - Zea mays (maize);	-	-
	A0A1D6PK39	FAD/NAD(P)-binding oxidoreductase family protein OS=Zea mays OX=4577 GN=ZEAMMB73_Zm00001d048417 PE=4 SV=1	-2.552	Down	0.0121455	Zm00001d048417	chloroplast	-	-	-	-	-	-	-	-
	A0A1D6PK68	DUF639 family protein [Medicago truncatula](predicted) OS=Zea mays OX=4577 GN=103639574 PE=4 SV=1	-1.282	Down	0.00407369	103639574	cytoplasm	-	-	-	-	-	-	-	-
	A0A1D6PKM3	Alba DNA/RNA-binding protein OS=Zea mays OX=4577 GN=ZEAMMB73_Zm00001d048445 PE=4 SV=1	-2.307	Down	0.0178263	Zm00001d048445	nucleus	-	-	-	-	-	-	-	-
	A0A1D6PNQ4	Carboxypeptidase OS=Zea mays OX=4577 GN=ZEAMMB73_Zm00001d048690 PE=3 SV=1	-1.243	Down	0.0421706	Zm00001d048690	chloroplast	GO:0006508 proteolysis; GO:0006807 nitrogen compound metabolic process; GO:0008152 metabolic process; GO:0009056 catabolic process; GO:0009057 macromolecule catabolic process; GO:0009987 cellular process; GO:0019538 protein metabolic process; GO:0030163 protein catabolic process; GO:0043170 macromolecule metabolic process; GO:0044237 cellular metabolic process; GO:0044238 primary metabolic proces…	GO:0005622 intracellular; GO:0005623 cell; GO:0005737 cytoplasm; GO:0005773 vacuole; GO:0043226 organelle; GO:0043227 membrane-bounded organelle; GO:0043229 intracellular organelle; GO:0043231 intracellular membrane-bounded organelle; GO:0044424 intracellular part; GO:0044444 cytoplasmic part; GO:0044464 cell part;	GO:0003824 catalytic activity; GO:0004180 carboxypeptidase activity; GO:0004185 serine-type carboxypeptidase activity; GO:0008233 peptidase activity; GO:0008236 serine-type peptidase activity; GO:0008238 exopeptidase activity; GO:0016787 hydrolase activity; GO:0017171 serine hydrolase activity; GO:0070008 serine-type exopeptidase activity; GO:0070011 peptidase activity, acting on L-amino acid pep…	K09645	CPVL; vitellogenic carboxypeptidase-like protein [EC:3.4.16.-]	-	PF00450	Serine carboxypeptidase
	A0A1D6PPC4	Tropinone reductase 2 OS=Zea mays OX=4577 GN=ZEAMMB73_Zm00001d048726 PE=4 SV=1	-2.044	Down	0.0164958	Zm00001d048726	cytoplasm	-	GO:0005622 intracellular; GO:0005623 cell; GO:0005634 nucleus; GO:0005694 chromosome; GO:0043226 organelle; GO:0043227 membrane-bounded organelle; GO:0043228 non-membrane-bounded organelle; GO:0043229 intracellular organelle; GO:0043231 intracellular membrane-bounded organelle; GO:0043232 intracellular non-membrane-bounded organelle; GO:0044424 intracellular part; GO:0044464 cell part;	-	K08081	TR1; tropinone reductase I [EC:1.1.1.206]	zma00960 Tropane, piperidine and pyridine alkaloid biosynthesis - Zea mays (maize); zma01100 Metabolic pathways - Zea mays (maize); zma01110 Biosynthesis of secondary metabolites - Zea mays (maize);	PF00106	short chain dehydrogenase
	A0A1D6PR86	Hevein-like preproprotein OS=Zea mays OX=4577 GN=ZEAMMB73_Zm00001d048948 PE=4 SV=1	-1.308	Down	0.0139658	Zm00001d048948	extracellular	-	-	-	-	-	-	PF00967	Barwin family
	A0A1D6PS11	Carboxypeptidase OS=Zea mays OX=4577 GN=ZEAMMB73_Zm00001d049055 PE=3 SV=1	-1.049	Down	0.0255661	Zm00001d049055	vacuolar membrane	GO:0006508 proteolysis; GO:0006807 nitrogen compound metabolic process; GO:0008152 metabolic process; GO:0009056 catabolic process; GO:0009057 macromolecule catabolic process; GO:0009987 cellular process; GO:0019538 protein metabolic process; GO:0030163 protein catabolic process; GO:0043170 macromolecule metabolic process; GO:0044237 cellular metabolic process; GO:0044238 primary metabolic proces…	GO:0005618 cell wall; GO:0005623 cell; GO:0030312 external encapsulating structure; GO:0044464 cell part; GO:0071944 cell periphery;	GO:0003824 catalytic activity; GO:0004180 carboxypeptidase activity; GO:0004185 serine-type carboxypeptidase activity; GO:0008233 peptidase activity; GO:0008236 serine-type peptidase activity; GO:0008238 exopeptidase activity; GO:0016787 hydrolase activity; GO:0017171 serine hydrolase activity; GO:0070008 serine-type exopeptidase activity; GO:0070011 peptidase activity, acting on L-amino acid pep…	K16297	SCPL-II; serine carboxypeptidase-like clade II [EC:3.4.16.-]	-	PF00450	Serine carboxypeptidase
	A0A1D6PS83	ATP-dependent (S)-NAD(P)H-hydrate dehydratase OS=Zea mays OX=4577 GN=100216749 PE=3 SV=1	-1.107	Down	0.000757492	100216749	chloroplast	GO:0006139 nucleobase-containing compound metabolic process; GO:0006725 cellular aromatic compound metabolic process; GO:0006732 coenzyme metabolic process; GO:0006733 oxidoreduction coenzyme metabolic process; GO:0006734 NADH metabolic process; GO:0006739 NADP metabolic process; GO:0006753 nucleoside phosphate metabolic process; GO:0006793 phosphorus metabolic process; GO:0006796 phosphate-conta…	GO:0005622 intracellular; GO:0005623 cell; GO:0005737 cytoplasm; GO:0005739 mitochondrion; GO:0005829 cytosol; GO:0009507 chloroplast; GO:0009536 plastid; GO:0043226 organelle; GO:0043227 membrane-bounded organelle; GO:0043229 intracellular organelle; GO:0043231 intracellular membrane-bounded organelle; GO:0044424 intracellular part; GO:0044444 cytoplasmic part; GO:0044464 cell part;	GO:0003824 catalytic activity; GO:0016829 lyase activity; GO:0016835 carbon-oxygen lyase activity; GO:0016836 hydro-lyase activity; GO:0016853 isomerase activity; GO:0016854 racemase and epimerase activity; GO:0047453 ATP-dependent NAD(P)H-hydrate dehydratase activity; GO:0052856 NADHX epimerase activity; GO:0052857 NADPHX epimerase activity;	K17757	CARKD; ATP-dependent NAD(P)H-hydrate dehydratase [EC:4.2.1.93]	-	-	-
	A0A1D6PW37	SnRNP core Sm protein Sm-X5-like protein OS=Zea mays OX=4577 GN=100276999 PE=4 SV=1	-1.529	Down	0.0025985	100276999	chloroplast	-	-	-	K12621	LSM2; U6 snRNA-associated Sm-like protein LSm2	zma03018 RNA degradation - Zea mays (maize); zma03040 Spliceosome - Zea mays (maize);	PF01423	LSM domain
	A0A1D6PWC3	External alternative NAD(P)H-ubiquinone oxidoreductase B4 mitochondrial OS=Zea mays OX=4577 GN=ZEAMMB73_Zm00001d049597 PE=4 SV=1	-1.058	Down	0.000854845	Zm00001d049597	cytoplasm	GO:0001300 chronological cell aging; GO:0005975 carbohydrate metabolic process; GO:0005996 monosaccharide metabolic process; GO:0006006 glucose metabolic process; GO:0006066 alcohol metabolic process; GO:0006067 ethanol metabolic process; GO:0006082 organic acid metabolic process; GO:0006090 pyruvate metabolic process; GO:0006091 generation of precursor metabolites and energy; GO:0006113 fermenta…	GO:0005622 intracellular; GO:0005623 cell; GO:0005737 cytoplasm; GO:0005739 mitochondrion; GO:0005740 mitochondrial envelope; GO:0005743 mitochondrial inner membrane; GO:0005758 mitochondrial intermembrane space; GO:0009536 plastid; GO:0016020 membrane; GO:0019866 organelle inner membrane; GO:0019898 extrinsic component of membrane; GO:0031090 organelle membrane; GO:0031312 extrinsic component of…	GO:0003824 catalytic activity; GO:0003954 NADH dehydrogenase activity; GO:0008137 NADH dehydrogenase (ubiquinone) activity; GO:0016491 oxidoreductase activity; GO:0016651 oxidoreductase activity, acting on NAD(P)H; GO:0016655 oxidoreductase activity, acting on NAD(P)H, quinone or similar compound as acceptor; GO:0050136 NADH dehydrogenase (quinone) activity;	K17871	ndh1; NADH:ubiquinone reductase (non-electrogenic) [EC:1.6.5.9]	-	PF07992	Pyridine nucleotide-disulphide oxidoreductase
	A0A1D6PY98	Triacylglycerol lipase 2 OS=Zea mays OX=4577 GN=ZEAMMB73_Zm00001d049813 PE=4 SV=1	-1.585	Down	0.0306243	Zm00001d049813	chloroplast	GO:0002213 defense response to insect; GO:0006950 response to stress; GO:0006952 defense response; GO:0050896 response to stimulus;	-	GO:0003824 catalytic activity; GO:0016298 lipase activity; GO:0016787 hydrolase activity; GO:0016788 hydrolase activity, acting on ester bonds;	K01052	LIPA; lysosomal acid lipase/cholesteryl ester hydrolase [EC:3.1.1.13]	zma00100 Steroid biosynthesis - Zea mays (maize);	-	-
	A0A1D6Q0G8	Long chain base biosynthesis protein 1 OS=Zea mays OX=4577 GN=ZEAMMB73_Zm00001d050220 PE=4 SV=1	-1.057	Down	0.0254147	Zm00001d050220	chloroplast	GO:0000003 reproduction; GO:0003006 developmental process involved in reproduction; GO:0006066 alcohol metabolic process; GO:0006629 lipid metabolic process; GO:0006643 membrane lipid metabolic process; GO:0006644 phospholipid metabolic process; GO:0006665 sphingolipid metabolic process; GO:0006667 sphinganine metabolic process; GO:0006670 sphingosine metabolic process; GO:0006672 ceramide metabo…	GO:0002178 palmitoyltransferase complex; GO:0005622 intracellular; GO:0005623 cell; GO:0005737 cytoplasm; GO:0005783 endoplasmic reticulum; GO:0005789 endoplasmic reticulum membrane; GO:0012505 endomembrane system; GO:0016020 membrane; GO:0017059 serine C-palmitoyltransferase complex; GO:0031211 endoplasmic reticulum palmitoyltransferase complex; GO:0031984 organelle subcompartment; GO:0032991 ma…	-	K00654	SPT; serine palmitoyltransferase [EC:2.3.1.50]	zma00600 Sphingolipid metabolism - Zea mays (maize); zma01100 Metabolic pathways - Zea mays (maize);	PF00155	Aminotransferase class I and II
	A0A1D6Q167	Methylcrotonoyl-CoA carboxylase beta chain mitochondrial OS=Zea mays OX=4577 GN=100281617 PE=4 SV=1	-1.089	Down	0.01059	100281617	chloroplast	-	-	-	K01969	E6.4.1.4B; 3-methylcrotonyl-CoA carboxylase beta subunit [EC:6.4.1.4]	zma00280 Valine, leucine and isoleucine degradation - Zea mays (maize); zma01100 Metabolic pathways - Zea mays (maize);	-	-
	A0A1D6Q5U4	Putative nuclear RNA export factor SDE5 OS=Zea mays OX=4577 GN=ZEAMMB73_Zm00001d051245 PE=4 SV=1	1.644	Up	0.00671844	Zm00001d051245	nucleus	GO:0006139 nucleobase-containing compound metabolic process; GO:0006396 RNA processing; GO:0006725 cellular aromatic compound metabolic process; GO:0006807 nitrogen compound metabolic process; GO:0008152 metabolic process; GO:0009892 negative regulation of metabolic process; GO:0009987 cellular process; GO:0010033 response to organic substance; GO:0010267 production of ta-siRNAs involved in RNA i…	-	-	-	-	-	PF08590	Domain of unknown function (DUF1771)
	A0A1D6QDD0	UMP-CMP kinase family protein OS=Zea mays OX=4577 GN=100193828 PE=3 SV=1	2.077	Up	0.0292318	100193828	cytoplasm	GO:0006139 nucleobase-containing compound metabolic process; GO:0006220 pyrimidine nucleotide metabolic process; GO:0006221 pyrimidine nucleotide biosynthetic process; GO:0006725 cellular aromatic compound metabolic process; GO:0006753 nucleoside phosphate metabolic process; GO:0006793 phosphorus metabolic process; GO:0006796 phosphate-containing compound metabolic process; GO:0006807 nitrogen co…	GO:0005576 extracellular region; GO:0005622 intracellular; GO:0005623 cell; GO:0005634 nucleus; GO:0005737 cytoplasm; GO:0005829 cytosol; GO:0043226 organelle; GO:0043227 membrane-bounded organelle; GO:0043229 intracellular organelle; GO:0043231 intracellular membrane-bounded organelle; GO:0044424 intracellular part; GO:0044444 cytoplasmic part; GO:0044464 cell part; GO:0048046 apoplast;	GO:0000166 nucleotide binding; GO:0003824 catalytic activity; GO:0004127 cytidylate kinase activity; GO:0005488 binding; GO:0005524 ATP binding; GO:0008144 drug binding; GO:0009041 uridylate kinase activity; GO:0016301 kinase activity; GO:0016740 transferase activity; GO:0016772 transferase activity, transferring phosphorus-containing groups; GO:0016776 phosphotransferase activity, phosphate grou…	K13800	CMPK1, UMPK; UMP-CMP kinase [EC:2.7.4.- 2.7.4.14]	zma00240 Pyrimidine metabolism - Zea mays (maize); zma01100 Metabolic pathways - Zea mays (maize);	PF00406	Adenylate kinase
	A0A1D6QDH2	Opaque endosperm1 OS=Zea mays OX=4577 GN=103654209 PE=3 SV=1	1.962	Up	0.00137314	103654209	nucleus	GO:0006810 transport; GO:0006928 movement of cell or subcellular component; GO:0007097 nuclear migration; GO:0008360 regulation of cell shape; GO:0009987 cellular process; GO:0022603 regulation of anatomical structure morphogenesis; GO:0022604 regulation of cell morphogenesis; GO:0030029 actin filament-based process; GO:0030048 actin filament-based movement; GO:0032878 regulation of establishment…	GO:0000331 contractile vacuole; GO:0005622 intracellular; GO:0005623 cell; GO:0005634 nucleus; GO:0005635 nuclear envelope; GO:0005737 cytoplasm; GO:0005773 vacuole; GO:0005856 cytoskeleton; GO:0012505 endomembrane system; GO:0015629 actin cytoskeleton; GO:0016020 membrane; GO:0031090 organelle membrane; GO:0031410 cytoplasmic vesicle; GO:0031965 nuclear membrane; GO:0031967 organelle envelope; G…	GO:0000146 microfilament motor activity; GO:0000166 nucleotide binding; GO:0003774 motor activity; GO:0003779 actin binding; GO:0003824 catalytic activity; GO:0005488 binding; GO:0005515 protein binding; GO:0005524 ATP binding; GO:0008092 cytoskeletal protein binding; GO:0008144 drug binding; GO:0016462 pyrophosphatase activity; GO:0016787 hydrolase activity; GO:0016817 hydrolase activity, acting…	K10357	MYO5; myosin V	-	PF00063	Myosin head (motor domain)
	A0A1D6QEM7	Expansin OS=Zea mays OX=4577 GN=ZEAMMB73_Zm00001d052264 PE=3 SV=1	-1.033	Down	0.00174876	Zm00001d052264	chloroplast	-	-	-	-	-	-	PF03330; PF01357	Rare lipoprotein A (RlpA)-like double-psi beta-barrel; Pollen allergen
	A0A1D6QG81	Ferritin OS=Zea mays OX=4577 GN=ZEAMMB73_Zm00001d052316 PE=3 SV=1	-1.307	Down	0.000838078	Zm00001d052316	chloroplast	GO:0000003 reproduction; GO:0000041 transition metal ion transport; GO:0000302 response to reactive oxygen species; GO:0001101 response to acid chemical; GO:0003006 developmental process involved in reproduction; GO:0006810 transport; GO:0006811 ion transport; GO:0006812 cation transport; GO:0006826 iron ion transport; GO:0006873 cellular ion homeostasis; GO:0006875 cellular metal ion homeostasis…	GO:0005622 intracellular; GO:0005623 cell; GO:0005737 cytoplasm; GO:0005739 mitochondrion; GO:0009507 chloroplast; GO:0009526 plastid envelope; GO:0009532 plastid stroma; GO:0009534 chloroplast thylakoid; GO:0009535 chloroplast thylakoid membrane; GO:0009536 plastid; GO:0009570 chloroplast stroma; GO:0009579 thylakoid; GO:0009941 chloroplast envelope; GO:0016020 membrane; GO:0031967 organelle env…	GO:0005488 binding; GO:0005506 iron ion binding; GO:0005515 protein binding; GO:0019904 protein domain specific binding; GO:0043167 ion binding; GO:0043169 cation binding; GO:0046872 metal ion binding; GO:0046914 transition metal ion binding;	K00522	FTH1; ferritin heavy chain [EC:1.16.3.2]	-	PF00210	Ferritin-like domain
	A0A1D6QHE1	PP2A regulatory subunit TAP46 OS=Zea mays OX=4577 GN=100282177 PE=4 SV=1	-1.173	Down	0.0131751	100282177	mitochondria	-	-	-	K17606	IGBP1, TAP42; immunoglobulin-binding protein 1	zma04136 Autophagy - other - Zea mays (maize);	-	-
	A0A1D6QIC9	Outer envelope protein 64 chloroplastic OS=Zea mays OX=4577 GN=100279085 PE=4 SV=1	-1.086	Down	0.00231042	100279085	cytoplasm	-	-	-	-	-	-	-	-
	A0A1D6QS71	Succinate-semialdehyde dehydrogenase mitochondrial OS=Zea mays OX=4577 GN=ZEAMMB73_Zm00001d053776 PE=4 SV=1	-1.314	Down	0.000735726	Zm00001d053776	cytoplasm	GO:0001505 regulation of neurotransmitter levels; GO:0006082 organic acid metabolic process; GO:0006105 succinate metabolic process; GO:0006520 cellular amino acid metabolic process; GO:0006536 glutamate metabolic process; GO:0006538 glutamate catabolic process; GO:0006540 glutamate decarboxylation to succinate; GO:0006807 nitrogen compound metabolic process; GO:0008152 metabolic process; GO:0009…	GO:0005622 intracellular; GO:0005623 cell; GO:0005737 cytoplasm; GO:0005739 mitochondrion; GO:0005759 mitochondrial matrix; GO:0031974 membrane-enclosed lumen; GO:0043226 organelle; GO:0043227 membrane-bounded organelle; GO:0043229 intracellular organelle; GO:0043231 intracellular membrane-bounded organelle; GO:0043233 organelle lumen; GO:0044422 organelle part; GO:0044424 intracellular part; GO:…	GO:0000166 nucleotide binding; GO:0003824 catalytic activity; GO:0004777 succinate-semialdehyde dehydrogenase (NAD+) activity; GO:0005488 binding; GO:0016491 oxidoreductase activity; GO:0016620 oxidoreductase activity, acting on the aldehyde or oxo group of donors, NAD or NADP as acceptor; GO:0016903 oxidoreductase activity, acting on the aldehyde or oxo group of donors; GO:0036094 small molecule…	K17761	SSADH; succinate-semialdehyde dehydrogenase, mitochondrial [EC:1.2.1.24]	zma00250 Alanine, aspartate and glutamate metabolism - Zea mays (maize); zma00650 Butanoate metabolism - Zea mays (maize); zma01100 Metabolic pathways - Zea mays (maize);	-	-
	A0A1D6QS74	Succinate-semialdehyde dehydrogenase mitochondrial OS=Zea mays OX=4577 GN=ZEAMMB73_Zm00001d053776 PE=4 SV=1	-1.248	Down	0.000417313	Zm00001d053776	mitochondria	GO:0001505 regulation of neurotransmitter levels; GO:0006082 organic acid metabolic process; GO:0006105 succinate metabolic process; GO:0006520 cellular amino acid metabolic process; GO:0006536 glutamate metabolic process; GO:0006538 glutamate catabolic process; GO:0006540 glutamate decarboxylation to succinate; GO:0006807 nitrogen compound metabolic process; GO:0008152 metabolic process; GO:0009…	GO:0005622 intracellular; GO:0005623 cell; GO:0005737 cytoplasm; GO:0005739 mitochondrion; GO:0005759 mitochondrial matrix; GO:0031974 membrane-enclosed lumen; GO:0043226 organelle; GO:0043227 membrane-bounded organelle; GO:0043229 intracellular organelle; GO:0043231 intracellular membrane-bounded organelle; GO:0043233 organelle lumen; GO:0044422 organelle part; GO:0044424 intracellular part; GO:…	GO:0000166 nucleotide binding; GO:0003824 catalytic activity; GO:0004777 succinate-semialdehyde dehydrogenase (NAD+) activity; GO:0005488 binding; GO:0016491 oxidoreductase activity; GO:0016620 oxidoreductase activity, acting on the aldehyde or oxo group of donors, NAD or NADP as acceptor; GO:0016903 oxidoreductase activity, acting on the aldehyde or oxo group of donors; GO:0036094 small molecule…	K17761	SSADH; succinate-semialdehyde dehydrogenase, mitochondrial [EC:1.2.1.24]	zma00250 Alanine, aspartate and glutamate metabolism - Zea mays (maize); zma00650 Butanoate metabolism - Zea mays (maize); zma01100 Metabolic pathways - Zea mays (maize);	-	-
	A0A1D6QVG6	Protein disulfide isomerase3 OS=Zea mays OX=4577 GN=606411 PE=3 SV=1	1.422	Up	0.00843087	606411	extracellular	GO:0006457 protein folding; GO:0006950 response to stress; GO:0009987 cellular process; GO:0033554 cellular response to stress; GO:0034976 response to endoplasmic reticulum stress; GO:0050896 response to stimulus; GO:0051716 cellular response to stimulus;	GO:0005622 intracellular; GO:0005623 cell; GO:0005737 cytoplasm; GO:0005783 endoplasmic reticulum; GO:0012505 endomembrane system; GO:0043226 organelle; GO:0043227 membrane-bounded organelle; GO:0043229 intracellular organelle; GO:0043231 intracellular membrane-bounded organelle; GO:0044424 intracellular part; GO:0044444 cytoplasmic part; GO:0044464 cell part;	GO:0003756 protein disulfide isomerase activity; GO:0003824 catalytic activity; GO:0016853 isomerase activity; GO:0016860 intramolecular oxidoreductase activity; GO:0016864 intramolecular oxidoreductase activity, transposing S-S bonds;	K09580	PDIA1, P4HB; protein disulfide-isomerase A1 [EC:5.3.4.1]	zma04141 Protein processing in endoplasmic reticulum - Zea mays (maize);	PF00085; PF13848	Thioredoxin; Thioredoxin-like domain
	A0A1X7YDK0	dull endosperm 1 [Zea mays](predicted) OS=Zea mays OX=4577 PE=4 SV=1	2.146	Up	0.00127037	-	chloroplast	GO:0008152 metabolic process; GO:0009058 biosynthetic process; GO:0009059 macromolecule biosynthetic process; GO:0010021 amylopectin biosynthetic process; GO:0043170 macromolecule metabolic process; GO:0071704 organic substance metabolic process; GO:1901135 carbohydrate derivative metabolic process; GO:1901137 carbohydrate derivative biosynthetic process; GO:1901576 organic substance biosynthetic…	-	GO:0005488 binding; GO:0005515 protein binding; GO:0042802 identical protein binding;	K00703	glgA; starch synthase [EC:2.4.1.21]	zma00500 Starch and sucrose metabolism - Zea mays (maize); zma01100 Metabolic pathways - Zea mays (maize); zma01110 Biosynthesis of secondary metabolites - Zea mays (maize);	-	-
	A0A1X7YF66	desiccation-related protein PCC13-62 precursor [Zea mays](predicted) OS=Zea mays OX=4577 PE=4 SV=1	-1.019	Down	0.0209117	-	chloroplast	-	-	-	-	-	-	-	-
	A0A1X7YHF6	O-succinylhomoserine sulfhydrylase [Zea mays](predicted) OS=Zea mays OX=4577 PE=3 SV=1	1.33	Up	0.0478411	-	chloroplast	GO:0000096 sulfur amino acid metabolic process; GO:0000097 sulfur amino acid biosynthetic process; GO:0000098 sulfur amino acid catabolic process; GO:0001101 response to acid chemical; GO:0006082 organic acid metabolic process; GO:0006520 cellular amino acid metabolic process; GO:0006534 cysteine metabolic process; GO:0006555 methionine metabolic process; GO:0006790 sulfur compound metabolic proc…	GO:0005622 intracellular; GO:0005623 cell; GO:0005737 cytoplasm; GO:0005829 cytosol; GO:0044424 intracellular part; GO:0044444 cytoplasmic part; GO:0044464 cell part;	GO:0003824 catalytic activity; GO:0003962 cystathionine gamma-synthase activity; GO:0004123 cystathionine gamma-lyase activity; GO:0005488 binding; GO:0008144 drug binding; GO:0016740 transferase activity; GO:0016765 transferase activity, transferring alkyl or aryl (other than methyl) groups; GO:0016829 lyase activity; GO:0016846 carbon-sulfur lyase activity; GO:0018826 methionine gamma-lyase act…	K01761	E4.4.1.11; methionine-gamma-lyase [EC:4.4.1.11]	zma00270 Cysteine and methionine metabolism - Zea mays (maize); zma00450 Selenocompound metabolism - Zea mays (maize); zma01100 Metabolic pathways - Zea mays (maize);	PF01053	Cys/Met metabolism PLP-dependent enzyme
	A0A1X7YIJ7	Chitin-binding type-1 domain-containing protein OS=Zea mays OX=4577 GN=103635126 PE=4 SV=1	-1.383	Down	0.000562543	103635126	chloroplast	GO:0002376 immune system process; GO:0006950 response to stress; GO:0006952 defense response; GO:0006955 immune response; GO:0007275 multicellular organism development; GO:0007568 aging; GO:0009605 response to external stimulus; GO:0009607 response to biotic stimulus; GO:0009615 response to virus; GO:0009620 response to fungus; GO:0009627 systemic acquired resistance; GO:0009635 response to herbi…	GO:0005576 extracellular region; GO:0005618 cell wall; GO:0005623 cell; GO:0005886 plasma membrane; GO:0009505 plant-type cell wall; GO:0016020 membrane; GO:0030312 external encapsulating structure; GO:0044464 cell part; GO:0048046 apoplast; GO:0071944 cell periphery;	-	K01183	E3.2.1.14; chitinase [EC:3.2.1.14]	zma00520 Amino sugar and nucleotide sugar metabolism - Zea mays (maize); zma01100 Metabolic pathways - Zea mays (maize);	PF00187; PF00182	Chitin recognition protein; Chitinase class I
	A3KLI1	Dehydrin DHN1 OS=Zea mays OX=4577 GN=rab17 PE=2 SV=1	-2.847	Down	0.00173621	rab17	nucleus	GO:0001101 response to acid chemical; GO:0006950 response to stress; GO:0009266 response to temperature stimulus; GO:0009409 response to cold; GO:0009414 response to water deprivation; GO:0009415 response to water; GO:0009628 response to abiotic stimulus; GO:0009631 cold acclimation; GO:0009719 response to endogenous stimulus; GO:0009725 response to hormone; GO:0009737 response to abscisic acid; …	GO:0005622 intracellular; GO:0005623 cell; GO:0005737 cytoplasm; GO:0005829 cytosol; GO:0012506 vesicle membrane; GO:0016020 membrane; GO:0031090 organelle membrane; GO:0031982 vesicle; GO:0043226 organelle; GO:0043227 membrane-bounded organelle; GO:0044422 organelle part; GO:0044424 intracellular part; GO:0044444 cytoplasmic part; GO:0044464 cell part;	GO:0001786 phosphatidylserine binding; GO:0005488 binding; GO:0005507 copper ion binding; GO:0005543 phospholipid binding; GO:0008289 lipid binding; GO:0016151 nickel cation binding; GO:0035091 phosphatidylinositol binding; GO:0043167 ion binding; GO:0043168 anion binding; GO:0043169 cation binding; GO:0046872 metal ion binding; GO:0046914 transition metal ion binding; GO:0070300 phosphatidic aci…	-	-	-	-	-
	A6XER2	Defensin OS=Zea mays OX=4577 GN=pdc1 PE=2 SV=1	-1.305	Down	0.000928216	pdc1	extracellular	-	-	-	-	-	-	PF00304	Gamma-thionin family
	A8WES6	ZCN15 OS=Zea mays OX=4577 GN=ZCN15 PE=2 SV=1	4.864	Up	0.00166053	ZCN15	cytoplasm	GO:0000003 reproduction; GO:0003006 developmental process involved in reproduction; GO:0007275 multicellular organism development; GO:0009314 response to radiation; GO:0009416 response to light stimulus; GO:0009628 response to abiotic stimulus; GO:0009648 photoperiodism; GO:0009791 post-embryonic development; GO:0009909 regulation of flower development; GO:0010228 vegetative to reproductive phase…	GO:0005622 intracellular; GO:0005623 cell; GO:0005634 nucleus; GO:0043226 organelle; GO:0043227 membrane-bounded organelle; GO:0043229 intracellular organelle; GO:0043231 intracellular membrane-bounded organelle; GO:0044424 intracellular part; GO:0044464 cell part;	GO:0005488 binding; GO:0005543 phospholipid binding; GO:0008289 lipid binding; GO:0008429 phosphatidylethanolamine binding; GO:0043167 ion binding; GO:0043168 anion binding;	K16223	FT; protein FLOWERING LOCUS T	zma04712 Circadian rhythm - plant - Zea mays (maize);	PF01161	Phosphatidylethanolamine-binding protein
	B2XWS4	Isopentenyl transferase IPT2 OS=Zea mays OX=4577 GN=IPT2 PE=4 SV=1	2.942	Up	0.000239616	IPT2	cytoplasm	GO:0006139 nucleobase-containing compound metabolic process; GO:0006396 RNA processing; GO:0006399 tRNA metabolic process; GO:0006400 tRNA modification; GO:0006725 cellular aromatic compound metabolic process; GO:0006807 nitrogen compound metabolic process; GO:0008033 tRNA processing; GO:0008152 metabolic process; GO:0009058 biosynthetic process; GO:0009308 amine metabolic process; GO:0009451 RNA…	GO:0005622 intracellular; GO:0005623 cell; GO:0005634 nucleus; GO:0005737 cytoplasm; GO:0005739 mitochondrion; GO:0009536 plastid; GO:0043226 organelle; GO:0043227 membrane-bounded organelle; GO:0043229 intracellular organelle; GO:0043231 intracellular membrane-bounded organelle; GO:0044424 intracellular part; GO:0044444 cytoplasmic part; GO:0044464 cell part;	GO:0003824 catalytic activity; GO:0009824 AMP dimethylallyltransferase activity; GO:0016740 transferase activity; GO:0016765 transferase activity, transferring alkyl or aryl (other than methyl) groups; GO:0052381 tRNA dimethylallyltransferase activity; GO:0052622 ATP dimethylallyltransferase activity; GO:0052623 ADP dimethylallyltransferase activity;	K10760	IPT; adenylate dimethylallyltransferase (cytokinin synthase) [EC:2.5.1.27 2.5.1.112]	zma00908 Zeatin biosynthesis - Zea mays (maize); zma01100 Metabolic pathways - Zea mays (maize); zma01110 Biosynthesis of secondary metabolites - Zea mays (maize);	PF01715	IPP transferase
	B4F7Z6	2-oxoglutarate (2OG) and Fe(II)-dependent oxygenase superfamily protein OS=Zea mays OX=4577 GN=100191202 PE=2 SV=1	1.076	Up	0.0467489	100191202	chloroplast	-	-	-	-	-	-	-	-
	B4F871	Protein DJ-1 homolog D OS=Zea mays OX=4577 GN=100280536 PE=2 SV=1	-1.316	Down	0.00644834	100280536	cytoplasm	GO:0006081 cellular aldehyde metabolic process; GO:0006082 organic acid metabolic process; GO:0006089 lactate metabolic process; GO:0008152 metabolic process; GO:0009056 catabolic process; GO:0009058 biosynthetic process; GO:0009438 methylglyoxal metabolic process; GO:0009987 cellular process; GO:0016053 organic acid biosynthetic process; GO:0019249 lactate biosynthetic process; GO:0019752 carbox…	-	GO:0003824 catalytic activity; GO:0016829 lyase activity; GO:0016835 carbon-oxygen lyase activity; GO:0016836 hydro-lyase activity; GO:0019172 glyoxalase III activity;	K18881	DJ1D; D-lactate dehydratase [EC:4.2.1.130]	zma00620 Pyruvate metabolism - Zea mays (maize); zma01100 Metabolic pathways - Zea mays (maize);	PF01965	DJ-1/PfpI family
	B4F8B4	Aldolase-type TIM barrel family protein OS=Zea mays OX=4577 GN=100191301 PE=2 SV=1	-1.333	Down	0.037416	100191301	cytoplasm	-	-	-	-	-	-	PF03060	Nitronate monooxygenase
	B4F8E1	Arginine/serine-rich splicing factor SCL25B transcript IV OS=Zea mays OX=4577 GN=100285628 PE=2 SV=1	-1.595	Down	0.0345376	100285628	nucleus	GO:0000244 spliceosomal tri-snRNP complex assembly; GO:0000245 spliceosomal complex assembly; GO:0000375 RNA splicing, via transesterification reactions; GO:0000377 RNA splicing, via transesterification reactions with bulged adenosine as nucleophile; GO:0000381 regulation of alternative mRNA splicing, via spliceosome; GO:0000387 spliceosomal snRNP assembly; GO:0000395 mRNA 5'-splice site recognit…	GO:0005622 intracellular; GO:0005623 cell; GO:0005634 nucleus; GO:0005654 nucleoplasm; GO:0005730 nucleolus; GO:0005737 cytoplasm; GO:0005829 cytosol; GO:0005886 plasma membrane; GO:0016020 membrane; GO:0016604 nuclear body; GO:0016607 nuclear speck; GO:0031974 membrane-enclosed lumen; GO:0031981 nuclear lumen; GO:0035061 interchromatin granule; GO:0043226 organelle; GO:0043227 membrane-bounded o…	GO:0003676 nucleic acid binding; GO:0003723 RNA binding; GO:0003729 mRNA binding; GO:0005488 binding; GO:0005515 protein binding; GO:0019904 protein domain specific binding; GO:0042802 identical protein binding; GO:0050733 RS domain binding; GO:0051082 unfolded protein binding; GO:0097159 organic cyclic compound binding; GO:1901363 heterocyclic compound binding;	K12900	FUSIP1; FUS-interacting serine-arginine-rich protein 1	zma03040 Spliceosome - Zea mays (maize);	PF00076	RNA recognition motif. (a.k.a. RRM, RBD, or RNP domain)
	B4FAC9	Calcium-binding EF-hand family protein OS=Zea mays OX=4577 GN=ZEAMMB73_Zm00001d014325 PE=2 SV=1	-1.196	Down	0.00239423	Zm00001d014325	cytoplasm	-	-	-	-	-	-	-	-
[truncated: 2,494 more rows]
