# Supplementary material for: Reveal the kernel dehydration mechanisms in maize based on proteomic and metabolomic analysis
Source: BMC Plant Biol. 2024 Jan 2;24:15. doi: 10.1186/s12870-023-04692-z (PMC10759482; doi:10.1186/s12870-023-04692-z)
Supplement: Supplementary file 6 — Additional file 6: Table S4. The common proteins detected in three inbred lines. [file 12870_2023_4692_MOESM6_ESM.xlsx]

## Sheet: Sheet1
Table S4. The common proteins detected in three inbred lines.
Protein accession	Protein description	Protein gene	Subcellular localization	Biological process	Cellular component	Molecular function	KEGG KO No.	KEGG gene	KEGG pathway	Pfam ID	Domain description
A0A1D6E7V9	Malate synthase OS=Zea mays OX=4577 GN=Zm00001d003247 PE=3 SV=1	Zm00001d003247	peroxisome	GO:0005975 carbohydrate metabolic process; GO:0006081 cellular aldehyde metabolic process; GO:0006082 organic acid metabolic process; GO:0006097 glyoxylate cycle; GO:0008152 metabolic process; GO:0009987 cellular process; GO:0019752 carboxylic acid metabolic process; GO:0032787 monocarboxylic acid metabolic process; GO:0043436 oxoacid metabolic process; GO:0044237 cellular metabolic process; GO:0…	GO:0005622 intracellular; GO:0005623 cell; GO:0005737 cytoplasm; GO:0005777 peroxisome; GO:0009514 glyoxysome; GO:0042579 microbody; GO:0043226 organelle; GO:0043227 membrane-bounded organelle; GO:0043229 intracellular organelle; GO:0043231 intracellular membrane-bounded organelle; GO:0044424 intracellular part; GO:0044444 cytoplasmic part; GO:0044464 cell part;	GO:0003824 catalytic activity; GO:0004474 malate synthase activity; GO:0016740 transferase activity; GO:0016746 transferase activity, transferring acyl groups; GO:0046912 transferase activity, transferring acyl groups, acyl groups converted into alkyl on transfer;	K01638	aceB, glcB; malate synthase [EC:2.3.3.9]	zma00620 Pyruvate metabolism - Zea mays (maize); zma00630 Glyoxylate and dicarboxylate metabolism - Zea mays (maize); zma01100 Metabolic pathways - Zea mays (maize); zma01110 Biosynthesis of secondary metabolites - Zea mays (maize); zma01200 Carbon metabolism - Zea mays (maize);	-	-
A0A1D6EFW8	Lectin_legB domain-containing protein OS=Zea mays OX=4577 GN=Zm00001d004524 PE=4 SV=1	Zm00001d004524	plasma membrane	-	-	-	-	-	-	PF00139	Legume lectin domain
A0A1D6EHK6	Coatomer subunit beta OS=Zea mays OX=4577 GN=100384159 PE=4 SV=1	100384159	endoplasmic reticulum	GO:0006810 transport; GO:0006888 ER to Golgi vesicle-mediated transport; GO:0006890 retrograde vesicle-mediated transport, Golgi to ER; GO:0006891 intra-Golgi vesicle-mediated transport; GO:0016192 vesicle-mediated transport; GO:0046907 intracellular transport; GO:0048193 Golgi vesicle transport; GO:0051179 localization; GO:0051234 establishment of localization; GO:0051641 cellular localization; …	GO:0005622 intracellular; GO:0005623 cell; GO:0005737 cytoplasm; GO:0005794 Golgi apparatus; GO:0005798 Golgi-associated vesicle; GO:0012505 endomembrane system; GO:0012506 vesicle membrane; GO:0016020 membrane; GO:0030117 membrane coat; GO:0030120 vesicle coat; GO:0030126 COPI vesicle coat; GO:0030135 coated vesicle; GO:0030137 COPI-coated vesicle; GO:0030659 cytoplasmic vesicle membrane; GO:003…	-	K17301	COPB1, SEC26; coatomer subunit beta	-	PF07718	Coatamer beta C-terminal region
A0A1D6F0W7	NAD(P)-binding Rossmann-fold superfamily protein OS=Zea mays OX=4577 GN=Zm00001d006796 PE=4 SV=1	Zm00001d006796	chloroplast	GO:0008152 metabolic process; GO:0055114 oxidation-reduction process;	GO:0005622 intracellular; GO:0005623 cell; GO:0005737 cytoplasm; GO:0009507 chloroplast; GO:0009536 plastid; GO:0043226 organelle; GO:0043227 membrane-bounded organelle; GO:0043229 intracellular organelle; GO:0043231 intracellular membrane-bounded organelle; GO:0044424 intracellular part; GO:0044444 cytoplasmic part; GO:0044464 cell part;	GO:0003824 catalytic activity; GO:0004033 aldo-keto reductase (NADP) activity; GO:0008106 alcohol dehydrogenase (NADP+) activity; GO:0016491 oxidoreductase activity; GO:0016614 oxidoreductase activity, acting on CH-OH group of donors; GO:0016616 oxidoreductase activity, acting on the CH-OH group of donors, NAD or NADP as acceptor;	-	-	-	PF13561	Enoyl-(Acyl carrier protein) reductase
A0A1D6FH02	p-loop containing nucleoside triphosphate hydrolase superfamily protein OS=Zea mays OX=4577 GN=103634999 PE=3 SV=1	103634999	cytoplasm	GO:0006605 protein targeting; GO:0006626 protein targeting to mitochondrion; GO:0006810 transport; GO:0006839 mitochondrial transport; GO:0006886 intracellular protein transport; GO:0006996 organelle organization; GO:0007005 mitochondrion organization; GO:0008104 protein localization; GO:0009987 cellular process; GO:0015031 protein transport; GO:0015833 peptide transport; GO:0016043 cellular comp…	GO:0005622 intracellular; GO:0005623 cell; GO:0005634 nucleus; GO:0005737 cytoplasm; GO:0005739 mitochondrion; GO:0005740 mitochondrial envelope; GO:0005741 mitochondrial outer membrane; GO:0016020 membrane; GO:0019867 outer membrane; GO:0031090 organelle membrane; GO:0031966 mitochondrial membrane; GO:0031967 organelle envelope; GO:0031968 organelle outer membrane; GO:0031975 envelope; GO:004322…	GO:0000166 nucleotide binding; GO:0003824 catalytic activity; GO:0005488 binding; GO:0005524 ATP binding; GO:0008144 drug binding; GO:0016462 pyrophosphatase activity; GO:0016787 hydrolase activity; GO:0016817 hydrolase activity, acting on acid anhydrides; GO:0016818 hydrolase activity, acting on acid anhydrides, in phosphorus-containing anhydrides; GO:0016887 ATPase activity; GO:0017076 purine n…	-	-	-	PF00004	ATPase family associated with various cellular activities (AAA)
A0A1D6GNG0	PREDICTED: low-temperature-induced 65 kDa protein-like [Zea mays](predicted) OS=Zea mays OX=4577 GN=103626123 PE=4 SV=1	103626123	nucleus	GO:0000302 response to reactive oxygen species; GO:0001101 response to acid chemical; GO:0006950 response to stress; GO:0006970 response to osmotic stress; GO:0006972 hyperosmotic response; GO:0006979 response to oxidative stress; GO:0007154 cell communication; GO:0007165 signal transduction; GO:0007275 multicellular organism development; GO:0007568 aging; GO:0007623 circadian rhythm; GO:0009266 …	GO:0005622 intracellular; GO:0005623 cell; GO:0005737 cytoplasm; GO:0044424 intracellular part; GO:0044464 cell part;	-	-	-	-	-	-
A0A1D6GNG3	PREDICTED: low-temperature-induced 65 kDa protein-like [Zea mays](predicted) OS=Zea mays OX=4577 GN=Zm00001d013903 PE=4 SV=1	Zm00001d013903	nucleus	GO:0000302 response to reactive oxygen species; GO:0001101 response to acid chemical; GO:0006950 response to stress; GO:0006970 response to osmotic stress; GO:0006972 hyperosmotic response; GO:0006979 response to oxidative stress; GO:0007154 cell communication; GO:0007165 signal transduction; GO:0007275 multicellular organism development; GO:0007568 aging; GO:0007623 circadian rhythm; GO:0009266 …	GO:0005622 intracellular; GO:0005623 cell; GO:0005737 cytoplasm; GO:0044424 intracellular part; GO:0044464 cell part;	-	-	-	-	-	-
A0A1D6GNG4	PREDICTED: low-temperature-induced 65 kDa protein-like [Zea mays](predicted) OS=Zea mays OX=4577 GN=Zm00001d013903 PE=4 SV=1	Zm00001d013903	nucleus	GO:0000302 response to reactive oxygen species; GO:0001101 response to acid chemical; GO:0006950 response to stress; GO:0006970 response to osmotic stress; GO:0006972 hyperosmotic response; GO:0006979 response to oxidative stress; GO:0007154 cell communication; GO:0007165 signal transduction; GO:0007275 multicellular organism development; GO:0007568 aging; GO:0007623 circadian rhythm; GO:0009266 …	GO:0005622 intracellular; GO:0005623 cell; GO:0005737 cytoplasm; GO:0044424 intracellular part; GO:0044464 cell part;	-	-	-	-	-	-
A0A1D6H167	Cystathionine beta-synthase (CBS) family protein OS=Zea mays OX=4577 GN=103626636 PE=4 SV=1	103626636	cytoplasm	GO:0000003 reproduction; GO:0003006 developmental process involved in reproduction; GO:0006935 chemotaxis; GO:0007275 multicellular organism development; GO:0009553 embryo sac development; GO:0009555 pollen development; GO:0009605 response to external stimulus; GO:0009791 post-embryonic development; GO:0009856 pollination; GO:0009908 flower development; GO:0010183 pollen tube guidance; GO:0022414…	-	-	-	-	-	PF00571	CBS domain
A0A1D6H5J1	PREDICTED: embryonic protein DC-8-like [Zea mays](predicted) OS=Zea mays OX=4577 GN=Zm00001d016128 PE=4 SV=1	Zm00001d016128	nucleus	-	-	-	-	-	-	-	-
A0A1D6HXP2	Starch synthase, chloroplastic/amyloplastic OS=Zea mays OX=4577 GN=100125638 PE=3 SV=1	100125638	chloroplast	GO:0000271 polysaccharide biosynthetic process; GO:0005975 carbohydrate metabolic process; GO:0005976 polysaccharide metabolic process; GO:0005982 starch metabolic process; GO:0006073 cellular glucan metabolic process; GO:0008152 metabolic process; GO:0009058 biosynthetic process; GO:0009059 macromolecule biosynthetic process; GO:0009250 glucan biosynthetic process; GO:0009987 cellular process; G…	GO:0005622 intracellular; GO:0005623 cell; GO:0005737 cytoplasm; GO:0009501 amyloplast; GO:0009507 chloroplast; GO:0009536 plastid; GO:0009569 chloroplast starch grain; GO:0043036 starch grain; GO:0043226 organelle; GO:0043227 membrane-bounded organelle; GO:0043229 intracellular organelle; GO:0043231 intracellular membrane-bounded organelle; GO:0044422 organelle part; GO:0044424 intracellular par…	GO:0003824 catalytic activity; GO:0009011 starch synthase activity; GO:0016740 transferase activity; GO:0016757 transferase activity, transferring glycosyl groups; GO:0016758 transferase activity, transferring hexosyl groups; GO:0046527 glucosyltransferase activity;	-	-	-	PF08323	Starch synthase catalytic domain
A0A1D6HXP5	Granule-bound starch synthase1b OS=Zea mays OX=4577 GN=100125638 PE=4 SV=1	100125638	chloroplast	GO:0000271 polysaccharide biosynthetic process; GO:0005975 carbohydrate metabolic process; GO:0005976 polysaccharide metabolic process; GO:0005982 starch metabolic process; GO:0006073 cellular glucan metabolic process; GO:0008152 metabolic process; GO:0009058 biosynthetic process; GO:0009059 macromolecule biosynthetic process; GO:0009250 glucan biosynthetic process; GO:0009987 cellular process; G…	GO:0005622 intracellular; GO:0005623 cell; GO:0005737 cytoplasm; GO:0009501 amyloplast; GO:0009507 chloroplast; GO:0009536 plastid; GO:0009569 chloroplast starch grain; GO:0043036 starch grain; GO:0043226 organelle; GO:0043227 membrane-bounded organelle; GO:0043229 intracellular organelle; GO:0043231 intracellular membrane-bounded organelle; GO:0044422 organelle part; GO:0044424 intracellular par…	GO:0003824 catalytic activity; GO:0009011 starch synthase activity; GO:0016740 transferase activity; GO:0016757 transferase activity, transferring glycosyl groups; GO:0016758 transferase activity, transferring hexosyl groups; GO:0046527 glucosyltransferase activity;	-	-	-	PF08323	Starch synthase catalytic domain
A0A1D6ICG5	Glycosyltransferase OS=Zea mays OX=4577 GN=103633203 PE=3 SV=1	103633203	chloroplast	-	-	-	-	-	-	-	-
A0A1D6IWU4	Purple acid phosphatase OS=Zea mays OX=4577 GN=Zm00001d023918 PE=3 SV=1	Zm00001d023918	cytoplasm	-	-	-	K22390	-	-	PF00149; PF14008	Calcineurin-like phosphoesterase; Iron/zinc purple acid phosphatase-like protein C
A0A1D6IZ49	Seed maturation protein OS=Zea mays OX=4577 GN=Zm00001d024414 PE=4 SV=1	Zm00001d024414	nucleus	GO:0000003 reproduction; GO:0001101 response to acid chemical; GO:0003006 developmental process involved in reproduction; GO:0006950 response to stress; GO:0006970 response to osmotic stress; GO:0007275 multicellular organism development; GO:0009266 response to temperature stimulus; GO:0009409 response to cold; GO:0009414 response to water deprivation; GO:0009415 response to water; GO:0009628 res…	GO:0005622 intracellular; GO:0005623 cell; GO:0005737 cytoplasm; GO:0005829 cytosol; GO:0044424 intracellular part; GO:0044444 cytoplasmic part; GO:0044464 cell part;	GO:0005488 binding; GO:0005543 phospholipid binding; GO:0008289 lipid binding; GO:0030246 carbohydrate binding; GO:0031210 phosphatidylcholine binding; GO:0043167 ion binding; GO:0043168 anion binding; GO:0043169 cation binding; GO:0048030 disaccharide binding; GO:0050997 quaternary ammonium group binding; GO:0070405 ammonium ion binding; GO:0070492 oligosaccharide binding;	-	-	-	-	-
A0A1D6JL89	Early nodulin-like protein 8 OS=Zea mays OX=4577 GN=100284135 PE=4 SV=1	100284135	chloroplast	-	-	-	-	-	-	PF02298	Plastocyanin-like domain
A0A1D6JP57	Rab28 protein OS=Zea mays OX=4577 GN=103631743 PE=4 SV=1	103631743	cytoplasm	GO:0006873 cellular ion homeostasis; GO:0007275 multicellular organism development; GO:0009791 post-embryonic development; GO:0009845 seed germination; GO:0009987 cellular process; GO:0010035 response to inorganic substance; GO:0010038 response to metal ion; GO:0010226 response to lithium ion; GO:0019725 cellular homeostasis; GO:0032501 multicellular organismal process; GO:0032502 developmental p…	GO:0005622 intracellular; GO:0005623 cell; GO:0005634 nucleus; GO:0005730 nucleolus; GO:0005737 cytoplasm; GO:0005829 cytosol; GO:0031974 membrane-enclosed lumen; GO:0031981 nuclear lumen; GO:0043226 organelle; GO:0043227 membrane-bounded organelle; GO:0043228 non-membrane-bounded organelle; GO:0043229 intracellular organelle; GO:0043231 intracellular membrane-bounded organelle; GO:0043232 intrac…	-	-	-	-	-	-
A0A1D6JQ00	Embryonic protein DC-8 OS=Zea mays OX=4577 GN=Zm00001d027832 PE=4 SV=1	Zm00001d027832	chloroplast	-	-	-	-	-	-	-	-
A0A1D6K4M8	Non-specific lipid transfer protein-like 1 OS=Zea mays OX=4577 GN=100276627 PE=4 SV=1	100276627	extracellular	-	GO:0005622 intracellular; GO:0005623 cell; GO:0005737 cytoplasm; GO:0012506 vesicle membrane; GO:0016020 membrane; GO:0030659 cytoplasmic vesicle membrane; GO:0031090 organelle membrane; GO:0031410 cytoplasmic vesicle; GO:0031982 vesicle; GO:0032578 aleurone grain membrane; GO:0033095 aleurone grain; GO:0043226 organelle; GO:0043227 membrane-bounded organelle; GO:0043229 intracellular organelle; …	-	-	-	-	-	-
A0A1D6KH07	PREDICTED: E3 ubiquitin-protein ligase Topors-like [Zea mays](predicted) OS=Zea mays OX=4577 GN=103641047 PE=4 SV=1	103641047	nucleus	-	-	-	-	-	-	-	-
A0A1D6KNJ6	Sec34-like family protein OS=Zea mays OX=4577 GN=103643245 PE=4 SV=1	103643245	chloroplast	-	-	-	K20290	COG3, SEC34; conserved oligomeric Golgi complex subunit 3	-	-	-
A0A1D6KR83	PREDICTED: apomucin-like isoform X2 [Zea mays](predicted) OS=Zea mays OX=4577 GN=103643388 PE=4 SV=1	103643388	cytoplasm	GO:0000302 response to reactive oxygen species; GO:0001101 response to acid chemical; GO:0006950 response to stress; GO:0006970 response to osmotic stress; GO:0006972 hyperosmotic response; GO:0006979 response to oxidative stress; GO:0007154 cell communication; GO:0007165 signal transduction; GO:0007275 multicellular organism development; GO:0007568 aging; GO:0007623 circadian rhythm; GO:0009266 …	GO:0005622 intracellular; GO:0005623 cell; GO:0005737 cytoplasm; GO:0044424 intracellular part; GO:0044464 cell part;	-	-	-	-	-	-
A0A1D6L4K9	Ethylene-responsive protein OS=Zea mays OX=4577 GN=100285281 PE=4 SV=1	100285281	cytoplasm	-	GO:0005623 cell; GO:0005886 plasma membrane; GO:0016020 membrane; GO:0044464 cell part; GO:0071944 cell periphery;	GO:0000166 nucleotide binding; GO:0005488 binding; GO:0008144 drug binding; GO:0016208 AMP binding; GO:0017076 purine nucleotide binding; GO:0030554 adenyl nucleotide binding; GO:0032553 ribonucleotide binding; GO:0032555 purine ribonucleotide binding; GO:0032559 adenyl ribonucleotide binding; GO:0036094 small molecule binding; GO:0043167 ion binding; GO:0043168 anion binding; GO:0043169 cation b…	-	-	-	PF00582	Universal stress protein family
A0A1D6L4L0	Ethylene-responsive protein OS=Zea mays OX=4577 GN=100285281 PE=4 SV=1	100285281	cytoplasm	-	GO:0005623 cell; GO:0005886 plasma membrane; GO:0016020 membrane; GO:0044464 cell part; GO:0071944 cell periphery;	GO:0000166 nucleotide binding; GO:0005488 binding; GO:0008144 drug binding; GO:0016208 AMP binding; GO:0017076 purine nucleotide binding; GO:0030554 adenyl nucleotide binding; GO:0032553 ribonucleotide binding; GO:0032555 purine ribonucleotide binding; GO:0032559 adenyl ribonucleotide binding; GO:0036094 small molecule binding; GO:0043167 ion binding; GO:0043168 anion binding; GO:0043169 cation b…	-	-	-	PF00582	Universal stress protein family
A0A1D6L6U6	Glutathione transferase5 OS=Zea mays OX=4577 GN=542734 PE=4 SV=1	542734	cytoplasm	GO:0001101 response to acid chemical; GO:0006518 peptide metabolic process; GO:0006575 cellular modified amino acid metabolic process; GO:0006725 cellular aromatic compound metabolic process; GO:0006749 glutathione metabolic process; GO:0006790 sulfur compound metabolic process; GO:0006807 nitrogen compound metabolic process; GO:0006950 response to stress; GO:0006979 response to oxidative stress;…	GO:0005576 extracellular region; GO:0005622 intracellular; GO:0005623 cell; GO:0005634 nucleus; GO:0005737 cytoplasm; GO:0005773 vacuole; GO:0005774 vacuolar membrane; GO:0005829 cytosol; GO:0005886 plasma membrane; GO:0009507 chloroplast; GO:0009532 plastid stroma; GO:0009536 plastid; GO:0009570 chloroplast stroma; GO:0016020 membrane; GO:0031090 organelle membrane; GO:0043226 organelle; GO:0043…	GO:0003824 catalytic activity; GO:0004364 glutathione transferase activity; GO:0005488 binding; GO:0005515 protein binding; GO:0016740 transferase activity; GO:0016765 transferase activity, transferring alkyl or aryl (other than methyl) groups; GO:0019899 enzyme binding; GO:0033218 amide binding; GO:0042277 peptide binding; GO:0043167 ion binding; GO:0043168 anion binding; GO:0043295 glutathione …	K00799	GST, gst; glutathione S-transferase [EC:2.5.1.18]	zma00480 Glutathione metabolism - Zea mays (maize); zma01100 Metabolic pathways - Zea mays (maize);	PF13417; PF13410	Glutathione S-transferase, N-terminal domain; Glutathione S-transferase, C-terminal domain
A0A1D6LIV7	Translocator protein-like protein OS=Zea mays OX=4577 GN=103629328 PE=4 SV=1	103629328	endoplasmic reticulum	GO:0001101 response to acid chemical; GO:0006725 cellular aromatic compound metabolic process; GO:0006778 porphyrin-containing compound metabolic process; GO:0006807 nitrogen compound metabolic process; GO:0006950 response to stress; GO:0006970 response to osmotic stress; GO:0008152 metabolic process; GO:0009628 response to abiotic stimulus; GO:0009651 response to salt stress; GO:0009719 response…	GO:0000139 Golgi membrane; GO:0005622 intracellular; GO:0005623 cell; GO:0005737 cytoplasm; GO:0005783 endoplasmic reticulum; GO:0005789 endoplasmic reticulum membrane; GO:0005794 Golgi apparatus; GO:0005795 Golgi stack; GO:0009507 chloroplast; GO:0009526 plastid envelope; GO:0009536 plastid; GO:0009941 chloroplast envelope; GO:0012505 endomembrane system; GO:0016020 membrane; GO:0031090 organell…	GO:0005488 binding; GO:0020037 heme binding; GO:0046906 tetrapyrrole binding; GO:0048037 cofactor binding; GO:0097159 organic cyclic compound binding; GO:1901363 heterocyclic compound binding;	K05770	TSPO, BZRP; translocator protein	-	-	-
A0A1D6LZN2	Xylanase inhibitor protein 1 OS=Zea mays OX=4577 GN=Zm00001d037656 PE=4 SV=1	Zm00001d037656	extracellular	-	-	-	K01183	E3.2.1.14; chitinase [EC:3.2.1.14]	zma00520 Amino sugar and nucleotide sugar metabolism - Zea mays (maize); zma01100 Metabolic pathways - Zea mays (maize);	PF00704	Glycosyl hydrolases family 18
A0A1D6M6E0	Sorting nexin 2B OS=Zea mays OX=4577 GN=100857058 PE=4 SV=1	100857058	cytoplasm	-	-	-	-	-	-	PF00787; PF09325; PF00248	PX domain; Vps5 C terminal like; Aldo/keto reductase family
A0A1D6MF79	p-loop containing nucleoside triphosphate hydrolase superfamily protein OS=Zea mays OX=4577 GN=103649551 PE=4 SV=1	103649551	cytoplasm	GO:0006605 protein targeting; GO:0006626 protein targeting to mitochondrion; GO:0006810 transport; GO:0006839 mitochondrial transport; GO:0006886 intracellular protein transport; GO:0006996 organelle organization; GO:0007005 mitochondrion organization; GO:0008104 protein localization; GO:0009987 cellular process; GO:0015031 protein transport; GO:0015833 peptide transport; GO:0016043 cellular comp…	GO:0005622 intracellular; GO:0005623 cell; GO:0005634 nucleus; GO:0005737 cytoplasm; GO:0005739 mitochondrion; GO:0005740 mitochondrial envelope; GO:0005741 mitochondrial outer membrane; GO:0016020 membrane; GO:0019867 outer membrane; GO:0031090 organelle membrane; GO:0031966 mitochondrial membrane; GO:0031967 organelle envelope; GO:0031968 organelle outer membrane; GO:0031975 envelope; GO:004322…	GO:0000166 nucleotide binding; GO:0003824 catalytic activity; GO:0005488 binding; GO:0005524 ATP binding; GO:0008144 drug binding; GO:0016462 pyrophosphatase activity; GO:0016787 hydrolase activity; GO:0016817 hydrolase activity, acting on acid anhydrides; GO:0016818 hydrolase activity, acting on acid anhydrides, in phosphorus-containing anhydrides; GO:0016887 ATPase activity; GO:0017076 purine n…	-	-	-	PF00004	ATPase family associated with various cellular activities (AAA)
A0A1D6N718	Alpha-1,4 glucan phosphorylase OS=Zea mays OX=4577 GN=100285259 PE=3 SV=1	100285259	cytoplasm	GO:0000272 polysaccharide catabolic process; GO:0001101 response to acid chemical; GO:0005975 carbohydrate metabolic process; GO:0005976 polysaccharide metabolic process; GO:0005977 glycogen metabolic process; GO:0005980 glycogen catabolic process; GO:0006073 cellular glucan metabolic process; GO:0006091 generation of precursor metabolites and energy; GO:0006112 energy reserve metabolic process; …	GO:0005622 intracellular; GO:0005623 cell; GO:0005737 cytoplasm; GO:0005829 cytosol; GO:0009507 chloroplast; GO:0009536 plastid; GO:0043226 organelle; GO:0043227 membrane-bounded organelle; GO:0043229 intracellular organelle; GO:0043231 intracellular membrane-bounded organelle; GO:0044424 intracellular part; GO:0044444 cytoplasmic part; GO:0044464 cell part;	GO:0003824 catalytic activity; GO:0004645 phosphorylase activity; GO:0005488 binding; GO:0008144 drug binding; GO:0008184 glycogen phosphorylase activity; GO:0016740 transferase activity; GO:0016757 transferase activity, transferring glycosyl groups; GO:0016758 transferase activity, transferring hexosyl groups; GO:0019842 vitamin binding; GO:0030170 pyridoxal phosphate binding; GO:0036094 small m…	K00688	PYG, glgP; glycogen phosphorylase [EC:2.4.1.1]	zma00500 Starch and sucrose metabolism - Zea mays (maize); zma01100 Metabolic pathways - Zea mays (maize); zma01110 Biosynthesis of secondary metabolites - Zea mays (maize);	-	-
A0A1D6N7I4	Putative mediator of RNA polymerase II transcription subunit 37c OS=Zea mays OX=4577 GN=103651028 PE=3 SV=1	103651028	cytoplasm	-	-	-	K03283	HSPA1s; heat shock 70kDa protein 1/2/6/8	zma03040 Spliceosome - Zea mays (maize); zma04141 Protein processing in endoplasmic reticulum - Zea mays (maize); zma04144 Endocytosis - Zea mays (maize);	-	-
A0A1D6N932	Osmotin-like protein OSM34 OS=Zea mays OX=4577 GN=100276695 PE=4 SV=1	100276695	chloroplast	GO:0002831 regulation of response to biotic stimulus; GO:0006950 response to stress; GO:0006952 defense response; GO:0009605 response to external stimulus; GO:0009607 response to biotic stimulus; GO:0009620 response to fungus; GO:0031341 regulation of cell killing; GO:0031343 positive regulation of cell killing; GO:0031347 regulation of defense response; GO:0032101 regulation of response to exter…	-	-	-	-	-	PF00314	Thaumatin family
A0A1D6PCR4	DnaJ protein ERDJ3A OS=Zea mays OX=4577 GN=Zm00001d047726 PE=4 SV=1	Zm00001d047726	vacuolar membrane	GO:0000003 reproduction; GO:0000902 cell morphogenesis; GO:0000904 cell morphogenesis involved in differentiation; GO:0003006 developmental process involved in reproduction; GO:0006950 response to stress; GO:0008152 metabolic process; GO:0009266 response to temperature stimulus; GO:0009408 response to heat; GO:0009628 response to abiotic stimulus; GO:0009653 anatomical structure morphogenesis; GO…	GO:0005622 intracellular; GO:0005623 cell; GO:0005737 cytoplasm; GO:0005773 vacuole; GO:0005783 endoplasmic reticulum; GO:0005788 endoplasmic reticulum lumen; GO:0005911 cell-cell junction; GO:0009506 plasmodesma; GO:0012505 endomembrane system; GO:0030054 cell junction; GO:0031974 membrane-enclosed lumen; GO:0043226 organelle; GO:0043227 membrane-bounded organelle; GO:0043229 intracellular organ…	GO:0003824 catalytic activity; GO:0016491 oxidoreductase activity;	-	-	-	PF00226	DnaJ domain
A0A1D6PDJ3	Heat shock 70 kDa protein 5 OS=Zea mays OX=4577 GN=100272911 PE=3 SV=1	100272911	cytoplasm	-	-	-	K03283	HSPA1s; heat shock 70kDa protein 1/2/6/8	zma03040 Spliceosome - Zea mays (maize); zma04141 Protein processing in endoplasmic reticulum - Zea mays (maize); zma04144 Endocytosis - Zea mays (maize);	-	-
A0A1D6PR86	Hevein-like preproprotein OS=Zea mays OX=4577 GN=Zm00001d048948 PE=4 SV=1	Zm00001d048948	extracellular	-	-	-	-	-	-	PF00967	Barwin family
A0A1D6Q5U4	Putative nuclear RNA export factor SDE5 OS=Zea mays OX=4577 GN=Zm00001d051245 PE=4 SV=1	Zm00001d051245	nucleus	GO:0006139 nucleobase-containing compound metabolic process; GO:0006396 RNA processing; GO:0006725 cellular aromatic compound metabolic process; GO:0006807 nitrogen compound metabolic process; GO:0008152 metabolic process; GO:0009892 negative regulation of metabolic process; GO:0009987 cellular process; GO:0010033 response to organic substance; GO:0010267 production of ta-siRNAs involved in RNA i…	-	-	-	-	-	PF08590	Domain of unknown function (DUF1771)
A3KLI1	Dehydrin DHN1 OS=Zea mays OX=4577 GN=rab17 PE=2 SV=1	rab17	nucleus	GO:0001101 response to acid chemical; GO:0006950 response to stress; GO:0009266 response to temperature stimulus; GO:0009409 response to cold; GO:0009414 response to water deprivation; GO:0009415 response to water; GO:0009628 response to abiotic stimulus; GO:0009631 cold acclimation; GO:0009719 response to endogenous stimulus; GO:0009725 response to hormone; GO:0009737 response to abscisic acid; …	GO:0005622 intracellular; GO:0005623 cell; GO:0005737 cytoplasm; GO:0005829 cytosol; GO:0012506 vesicle membrane; GO:0016020 membrane; GO:0031090 organelle membrane; GO:0031982 vesicle; GO:0043226 organelle; GO:0043227 membrane-bounded organelle; GO:0044422 organelle part; GO:0044424 intracellular part; GO:0044444 cytoplasmic part; GO:0044464 cell part;	GO:0001786 phosphatidylserine binding; GO:0005488 binding; GO:0005507 copper ion binding; GO:0005543 phospholipid binding; GO:0008289 lipid binding; GO:0016151 nickel cation binding; GO:0035091 phosphatidylinositol binding; GO:0043167 ion binding; GO:0043168 anion binding; GO:0043169 cation binding; GO:0046872 metal ion binding; GO:0046914 transition metal ion binding; GO:0070300 phosphatidic aci…	-	-	-	-	-
A6XER2	Defensin OS=Zea mays OX=4577 GN=pdc1 PE=2 SV=1	pdc1	extracellular	-	-	-	-	-	-	PF00304	Gamma-thionin family
B4FDI2	Protein-L-isoaspartate O-methyltransferase 1 OS=Zea mays OX=4577 GN=100193019 PE=2 SV=1	100193019	chloroplast	GO:0001101 response to acid chemical; GO:0006464 cellular protein modification process; GO:0006479 protein methylation; GO:0006807 nitrogen compound metabolic process; GO:0006950 response to stress; GO:0006970 response to osmotic stress; GO:0007275 multicellular organism development; GO:0007568 aging; GO:0008152 metabolic process; GO:0008213 protein alkylation; GO:0009628 response to abiotic stim…	GO:0005622 intracellular; GO:0005623 cell; GO:0005634 nucleus; GO:0005737 cytoplasm; GO:0005829 cytosol; GO:0043226 organelle; GO:0043227 membrane-bounded organelle; GO:0043229 intracellular organelle; GO:0043231 intracellular membrane-bounded organelle; GO:0044424 intracellular part; GO:0044444 cytoplasmic part; GO:0044464 cell part;	GO:0003824 catalytic activity; GO:0004719 protein-L-isoaspartate (D-aspartate) O-methyltransferase activity; GO:0008168 methyltransferase activity; GO:0008171 O-methyltransferase activity; GO:0008276 protein methyltransferase activity; GO:0008757 S-adenosylmethionine-dependent methyltransferase activity; GO:0010340 carboxyl-O-methyltransferase activity; GO:0016740 transferase activity; GO:0016741…	K00573	E2.1.1.77, pcm; protein-L-isoaspartate(D-aspartate) O-methyltransferase [EC:2.1.1.77]	-	-	-
B4FFM6	Tropinone reductase-like protein OS=Zea mays OX=4577 GN=100273624 PE=2 SV=1	100273624	cytoplasm	-	-	-	K08081	TR1; tropinone reductase I [EC:1.1.1.206]	zma00960 Tropane, piperidine and pyridine alkaloid biosynthesis - Zea mays (maize); zma01100 Metabolic pathways - Zea mays (maize); zma01110 Biosynthesis of secondary metabolites - Zea mays (maize);	PF13561	Enoyl-(Acyl carrier protein) reductase
B4FL28	Isovaleryl-CoA dehydrogenase mitochondrial OS=Zea mays OX=4577 GN=100217040 PE=2 SV=1	100217040	mitochondria	GO:0006082 organic acid metabolic process; GO:0006139 nucleobase-containing compound metabolic process; GO:0006163 purine nucleotide metabolic process; GO:0006195 purine nucleotide catabolic process; GO:0006520 cellular amino acid metabolic process; GO:0006551 leucine metabolic process; GO:0006552 leucine catabolic process; GO:0006637 acyl-CoA metabolic process; GO:0006725 cellular aromatic compo…	GO:0005622 intracellular; GO:0005623 cell; GO:0005737 cytoplasm; GO:0005739 mitochondrion; GO:0005759 mitochondrial matrix; GO:0031974 membrane-enclosed lumen; GO:0043226 organelle; GO:0043227 membrane-bounded organelle; GO:0043229 intracellular organelle; GO:0043231 intracellular membrane-bounded organelle; GO:0043233 organelle lumen; GO:0044422 organelle part; GO:0044424 intracellular part; GO:…	GO:0000166 nucleotide binding; GO:0003824 catalytic activity; GO:0003853 2-methylacyl-CoA dehydrogenase activity; GO:0003995 acyl-CoA dehydrogenase activity; GO:0005488 binding; GO:0005524 ATP binding; GO:0008144 drug binding; GO:0008470 isovaleryl-CoA dehydrogenase activity; GO:0016491 oxidoreductase activity; GO:0016627 oxidoreductase activity, acting on the CH-CH group of donors; GO:0017076 pu…	K00253	IVD, ivd; isovaleryl-CoA dehydrogenase [EC:1.3.8.4]	zma00280 Valine, leucine and isoleucine degradation - Zea mays (maize); zma01100 Metabolic pathways - Zea mays (maize);	PF02771; PF02770; PF00441	Acyl-CoA dehydrogenase, N-terminal domain; Acyl-CoA dehydrogenase, middle domain; Acyl-CoA dehydrogenase, C-terminal domain
B4FQ89	Putative carboxylesterase 15 OS=Zea mays OX=4577 GN=100274216 PE=2 SV=1	100274216	chloroplast	-	-	-	-	-	-	PF07859	alpha/beta hydrolase fold
B4FV70	Gibberellin 20-oxidase4 OS=Zea mays OX=4577 GN=Zm00001d013725 PE=2 SV=1	Zm00001d013725	cytoplasm	-	-	-	-	-	-	PF03171	2OG-Fe(II) oxygenase superfamily
B6SGP7	Non-specific lipid-transfer protein OS=Zea mays OX=4577 GN=103640727 PE=2 SV=1	103640727	extracellular	GO:0006810 transport; GO:0006869 lipid transport; GO:0010876 lipid localization; GO:0033036 macromolecule localization; GO:0051179 localization; GO:0051234 establishment of localization; GO:0071702 organic substance transport;	GO:0016020 membrane;	-	-	-	-	-	-
B6SID7	Late embryogenesis abundant protein, group 3 OS=Zea mays OX=4577 GN=542216 PE=2 SV=1	542216	nucleus	GO:0001101 response to acid chemical; GO:0006950 response to stress; GO:0009266 response to temperature stimulus; GO:0009409 response to cold; GO:0009414 response to water deprivation; GO:0009415 response to water; GO:0009628 response to abiotic stimulus; GO:0010035 response to inorganic substance; GO:0031647 regulation of protein stability; GO:0042221 response to chemical; GO:0050821 protein sta…	GO:0005622 intracellular; GO:0005623 cell; GO:0005634 nucleus; GO:0005737 cytoplasm; GO:0005829 cytosol; GO:0043226 organelle; GO:0043227 membrane-bounded organelle; GO:0043229 intracellular organelle; GO:0043231 intracellular membrane-bounded organelle; GO:0044424 intracellular part; GO:0044444 cytoplasmic part; GO:0044464 cell part;	-	-	-	-	-	-
B6SL97	Defensin-like protein 1 OS=Zea mays OX=4577 GN=Zm00001d024303 PE=2 SV=1	Zm00001d024303	chloroplast	-	-	-	-	-	-	PF00304	Gamma-thionin family
B6TMR8	Chloroplast small heat shock protein OS=Zea mays OX=4577 GN=100283886 PE=2 SV=1	100283886	chloroplast	GO:0000302 response to reactive oxygen species; GO:0006950 response to stress; GO:0006979 response to oxidative stress; GO:0009266 response to temperature stimulus; GO:0009314 response to radiation; GO:0009408 response to heat; GO:0009416 response to light stimulus; GO:0009628 response to abiotic stimulus; GO:0009636 response to toxic substance; GO:0009642 response to light intensity; GO:0009644 …	-	-	K13993	HSP20; HSP20 family protein	zma04141 Protein processing in endoplasmic reticulum - Zea mays (maize);	-	-
B6UBM9	Uncharacterized protein OS=Zea mays OX=4577 GN=100278634 PE=2 SV=1	100278634	nucleus	-	-	-	-	-	-	-	-
B6UH30	PEBP (Phosphatidylethanolamine-binding protein) family protein OS=Zea mays OX=4577 GN=100279044 PE=2 SV=1	100279044	cytoplasm	-	-	-	-	-	-	PF01161	Phosphatidylethanolamine-binding protein
B6UH99	Late embryogeneis abundant protein Lea14-A OS=Zea mays OX=4577 GN=Lea14A PE=2 SV=1	Lea14A	cytoplasm	GO:0006950 response to stress; GO:0006952 defense response; GO:0009314 response to radiation; GO:0009416 response to light stimulus; GO:0009605 response to external stimulus; GO:0009607 response to biotic stimulus; GO:0009611 response to wounding; GO:0009620 response to fungus; GO:0009628 response to abiotic stimulus; GO:0009642 response to light intensity; GO:0009644 response to high light inten…	GO:0005576 extracellular region; GO:0005622 intracellular; GO:0005623 cell; GO:0005737 cytoplasm; GO:0005829 cytosol; GO:0005886 plasma membrane; GO:0016020 membrane; GO:0044424 intracellular part; GO:0044444 cytoplasmic part; GO:0044464 cell part; GO:0048046 apoplast; GO:0071944 cell periphery;	-	-	-	-	PF03168	Late embryogenesis abundant protein
C0PGM3	Globulin-1 S allele OS=Zea mays OX=4577 GN=Zm00001d033447 PE=2 SV=1	Zm00001d033447	vacuolar membrane	-	GO:0016020 membrane;	GO:0005488 binding; GO:0019863 IgE binding; GO:0019865 immunoglobulin binding; GO:0044877 macromolecular complex binding;	-	-	-	PF00190	Cupin
C0PKS1	Peroxidase OS=Zea mays OX=4577 GN=100283382 PE=2 SV=1	100283382	vacuolar membrane	GO:0001101 response to acid chemical; GO:0006950 response to stress; GO:0006970 response to osmotic stress; GO:0006972 hyperosmotic response; GO:0008152 metabolic process; GO:0009266 response to temperature stimulus; GO:0009269 response to desiccation; GO:0009409 response to cold; GO:0009414 response to water deprivation; GO:0009415 response to water; GO:0009628 response to abiotic stimulus; GO:0…	GO:0005618 cell wall; GO:0005622 intracellular; GO:0005623 cell; GO:0005634 nucleus; GO:0005737 cytoplasm; GO:0005783 endoplasmic reticulum; GO:0005911 cell-cell junction; GO:0009505 plant-type cell wall; GO:0009506 plasmodesma; GO:0012505 endomembrane system; GO:0030054 cell junction; GO:0030312 external encapsulating structure; GO:0043226 organelle; GO:0043227 membrane-bounded organelle; GO:004…	GO:0003824 catalytic activity; GO:0004601 peroxidase activity; GO:0016209 antioxidant activity; GO:0016491 oxidoreductase activity; GO:0016684 oxidoreductase activity, acting on peroxide as acceptor;	K00430	E1.11.1.7; peroxidase [EC:1.11.1.7]	zma00940 Phenylpropanoid biosynthesis - Zea mays (maize); zma01100 Metabolic pathways - Zea mays (maize); zma01110 Biosynthesis of secondary metabolites - Zea mays (maize);	PF00141	Peroxidase
C4J6E4	Peroxidase OS=Zea mays OX=4577 GN=Zm00001d022456 PE=2 SV=1	Zm00001d022456	chloroplast	-	-	-	-	-	-	PF00141	Peroxidase
E9JVD4	Aldose reductase OS=Zea mays OX=4577 GN=AR3 PE=1 SV=1	AR3	cytoplasm	-	-	-	K00002	AKR1A1, adh; alcohol dehydrogenase (NADP+) [EC:1.1.1.2]	zma00010 Glycolysis / Gluconeogenesis - Zea mays (maize); zma00040 Pentose and glucuronate interconversions - Zea mays (maize); zma00561 Glycerolipid metabolism - Zea mays (maize); zma01100 Metabolic pathways - Zea mays (maize); zma01110 Biosynthesis of secondary metabolites - Zea mays (maize);	PF00248	Aldo/keto reductase family
K7TFF5	Defective18 OS=Zea mays OX=4577 GN=Zm00001d023718 PE=4 SV=1	Zm00001d023718	cytoplasm	-	-	-	K11816	YUCCA; indole-3-pyruvate monooxygenase [EC:1.14.13.168]	zma00380 Tryptophan metabolism - Zea mays (maize); zma01100 Metabolic pathways - Zea mays (maize);	-	-
K7TY10	NAD(P)-binding Rossmann-fold superfamily protein OS=Zea mays OX=4577 GN=103653744 PE=3 SV=1	103653744	chloroplast	-	-	-	-	-	-	PF00106; PF13561	short chain dehydrogenase; Enoyl-(Acyl carrier protein) reductase
K7UIK0	Late embryogenesis abundant domain-containing protein / LEA domain-containing protein OS=Zea mays OX=4577 GN=Zm00001d025434 PE=4 SV=1	Zm00001d025434	extracellular	-	-	-	-	-	-	PF13664	Domain of unknown function (DUF4149)
K7UNW7	Embryonic protein DC-8 OS=Zea mays OX=4577 GN=Zm00001d008241 PE=4 SV=1	Zm00001d008241	nucleus	-	-	-	-	-	-	-	-
K7V228	Isovaleryl-CoA dehydrogenase mitochondrial OS=Zea mays OX=4577 GN=Zm00001d010970 PE=3 SV=1	Zm00001d010970	mitochondria	GO:0006082 organic acid metabolic process; GO:0006139 nucleobase-containing compound metabolic process; GO:0006163 purine nucleotide metabolic process; GO:0006195 purine nucleotide catabolic process; GO:0006520 cellular amino acid metabolic process; GO:0006551 leucine metabolic process; GO:0006552 leucine catabolic process; GO:0006637 acyl-CoA metabolic process; GO:0006725 cellular aromatic compo…	GO:0005622 intracellular; GO:0005623 cell; GO:0005737 cytoplasm; GO:0005739 mitochondrion; GO:0005759 mitochondrial matrix; GO:0031974 membrane-enclosed lumen; GO:0043226 organelle; GO:0043227 membrane-bounded organelle; GO:0043229 intracellular organelle; GO:0043231 intracellular membrane-bounded organelle; GO:0043233 organelle lumen; GO:0044422 organelle part; GO:0044424 intracellular part; GO:…	GO:0000166 nucleotide binding; GO:0003824 catalytic activity; GO:0003853 2-methylacyl-CoA dehydrogenase activity; GO:0003995 acyl-CoA dehydrogenase activity; GO:0005488 binding; GO:0005524 ATP binding; GO:0008144 drug binding; GO:0008470 isovaleryl-CoA dehydrogenase activity; GO:0016491 oxidoreductase activity; GO:0016627 oxidoreductase activity, acting on the CH-CH group of donors; GO:0017076 pu…	K00253	IVD, ivd; isovaleryl-CoA dehydrogenase [EC:1.3.8.4]	zma00280 Valine, leucine and isoleucine degradation - Zea mays (maize); zma01100 Metabolic pathways - Zea mays (maize);	PF02771; PF02770; PF00441	Acyl-CoA dehydrogenase, N-terminal domain; Acyl-CoA dehydrogenase, middle domain; Acyl-CoA dehydrogenase, C-terminal domain
K7VEI4	Alpha/beta-Hydrolases superfamily protein OS=Zea mays OX=4577 GN=Zm00001d009907 PE=4 SV=1	Zm00001d009907	cytoplasm	-	-	-	K01054	MGLL; acylglycerol lipase [EC:3.1.1.23]	zma00561 Glycerolipid metabolism - Zea mays (maize); zma01100 Metabolic pathways - Zea mays (maize);	-	-
K7VQ98	Class I heat shock protein 3 OS=Zea mays OX=4577 GN=Zm00001d044728 PE=3 SV=1	Zm00001d044728	cytoplasm	GO:0000302 response to reactive oxygen species; GO:0006457 protein folding; GO:0006950 response to stress; GO:0006979 response to oxidative stress; GO:0009266 response to temperature stimulus; GO:0009408 response to heat; GO:0009628 response to abiotic stimulus; GO:0009987 cellular process; GO:0042221 response to chemical; GO:0050896 response to stimulus; GO:1901700 response to oxygen-containing …	GO:0005622 intracellular; GO:0005623 cell; GO:0005737 cytoplasm; GO:0005777 peroxisome; GO:0005782 peroxisomal matrix; GO:0031907 microbody lumen; GO:0031974 membrane-enclosed lumen; GO:0042579 microbody; GO:0043226 organelle; GO:0043227 membrane-bounded organelle; GO:0043229 intracellular organelle; GO:0043231 intracellular membrane-bounded organelle; GO:0043233 organelle lumen; GO:0044422 organ…	-	K13993	HSP20; HSP20 family protein	zma04141 Protein processing in endoplasmic reticulum - Zea mays (maize);	-	-
K7W249	Putative cystatin OS=Zea mays OX=4577 GN=Zm00001d012068 PE=4 SV=1	Zm00001d012068	chloroplast	-	-	-	-	-	-	-	-
K7W7R1	Homogentisate 12-dioxygenase OS=Zea mays OX=4577 GN=Zm00001d045610 PE=4 SV=1	Zm00001d045610	cytoplasm	-	-	-	K00451	HGD, hmgA; homogentisate 1,2-dioxygenase [EC:1.13.11.5]	zma00350 Tyrosine metabolism - Zea mays (maize); zma01100 Metabolic pathways - Zea mays (maize);	-	-
O64964	Aquaporin TIP1-1 OS=Zea mays OX=4577 GN=TIP1-1 PE=2 SV=1	TIP1-1	cytoplasm	GO:0006810 transport; GO:0006811 ion transport; GO:0006833 water transport; GO:0034220 ion transmembrane transport; GO:0042044 fluid transport; GO:0051179 localization; GO:0051234 establishment of localization; GO:0055085 transmembrane transport;	GO:0000325 plant-type vacuole; GO:0005622 intracellular; GO:0005623 cell; GO:0005737 cytoplasm; GO:0005773 vacuole; GO:0005774 vacuolar membrane; GO:0005886 plasma membrane; GO:0005887 integral component of plasma membrane; GO:0009705 plant-type vacuole membrane; GO:0016020 membrane; GO:0016021 integral component of membrane; GO:0031090 organelle membrane; GO:0031224 intrinsic component of membra…	GO:0005215 transporter activity; GO:0005372 water transmembrane transporter activity; GO:0015250 water channel activity; GO:0015267 channel activity; GO:0015318 inorganic solute uptake transmembrane transporter activity; GO:0022803 passive transmembrane transporter activity; GO:0022838 substrate-specific channel activity; GO:0022857 transmembrane transporter activity;	K09873	TIP; aquaporin TIP	-	-	-
P33679	Zeamatin OS=Zea mays OX=4577 GN=Zlp PE=1 SV=2	Zlp	chloroplast	GO:0002831 regulation of response to biotic stimulus; GO:0006950 response to stress; GO:0006952 defense response; GO:0009605 response to external stimulus; GO:0009607 response to biotic stimulus; GO:0009620 response to fungus; GO:0031341 regulation of cell killing; GO:0031343 positive regulation of cell killing; GO:0031347 regulation of defense response; GO:0032101 regulation of response to exter…	-	-	-	-	-	PF00314	Thaumatin family
P43401	EC protein homolog OS=Zea mays OX=4577 PE=3 SV=2	-	mitochondria	GO:0000041 transition metal ion transport; GO:0006810 transport; GO:0006811 ion transport; GO:0006812 cation transport; GO:0006829 zinc II ion transport; GO:0030001 metal ion transport; GO:0051179 localization; GO:0051234 establishment of localization; GO:0070838 divalent metal ion transport; GO:0072511 divalent inorganic cation transport;	GO:0005622 intracellular; GO:0005623 cell; GO:0005634 nucleus; GO:0005737 cytoplasm; GO:0016020 membrane; GO:0043226 organelle; GO:0043227 membrane-bounded organelle; GO:0043229 intracellular organelle; GO:0043231 intracellular membrane-bounded organelle; GO:0044424 intracellular part; GO:0044464 cell part;	-	-	-	-	-	-
Q41815	Heat shock protein 26 OS=Zea mays OX=4577 GN=HSP26 PE=2 SV=1	HSP26	chloroplast	GO:0000302 response to reactive oxygen species; GO:0006355 regulation of transcription, DNA-templated; GO:0006950 response to stress; GO:0006979 response to oxidative stress; GO:0006996 organelle organization; GO:0009266 response to temperature stimulus; GO:0009314 response to radiation; GO:0009408 response to heat; GO:0009416 response to light stimulus; GO:0009628 response to abiotic stimulus; G…	GO:0005622 intracellular; GO:0005623 cell; GO:0005737 cytoplasm; GO:0009295 nucleoid; GO:0009507 chloroplast; GO:0009532 plastid stroma; GO:0009536 plastid; GO:0009570 chloroplast stroma; GO:0032991 macromolecular complex; GO:0042644 chloroplast nucleoid; GO:0042646 plastid nucleoid; GO:0043226 organelle; GO:0043227 membrane-bounded organelle; GO:0043228 non-membrane-bounded organelle; GO:0043229…	GO:0005488 binding; GO:0005515 protein binding; GO:0043621 protein self-association;	K13993	HSP20; HSP20 family protein	zma04141 Protein processing in endoplasmic reticulum - Zea mays (maize);	-	-
Q6VWJ0	Caffeoyl-CoA 3-O-methyltransferase 1 OS=Zea mays OX=4577 GN=ccoaomt1 PE=4 SV=1	ccoaomt1	cytoplasm	GO:0006725 cellular aromatic compound metabolic process; GO:0008152 metabolic process; GO:0009058 biosynthetic process; GO:0009698 phenylpropanoid metabolic process; GO:0009699 phenylpropanoid biosynthetic process; GO:0009804 coumarin metabolic process; GO:0009805 coumarin biosynthetic process; GO:0009987 cellular process; GO:0010035 response to inorganic substance; GO:0010038 response to metal i…	-	GO:0003824 catalytic activity; GO:0008168 methyltransferase activity; GO:0008171 O-methyltransferase activity; GO:0008757 S-adenosylmethionine-dependent methyltransferase activity; GO:0016740 transferase activity; GO:0016741 transferase activity, transferring one-carbon groups; GO:0042409 caffeoyl-CoA O-methyltransferase activity;	K00588	E2.1.1.104; caffeoyl-CoA O-methyltransferase [EC:2.1.1.104]	zma00940 Phenylpropanoid biosynthesis - Zea mays (maize); zma00941 Flavonoid biosynthesis - Zea mays (maize); zma00945 Stilbenoid, diarylheptanoid and gingerol biosynthesis - Zea mays (maize); zma00999 Biosynthesis of secondary metabolites - unclassified - Zea mays (maize); zma01100 Metabolic pathways - Zea mays (maize); zma01110 Biosynthesis of secondary metabolites - Zea mays (maize);	PF01596	O-methyltransferase
A0A1D6E267	Fasciclin-like arabinogalactan protein 10 OS=Zea mays OX=4577 GN=Zm00001d002607 PE=4 SV=1	Zm00001d002607	chloroplast	-	GO:0005576 extracellular region; GO:0005618 cell wall; GO:0005623 cell; GO:0005886 plasma membrane; GO:0009505 plant-type cell wall; GO:0016020 membrane; GO:0030312 external encapsulating structure; GO:0031224 intrinsic component of membrane; GO:0031225 anchored component of membrane; GO:0031226 intrinsic component of plasma membrane; GO:0044425 membrane part; GO:0044459 plasma membrane part; GO:…	-	-	-	-	PF02469	Fasciclin domain
A0A1D6EWX2	Aconitate hydratase OS=Zea mays OX=4577 GN=103647708 PE=3 SV=1	103647708	mitochondria	-	-	-	K01681	ACO, acnA; aconitate hydratase [EC:4.2.1.3]	zma00020 Citrate cycle (TCA cycle) - Zea mays (maize); zma00630 Glyoxylate and dicarboxylate metabolism - Zea mays (maize); zma01100 Metabolic pathways - Zea mays (maize); zma01110 Biosynthesis of secondary metabolites - Zea mays (maize); zma01200 Carbon metabolism - Zea mays (maize); zma01210 2-Oxocarboxylic acid metabolism - Zea mays (maize); zma01230 Biosynthesis of amino acids - Zea mays (mai…	PF00694	Aconitase C-terminal domain
A0A1D6G8Y5	Internal alternative NAD(P)H-ubiquinone oxidoreductase A1 mitochondrial OS=Zea mays OX=4577 GN=Zm00001d012464 PE=4 SV=1	Zm00001d012464	mitochondria	GO:0008152 metabolic process; GO:0009314 response to radiation; GO:0009416 response to light stimulus; GO:0009628 response to abiotic stimulus; GO:0009987 cellular process; GO:0050896 response to stimulus; GO:0051716 cellular response to stimulus; GO:0055114 oxidation-reduction process; GO:0071214 cellular response to abiotic stimulus; GO:0071478 cellular response to radiation; GO:0071482 cellula…	GO:0005622 intracellular; GO:0005623 cell; GO:0005737 cytoplasm; GO:0005739 mitochondrion; GO:0005740 mitochondrial envelope; GO:0005743 mitochondrial inner membrane; GO:0005759 mitochondrial matrix; GO:0005777 peroxisome; GO:0016020 membrane; GO:0019866 organelle inner membrane; GO:0031090 organelle membrane; GO:0031224 intrinsic component of membrane; GO:0031300 intrinsic component of organelle…	GO:0003824 catalytic activity; GO:0003954 NADH dehydrogenase activity; GO:0003959 NADPH dehydrogenase activity; GO:0016491 oxidoreductase activity; GO:0016651 oxidoreductase activity, acting on NAD(P)H;	K17871	ndh1; NADH:ubiquinone reductase (non-electrogenic) [EC:1.6.5.9]	-	PF07992	Pyridine nucleotide-disulphide oxidoreductase
A0A1D6GDM6	DPP6 N-terminal domain-like protein OS=Zea mays OX=4577 GN=103625729 PE=4 SV=1	103625729	chloroplast	-	-	-	-	-	-	-	-
A0A1D6H1M9	Succinate semialdehyde dehydrogenase OS=Zea mays OX=4577 GN=Zm00001d015405 PE=3 SV=1	Zm00001d015405	chloroplast	GO:0001505 regulation of neurotransmitter levels; GO:0006082 organic acid metabolic process; GO:0006105 succinate metabolic process; GO:0006520 cellular amino acid metabolic process; GO:0006536 glutamate metabolic process; GO:0006538 glutamate catabolic process; GO:0006540 glutamate decarboxylation to succinate; GO:0006807 nitrogen compound metabolic process; GO:0008152 metabolic process; GO:0009…	GO:0005622 intracellular; GO:0005623 cell; GO:0005737 cytoplasm; GO:0005739 mitochondrion; GO:0005759 mitochondrial matrix; GO:0031974 membrane-enclosed lumen; GO:0043226 organelle; GO:0043227 membrane-bounded organelle; GO:0043229 intracellular organelle; GO:0043231 intracellular membrane-bounded organelle; GO:0043233 organelle lumen; GO:0044422 organelle part; GO:0044424 intracellular part; GO:…	GO:0000166 nucleotide binding; GO:0003824 catalytic activity; GO:0004777 succinate-semialdehyde dehydrogenase (NAD+) activity; GO:0005488 binding; GO:0016491 oxidoreductase activity; GO:0016620 oxidoreductase activity, acting on the aldehyde or oxo group of donors, NAD or NADP as acceptor; GO:0016903 oxidoreductase activity, acting on the aldehyde or oxo group of donors; GO:0036094 small molecule…	K17761	SSADH; succinate-semialdehyde dehydrogenase, mitochondrial [EC:1.2.1.24]	zma00250 Alanine, aspartate and glutamate metabolism - Zea mays (maize); zma00650 Butanoate metabolism - Zea mays (maize); zma01100 Metabolic pathways - Zea mays (maize);	-	-
A0A1D6H9V8	Poly [ADP-ribose] polymerase OS=Zea mays OX=4577 GN=103627237 PE=4 SV=1	103627237	cytoplasm	GO:0006139 nucleobase-containing compound metabolic process; GO:0006259 DNA metabolic process; GO:0006260 DNA replication; GO:0006261 DNA-dependent DNA replication; GO:0006266 DNA ligation; GO:0006271 DNA strand elongation involved in DNA replication; GO:0006273 lagging strand elongation; GO:0006281 DNA repair; GO:0006725 cellular aromatic compound metabolic process; GO:0006807 nitrogen compound …	GO:0005622 intracellular; GO:0005623 cell; GO:0005737 cytoplasm; GO:0044424 intracellular part; GO:0044464 cell part;	GO:0003824 catalytic activity; GO:0003909 DNA ligase activity; GO:0003910 DNA ligase (ATP) activity; GO:0016874 ligase activity; GO:0016886 ligase activity, forming phosphoric ester bonds;	K10798	PARP; poly [ADP-ribose] polymerase [EC:2.4.2.30]	zma03410 Base excision repair - Zea mays (maize);	PF02877	Poly(ADP-ribose) polymerase, regulatory domain
A0A1D6HTN9	Acidic endochitinase OS=Zea mays OX=4577 GN=Zm00001d018966 PE=4 SV=1	Zm00001d018966	chloroplast	-	-	-	K01183	E3.2.1.14; chitinase [EC:3.2.1.14]	zma00520 Amino sugar and nucleotide sugar metabolism - Zea mays (maize); zma01100 Metabolic pathways - Zea mays (maize);	PF00704	Glycosyl hydrolases family 18
A0A1D6I4U8	Alanine aminotransferase 2 mitochondrial OS=Zea mays OX=4577 GN=Zm00001d020590 PE=4 SV=1	Zm00001d020590	cytoplasm	-	-	-	K00814	GPT, ALT; alanine transaminase [EC:2.6.1.2]	zma00220 Arginine biosynthesis - Zea mays (maize); zma00250 Alanine, aspartate and glutamate metabolism - Zea mays (maize); zma00710 Carbon fixation in photosynthetic organisms - Zea mays (maize); zma01100 Metabolic pathways - Zea mays (maize); zma01200 Carbon metabolism - Zea mays (maize); zma01210 2-Oxocarboxylic acid metabolism - Zea mays (maize); zma01230 Biosynthesis of amino acids - Zea may…	PF00155	Aminotransferase class I and II
A0A1D6I4V5	Alanine aminotransferase 2 mitochondrial OS=Zea mays OX=4577 GN=Zm00001d020590 PE=4 SV=1	Zm00001d020590	cytoplasm	-	-	-	K00814	GPT, ALT; alanine transaminase [EC:2.6.1.2]	zma00220 Arginine biosynthesis - Zea mays (maize); zma00250 Alanine, aspartate and glutamate metabolism - Zea mays (maize); zma00710 Carbon fixation in photosynthetic organisms - Zea mays (maize); zma01100 Metabolic pathways - Zea mays (maize); zma01200 Carbon metabolism - Zea mays (maize); zma01210 2-Oxocarboxylic acid metabolism - Zea mays (maize); zma01230 Biosynthesis of amino acids - Zea may…	PF00155	Aminotransferase class I and II
A0A1D6INR0	Stress responsive protein OS=Zea mays OX=4577 GN=Zm00001d022516 PE=4 SV=1	Zm00001d022516	cytoplasm	-	-	-	-	-	-	-	-
A0A1D6JZG7	6-phosphofructo-2-kinase/fructose-26-bisphosphatase OS=Zea mays OX=4577 GN=103634503 PE=4 SV=1	103634503	chloroplast	-	-	-	-	-	-	PF01591; PF00300	6-phosphofructo-2-kinase; Histidine phosphatase superfamily (branch 1)
A0A1D6JZU3	Pathogenesis-related protein 10 OS=Zea mays OX=4577 GN=103634525 PE=3 SV=1	103634525	cytoplasm	-	-	-	-	-	-	PF00407	Pathogenesis-related protein Bet v I family
A0A1D6K809	Plant/K24M7-17 protein OS=Zea mays OX=4577 GN=Zm00001d029835 PE=4 SV=1	Zm00001d029835	chloroplast	-	-	-	-	-	-	-	-
A0A1D6KBR5	Alpha-mannosidase OS=Zea mays OX=4577 GN=103638195 PE=3 SV=1	103638195	vacuolar membrane	GO:0005975 carbohydrate metabolic process; GO:0005996 monosaccharide metabolic process; GO:0006013 mannose metabolic process; GO:0006464 cellular protein modification process; GO:0006517 protein deglycosylation; GO:0006807 nitrogen compound metabolic process; GO:0008152 metabolic process; GO:0009100 glycoprotein metabolic process; GO:0009987 cellular process; GO:0019318 hexose metabolic process; …	GO:0000323 lytic vacuole; GO:0005622 intracellular; GO:0005623 cell; GO:0005737 cytoplasm; GO:0005764 lysosome; GO:0005773 vacuole; GO:0043226 organelle; GO:0043227 membrane-bounded organelle; GO:0043229 intracellular organelle; GO:0043231 intracellular membrane-bounded organelle; GO:0044424 intracellular part; GO:0044444 cytoplasmic part; GO:0044464 cell part;	GO:0003824 catalytic activity; GO:0004553 hydrolase activity, hydrolyzing O-glycosyl compounds; GO:0004559 alpha-mannosidase activity; GO:0015923 mannosidase activity; GO:0016787 hydrolase activity; GO:0016798 hydrolase activity, acting on glycosyl bonds;	K01191	MAN2C1; alpha-mannosidase [EC:3.2.1.24]	zma00511 Other glycan degradation - Zea mays (maize);	PF01074; PF09261; PF07748	Glycosyl hydrolases family 38 N-terminal domain; Alpha mannosidase, middle domain; Glycosyl hydrolases family 38 C-terminal domain
A0A1D6KZ37	Tubulin beta-3 chain OS=Zea mays OX=4577 GN=Zm00001d033457 PE=3 SV=1	Zm00001d033457	nucleus	GO:0006996 organelle organization; GO:0007010 cytoskeleton organization; GO:0009987 cellular process; GO:0010035 response to inorganic substance; GO:0010038 response to metal ion; GO:0016043 cellular component organization; GO:0042221 response to chemical; GO:0046686 response to cadmium ion; GO:0050896 response to stimulus; GO:0071840 cellular component organization or biogenesis;	GO:0005576 extracellular region; GO:0005618 cell wall; GO:0005622 intracellular; GO:0005623 cell; GO:0005737 cytoplasm; GO:0005773 vacuole; GO:0005774 vacuolar membrane; GO:0005794 Golgi apparatus; GO:0005829 cytosol; GO:0005856 cytoskeleton; GO:0005886 plasma membrane; GO:0005911 cell-cell junction; GO:0009506 plasmodesma; GO:0009507 chloroplast; GO:0009532 plastid stroma; GO:0009536 plastid; GO…	GO:0003676 nucleic acid binding; GO:0003723 RNA binding; GO:0003729 mRNA binding; GO:0005198 structural molecule activity; GO:0005200 structural constituent of cytoskeleton; GO:0005488 binding; GO:0097159 organic cyclic compound binding; GO:1901363 heterocyclic compound binding;	K07375	TUBB; tubulin beta	zma04145 Phagosome - Zea mays (maize);	PF00091; PF03953	Tubulin/FtsZ family, GTPase domain; Tubulin C-terminal domain
A0A1D6L046	Tetratricopeptide repeat (TPR)-like superfamily protein OS=Zea mays OX=4577 GN=Zm00001d033558 PE=4 SV=1	Zm00001d033558	cytoplasm	-	-	-	-	-	-	-	-
A0A1D6L1Y6	Putative inactive receptor kinase OS=Zea mays OX=4577 GN=Zm00001d033745 PE=4 SV=1	Zm00001d033745	chloroplast	GO:0001101 response to acid chemical; GO:0009605 response to external stimulus; GO:0009607 response to biotic stimulus; GO:0009608 response to symbiont; GO:0009610 response to symbiotic fungus; GO:0009620 response to fungus; GO:0009719 response to endogenous stimulus; GO:0009725 response to hormone; GO:0009737 response to abscisic acid; GO:0010033 response to organic substance; GO:0033993 respons…	GO:0005618 cell wall; GO:0005622 intracellular; GO:0005623 cell; GO:0005737 cytoplasm; GO:0005773 vacuole; GO:0005774 vacuolar membrane; GO:0005886 plasma membrane; GO:0005911 cell-cell junction; GO:0009505 plant-type cell wall; GO:0009506 plasmodesma; GO:0016020 membrane; GO:0030054 cell junction; GO:0030312 external encapsulating structure; GO:0031090 organelle membrane; GO:0031224 intrinsic co…	-	-	-	-	PF00069	Protein kinase domain
A0A1D6LDS0	Fructokinase-2 OS=Zea mays OX=4577 GN=542108 PE=4 SV=1	542108	cytoplasm	GO:0005975 carbohydrate metabolic process; GO:0005996 monosaccharide metabolic process; GO:0006000 fructose metabolic process; GO:0006793 phosphorus metabolic process; GO:0006796 phosphate-containing compound metabolic process; GO:0008152 metabolic process; GO:0009987 cellular process; GO:0016310 phosphorylation; GO:0019318 hexose metabolic process; GO:0044237 cellular metabolic process; GO:00442…	GO:0005622 intracellular; GO:0005623 cell; GO:0005737 cytoplasm; GO:0005829 cytosol; GO:0044424 intracellular part; GO:0044444 cytoplasmic part; GO:0044464 cell part;	GO:0003824 catalytic activity; GO:0004396 hexokinase activity; GO:0008865 fructokinase activity; GO:0016301 kinase activity; GO:0016740 transferase activity; GO:0016772 transferase activity, transferring phosphorus-containing groups; GO:0016773 phosphotransferase activity, alcohol group as acceptor; GO:0019200 carbohydrate kinase activity;	K00847	E2.7.1.4, scrK; fructokinase [EC:2.7.1.4]	zma00051 Fructose and mannose metabolism - Zea mays (maize); zma00500 Starch and sucrose metabolism - Zea mays (maize); zma00520 Amino sugar and nucleotide sugar metabolism - Zea mays (maize); zma01100 Metabolic pathways - Zea mays (maize);	-	-
A0A1D6LSN2	Glutathione transferase19 OS=Zea mays OX=4577 GN=Zm00001d036951 PE=3 SV=1	Zm00001d036951	cytoplasm	GO:0001101 response to acid chemical; GO:0006518 peptide metabolic process; GO:0006575 cellular modified amino acid metabolic process; GO:0006725 cellular aromatic compound metabolic process; GO:0006749 glutathione metabolic process; GO:0006790 sulfur compound metabolic process; GO:0006807 nitrogen compound metabolic process; GO:0006950 response to stress; GO:0006979 response to oxidative stress;…	GO:0005576 extracellular region; GO:0005622 intracellular; GO:0005623 cell; GO:0005634 nucleus; GO:0005737 cytoplasm; GO:0005773 vacuole; GO:0005774 vacuolar membrane; GO:0005829 cytosol; GO:0005886 plasma membrane; GO:0009507 chloroplast; GO:0009532 plastid stroma; GO:0009536 plastid; GO:0009570 chloroplast stroma; GO:0016020 membrane; GO:0031090 organelle membrane; GO:0043226 organelle; GO:0043…	GO:0003824 catalytic activity; GO:0004364 glutathione transferase activity; GO:0005488 binding; GO:0005515 protein binding; GO:0016740 transferase activity; GO:0016765 transferase activity, transferring alkyl or aryl (other than methyl) groups; GO:0019899 enzyme binding; GO:0033218 amide binding; GO:0042277 peptide binding; GO:0043167 ion binding; GO:0043168 anion binding; GO:0043295 glutathione …	K00799	GST, gst; glutathione S-transferase [EC:2.5.1.18]	zma00480 Glutathione metabolism - Zea mays (maize); zma01100 Metabolic pathways - Zea mays (maize);	PF13417; PF13410	Glutathione S-transferase, N-terminal domain; Glutathione S-transferase, C-terminal domain
A0A1D6LTM7	Alpha-glucan water dikinase 1 chloroplastic OS=Zea mays OX=4577 GN=100381411 PE=4 SV=1	100381411	nucleus	GO:0000272 polysaccharide catabolic process; GO:0005975 carbohydrate metabolic process; GO:0005976 polysaccharide metabolic process; GO:0005982 starch metabolic process; GO:0005983 starch catabolic process; GO:0006073 cellular glucan metabolic process; GO:0006793 phosphorus metabolic process; GO:0006796 phosphate-containing compound metabolic process; GO:0006950 response to stress; GO:0008152 met…	GO:0005622 intracellular; GO:0005623 cell; GO:0005737 cytoplasm; GO:0005739 mitochondrion; GO:0009507 chloroplast; GO:0009526 plastid envelope; GO:0009532 plastid stroma; GO:0009536 plastid; GO:0009570 chloroplast stroma; GO:0009941 chloroplast envelope; GO:0031967 organelle envelope; GO:0031975 envelope; GO:0043226 organelle; GO:0043227 membrane-bounded organelle; GO:0043229 intracellular organe…	GO:0003824 catalytic activity; GO:0016301 kinase activity; GO:0016740 transferase activity; GO:0016772 transferase activity, transferring phosphorus-containing groups; GO:0016781 phosphotransferase activity, paired acceptors; GO:0050521 alpha-glucan, water dikinase activity;	K08244	R1; alpha-glucan, water dikinase [EC:2.7.9.4]	-	-	-
A0A1D6LXE6	Glycosyltransferase OS=Zea mays OX=4577 GN=Zm00001d037384 PE=3 SV=1	Zm00001d037384	cytoplasm	-	GO:0005622 intracellular; GO:0005623 cell; GO:0043226 organelle; GO:0043227 membrane-bounded organelle; GO:0043229 intracellular organelle; GO:0043231 intracellular membrane-bounded organelle; GO:0044424 intracellular part; GO:0044464 cell part;	GO:0003824 catalytic activity; GO:0008194 UDP-glycosyltransferase activity; GO:0016740 transferase activity; GO:0016757 transferase activity, transferring glycosyl groups; GO:0016758 transferase activity, transferring hexosyl groups; GO:0035251 UDP-glucosyltransferase activity; GO:0046527 glucosyltransferase activity; GO:0047243 flavanone 7-O-beta-glucosyltransferase activity; GO:0080043 querceti…	K23154	-	-	-	-
A0A1D6MF74	p-loop containing nucleoside triphosphate hydrolase superfamily protein OS=Zea mays OX=4577 GN=103649551 PE=3 SV=1	103649551	cytoplasm	GO:0006605 protein targeting; GO:0006626 protein targeting to mitochondrion; GO:0006810 transport; GO:0006839 mitochondrial transport; GO:0006886 intracellular protein transport; GO:0006996 organelle organization; GO:0007005 mitochondrion organization; GO:0008104 protein localization; GO:0009987 cellular process; GO:0015031 protein transport; GO:0015833 peptide transport; GO:0016043 cellular comp…	GO:0005622 intracellular; GO:0005623 cell; GO:0005634 nucleus; GO:0005737 cytoplasm; GO:0005739 mitochondrion; GO:0005740 mitochondrial envelope; GO:0005741 mitochondrial outer membrane; GO:0016020 membrane; GO:0019867 outer membrane; GO:0031090 organelle membrane; GO:0031966 mitochondrial membrane; GO:0031967 organelle envelope; GO:0031968 organelle outer membrane; GO:0031975 envelope; GO:004322…	GO:0000166 nucleotide binding; GO:0003824 catalytic activity; GO:0005488 binding; GO:0005524 ATP binding; GO:0008144 drug binding; GO:0016462 pyrophosphatase activity; GO:0016787 hydrolase activity; GO:0016817 hydrolase activity, acting on acid anhydrides; GO:0016818 hydrolase activity, acting on acid anhydrides, in phosphorus-containing anhydrides; GO:0016887 ATPase activity; GO:0017076 purine n…	-	-	-	PF00004	ATPase family associated with various cellular activities (AAA)
A0A1D6MFW6	4-methyl-5-thiazole monophosphate biosynthesis protein [Zea mays](predicted) OS=Zea mays OX=4577 GN=100191819 PE=4 SV=1	100191819	chloroplast	GO:0006081 cellular aldehyde metabolic process; GO:0006082 organic acid metabolic process; GO:0006089 lactate metabolic process; GO:0008152 metabolic process; GO:0009056 catabolic process; GO:0009058 biosynthetic process; GO:0009438 methylglyoxal metabolic process; GO:0009987 cellular process; GO:0010035 response to inorganic substance; GO:0010038 response to metal ion; GO:0016053 organic acid bi…	GO:0005622 intracellular; GO:0005623 cell; GO:0005634 nucleus; GO:0005737 cytoplasm; GO:0005773 vacuole; GO:0005774 vacuolar membrane; GO:0005829 cytosol; GO:0005886 plasma membrane; GO:0005911 cell-cell junction; GO:0009506 plasmodesma; GO:0009507 chloroplast; GO:0009532 plastid stroma; GO:0009536 plastid; GO:0009570 chloroplast stroma; GO:0016020 membrane; GO:0030054 cell junction; GO:0031090 o…	GO:0003824 catalytic activity; GO:0016829 lyase activity; GO:0016835 carbon-oxygen lyase activity; GO:0016836 hydro-lyase activity; GO:0019172 glyoxalase III activity;	-	-	-	PF01965	DJ-1/PfpI family
A0A1D6MUI8	Exocyst complex component SEC10 OS=Zea mays OX=4577 GN=Zm00001d041138 PE=4 SV=1	Zm00001d041138	Golgi apparatus	GO:0006810 transport; GO:0006887 exocytosis; GO:0006892 post-Golgi vesicle-mediated transport; GO:0006893 Golgi to plasma membrane transport; GO:0009987 cellular process; GO:0016192 vesicle-mediated transport; GO:0032940 secretion by cell; GO:0046903 secretion; GO:0048193 Golgi vesicle transport; GO:0051179 localization; GO:0051234 establishment of localization; GO:0098876 vesicle-mediated transp…	GO:0000145 exocyst; GO:0005576 extracellular region; GO:0005615 extracellular space; GO:0005622 intracellular; GO:0005623 cell; GO:0005737 cytoplasm; GO:0005829 cytosol; GO:0005938 cell cortex; GO:0031982 vesicle; GO:0032991 macromolecular complex; GO:0043226 organelle; GO:0043227 membrane-bounded organelle; GO:0043230 extracellular organelle; GO:0044421 extracellular region part; GO:0044424 intr…	-	K19984	EXOC5, SEC10; exocyst complex component 5	-	-	-
A0A1D6NG79	Adenine nucleotide alpha hydrolase-like superfamily protein OS=Zea mays OX=4577 GN=100282113 PE=4 SV=1	100282113	cytoplasm	-	GO:0005623 cell; GO:0005886 plasma membrane; GO:0016020 membrane; GO:0044464 cell part; GO:0071944 cell periphery;	GO:0000166 nucleotide binding; GO:0005488 binding; GO:0008144 drug binding; GO:0016208 AMP binding; GO:0017076 purine nucleotide binding; GO:0030554 adenyl nucleotide binding; GO:0032553 ribonucleotide binding; GO:0032555 purine ribonucleotide binding; GO:0032559 adenyl ribonucleotide binding; GO:0036094 small molecule binding; GO:0043167 ion binding; GO:0043168 anion binding; GO:0043169 cation b…	-	-	-	PF00582	Universal stress protein family
A0A1D6PCS6	Protein PMR5 OS=Zea mays OX=4577 GN=Zm00001d047738 PE=4 SV=1	Zm00001d047738	chloroplast	-	-	-	-	-	-	PF14416	PMR5 N terminal Domain
A0A1D6PIA7	Vicilin-like seed storage protein OS=Zea mays OX=4577 GN=103639475 PE=4 SV=1	103639475	nucleus	GO:0006950 response to stress; GO:0006952 defense response; GO:0009605 response to external stimulus; GO:0009607 response to biotic stimulus; GO:0009620 response to fungus; GO:0043207 response to external biotic stimulus; GO:0050832 defense response to fungus; GO:0050896 response to stimulus; GO:0051704 multi-organism process; GO:0051707 response to other organism; GO:0098542 defense response to …	-	-	-	-	-	PF00190	Cupin
A0A1D6PIB8	Vicilin-like seed storage protein OS=Zea mays OX=4577 GN=103639475 PE=4 SV=1	103639475	nucleus	GO:0006950 response to stress; GO:0006952 defense response; GO:0009605 response to external stimulus; GO:0009607 response to biotic stimulus; GO:0009620 response to fungus; GO:0043207 response to external biotic stimulus; GO:0050832 defense response to fungus; GO:0050896 response to stimulus; GO:0051704 multi-organism process; GO:0051707 response to other organism; GO:0098542 defense response to …	-	-	-	-	-	PF00190	Cupin
A0A1D6PNQ4	Carboxypeptidase OS=Zea mays OX=4577 GN=Zm00001d048690 PE=3 SV=1	Zm00001d048690	chloroplast	GO:0006508 proteolysis; GO:0006807 nitrogen compound metabolic process; GO:0008152 metabolic process; GO:0009056 catabolic process; GO:0009057 macromolecule catabolic process; GO:0009987 cellular process; GO:0019538 protein metabolic process; GO:0030163 protein catabolic process; GO:0043170 macromolecule metabolic process; GO:0044237 cellular metabolic process; GO:0044238 primary metabolic proces…	GO:0005622 intracellular; GO:0005623 cell; GO:0005737 cytoplasm; GO:0005773 vacuole; GO:0043226 organelle; GO:0043227 membrane-bounded organelle; GO:0043229 intracellular organelle; GO:0043231 intracellular membrane-bounded organelle; GO:0044424 intracellular part; GO:0044444 cytoplasmic part; GO:0044464 cell part;	GO:0003824 catalytic activity; GO:0004180 carboxypeptidase activity; GO:0004185 serine-type carboxypeptidase activity; GO:0008233 peptidase activity; GO:0008236 serine-type peptidase activity; GO:0008238 exopeptidase activity; GO:0016787 hydrolase activity; GO:0017171 serine hydrolase activity; GO:0070008 serine-type exopeptidase activity; GO:0070011 peptidase activity, acting on L-amino acid pep…	K09645	CPVL; vitellogenic carboxypeptidase-like protein [EC:3.4.16.-]	-	PF00450	Serine carboxypeptidase
A0A1D6QS71	Succinate-semialdehyde dehydrogenase mitochondrial OS=Zea mays OX=4577 GN=Zm00001d053776 PE=4 SV=1	Zm00001d053776	cytoplasm	GO:0001505 regulation of neurotransmitter levels; GO:0006082 organic acid metabolic process; GO:0006105 succinate metabolic process; GO:0006520 cellular amino acid metabolic process; GO:0006536 glutamate metabolic process; GO:0006538 glutamate catabolic process; GO:0006540 glutamate decarboxylation to succinate; GO:0006807 nitrogen compound metabolic process; GO:0008152 metabolic process; GO:0009…	GO:0005622 intracellular; GO:0005623 cell; GO:0005737 cytoplasm; GO:0005739 mitochondrion; GO:0005759 mitochondrial matrix; GO:0031974 membrane-enclosed lumen; GO:0043226 organelle; GO:0043227 membrane-bounded organelle; GO:0043229 intracellular organelle; GO:0043231 intracellular membrane-bounded organelle; GO:0043233 organelle lumen; GO:0044422 organelle part; GO:0044424 intracellular part; GO:…	GO:0000166 nucleotide binding; GO:0003824 catalytic activity; GO:0004777 succinate-semialdehyde dehydrogenase (NAD+) activity; GO:0005488 binding; GO:0016491 oxidoreductase activity; GO:0016620 oxidoreductase activity, acting on the aldehyde or oxo group of donors, NAD or NADP as acceptor; GO:0016903 oxidoreductase activity, acting on the aldehyde or oxo group of donors; GO:0036094 small molecule…	K17761	SSADH; succinate-semialdehyde dehydrogenase, mitochondrial [EC:1.2.1.24]	zma00250 Alanine, aspartate and glutamate metabolism - Zea mays (maize); zma00650 Butanoate metabolism - Zea mays (maize); zma01100 Metabolic pathways - Zea mays (maize);	-	-
A0A1D6QS74	Succinate-semialdehyde dehydrogenase mitochondrial OS=Zea mays OX=4577 GN=Zm00001d053776 PE=4 SV=1	Zm00001d053776	mitochondria	GO:0001505 regulation of neurotransmitter levels; GO:0006082 organic acid metabolic process; GO:0006105 succinate metabolic process; GO:0006520 cellular amino acid metabolic process; GO:0006536 glutamate metabolic process; GO:0006538 glutamate catabolic process; GO:0006540 glutamate decarboxylation to succinate; GO:0006807 nitrogen compound metabolic process; GO:0008152 metabolic process; GO:0009…	GO:0005622 intracellular; GO:0005623 cell; GO:0005737 cytoplasm; GO:0005739 mitochondrion; GO:0005759 mitochondrial matrix; GO:0031974 membrane-enclosed lumen; GO:0043226 organelle; GO:0043227 membrane-bounded organelle; GO:0043229 intracellular organelle; GO:0043231 intracellular membrane-bounded organelle; GO:0043233 organelle lumen; GO:0044422 organelle part; GO:0044424 intracellular part; GO:…	GO:0000166 nucleotide binding; GO:0003824 catalytic activity; GO:0004777 succinate-semialdehyde dehydrogenase (NAD+) activity; GO:0005488 binding; GO:0016491 oxidoreductase activity; GO:0016620 oxidoreductase activity, acting on the aldehyde or oxo group of donors, NAD or NADP as acceptor; GO:0016903 oxidoreductase activity, acting on the aldehyde or oxo group of donors; GO:0036094 small molecule…	K17761	SSADH; succinate-semialdehyde dehydrogenase, mitochondrial [EC:1.2.1.24]	zma00250 Alanine, aspartate and glutamate metabolism - Zea mays (maize); zma00650 Butanoate metabolism - Zea mays (maize); zma01100 Metabolic pathways - Zea mays (maize);	-	-
A0A1X7YF66	desiccation-related protein PCC13-62 precursor [Zea mays](predicted) OS=Zea mays OX=4577 PE=4 SV=1	-	chloroplast	-	-	-	-	-	-	-	-
A0A1X7YIJ7	Chitin-binding type-1 domain-containing protein OS=Zea mays OX=4577 GN=103635126 PE=4 SV=1	103635126	chloroplast	GO:0002376 immune system process; GO:0006950 response to stress; GO:0006952 defense response; GO:0006955 immune response; GO:0007275 multicellular organism development; GO:0007568 aging; GO:0009605 response to external stimulus; GO:0009607 response to biotic stimulus; GO:0009615 response to virus; GO:0009620 response to fungus; GO:0009627 systemic acquired resistance; GO:0009635 response to herbi…	GO:0005576 extracellular region; GO:0005618 cell wall; GO:0005623 cell; GO:0005886 plasma membrane; GO:0009505 plant-type cell wall; GO:0016020 membrane; GO:0030312 external encapsulating structure; GO:0044464 cell part; GO:0048046 apoplast; GO:0071944 cell periphery;	-	K01183	E3.2.1.14; chitinase [EC:3.2.1.14]	zma00520 Amino sugar and nucleotide sugar metabolism - Zea mays (maize); zma01100 Metabolic pathways - Zea mays (maize);	PF00187; PF00182	Chitin recognition protein; Chitinase class I
B4FAW1	ATP-dependent 6-phosphofructokinase OS=Zea mays OX=4577 GN=100191982 PE=2 SV=1	100191982	cytoskeleton	GO:0005975 carbohydrate metabolic process; GO:0006082 organic acid metabolic process; GO:0006090 pyruvate metabolic process; GO:0006091 generation of precursor metabolites and energy; GO:0006096 glycolytic process; GO:0006139 nucleobase-containing compound metabolic process; GO:0006163 purine nucleotide metabolic process; GO:0006164 purine nucleotide biosynthetic process; GO:0006165 nucleoside di…	GO:0005622 intracellular; GO:0005623 cell; GO:0005737 cytoplasm; GO:0005829 cytosol; GO:0044424 intracellular part; GO:0044444 cytoplasmic part; GO:0044464 cell part;	GO:0003824 catalytic activity; GO:0003872 6-phosphofructokinase activity; GO:0008443 phosphofructokinase activity; GO:0016301 kinase activity; GO:0016740 transferase activity; GO:0016772 transferase activity, transferring phosphorus-containing groups; GO:0016773 phosphotransferase activity, alcohol group as acceptor; GO:0019200 carbohydrate kinase activity;	K00850	pfkA, PFK; 6-phosphofructokinase 1 [EC:2.7.1.11]	zma00010 Glycolysis / Gluconeogenesis - Zea mays (maize); zma00030 Pentose phosphate pathway - Zea mays (maize); zma00051 Fructose and mannose metabolism - Zea mays (maize); zma00052 Galactose metabolism - Zea mays (maize); zma01100 Metabolic pathways - Zea mays (maize); zma01110 Biosynthesis of secondary metabolites - Zea mays (maize); zma01200 Carbon metabolism - Zea mays (maize); zma01230 Bios…	PF00365	Phosphofructokinase
B4FBH0	Peroxidase OS=Zea mays OX=4577 GN=100217011 PE=2 SV=1	100217011	chloroplast	-	-	-	K00430	E1.11.1.7; peroxidase [EC:1.11.1.7]	zma00940 Phenylpropanoid biosynthesis - Zea mays (maize); zma01100 Metabolic pathways - Zea mays (maize); zma01110 Biosynthesis of secondary metabolites - Zea mays (maize);	PF00141	Peroxidase
B4FE26	11-beta-hydroxysteroid dehydrogenase 1A OS=Zea mays OX=4577 GN=100216664 PE=2 SV=1	100216664	chloroplast	-	-	-	K22418	-	-	PF00106	short chain dehydrogenase
B4FQR3	Aldose reductase OS=Zea mays OX=4577 GN=AR4 PE=2 SV=1	AR4	chloroplast	-	-	-	K22374	-	-	PF00248	Aldo/keto reductase family
B4FQW1	Glycosyltransferase OS=Zea mays OX=4577 GN=100272814 PE=2 SV=1	100272814	chloroplast	-	-	-	-	-	-	-	-
B4FTS6	Endochitinase A OS=Zea mays OX=4577 GN=100283098 PE=2 SV=1	100283098	extracellular	-	-	GO:0003824 catalytic activity; GO:0004553 hydrolase activity, hydrolyzing O-glycosyl compounds; GO:0004568 chitinase activity; GO:0016787 hydrolase activity; GO:0016798 hydrolase activity, acting on glycosyl bonds;	K01183	E3.2.1.14; chitinase [EC:3.2.1.14]	zma00520 Amino sugar and nucleotide sugar metabolism - Zea mays (maize); zma01100 Metabolic pathways - Zea mays (maize);	PF00187; PF00182	Chitin recognition protein; Chitinase class I
B4FWF9	Cytochrome P450 84A1 OS=Zea mays OX=4577 GN=100273589 PE=2 SV=1	100273589	chloroplast	GO:0006725 cellular aromatic compound metabolic process; GO:0008152 metabolic process; GO:0009058 biosynthetic process; GO:0009314 response to radiation; GO:0009411 response to UV; GO:0009416 response to light stimulus; GO:0009628 response to abiotic stimulus; GO:0009698 phenylpropanoid metabolic process; GO:0009699 phenylpropanoid biosynthetic process; GO:0009808 lignin metabolic process; GO:000…	GO:0005622 intracellular; GO:0005623 cell; GO:0005737 cytoplasm; GO:0005783 endoplasmic reticulum; GO:0012505 endomembrane system; GO:0016020 membrane; GO:0043226 organelle; GO:0043227 membrane-bounded organelle; GO:0043229 intracellular organelle; GO:0043231 intracellular membrane-bounded organelle; GO:0044424 intracellular part; GO:0044444 cytoplasmic part; GO:0044464 cell part;	GO:0003824 catalytic activity; GO:0004497 monooxygenase activity; GO:0016491 oxidoreductase activity; GO:0016705 oxidoreductase activity, acting on paired donors, with incorporation or reduction of molecular oxygen; GO:0016709 oxidoreductase activity, acting on paired donors, with incorporation or reduction of molecular oxygen, NAD(P)H as one donor, and incorporation of one atom of oxygen;	K09755	CYP84A, F5H; ferulate-5-hydroxylase [EC:1.14.-.-]	zma00940 Phenylpropanoid biosynthesis - Zea mays (maize); zma01100 Metabolic pathways - Zea mays (maize); zma01110 Biosynthesis of secondary metabolites - Zea mays (maize);	PF00067	Cytochrome P450
B4FX40	Cysteine proteinase 1 OS=Zea mays OX=4577 GN=Zm00001d016446 PE=2 SV=1	Zm00001d016446	mitochondria	-	-	-	K01373	CTSF; cathepsin F [EC:3.4.22.41]	-	PF08246; PF00112	Cathepsin propeptide inhibitor domain (I29); Papain family cysteine protease
B4FYU6	1-Cys peroxiredoxin PER1 OS=Zea mays OX=4577 GN=100037830 PE=2 SV=1	100037830	cytoplasm	GO:0000003 reproduction; GO:0001101 response to acid chemical; GO:0003006 developmental process involved in reproduction; GO:0006950 response to stress; GO:0006952 defense response; GO:0007275 multicellular organism development; GO:0008152 metabolic process; GO:0009269 response to desiccation; GO:0009414 response to water deprivation; GO:0009415 response to water; GO:0009605 response to external …	-	GO:0003824 catalytic activity; GO:0004601 peroxidase activity; GO:0008379 thioredoxin peroxidase activity; GO:0016209 antioxidant activity; GO:0016491 oxidoreductase activity; GO:0016684 oxidoreductase activity, acting on peroxide as acceptor; GO:0051920 peroxiredoxin activity;	K11188	PRDX6; peroxiredoxin 6, 1-Cys peroxiredoxin [EC:1.11.1.7 1.11.1.15 3.1.1.-]	zma00940 Phenylpropanoid biosynthesis - Zea mays (maize); zma01100 Metabolic pathways - Zea mays (maize); zma01110 Biosynthesis of secondary metabolites - Zea mays (maize);	PF00578; PF10417	AhpC/TSA family; C-terminal domain of 1-Cys peroxiredoxin
B4G1T3	Chitinase chem5 OS=Zea mays OX=4577 GN=542525 PE=2 SV=1	542525	extracellular	-	-	-	K01183	E3.2.1.14; chitinase [EC:3.2.1.14]	zma00520 Amino sugar and nucleotide sugar metabolism - Zea mays (maize); zma01100 Metabolic pathways - Zea mays (maize);	PF00704	Glycosyl hydrolases family 18
B6SGF3	Glyoxalase family protein superfamily OS=Zea mays OX=4577 GN=100280456 PE=2 SV=1	100280456	chloroplast	-	-	-	-	-	-	-	-
B6SGW4	Uncharacterized protein OS=Zea mays OX=4577 PE=2 SV=1	-	nucleus	-	-	-	-	-	-	-	-
B6SN61	Grx_C2.1-glutaredoxin subgroup I OS=Zea mays OX=4577 GN=100303864 PE=2 SV=1	100303864	cytoplasm	-	-	-	K03676	grxC, GLRX, GLRX2; glutaredoxin 3	-	PF00462	Glutaredoxin
B6TU39	Peroxidase OS=Zea mays OX=4577 GN=100272496 PE=2 SV=1	100272496	cytoplasm	-	-	-	K00430	E1.11.1.7; peroxidase [EC:1.11.1.7]	zma00940 Phenylpropanoid biosynthesis - Zea mays (maize); zma01100 Metabolic pathways - Zea mays (maize); zma01110 Biosynthesis of secondary metabolites - Zea mays (maize);	PF00141	Peroxidase
B6UGU4	Steroleosin OS=Zea mays OX=4577 GN=100286255 PE=2 SV=1	100286255	chloroplast	-	GO:0005622 intracellular; GO:0005623 cell; GO:0005811 lipid particle; GO:0016020 membrane; GO:0043226 organelle; GO:0043228 non-membrane-bounded organelle; GO:0043229 intracellular organelle; GO:0043232 intracellular non-membrane-bounded organelle; GO:0044424 intracellular part; GO:0044464 cell part;	-	K22418	-	-	PF00106	short chain dehydrogenase
B6UH67	Late embryogenesis abundant protein D-34 OS=Zea mays OX=4577 GN=100286284 PE=2 SV=1	100286284	cytoplasm	-	-	-	-	-	-	-	-
B6UI06	Late embryogenesis abundant protein, group 3 OS=Zea mays OX=4577 GN=100286330 PE=2 SV=1	100286330	nucleus	-	GO:0005622 intracellular; GO:0005623 cell; GO:0005634 nucleus; GO:0043226 organelle; GO:0043227 membrane-bounded organelle; GO:0043229 intracellular organelle; GO:0043231 intracellular membrane-bounded organelle; GO:0044424 intracellular part; GO:0044464 cell part;	-	-	-	-	-	-
B6UI56	Oil body-associated protein 2B OS=Zea mays OX=4577 GN=OBAP2B PE=2 SV=1	OBAP2B	chloroplast	-	-	-	-	-	-	-	-
C0HHC3	GDSL esterase/lipase OS=Zea mays OX=4577 GN=100382365 PE=2 SV=1	100382365	chloroplast	-	-	-	-	-	-	-	-
C0P451	Chitinase B1 OS=Zea mays OX=4577 GN=Zm00001d025753 PE=2 SV=1	Zm00001d025753	extracellular	-	-	GO:0003824 catalytic activity; GO:0004553 hydrolase activity, hydrolyzing O-glycosyl compounds; GO:0004568 chitinase activity; GO:0016787 hydrolase activity; GO:0016798 hydrolase activity, acting on glycosyl bonds;	K01183	E3.2.1.14; chitinase [EC:3.2.1.14]	zma00520 Amino sugar and nucleotide sugar metabolism - Zea mays (maize); zma01100 Metabolic pathways - Zea mays (maize);	PF00187; PF00182	Chitin recognition protein; Chitinase class I
C0P4Q3	Heat shock protein 90 kDa OS=Zea mays OX=4577 GN=100196928 PE=2 SV=1	100196928	cytoplasm	GO:0002376 immune system process; GO:0006457 protein folding; GO:0006950 response to stress; GO:0006952 defense response; GO:0006955 immune response; GO:0009605 response to external stimulus; GO:0009607 response to biotic stimulus; GO:0009617 response to bacterium; GO:0009814 defense response, incompatible interaction; GO:0009816 defense response to bacterium, incompatible interaction; GO:0009987…	-	-	K04079	HSP90A, htpG; molecular chaperone HtpG	zma04141 Protein processing in endoplasmic reticulum - Zea mays (maize); zma04626 Plant-pathogen interaction - Zea mays (maize);	PF02518	Histidine kinase-, DNA gyrase B-, and HSP90-like ATPase
C0P5X3	Cytokinin riboside 5'-monophosphate phosphoribohydrolase OS=Zea mays OX=4577 GN=100285847 PE=2 SV=1	100285847	cytoplasm	-	GO:0005622 intracellular; GO:0005623 cell; GO:0005634 nucleus; GO:0043226 organelle; GO:0043227 membrane-bounded organelle; GO:0043229 intracellular organelle; GO:0043231 intracellular membrane-bounded organelle; GO:0044424 intracellular part; GO:0044464 cell part;	-	-	-	-	-	-
C0P8J4	22.0 kDa heat shock protein OS=Zea mays OX=4577 GN=100284772 PE=2 SV=1	100284772	chloroplast	GO:0006950 response to stress; GO:0009266 response to temperature stimulus; GO:0009408 response to heat; GO:0009628 response to abiotic stimulus; GO:0050896 response to stimulus;	-	-	K13993	HSP20; HSP20 family protein	zma04141 Protein processing in endoplasmic reticulum - Zea mays (maize);	-	-
C0PGW3	Soluble epoxide hydrolase OS=Zea mays OX=4577 GN=100191966 PE=2 SV=1	100191966	cytoplasm	-	-	-	-	-	-	PF00561	alpha/beta hydrolase fold
E1AFV5	Beta-1,3-glucanase OS=Zea mays OX=4577 GN=glucA PE=2 SV=1	glucA	chloroplast	GO:0002215 defense response to nematode; GO:0002376 immune system process; GO:0006950 response to stress; GO:0006952 defense response; GO:0006955 immune response; GO:0006970 response to osmotic stress; GO:0009605 response to external stimulus; GO:0009607 response to biotic stimulus; GO:0009617 response to bacterium; GO:0009620 response to fungus; GO:0009628 response to abiotic stimulus; GO:000965…	GO:0005576 extracellular region; GO:0005618 cell wall; GO:0005622 intracellular; GO:0005623 cell; GO:0005737 cytoplasm; GO:0005773 vacuole; GO:0005774 vacuolar membrane; GO:0005886 plasma membrane; GO:0016020 membrane; GO:0030312 external encapsulating structure; GO:0031090 organelle membrane; GO:0031224 intrinsic component of membrane; GO:0031225 anchored component of membrane; GO:0031226 intrin…	GO:0001871 pattern binding; GO:0003824 catalytic activity; GO:0004553 hydrolase activity, hydrolyzing O-glycosyl compounds; GO:0005488 binding; GO:0008810 cellulase activity; GO:0016787 hydrolase activity; GO:0016798 hydrolase activity, acting on glycosyl bonds; GO:0030246 carbohydrate binding; GO:0030247 polysaccharide binding;	-	-	-	PF00332	Glycosyl hydrolases family 17
K7VGK6	60S ribosomal export protein NMD3 OS=Zea mays OX=4577 GN=Zm00001d047039 PE=3 SV=1	Zm00001d047039	chloroplast	-	-	-	K07562	NMD3; nonsense-mediated mRNA decay protein 3	zma03008 Ribosome biogenesis in eukaryotes - Zea mays (maize); zma03013 RNA transport - Zea mays (maize);	-	-
K7VJF3	Heat shock 70 kDa protein 5 OS=Zea mays OX=4577 GN=100272911 PE=3 SV=1	100272911	cytoplasm	-	-	-	K03283	HSPA1s; heat shock 70kDa protein 1/2/6/8	zma03040 Spliceosome - Zea mays (maize); zma04141 Protein processing in endoplasmic reticulum - Zea mays (maize); zma04144 Endocytosis - Zea mays (maize);	-	-
Q7M1Z8	Globulin-2 OS=Zea mays OX=4577 GN=542382 PE=4 SV=1	542382	vacuolar membrane	-	GO:0016020 membrane;	GO:0005488 binding; GO:0019863 IgE binding; GO:0019865 immunoglobulin binding; GO:0044877 macromolecular complex binding;	-	-	-	PF00190	Cupin
Q9FQA9	Glutathione S-transferase GST 30 OS=Zea mays OX=4577 GN=541841 PE=2 SV=1	541841	chloroplast	-	-	-	K00799	GST, gst; glutathione S-transferase [EC:2.5.1.18]	zma00480 Glutathione metabolism - Zea mays (maize); zma01100 Metabolic pathways - Zea mays (maize);	PF13417; PF13410	Glutathione S-transferase, N-terminal domain; Glutathione S-transferase, C-terminal domain
Q9SYS1	Beta-amylase OS=Zea mays OX=4577 GN=Amy2 PE=3 SV=1	Amy2	extracellular	-	-	-	K01177	E3.2.1.2; beta-amylase [EC:3.2.1.2]	zma00500 Starch and sucrose metabolism - Zea mays (maize); zma01100 Metabolic pathways - Zea mays (maize);	PF01373	Glycosyl hydrolase family 14
