# Supplementary material for: Reveal the kernel dehydration mechanisms in maize based on proteomic and metabolomic analysis
Source: BMC Plant Biol. 2024 Jan 2;24:15. doi: 10.1186/s12870-023-04692-z (PMC10759482; doi:10.1186/s12870-023-04692-z)
Supplement: Supplementary file 7 — Additional file 7: Table S5. The common proteins detected in different periods at same inbred line. [file 12870_2023_4692_MOESM7_ESM.xlsx]

## Sheet: Sheet1
Table S5. The common proteins detected in different periods at same inbred line.
Protein accession	Protein description	Protein gene	Differential expression group	Subcellular localization	Biological process	Cellular component	Molecular function	KEGG KO No.	KEGG gene	KEGG pathway	Pfam ID	Domain description
A0A1D6F0P2	Histone deacetylase OS=Zea mays OX=4577 GN=541883 PE=4 SV=1	541883	B35VSB49 K35VSK42 K35VSK49 K42VSK49 A35VSK35 A49VSB49	chloroplast	GO:0006325 chromatin organization; GO:0006338 chromatin remodeling; GO:0006464 cellular protein modification process; GO:0006476 protein deacetylation; GO:0006807 nitrogen compound metabolic process; GO:0006996 organelle organization; GO:0007275 multicellular organism development; GO:0008152 metabolic process; GO:0009653 anatomical structure morphogenesis; GO:0009888 tissue development; GO:000998…	GO:0005622 intracellular; GO:0005623 cell; GO:0005634 nucleus; GO:0005737 cytoplasm; GO:0043226 organelle; GO:0043227 membrane-bounded organelle; GO:0043229 intracellular organelle; GO:0043231 intracellular membrane-bounded organelle; GO:0044424 intracellular part; GO:0044464 cell part;	GO:0003824 catalytic activity; GO:0004407 histone deacetylase activity; GO:0016787 hydrolase activity; GO:0016810 hydrolase activity, acting on carbon-nitrogen (but not peptide) bonds; GO:0016811 hydrolase activity, acting on carbon-nitrogen (but not peptide) bonds, in linear amides; GO:0019213 deacetylase activity; GO:0033558 protein deacetylase activity;	K11407	HDAC6; histone deacetylase 6 [EC:3.5.1.98]	-	-	-
A0A1D6GNG0	PREDICTED: low-temperature-induced 65 kDa protein-like [Zea mays](predicted) OS=Zea mays OX=4577 GN=103626123 PE=4 SV=1	103626123	A35VSA42 A35VSA49 B35VSB49 K35VSK42 K42VSK49 A42VSB42 K35VSK49	nucleus	GO:0000302 response to reactive oxygen species; GO:0001101 response to acid chemical; GO:0006950 response to stress; GO:0006970 response to osmotic stress; GO:0006972 hyperosmotic response; GO:0006979 response to oxidative stress; GO:0007154 cell communication; GO:0007165 signal transduction; GO:0007275 multicellular organism development; GO:0007568 aging; GO:0007623 circadian rhythm; GO:0009266 …	GO:0005622 intracellular; GO:0005623 cell; GO:0005737 cytoplasm; GO:0044424 intracellular part; GO:0044464 cell part;	-	-	-	-	-	-
A0A1D6M275	Malic enzyme OS=Zea mays OX=4577 GN=542331 PE=3 SV=1	542331	K35VSK42 K35VSK49 A42VSK49 A35VSK35 A49VSK49 B49VSK49	chloroplast	GO:0006082 organic acid metabolic process; GO:0006090 pyruvate metabolic process; GO:0006108 malate metabolic process; GO:0008152 metabolic process; GO:0009987 cellular process; GO:0019752 carboxylic acid metabolic process; GO:0032787 monocarboxylic acid metabolic process; GO:0043436 oxoacid metabolic process; GO:0043648 dicarboxylic acid metabolic process; GO:0044237 cellular metabolic process; …	GO:0005622 intracellular; GO:0005623 cell; GO:0005737 cytoplasm; GO:0009507 chloroplast; GO:0009536 plastid; GO:0043226 organelle; GO:0043227 membrane-bounded organelle; GO:0043229 intracellular organelle; GO:0043231 intracellular membrane-bounded organelle; GO:0044424 intracellular part; GO:0044444 cytoplasmic part; GO:0044464 cell part;	GO:0003824 catalytic activity; GO:0004470 malic enzyme activity; GO:0004473 malate dehydrogenase (decarboxylating) (NADP+) activity; GO:0016491 oxidoreductase activity; GO:0016614 oxidoreductase activity, acting on CH-OH group of donors; GO:0016615 malate dehydrogenase activity; GO:0016616 oxidoreductase activity, acting on the CH-OH group of donors, NAD or NADP as acceptor;	K00029	E1.1.1.40, maeB; malate dehydrogenase (oxaloacetate-decarboxylating)(NADP+) [EC:1.1.1.40]	zma00620 Pyruvate metabolism - Zea mays (maize); zma00710 Carbon fixation in photosynthetic organisms - Zea mays (maize); zma01100 Metabolic pathways - Zea mays (maize); zma01200 Carbon metabolism - Zea mays (maize);	PF00390; PF03949	Malic enzyme, N-terminal domain; Malic enzyme, NAD binding domain
A0A1D6N7P2	Respiratory burst oxidase1 OS=Zea mays OX=4577 GN=ZEAMMB73_Zm00001d042961 PE=4 SV=1	Zm00001d042961	A35VSA42 A35VSA49 A42VSA49 B35VSB42 B35VSB49 A49VSB49	nucleus	-	GO:0016020 membrane;	-	-	-	-	PF08022; PF08030	FAD-binding domain; Ferric reductase NAD binding domain
B2XWS4	Isopentenyl transferase IPT2 OS=Zea mays OX=4577 GN=IPT2 PE=4 SV=1	IPT2	A35VSA42 A35VSA49 A42VSA49 A35VSK35 B35VSK35 A42VSB42 A49VSB49	cytoplasm	GO:0006139 nucleobase-containing compound metabolic process; GO:0006396 RNA processing; GO:0006399 tRNA metabolic process; GO:0006400 tRNA modification; GO:0006725 cellular aromatic compound metabolic process; GO:0006807 nitrogen compound metabolic process; GO:0008033 tRNA processing; GO:0008152 metabolic process; GO:0009058 biosynthetic process; GO:0009308 amine metabolic process; GO:0009451 RNA…	GO:0005622 intracellular; GO:0005623 cell; GO:0005634 nucleus; GO:0005737 cytoplasm; GO:0005739 mitochondrion; GO:0009536 plastid; GO:0043226 organelle; GO:0043227 membrane-bounded organelle; GO:0043229 intracellular organelle; GO:0043231 intracellular membrane-bounded organelle; GO:0044424 intracellular part; GO:0044444 cytoplasmic part; GO:0044464 cell part;	GO:0003824 catalytic activity; GO:0009824 AMP dimethylallyltransferase activity; GO:0016740 transferase activity; GO:0016765 transferase activity, transferring alkyl or aryl (other than methyl) groups; GO:0052381 tRNA dimethylallyltransferase activity; GO:0052622 ATP dimethylallyltransferase activity; GO:0052623 ADP dimethylallyltransferase activity;	K10760	IPT; adenylate dimethylallyltransferase (cytokinin synthase) [EC:2.5.1.27 2.5.1.112]	zma00908 Zeatin biosynthesis - Zea mays (maize); zma01100 Metabolic pathways - Zea mays (maize); zma01110 Biosynthesis of secondary metabolites - Zea mays (maize);	PF01715	IPP transferase
C4J6E4	Peroxidase OS=Zea mays OX=4577 GN=ZEAMMB73_Zm00001d022456 PE=2 SV=1	Zm00001d022456	A35VSA42 B35VSB49 K35VSK42 K35VSK49 K42VSK49 A35VSB35 B35VSK35	chloroplast	-	-	-	-	-	-	PF00141	Peroxidase
A0A1D6GDY3	ST225 OS=Zea mays OX=4577 GN=ZEAMMB73_Zm00001d012920 PE=4 SV=1	Zm00001d012920	K35VSK42 K35VSK49 K42VSK49 A42VSK42 A49VSK49 B49VSK49	chloroplast	-	-	-	-	-	-	-	-
A0A1D6GMV8	Kinesin-like protein OS=Zea mays OX=4577 GN=103626104 PE=3 SV=1	Zm00001d013859	A35VSA42 A35VSA49 A42VSA49 K35VSK42 K35VSK49 A42VSB42 A49VSB49	nucleus	GO:0006928 movement of cell or subcellular component; GO:0007017 microtubule-based process; GO:0007018 microtubule-based movement; GO:0009987 cellular process; GO:0031347 regulation of defense response; GO:0048583 regulation of response to stimulus; GO:0050789 regulation of biological process; GO:0065007 biological regulation; GO:0080134 regulation of response to stress;	GO:0005622 intracellular; GO:0005623 cell; GO:0005856 cytoskeleton; GO:0005871 kinesin complex; GO:0005875 microtubule associated complex; GO:0015630 microtubule cytoskeleton; GO:0032991 macromolecular complex; GO:0043226 organelle; GO:0043228 non-membrane-bounded organelle; GO:0043229 intracellular organelle; GO:0043232 intracellular non-membrane-bounded organelle; GO:0044422 organelle part; GO:…	GO:0003774 motor activity; GO:0003777 microtubule motor activity; GO:0003824 catalytic activity; GO:0016462 pyrophosphatase activity; GO:0016787 hydrolase activity; GO:0016817 hydrolase activity, acting on acid anhydrides; GO:0016818 hydrolase activity, acting on acid anhydrides, in phosphorus-containing anhydrides; GO:0016887 ATPase activity; GO:0017111 nucleoside-triphosphatase activity;	K11498	CENPE; centromeric protein E	-	PF00225; PF13920	Kinesin motor domain; Zinc finger, C3HC4 type (RING finger)
A0A1D6HF43	Expansin-B4 OS=Zea mays OX=4577 GN=100216633 PE=3 SV=1	Zm00001d017493	B3VSB42 B35VSB49 B42VSB49 A35VSB35 A35VSK35 A42VSB42 A42VSK42 B42VSK42 A49VSB49 A49VSB49 B49VSK49	chloroplast	-	GO:0005618 cell wall; GO:0005623 cell; GO:0016020 membrane; GO:0030312 external encapsulating structure; GO:0044464 cell part; GO:0071944 cell periphery;	-	-	-	-	PF03330; PF01357	Rare lipoprotein A (RlpA)-like double-psi beta-barrel; Pollen allergen
B4FXX8	Putative carboxylesterase 2 OS=Zea mays OX=4577 GN=100280790 PE=2 SV=2	100280790	K35VSK42 K35VSK49 K42VSK49 B42VSK42 B49VSK49	cytoplasm	-	-	-	-	-	-	PF07859	alpha/beta hydrolase fold
B7ZWU6	Pyruvate dehydrogenase E1 component subunit beta OS=Zea mays OX=4577 PE=2 SV=1	100284103	K35VSK42 K35VSK49 K42VSK49 A49VSK49	cytoplasm	GO:0000003 reproduction; GO:0003006 developmental process involved in reproduction; GO:0006082 organic acid metabolic process; GO:0006629 lipid metabolic process; GO:0006631 fatty acid metabolic process; GO:0006633 fatty acid biosynthetic process; GO:0008152 metabolic process; GO:0008610 lipid biosynthetic process; GO:0009058 biosynthetic process; GO:0009856 pollination; GO:0009987 cellular proce…	GO:0005622 intracellular; GO:0005623 cell; GO:0005737 cytoplasm; GO:0009507 chloroplast; GO:0009526 plastid envelope; GO:0009532 plastid stroma; GO:0009536 plastid; GO:0009570 chloroplast stroma; GO:0009941 chloroplast envelope; GO:0010240 plastid pyruvate dehydrogenase complex; GO:0031967 organelle envelope; GO:0031975 envelope; GO:0032991 macromolecular complex; GO:0043226 organelle; GO:0043227…	GO:0003824 catalytic activity; GO:0004738 pyruvate dehydrogenase activity; GO:0004739 pyruvate dehydrogenase (acetyl-transferring) activity; GO:0005488 binding; GO:0008270 zinc ion binding; GO:0016491 oxidoreductase activity; GO:0016624 oxidoreductase activity, acting on the aldehyde or oxo group of donors, disulfide as acceptor; GO:0016903 oxidoreductase activity, acting on the aldehyde or oxo g…	K00162	PDHB, pdhB; pyruvate dehydrogenase E1 component beta subunit [EC:1.2.4.1]	zma00010 Glycolysis / Gluconeogenesis - Zea mays (maize); zma00020 Citrate cycle (TCA cycle) - Zea mays (maize); zma00620 Pyruvate metabolism - Zea mays (maize); zma01100 Metabolic pathways - Zea mays (maize); zma01110 Biosynthesis of secondary metabolites - Zea mays (maize); zma01200 Carbon metabolism - Zea mays (maize);	PF02779; PF02780	Transketolase, pyrimidine binding domain; Transketolase, C-terminal domain
K7TTJ0	Class IV heat shock protein OS=Zea mays OX=4577 GN=ZEAMMB73_Zm00001d025508 PE=3 SV=1	Zm00001d025508	A35VSA42 A35VSA49 K35VSK42 K35VSK49 K42VSK49 A35VSK35 A42VSB42 A42VSK42 B42VSK42 A49VSB49 B49VSK49	extracellular	GO:0006950 response to stress; GO:0009266 response to temperature stimulus; GO:0009408 response to heat; GO:0009628 response to abiotic stimulus; GO:0050896 response to stimulus;	-	-	K13993	HSP20; HSP20 family protein	zma04141 Protein processing in endoplasmic reticulum - Zea mays (maize);	-	-
