# Supplementary material for: Reveal the kernel dehydration mechanisms in maize based on proteomic and metabolomic analysis
Source: BMC Plant Biol. 2024 Jan 2;24:15. doi: 10.1186/s12870-023-04692-z (PMC10759482; doi:10.1186/s12870-023-04692-z)
Supplement: Supplementary file 8 — Additional file 8: Table S6. Information of differentially expressed proteins of different inbred lines in the same period. [file 12870_2023_4692_MOESM8_ESM.xlsx]

## Sheet: Sheet1
Table S6. Information of differentially expressed proteins of different inbred lines in the same period.
Comparison group	Protein accession	Protein description	Log2FC	Regulated type	P value	Protein gene	Subcellular localization	Biological process	Cellular component	Molecular function	KEGG KO No.	KEGG gene	KEGG pathway	Pfam ID	Domain description
A35VSB35	A0A096Q6I3	Expansin-like A2 OS=Zea mays OX=4577 GN=100281041 PE=4 SV=1	1.358	Up	0.0223684	100281041	chloroplast	-	-	-	-	-	-	PF01357	Pollen allergen
	A0A096QE47	Beta-galactosidase OS=Zea mays OX=4577 GN=ZEAMMB73_Zm00001d042654 PE=3 SV=1	-1.092	Down	0.00018517	ZEAMMB73_Zm00001d042654	vacuolar membrane	GO:0009628 response to abiotic stimulus; GO:0050896 response to stimulus; GO:0080167 response to karrikin;	GO:0005618 cell wall; GO:0005622 intracellular; GO:0005623 cell; GO:0005737 cytoplasm; GO:0005773 vacuole; GO:0009505 plant-type cell wall; GO:0030312 external encapsulating structure; GO:0043226 organelle; GO:0043227 membrane-bounded organelle; GO:0043229 intracellular organelle; GO:0043231 intracellular membrane-bounded organelle; GO:0044424 intracellular part; GO:0044444 cytoplasmic part; GO:0…	GO:0003824 catalytic activity; GO:0004553 hydrolase activity, hydrolyzing O-glycosyl compounds; GO:0004565 beta-galactosidase activity; GO:0015925 galactosidase activity; GO:0016787 hydrolase activity; GO:0016798 hydrolase activity, acting on glycosyl bonds;	-	-	-	PF01301; PF02140	Glycosyl hydrolases family 35; Galactose binding lectin domain
	A0A096RBT2	D-amino-acid transaminase chloroplastic OS=Zea mays OX=4577 GN=100192017 PE=4 SV=1	1.086	Up	0.00042274	100192017	cytoplasm	-	-	-	K18482	ADCL; 4-amino-4-deoxychorismate lyase [EC:4.1.3.38]	zma00790 Folate biosynthesis - Zea mays (maize);	PF01063	Aminotransferase class IV
	A0A096RG04	SOUL heme-binding family protein OS=Zea mays OX=4577 GN=ZEAMMB73_Zm00001d039387 PE=4 SV=1	-1.24	Down	0.0371461	ZEAMMB73_Zm00001d039387	extracellular	-	-	-	-	-	-	-	-
	A0A096SC75	Dentin sialophosphoprotein-related OS=Zea mays OX=4577 GN=103647958 PE=4 SV=1	1.204	Up	0.0392644	103647958	nucleus	-	-	-	-	-	-	PF00855	PWWP domain
	A0A096T2V8	Protein RETICULATA chloroplastic OS=Zea mays OX=4577 GN=103648205 PE=4 SV=1	1.839	Up	0.000711224	103648205	chloroplast	GO:0000302 response to reactive oxygen species; GO:0006950 response to stress; GO:0006979 response to oxidative stress; GO:0007275 multicellular organism development; GO:0009314 response to radiation; GO:0009416 response to light stimulus; GO:0009628 response to abiotic stimulus; GO:0009648 photoperiodism; GO:0032501 multicellular organismal process; GO:0032502 developmental process; GO:0042221 r…	GO:0005622 intracellular; GO:0005623 cell; GO:0005737 cytoplasm; GO:0009507 chloroplast; GO:0009526 plastid envelope; GO:0009536 plastid; GO:0009941 chloroplast envelope; GO:0016020 membrane; GO:0031967 organelle envelope; GO:0031975 envelope; GO:0043226 organelle; GO:0043227 membrane-bounded organelle; GO:0043229 intracellular organelle; GO:0043231 intracellular membrane-bounded organelle; GO:00…	-	-	-	-	-	-
	A0A096TAY4	Stachyose synthase OS=Zea mays OX=4577 GN=ZEAMMB73_Zm00001d019163 PE=4 SV=1	2.678	Up	0.0191834	ZEAMMB73_Zm00001d019163	mitochondria	GO:0005975 carbohydrate metabolic process; GO:0006950 response to stress; GO:0006979 response to oxidative stress; GO:0008152 metabolic process; GO:0009056 catabolic process; GO:0009311 oligosaccharide metabolic process; GO:0009313 oligosaccharide catabolic process; GO:0009628 response to abiotic stimulus; GO:0016052 carbohydrate catabolic process; GO:0033530 raffinose metabolic process; GO:00344…	GO:0005911 cell-cell junction; GO:0009506 plasmodesma; GO:0030054 cell junction; GO:0055044 symplast;	GO:0003824 catalytic activity; GO:0004553 hydrolase activity, hydrolyzing O-glycosyl compounds; GO:0004557 alpha-galactosidase activity; GO:0015925 galactosidase activity; GO:0016787 hydrolase activity; GO:0016798 hydrolase activity, acting on glycosyl bonds; GO:0052692 raffinose alpha-galactosidase activity;	-	-	-	-	-
	A0A1D6DUP5	Invertase cell wall4 OS=Zea mays OX=4577 GN=ZEAMMB73_Zm00001d001941 PE=3 SV=1	1.156	Up	0.00786245	ZEAMMB73_Zm00001d001941	chloroplast	-	-	-	K01193	INV, sacA; beta-fructofuranosidase [EC:3.2.1.26]	zma00052 Galactose metabolism - Zea mays (maize); zma00500 Starch and sucrose metabolism - Zea mays (maize); zma01100 Metabolic pathways - Zea mays (maize);	PF00251; PF08244	Glycosyl hydrolases family 32 N-terminal domain; Glycosyl hydrolases family 32 C terminal
	A0A1D6DUP7	Beta-fructofuranosidase insoluble isoenzyme CWINV3 OS=Zea mays OX=4577 GN=ZEAMMB73_Zm00001d001943 PE=3 SV=1	1.102	Up	0.0215937	ZEAMMB73_Zm00001d001943	cytoplasm	-	-	-	-	-	-	PF00251; PF08244	Glycosyl hydrolases family 32 N-terminal domain; Glycosyl hydrolases family 32 C terminal
	A0A1D6DW28	UDP-glycosyltransferase 89B1 OS=Zea mays OX=4577 GN=103645845 PE=4 SV=1	1.972	Up	1.4201e-05	103645845	cytoplasm	-	-	-	-	-	-	-	-
	A0A1D6DWL5	3-oxoacyl-[acyl-carrier-protein] synthase III chloroplastic OS=Zea mays OX=4577 GN=100280714 PE=3 SV=1	-2.457	Down	0.0106727	100280714	chloroplast	-	GO:0005622 intracellular; GO:0005623 cell; GO:0005737 cytoplasm; GO:0009507 chloroplast; GO:0009532 plastid stroma; GO:0009536 plastid; GO:0009570 chloroplast stroma; GO:0043226 organelle; GO:0043227 membrane-bounded organelle; GO:0043229 intracellular organelle; GO:0043231 intracellular membrane-bounded organelle; GO:0044422 organelle part; GO:0044424 intracellular part; GO:0044434 chloroplast p…	-	K00648	fabH; 3-oxoacyl-[acyl-carrier-protein] synthase III [EC:2.3.1.180]	zma00061 Fatty acid biosynthesis - Zea mays (maize); zma01100 Metabolic pathways - Zea mays (maize); zma01212 Fatty acid metabolism - Zea mays (maize);	PF08545; PF08541	3-Oxoacyl-[acyl-carrier-protein (ACP)] synthase III; 3-Oxoacyl-[acyl-carrier-protein (ACP)] synthase III C terminal
	A0A1D6DYM3	Putative cinnamyl alcohol dehydrogenase 1 OS=Zea mays OX=4577 GN=ZEAMMB73_Zm00001d002250 PE=3 SV=1	-2.03	Down	1.93097e-05	ZEAMMB73_Zm00001d002250	cytoskeleton	-	-	-	-	-	-	PF08240	Alcohol dehydrogenase GroES-like domain
	A0A1D6DYU3	Peroxisomal (S)-2-hydroxy-acid oxidase GLO1 OS=Zea mays OX=4577 GN=100285987 PE=3 SV=1	-3.287	Down	7.2831e-05	100285987	chloroplast	GO:0002218 activation of innate immune response; GO:0002253 activation of immune response; GO:0002376 immune system process; GO:0002682 regulation of immune system process; GO:0002684 positive regulation of immune system process; GO:0006950 response to stress; GO:0006952 defense response; GO:0007154 cell communication; GO:0007165 signal transduction; GO:0008152 metabolic process; GO:0009058 biosy…	GO:0005622 intracellular; GO:0005623 cell; GO:0005737 cytoplasm; GO:0005777 peroxisome; GO:0042579 microbody; GO:0043226 organelle; GO:0043227 membrane-bounded organelle; GO:0043229 intracellular organelle; GO:0043231 intracellular membrane-bounded organelle; GO:0044424 intracellular part; GO:0044444 cytoplasmic part; GO:0044464 cell part;	-	K11517	HAO; (S)-2-hydroxy-acid oxidase [EC:1.1.3.15]	zma00630 Glyoxylate and dicarboxylate metabolism - Zea mays (maize); zma01100 Metabolic pathways - Zea mays (maize); zma01110 Biosynthesis of secondary metabolites - Zea mays (maize); zma01200 Carbon metabolism - Zea mays (maize); zma04146 Peroxisome - Zea mays (maize);	PF01070	FMN-dependent dehydrogenase
	A0A1D6DZF2	Argonaute2a OS=Zea mays OX=4577 GN=ZEAMMB73_Zm00001d002316 PE=3 SV=1	-1.956	Down	0.00635587	ZEAMMB73_Zm00001d002316	chloroplast	GO:0002252 immune effector process; GO:0002376 immune system process; GO:0006950 response to stress; GO:0006952 defense response; GO:0009605 response to external stimulus; GO:0009607 response to biotic stimulus; GO:0009615 response to virus; GO:0009617 response to bacterium; GO:0016032 viral process; GO:0019048 modulation by virus of host morphology or physiology; GO:0035821 modification of morph…	GO:0005622 intracellular; GO:0005623 cell; GO:0005634 nucleus; GO:0005737 cytoplasm; GO:0005829 cytosol; GO:0043226 organelle; GO:0043227 membrane-bounded organelle; GO:0043229 intracellular organelle; GO:0043231 intracellular membrane-bounded organelle; GO:0044424 intracellular part; GO:0044444 cytoplasmic part; GO:0044464 cell part;	GO:0003676 nucleic acid binding; GO:0003723 RNA binding; GO:0003729 mRNA binding; GO:0005488 binding; GO:0035197 siRNA binding; GO:0097159 organic cyclic compound binding; GO:1901363 heterocyclic compound binding;	K11593	ELF2C, AGO; eukaryotic translation initiation factor 2C	-	PF08699; PF02170	Domain of unknown function (DUF1785); PAZ domain
	A0A1D6DZW5	Orf protein OS=Zea mays OX=4577 GN=ZEAMMB73_Zm00001d002353 PE=4 SV=1	2.235	Up	0.000242374	ZEAMMB73_Zm00001d002353	cytoplasm	-	-	-	-	-	-	-	-
	A0A1D6E0M5	Pectin acetylesterase OS=Zea mays OX=4577 GN=100280212 PE=3 SV=1	-1.009	Down	0.00138802	100280212	extracellular	GO:0009987 cellular process; GO:0016043 cellular component organization; GO:0045229 external encapsulating structure organization; GO:0071554 cell wall organization or biogenesis; GO:0071555 cell wall organization; GO:0071840 cellular component organization or biogenesis;	GO:0005618 cell wall; GO:0005622 intracellular; GO:0005623 cell; GO:0005737 cytoplasm; GO:0005829 cytosol; GO:0005886 plasma membrane; GO:0005911 cell-cell junction; GO:0009505 plant-type cell wall; GO:0009506 plasmodesma; GO:0016020 membrane; GO:0030054 cell junction; GO:0030312 external encapsulating structure; GO:0044424 intracellular part; GO:0044444 cytoplasmic part; GO:0044464 cell part; GO…	GO:0003824 catalytic activity; GO:0016787 hydrolase activity; GO:0016788 hydrolase activity, acting on ester bonds; GO:0052689 carboxylic ester hydrolase activity; GO:0052793 pectin acetylesterase activity;	K19882	NOTUM; O-palmitoleoyl-L-serine hydrolase [EC:3.1.1.98]	-	-	-
	A0A1D6E1P4	Sirohydrochlorin ferrochelatase chloroplastic OS=Zea mays OX=4577 GN=ZEAMMB73_Zm00001d002511 PE=4 SV=1	-1.242	Down	0.017141	ZEAMMB73_Zm00001d002511	chloroplast	GO:0006725 cellular aromatic compound metabolic process; GO:0006778 porphyrin-containing compound metabolic process; GO:0006779 porphyrin-containing compound biosynthetic process; GO:0006783 heme biosynthetic process; GO:0006807 nitrogen compound metabolic process; GO:0006950 response to stress; GO:0006979 response to oxidative stress; GO:0008152 metabolic process; GO:0009058 biosynthetic process…	GO:0005622 intracellular; GO:0005623 cell; GO:0005737 cytoplasm; GO:0009507 chloroplast; GO:0009536 plastid; GO:0043226 organelle; GO:0043227 membrane-bounded organelle; GO:0043229 intracellular organelle; GO:0043231 intracellular membrane-bounded organelle; GO:0044424 intracellular part; GO:0044444 cytoplasmic part; GO:0044464 cell part;	GO:0003824 catalytic activity; GO:0004325 ferrochelatase activity; GO:0005488 binding; GO:0005515 protein binding; GO:0016829 lyase activity; GO:0042802 identical protein binding; GO:0048037 cofactor binding; GO:0051266 sirohydrochlorin ferrochelatase activity; GO:0051536 iron-sulfur cluster binding; GO:0051540 metal cluster binding;	K03794	sirB; sirohydrochlorin ferrochelatase [EC:4.99.1.4]	zma00860 Porphyrin and chlorophyll metabolism - Zea mays (maize); zma01100 Metabolic pathways - Zea mays (maize); zma01110 Biosynthesis of secondary metabolites - Zea mays (maize);	PF01903	CbiX
	A0A1D6E267	Fasciclin-like arabinogalactan protein 10 OS=Zea mays OX=4577 GN=ZEAMMB73_Zm00001d002607 PE=4 SV=1	1.039	Up	6.61689e-06	ZEAMMB73_Zm00001d002607	chloroplast	-	GO:0005576 extracellular region; GO:0005618 cell wall; GO:0005623 cell; GO:0005886 plasma membrane; GO:0009505 plant-type cell wall; GO:0016020 membrane; GO:0030312 external encapsulating structure; GO:0031224 intrinsic component of membrane; GO:0031225 anchored component of membrane; GO:0031226 intrinsic component of plasma membrane; GO:0044425 membrane part; GO:0044459 plasma membrane part; GO:…	-	-	-	-	PF02469	Fasciclin domain
	A0A1D6E3V7	Acyl-acyl carrier protein thioesterase ATL3 chloroplastic OS=Zea mays OX=4577 GN=100502341 PE=4 SV=1	1.659	Up	0.00231778	100502341	cytoplasm	-	GO:0005622 intracellular; GO:0005623 cell; GO:0005737 cytoplasm; GO:0009507 chloroplast; GO:0009536 plastid; GO:0043226 organelle; GO:0043227 membrane-bounded organelle; GO:0043229 intracellular organelle; GO:0043231 intracellular membrane-bounded organelle; GO:0044424 intracellular part; GO:0044444 cytoplasmic part; GO:0044464 cell part;	GO:0003824 catalytic activity; GO:0004312 fatty acid synthase activity; GO:0016295 myristoyl-[acyl-carrier-protein] hydrolase activity; GO:0016296 palmitoyl-[acyl-carrier-protein] hydrolase activity; GO:0016297 acyl-[acyl-carrier-protein] hydrolase activity; GO:0016740 transferase activity; GO:0016746 transferase activity, transferring acyl groups; GO:0016747 transferase activity, transferring ac…	-	-	-	PF13279	Thioesterase-like superfamily
	A0A1D6E4M3	Vacuolar processing enzyme, beta-isozyme OS=Zea mays OX=4577 GN=100286140 PE=4 SV=1	-1.804	Down	0.00569688	100286140	endoplasmic reticulum	GO:0006508 proteolysis; GO:0006624 vacuolar protein processing; GO:0006807 nitrogen compound metabolic process; GO:0006996 organelle organization; GO:0007033 vacuole organization; GO:0008152 metabolic process; GO:0009056 catabolic process; GO:0009057 macromolecule catabolic process; GO:0009987 cellular process; GO:0010467 gene expression; GO:0016043 cellular component organization; GO:0016485 pro…	GO:0000322 storage vacuole; GO:0000325 plant-type vacuole; GO:0000326 protein storage vacuole; GO:0005622 intracellular; GO:0005623 cell; GO:0005737 cytoplasm; GO:0005773 vacuole; GO:0043226 organelle; GO:0043227 membrane-bounded organelle; GO:0043229 intracellular organelle; GO:0043231 intracellular membrane-bounded organelle; GO:0044424 intracellular part; GO:0044444 cytoplasmic part; GO:004446…	GO:0003824 catalytic activity; GO:0004175 endopeptidase activity; GO:0004197 cysteine-type endopeptidase activity; GO:0008233 peptidase activity; GO:0008234 cysteine-type peptidase activity; GO:0016787 hydrolase activity; GO:0070011 peptidase activity, acting on L-amino acid peptides;	K01369	LGMN; legumain [EC:3.4.22.34]	-	-	-
	A0A1D6E4T9	Putative beta-D-xylosidase 6 OS=Zea mays OX=4577 GN=ZEAMMB73_Zm00001d002853 PE=4 SV=1	-1.22	Down	5.08458e-05	ZEAMMB73_Zm00001d002853	endoplasmic reticulum	-	-	-	-	-	-	PF00933; PF01915	Glycosyl hydrolase family 3 N terminal domain; Glycosyl hydrolase family 3 C-terminal domain
	A0A1D6E530	Peroxidase OS=Zea mays OX=4577 GN=ZEAMMB73_Zm00001d002899 PE=3 SV=1	-2.279	Down	0.00906915	ZEAMMB73_Zm00001d002899	chloroplast	-	-	-	K00430	E1.11.1.7; peroxidase [EC:1.11.1.7]	zma00940 Phenylpropanoid biosynthesis - Zea mays (maize); zma01100 Metabolic pathways - Zea mays (maize); zma01110 Biosynthesis of secondary metabolites - Zea mays (maize);	PF00141	Peroxidase
	A0A1D6E5M6	Protein CHROMATIN REMODELING 24 OS=Zea mays OX=4577 GN=100384583 PE=4 SV=1	-1.026	Down	0.0249773	100384583	nucleus	GO:0000018 regulation of DNA recombination; GO:0000019 regulation of mitotic recombination; GO:0009893 positive regulation of metabolic process; GO:0010035 response to inorganic substance; GO:0010038 response to metal ion; GO:0010604 positive regulation of macromolecule metabolic process; GO:0019219 regulation of nucleobase-containing compound metabolic process; GO:0019222 regulation of metabolic…	-	-	K20093	ERCC6L, PICH; DNA excision repair protein ERCC-6-like [EC:3.6.4.12]	-	-	-
	A0A1D6E5Q7	Kunitz trypsin inhibitor 1 OS=Zea mays OX=4577 GN=ZEAMMB73_Zm00001d002960 PE=4 SV=1	-1.038	Down	0.0140644	ZEAMMB73_Zm00001d002960	extracellular	GO:0009892 negative regulation of metabolic process; GO:0010466 negative regulation of peptidase activity; GO:0010605 negative regulation of macromolecule metabolic process; GO:0010951 negative regulation of endopeptidase activity; GO:0019222 regulation of metabolic process; GO:0030162 regulation of proteolysis; GO:0031323 regulation of cellular metabolic process; GO:0031324 negative regulation o…	-	GO:0004857 enzyme inhibitor activity; GO:0004866 endopeptidase inhibitor activity; GO:0004867 serine-type endopeptidase inhibitor activity; GO:0015066 alpha-amylase inhibitor activity; GO:0030234 enzyme regulator activity; GO:0030414 peptidase inhibitor activity; GO:0061134 peptidase regulator activity; GO:0061135 endopeptidase regulator activity; GO:0098772 molecular function regulator;	-	-	-	PF00197	Trypsin and protease inhibitor
	A0A1D6E5Z5	Adenosine kinase 2 OS=Zea mays OX=4577 GN=103646212 PE=4 SV=1	1.75	Up	0.00422691	103646212	cytoplasm	-	-	-	K00856	E2.7.1.20, ADK; adenosine kinase [EC:2.7.1.20]	zma00230 Purine metabolism - Zea mays (maize); zma01100 Metabolic pathways - Zea mays (maize);	-	-
	A0A1D6E6L9	Adenine phosphoribosyltransferase1 OS=Zea mays OX=4577 GN=ZEAMMB73_Zm00001d003108 PE=4 SV=1	-1.231	Down	0.000538595	ZEAMMB73_Zm00001d003108	cytoplasm	GO:0006139 nucleobase-containing compound metabolic process; GO:0006144 purine nucleobase metabolic process; GO:0006168 adenine salvage; GO:0006725 cellular aromatic compound metabolic process; GO:0006807 nitrogen compound metabolic process; GO:0006810 transport; GO:0006811 ion transport; GO:0006817 phosphate ion transport; GO:0006820 anion transport; GO:0008152 metabolic process; GO:0009058 bios…	GO:0005622 intracellular; GO:0005623 cell; GO:0005737 cytoplasm; GO:0005794 Golgi apparatus; GO:0005829 cytosol; GO:0005886 plasma membrane; GO:0012505 endomembrane system; GO:0016020 membrane; GO:0043226 organelle; GO:0043227 membrane-bounded organelle; GO:0043229 intracellular organelle; GO:0043231 intracellular membrane-bounded organelle; GO:0044424 intracellular part; GO:0044444 cytoplasmic p…	GO:0003824 catalytic activity; GO:0003999 adenine phosphoribosyltransferase activity; GO:0005215 transporter activity; GO:0008509 anion transmembrane transporter activity; GO:0015075 ion transmembrane transporter activity; GO:0015103 inorganic anion transmembrane transporter activity; GO:0015114 phosphate ion transmembrane transporter activity; GO:0015318 inorganic solute uptake transmembrane tra…	K00759	APRT, apt; adenine phosphoribosyltransferase [EC:2.4.2.7]	zma00230 Purine metabolism - Zea mays (maize); zma01100 Metabolic pathways - Zea mays (maize);	PF00156	Phosphoribosyl transferase domain
	A0A1D6E789	NAD(P)-binding Rossmann-fold superfamily protein OS=Zea mays OX=4577 GN=ZEAMMB73_Zm00001d003173 PE=3 SV=1	-3.258	Down	0.000339659	ZEAMMB73_Zm00001d003173	cytoplasm	-	-	-	-	-	-	PF00106; PF13561	short chain dehydrogenase; Enoyl-(Acyl carrier protein) reductase
	A0A1D6E7B3	Endochitinase EP3 OS=Zea mays OX=4577 GN=ZEAMMB73_Zm00001d003191 PE=4 SV=1	1.468	Up	0.00155515	ZEAMMB73_Zm00001d003191	chloroplast	-	-	GO:0003824 catalytic activity; GO:0004553 hydrolase activity, hydrolyzing O-glycosyl compounds; GO:0004568 chitinase activity; GO:0016787 hydrolase activity; GO:0016798 hydrolase activity, acting on glycosyl bonds;	-	-	-	PF00182	Chitinase class I
	A0A1D6E7M3	Protoporphyrinogen oxidase OS=Zea mays OX=4577 GN=541866 PE=3 SV=1	-1.632	Down	0.00260091	541866	chloroplast	GO:0000003 reproduction; GO:0003006 developmental process involved in reproduction; GO:0006725 cellular aromatic compound metabolic process; GO:0006778 porphyrin-containing compound metabolic process; GO:0006779 porphyrin-containing compound biosynthetic process; GO:0006783 heme biosynthetic process; GO:0006807 nitrogen compound metabolic process; GO:0007275 multicellular organism development; GO…	GO:0005622 intracellular; GO:0005623 cell; GO:0005737 cytoplasm; GO:0005739 mitochondrion; GO:0005740 mitochondrial envelope; GO:0005743 mitochondrial inner membrane; GO:0009507 chloroplast; GO:0009526 plastid envelope; GO:0009528 plastid inner membrane; GO:0009536 plastid; GO:0009706 chloroplast inner membrane; GO:0009941 chloroplast envelope; GO:0016020 membrane; GO:0019866 organelle inner memb…	GO:0003824 catalytic activity; GO:0004729 oxygen-dependent protoporphyrinogen oxidase activity; GO:0016491 oxidoreductase activity; GO:0016627 oxidoreductase activity, acting on the CH-CH group of donors; GO:0016634 oxidoreductase activity, acting on the CH-CH group of donors, oxygen as acceptor; GO:0070818 protoporphyrinogen oxidase activity;	K00231	PPOX, hemY; protoporphyrinogen/coproporphyrinogen III oxidase [EC:1.3.3.4 1.3.3.15]	zma00860 Porphyrin and chlorophyll metabolism - Zea mays (maize); zma01100 Metabolic pathways - Zea mays (maize); zma01110 Biosynthesis of secondary metabolites - Zea mays (maize);	PF01593	Flavin containing amine oxidoreductase
	A0A1D6E8B6	Stachyose synthase OS=Zea mays OX=4577 GN=ZEAMMB73_Zm00001d003277 PE=4 SV=1	1.148	Up	0.000926008	ZEAMMB73_Zm00001d003277	chloroplast	-	-	-	-	-	-	-	-
	A0A1D6E955	Arsenical pump-driving ATPase OS=Zea mays OX=4577 GN=ZEAMMB73_Zm00001d003423 PE=4 SV=1	-1.182	Down	0.00111354	ZEAMMB73_Zm00001d003423	chloroplast	-	-	-	-	-	-	PF02374	Anion-transporting ATPase
	A0A1D6E992	Aldose 1-epimerase OS=Zea mays OX=4577 GN=103646366 PE=3 SV=1	-2.392	Down	0.0408245	103646366	chloroplast	GO:0005975 carbohydrate metabolic process; GO:0005996 monosaccharide metabolic process; GO:0006006 glucose metabolic process; GO:0006012 galactose metabolic process; GO:0008152 metabolic process; GO:0009056 catabolic process; GO:0016052 carbohydrate catabolic process; GO:0019318 hexose metabolic process; GO:0019320 hexose catabolic process; GO:0019388 galactose catabolic process; GO:0033499 galac…	-	GO:0003824 catalytic activity; GO:0004034 aldose 1-epimerase activity; GO:0016853 isomerase activity; GO:0016854 racemase and epimerase activity; GO:0016857 racemase and epimerase activity, acting on carbohydrates and derivatives;	K01785	galM, GALM; aldose 1-epimerase [EC:5.1.3.3]	zma00010 Glycolysis / Gluconeogenesis - Zea mays (maize); zma00052 Galactose metabolism - Zea mays (maize); zma01100 Metabolic pathways - Zea mays (maize); zma01110 Biosynthesis of secondary metabolites - Zea mays (maize);	-	-
	A0A1D6E9I2	Pentatricopeptide repeat-containing protein mitochondrial OS=Zea mays OX=4577 GN=ZEAMMB73_Zm00001d003500 PE=4 SV=1	1.243	Up	0.00292784	ZEAMMB73_Zm00001d003500	chloroplast	GO:0006139 nucleobase-containing compound metabolic process; GO:0006725 cellular aromatic compound metabolic process; GO:0006807 nitrogen compound metabolic process; GO:0008152 metabolic process; GO:0009451 RNA modification; GO:0009987 cellular process; GO:0016070 RNA metabolic process; GO:0034641 cellular nitrogen compound metabolic process; GO:0043170 macromolecule metabolic process; GO:0043412…	GO:0005622 intracellular; GO:0005623 cell; GO:0043226 organelle; GO:0043227 membrane-bounded organelle; GO:0043229 intracellular organelle; GO:0043231 intracellular membrane-bounded organelle; GO:0044424 intracellular part; GO:0044464 cell part;	GO:0003676 nucleic acid binding; GO:0003723 RNA binding; GO:0003824 catalytic activity; GO:0004518 nuclease activity; GO:0004519 endonuclease activity; GO:0005488 binding; GO:0016787 hydrolase activity; GO:0016788 hydrolase activity, acting on ester bonds; GO:0097159 organic cyclic compound binding; GO:1901363 heterocyclic compound binding;	-	-	-	-	-
	A0A1D6EAP5	Serine/threonine-protein kinase SRK2A OS=Zea mays OX=4577 GN=ZEAMMB73_Zm00001d003659 PE=4 SV=1	1.116	Up	0.00215241	ZEAMMB73_Zm00001d003659	cytoplasm	GO:0006464 cellular protein modification process; GO:0006468 protein phosphorylation; GO:0006793 phosphorus metabolic process; GO:0006796 phosphate-containing compound metabolic process; GO:0006807 nitrogen compound metabolic process; GO:0006950 response to stress; GO:0006952 defense response; GO:0007154 cell communication; GO:0007165 signal transduction; GO:0008152 metabolic process; GO:0009605 …	GO:0005622 intracellular; GO:0005623 cell; GO:0005634 nucleus; GO:0005737 cytoplasm; GO:0043226 organelle; GO:0043227 membrane-bounded organelle; GO:0043229 intracellular organelle; GO:0043231 intracellular membrane-bounded organelle; GO:0044424 intracellular part; GO:0044464 cell part;	GO:0003824 catalytic activity; GO:0004672 protein kinase activity; GO:0004674 protein serine/threonine kinase activity; GO:0016301 kinase activity; GO:0016740 transferase activity; GO:0016772 transferase activity, transferring phosphorus-containing groups; GO:0016773 phosphotransferase activity, alcohol group as acceptor;	K14498	SNRK2; serine/threonine-protein kinase SRK2 [EC:2.7.11.1]	zma04016 MAPK signaling pathway - plant - Zea mays (maize); zma04075 Plant hormone signal transduction - Zea mays (maize);	PF00069	Protein kinase domain
	A0A1D6EAS8	Transcription factor bHLH95 OS=Zea mays OX=4577 GN=ZEAMMB73_Zm00001d003677 PE=4 SV=1	-1.616	Down	0.0487678	ZEAMMB73_Zm00001d003677	nucleus	GO:0000003 reproduction; GO:0003006 developmental process involved in reproduction; GO:0006355 regulation of transcription, DNA-templated; GO:0007275 multicellular organism development; GO:0009790 embryo development; GO:0009791 post-embryonic development; GO:0009793 embryo development ending in seed dormancy; GO:0009889 regulation of biosynthetic process; GO:0010154 fruit development; GO:0010468 …	-	GO:0003700 transcription factor activity, sequence-specific DNA binding;	-	-	-	PF00010	Helix-loop-helix DNA-binding domain
	A0A1D6EFE1	Pullulanase-type starch debranching enzyme1 OS=Zea mays OX=4577 GN=541711 PE=4 SV=1	1.282	Up	0.000793879	541711	chloroplast	GO:0000271 polysaccharide biosynthetic process; GO:0000272 polysaccharide catabolic process; GO:0005975 carbohydrate metabolic process; GO:0005976 polysaccharide metabolic process; GO:0005982 starch metabolic process; GO:0005983 starch catabolic process; GO:0006073 cellular glucan metabolic process; GO:0008152 metabolic process; GO:0009056 catabolic process; GO:0009057 macromolecule catabolic pro…	GO:0005622 intracellular; GO:0005623 cell; GO:0005737 cytoplasm; GO:0009507 chloroplast; GO:0009532 plastid stroma; GO:0009536 plastid; GO:0009570 chloroplast stroma; GO:0043226 organelle; GO:0043227 membrane-bounded organelle; GO:0043229 intracellular organelle; GO:0043231 intracellular membrane-bounded organelle; GO:0044422 organelle part; GO:0044424 intracellular part; GO:0044434 chloroplast p…	GO:0003824 catalytic activity; GO:0004553 hydrolase activity, hydrolyzing O-glycosyl compounds; GO:0010303 limit dextrinase activity; GO:0016787 hydrolase activity; GO:0016798 hydrolase activity, acting on glycosyl bonds; GO:0051060 pullulanase activity;	-	-	-	PF02922	Carbohydrate-binding module 48 (Isoamylase N-terminal domain)
	A0A1D6EFH1	AAR2 protein family OS=Zea mays OX=4577 GN=100283264 PE=4 SV=1	-1.212	Down	0.0125628	100283264	cytoplasm	-	-	-	K13205	AAR2, C20orf4; A1 cistron-splicing factor AAR2	-	-	-
	A0A1D6EFW8	Lectin_legB domain-containing protein OS=Zea mays OX=4577 GN=ZEAMMB73_Zm00001d004524 PE=4 SV=1	2.2	Up	7.14173e-05	ZEAMMB73_Zm00001d004524	plasma membrane	-	-	-	-	-	-	PF00139	Legume lectin domain
	A0A1D6EGI6	NAD(P)-binding Rossmann-fold superfamily protein OS=Zea mays OX=4577 GN=100282413 PE=4 SV=1	-1.476	Down	0.0069496	100282413	vacuolar membrane	-	-	-	K11165	DHRS7; dehydrogenase/reductase SDR family member 7 [EC:1.1.-.-]	-	PF00106	short chain dehydrogenase
	A0A1D6EHT1	Actin-7 OS=Zea mays OX=4577 GN=100304239 PE=3 SV=1	-1.362	Down	0.00276512	100304239	cytoskeleton	-	GO:0005622 intracellular; GO:0005623 cell; GO:0005856 cytoskeleton; GO:0043226 organelle; GO:0043228 non-membrane-bounded organelle; GO:0043229 intracellular organelle; GO:0043232 intracellular non-membrane-bounded organelle; GO:0044424 intracellular part; GO:0044464 cell part;	-	K10355	ACTF; actin, other eukaryote	-	PF12776	Myb/SANT-like DNA-binding domain
	A0A1D6ELI7	RNA binding OS=Zea mays OX=4577 GN=100383162 PE=4 SV=1	1.649	Up	0.0421463	100383162	nucleus	-	-	-	-	-	-	PF00076; PF00397	RNA recognition motif. (a.k.a. RRM, RBD, or RNP domain); WW domain
	A0A1D6ELS0	Histone H2B OS=Zea mays OX=4577 GN=103647254 PE=3 SV=1	1.422	Up	0.00352427	103647254	cytoplasm	-	-	-	K11252	H2B; histone H2B	-	PF00125	Core histone H2A/H2B/H3/H4
	A0A1D6ELX4	Monodehydroascorbate reductase homolog1 OS=Zea mays OX=4577 GN=100501585 PE=4 SV=1	-1.07	Down	0.0356776	100501585	nucleus	GO:0001101 response to acid chemical; GO:0006950 response to stress; GO:0006970 response to osmotic stress; GO:0008152 metabolic process; GO:0009056 catabolic process; GO:0009414 response to water deprivation; GO:0009415 response to water; GO:0009605 response to external stimulus; GO:0009607 response to biotic stimulus; GO:0009608 response to symbiont; GO:0009610 response to symbiotic fungus; GO:…	GO:0005622 intracellular; GO:0005623 cell; GO:0005737 cytoplasm; GO:0005777 peroxisome; GO:0005778 peroxisomal membrane; GO:0005829 cytosol; GO:0009507 chloroplast; GO:0009526 plastid envelope; GO:0009532 plastid stroma; GO:0009536 plastid; GO:0009570 chloroplast stroma; GO:0009941 chloroplast envelope; GO:0016020 membrane; GO:0031090 organelle membrane; GO:0031903 microbody membrane; GO:0031967 …	GO:0003824 catalytic activity; GO:0016491 oxidoreductase activity; GO:0016651 oxidoreductase activity, acting on NAD(P)H; GO:0016655 oxidoreductase activity, acting on NAD(P)H, quinone or similar compound as acceptor; GO:0016656 monodehydroascorbate reductase (NADH) activity;	K08232	E1.6.5.4; monodehydroascorbate reductase (NADH) [EC:1.6.5.4]	zma00053 Ascorbate and aldarate metabolism - Zea mays (maize); zma01100 Metabolic pathways - Zea mays (maize);	-	-
	A0A1D6EM22	PREDICTED: myosin heavy chain, embryonic smooth muscle isoform [Brachypodium distachyon](predicted) OS=Zea mays OX=4577 GN=100191915 PE=4 SV=1	1.38	Up	0.0308067	100191915	cytoplasm	-	-	-	-	-	-	-	-
	A0A1D6EM72	Lecithin-cholesterol acyltransferase-like 1 OS=Zea mays OX=4577 GN=ZEAMMB73_Zm00001d005377 PE=4 SV=1	1.542	Up	2.11953e-05	ZEAMMB73_Zm00001d005377	chloroplast	-	-	-	K06129	LYPLA3; lysophospholipase III [EC:3.1.1.5]	zma00564 Glycerophospholipid metabolism - Zea mays (maize);	-	-
	A0A1D6EM93	Lecithin-cholesterol acyltransferase-like 1 OS=Zea mays OX=4577 GN=ZEAMMB73_Zm00001d005392 PE=4 SV=1	3.667	Up	0.0125656	ZEAMMB73_Zm00001d005392	chloroplast	-	-	-	K06129	LYPLA3; lysophospholipase III [EC:3.1.1.5]	zma00564 Glycerophospholipid metabolism - Zea mays (maize);	-	-
	A0A1D6EN44	Protein transport protein SEC13 homolog B OS=Zea mays OX=4577 GN=ZEAMMB73_Zm00001d005461 PE=3 SV=1	1.195	Up	0.00157894	ZEAMMB73_Zm00001d005461	cytoplasm	-	-	-	K14004	SEC13; protein transport protein SEC13	zma03013 RNA transport - Zea mays (maize); zma04141 Protein processing in endoplasmic reticulum - Zea mays (maize);	-	-
	A0A1D6ENG4	Protein SMG7 OS=Zea mays OX=4577 GN=100278146 PE=4 SV=1	-1.552	Down	0.00354448	100278146	nucleus	GO:0000003 reproduction; GO:0000184 nuclear-transcribed mRNA catabolic process, nonsense-mediated decay; GO:0000212 meiotic spindle organization; GO:0000226 microtubule cytoskeleton organization; GO:0000280 nuclear division; GO:0000723 telomere maintenance; GO:0000956 nuclear-transcribed mRNA catabolic process; GO:0006139 nucleobase-containing compound metabolic process; GO:0006259 DNA metabolic …	GO:0000932 P-body; GO:0005622 intracellular; GO:0005623 cell; GO:0005634 nucleus; GO:0005697 telomerase holoenzyme complex; GO:0005737 cytoplasm; GO:0032991 macromolecular complex; GO:0035770 ribonucleoprotein granule; GO:0036464 cytoplasmic ribonucleoprotein granule; GO:0043226 organelle; GO:0043227 membrane-bounded organelle; GO:0043228 non-membrane-bounded organelle; GO:0043229 intracellular o…	GO:0003676 nucleic acid binding; GO:0003677 DNA binding; GO:0003723 RNA binding; GO:0003824 catalytic activity; GO:0004518 nuclease activity; GO:0004540 ribonuclease activity; GO:0005488 binding; GO:0016787 hydrolase activity; GO:0016788 hydrolase activity, acting on ester bonds; GO:0042162 telomeric DNA binding; GO:0043021 ribonucleoprotein complex binding; GO:0043565 sequence-specific DNA bindi…	K14409	SMG7, EST1C; protein SMG7	zma03015 mRNA surveillance pathway - Zea mays (maize);	-	-
	A0A1D6ENT5	Putative leucyl-tRNA synthetase OS=Zea mays OX=4577 GN=103647355 PE=3 SV=1	-1.577	Down	0.0038601	103647355	cytoplasm	GO:0001101 response to acid chemical; GO:0006082 organic acid metabolic process; GO:0006139 nucleobase-containing compound metabolic process; GO:0006399 tRNA metabolic process; GO:0006412 translation; GO:0006418 tRNA aminoacylation for protein translation; GO:0006425 glutaminyl-tRNA aminoacylation; GO:0006429 leucyl-tRNA aminoacylation; GO:0006438 valyl-tRNA aminoacylation; GO:0006518 peptide met…	GO:0000323 lytic vacuole; GO:0005622 intracellular; GO:0005623 cell; GO:0005634 nucleus; GO:0005654 nucleoplasm; GO:0005737 cytoplasm; GO:0005764 lysosome; GO:0005773 vacuole; GO:0005783 endoplasmic reticulum; GO:0005829 cytosol; GO:0005911 cell-cell junction; GO:0009506 plasmodesma; GO:0009507 chloroplast; GO:0009536 plastid; GO:0012505 endomembrane system; GO:0016604 nuclear body; GO:0017101 am…	GO:0003824 catalytic activity; GO:0004812 aminoacyl-tRNA ligase activity; GO:0004819 glutamine-tRNA ligase activity; GO:0004823 leucine-tRNA ligase activity; GO:0004832 valine-tRNA ligase activity; GO:0005096 GTPase activator activity; GO:0008047 enzyme activator activity; GO:0016874 ligase activity; GO:0016875 ligase activity, forming carbon-oxygen bonds; GO:0030234 enzyme regulator activity; GO…	K01869	LARS, leuS; leucyl-tRNA synthetase [EC:6.1.1.4]	zma00970 Aminoacyl-tRNA biosynthesis - Zea mays (maize);	PF08264	Anticodon-binding domain of tRNA
	A0A1D6ERI3	Gibberellin receptor GID1L2 OS=Zea mays OX=4577 GN=ZEAMMB73_Zm00001d005909 PE=4 SV=1	-1.839	Down	0.00210003	ZEAMMB73_Zm00001d005909	chloroplast	-	-	-	-	-	-	PF07859	alpha/beta hydrolase fold
	A0A1D6ERI9	Wall-associated receptor kinase-like protein 2 OS=Zea mays OX=4577 GN=ZEAMMB73_Zm00001d005915 PE=4 SV=1	-1.059	Down	0.00235761	ZEAMMB73_Zm00001d005915	chloroplast	-	-	-	-	-	-	PF13947	Wall-associated receptor kinase galacturonan-binding
	A0A1D6ES22	Heat shock protein 90-2 OS=Zea mays OX=4577 GN=103647533 PE=4 SV=1	-2.808	Down	0.00547269	103647533	nucleus	-	-	-	K04079	HSP90A, htpG; molecular chaperone HtpG	zma04141 Protein processing in endoplasmic reticulum - Zea mays (maize); zma04626 Plant-pathogen interaction - Zea mays (maize);	PF02518	Histidine kinase-, DNA gyrase B-, and HSP90-like ATPase
	A0A1D6EVM9	C2 calcium/lipid-binding plant phosphoribosyltransferase family protein OS=Zea mays OX=4577 GN=103647671 PE=4 SV=1	1.751	Up	0.00429657	103647671	plasma membrane	GO:0001505 regulation of neurotransmitter levels; GO:0007154 cell communication; GO:0007165 signal transduction; GO:0009987 cellular process; GO:0010646 regulation of cell communication; GO:0019722 calcium-mediated signaling; GO:0019932 second-messenger-mediated signaling; GO:0023051 regulation of signaling; GO:0023052 signaling; GO:0030100 regulation of endocytosis; GO:0030334 regulation of cell…	GO:0005622 intracellular; GO:0005623 cell; GO:0005737 cytoplasm; GO:0005768 endosome; GO:0005783 endoplasmic reticulum; GO:0005789 endoplasmic reticulum membrane; GO:0008021 synaptic vesicle; GO:0012505 endomembrane system; GO:0012506 vesicle membrane; GO:0016020 membrane; GO:0016021 integral component of membrane; GO:0030133 transport vesicle; GO:0030658 transport vesicle membrane; GO:0030659 cy…	GO:0005488 binding; GO:0005509 calcium ion binding; GO:0043167 ion binding; GO:0043169 cation binding; GO:0046872 metal ion binding;	-	-	-	PF00168	C2 domain
	A0A1D6EZ64	Polygalacturonase inhibitor 1 OS=Zea mays OX=4577 GN=ZEAMMB73_Zm00001d006623 PE=4 SV=1	-1.129	Down	0.00040495	ZEAMMB73_Zm00001d006623	chloroplast	GO:0000003 reproduction; GO:0003002 regionalization; GO:0003006 developmental process involved in reproduction; GO:0007275 multicellular organism development; GO:0007389 pattern specification process; GO:0009791 post-embryonic development; GO:0009908 flower development; GO:0022414 reproductive process; GO:0032501 multicellular organismal process; GO:0032502 developmental process; GO:0043086 negat…	-	GO:0004857 enzyme inhibitor activity; GO:0030234 enzyme regulator activity; GO:0098772 molecular function regulator;	-	-	-	-	-
	A0A1D6F0W7	NAD(P)-binding Rossmann-fold superfamily protein OS=Zea mays OX=4577 GN=ZEAMMB73_Zm00001d006796 PE=4 SV=1	1.067	Up	0.000425099	ZEAMMB73_Zm00001d006796	chloroplast	GO:0008152 metabolic process; GO:0055114 oxidation-reduction process;	GO:0005622 intracellular; GO:0005623 cell; GO:0005737 cytoplasm; GO:0009507 chloroplast; GO:0009536 plastid; GO:0043226 organelle; GO:0043227 membrane-bounded organelle; GO:0043229 intracellular organelle; GO:0043231 intracellular membrane-bounded organelle; GO:0044424 intracellular part; GO:0044444 cytoplasmic part; GO:0044464 cell part;	GO:0003824 catalytic activity; GO:0004033 aldo-keto reductase (NADP) activity; GO:0008106 alcohol dehydrogenase (NADP+) activity; GO:0016491 oxidoreductase activity; GO:0016614 oxidoreductase activity, acting on CH-OH group of donors; GO:0016616 oxidoreductase activity, acting on the CH-OH group of donors, NAD or NADP as acceptor;	-	-	-	PF13561	Enoyl-(Acyl carrier protein) reductase
	A0A1D6F3V1	Xylose isomerase OS=Zea mays OX=4577 GN=100194385 PE=3 SV=1	-1.741	Down	0.000109256	100194385	cytoplasm	-	GO:0005622 intracellular; GO:0005623 cell; GO:0005737 cytoplasm; GO:0005773 vacuole; GO:0005774 vacuolar membrane; GO:0005783 endoplasmic reticulum; GO:0005794 Golgi apparatus; GO:0012505 endomembrane system; GO:0016020 membrane; GO:0031090 organelle membrane; GO:0043226 organelle; GO:0043227 membrane-bounded organelle; GO:0043229 intracellular organelle; GO:0043231 intracellular membrane-bounded…	-	K01805	xylA; xylose isomerase [EC:5.3.1.5]	zma00040 Pentose and glucuronate interconversions - Zea mays (maize); zma00051 Fructose and mannose metabolism - Zea mays (maize); zma01100 Metabolic pathways - Zea mays (maize);	-	-
	A0A1D6F4C8	Peroxidase OS=Zea mays OX=4577 GN=541674 PE=3 SV=1	1.629	Up	0.0111377	541674	chloroplast	-	-	-	K00430	E1.11.1.7; peroxidase [EC:1.11.1.7]	zma00940 Phenylpropanoid biosynthesis - Zea mays (maize); zma01100 Metabolic pathways - Zea mays (maize); zma01110 Biosynthesis of secondary metabolites - Zea mays (maize);	PF00141	Peroxidase
	A0A1D6F5C4	Protein disulfide isomerase2 OS=Zea mays OX=4577 GN=606410 PE=3 SV=1	-2.119	Down	0.00122413	606410	cytoskeleton	GO:0000003 reproduction; GO:0003006 developmental process involved in reproduction; GO:0006457 protein folding; GO:0006950 response to stress; GO:0006970 response to osmotic stress; GO:0007275 multicellular organism development; GO:0009314 response to radiation; GO:0009416 response to light stimulus; GO:0009628 response to abiotic stimulus; GO:0009642 response to light intensity; GO:0009644 respo…	GO:0000322 storage vacuole; GO:0000323 lytic vacuole; GO:0000325 plant-type vacuole; GO:0000326 protein storage vacuole; GO:0000327 lytic vacuole within protein storage vacuole; GO:0005618 cell wall; GO:0005622 intracellular; GO:0005623 cell; GO:0005737 cytoplasm; GO:0005773 vacuole; GO:0005774 vacuolar membrane; GO:0005783 endoplasmic reticulum; GO:0005788 endoplasmic reticulum lumen; GO:0005794…	GO:0003756 protein disulfide isomerase activity; GO:0003824 catalytic activity; GO:0016853 isomerase activity; GO:0016860 intramolecular oxidoreductase activity; GO:0016864 intramolecular oxidoreductase activity, transposing S-S bonds;	-	-	-	PF13848; PF00085	Thioredoxin-like domain; Thioredoxin
	A0A1D6F696	NADH-ubiquinone reductase complex 1 MLRQ subunit OS=Zea mays OX=4577 GN=ZEAMMB73_Zm00001d007411 PE=4 SV=1	1.824	Up	0.0322349	ZEAMMB73_Zm00001d007411	chloroplast	-	-	-	-	-	-	-	-
	A0A1D6F8J3	Eukaryotic aspartyl protease family protein OS=Zea mays OX=4577 GN=ZEAMMB73_Zm00001d007753 PE=4 SV=1	2.115	Up	0.00177523	ZEAMMB73_Zm00001d007753	chloroplast	-	-	-	-	-	-	-	-
	A0A1D6FAI6	Uncharacterized protein OS=Zea mays OX=4577 GN=ZEAMMB73_Zm00001d007967 PE=4 SV=1	1.82	Up	0.000135566	ZEAMMB73_Zm00001d007967	extracellular	-	-	-	-	-	-	-	-
	A0A1D6FDX9	Glucose translocator1 OS=Zea mays OX=4577 GN=541809 PE=3 SV=1	1.465	Up	0.00153301	541809	plasma membrane	GO:0006810 transport; GO:0006811 ion transport; GO:0006812 cation transport; GO:0008643 carbohydrate transport; GO:0008645 hexose transport; GO:0015672 monovalent inorganic cation transport; GO:0015749 monosaccharide transport; GO:0034219 carbohydrate transmembrane transport; GO:0034220 ion transmembrane transport; GO:0046323 glucose import; GO:0051179 localization; GO:0051234 establishment of lo…	GO:0005622 intracellular; GO:0005623 cell; GO:0005737 cytoplasm; GO:0009507 chloroplast; GO:0009526 plastid envelope; GO:0009536 plastid; GO:0009941 chloroplast envelope; GO:0031967 organelle envelope; GO:0031975 envelope; GO:0043226 organelle; GO:0043227 membrane-bounded organelle; GO:0043229 intracellular organelle; GO:0043231 intracellular membrane-bounded organelle; GO:0044422 organelle part;…	GO:0005215 transporter activity; GO:0005351 sugar:proton symporter activity; GO:0005355 glucose transmembrane transporter activity; GO:0005402 cation:sugar symporter activity; GO:0008324 cation transmembrane transporter activity; GO:0015075 ion transmembrane transporter activity; GO:0015077 monovalent inorganic cation transmembrane transporter activity; GO:0015078 hydrogen ion transmembrane trans…	-	-	-	-	-
	A0A1D6FER6	Autophagy-related protein 18c OS=Zea mays OX=4577 GN=100501577 PE=4 SV=1	-1.136	Down	0.00712001	100501577	nucleus	GO:0000045 autophagosome assembly; GO:0000422 mitophagy; GO:0006464 cellular protein modification process; GO:0006497 protein lipidation; GO:0006807 nitrogen compound metabolic process; GO:0006914 autophagy; GO:0006996 organelle organization; GO:0007005 mitochondrion organization; GO:0007033 vacuole organization; GO:0008104 protein localization; GO:0008152 metabolic process; GO:0009056 catabolic …	GO:0000407 pre-autophagosomal structure; GO:0005622 intracellular; GO:0005623 cell; GO:0005737 cytoplasm; GO:0005829 cytosol; GO:0016020 membrane; GO:0019898 extrinsic component of membrane; GO:0034045 pre-autophagosomal structure membrane; GO:0044424 intracellular part; GO:0044425 membrane part; GO:0044444 cytoplasmic part; GO:0044464 cell part; GO:0098805 whole membrane;	GO:0005488 binding; GO:0005543 phospholipid binding; GO:0008289 lipid binding; GO:0032266 phosphatidylinositol-3-phosphate binding; GO:0035091 phosphatidylinositol binding; GO:0043167 ion binding; GO:0043168 anion binding; GO:0080025 phosphatidylinositol-3,5-bisphosphate binding; GO:1901981 phosphatidylinositol phosphate binding; GO:1902936 phosphatidylinositol bisphosphate binding;	K22991	-	-	-	-
	A0A1D6FL68	RNA cytidine acetyltransferase OS=Zea mays OX=4577 GN=ZEAMMB73_Zm00001d009690 PE=3 SV=1	1.451	Up	0.00534591	ZEAMMB73_Zm00001d009690	nucleus	GO:0000154 rRNA modification; GO:0002097 tRNA wobble base modification; GO:0002101 tRNA wobble cytosine modification; GO:0006139 nucleobase-containing compound metabolic process; GO:0006364 rRNA processing; GO:0006396 RNA processing; GO:0006399 tRNA metabolic process; GO:0006400 tRNA modification; GO:0006725 cellular aromatic compound metabolic process; GO:0006807 nitrogen compound metabolic proc…	GO:0005622 intracellular; GO:0005623 cell; GO:0005634 nucleus; GO:0005730 nucleolus; GO:0030684 preribosome; GO:0030686 90S preribosome; GO:0031974 membrane-enclosed lumen; GO:0031981 nuclear lumen; GO:0032991 macromolecular complex; GO:0043226 organelle; GO:0043227 membrane-bounded organelle; GO:0043228 non-membrane-bounded organelle; GO:0043229 intracellular organelle; GO:0043231 intracellular …	GO:0000049 tRNA binding; GO:0003676 nucleic acid binding; GO:0003723 RNA binding; GO:0003824 catalytic activity; GO:0005488 binding; GO:0008080 N-acetyltransferase activity; GO:0016407 acetyltransferase activity; GO:0016410 N-acyltransferase activity; GO:0016740 transferase activity; GO:0016746 transferase activity, transferring acyl groups; GO:0016747 transferase activity, transferring acyl grou…	K14521	NAT10, KRE33; N-acetyltransferase 10 [EC:2.3.1.-]	zma03008 Ribosome biogenesis in eukaryotes - Zea mays (maize);	PF05127	Helicase
	A0A1D6FML0	Putative O-Glycosyl hydrolase superfamily protein OS=Zea mays OX=4577 GN=ZEAMMB73_Zm00001d009876 PE=3 SV=1	4.71	Up	6.53183e-05	ZEAMMB73_Zm00001d009876	cytoplasm	GO:0002215 defense response to nematode; GO:0002376 immune system process; GO:0006950 response to stress; GO:0006952 defense response; GO:0006955 immune response; GO:0006970 response to osmotic stress; GO:0009605 response to external stimulus; GO:0009607 response to biotic stimulus; GO:0009617 response to bacterium; GO:0009620 response to fungus; GO:0009628 response to abiotic stimulus; GO:000965…	GO:0005576 extracellular region; GO:0005618 cell wall; GO:0005622 intracellular; GO:0005623 cell; GO:0005737 cytoplasm; GO:0005773 vacuole; GO:0005774 vacuolar membrane; GO:0005886 plasma membrane; GO:0016020 membrane; GO:0030312 external encapsulating structure; GO:0031090 organelle membrane; GO:0031224 intrinsic component of membrane; GO:0031225 anchored component of membrane; GO:0031226 intrin…	GO:0001871 pattern binding; GO:0003824 catalytic activity; GO:0004553 hydrolase activity, hydrolyzing O-glycosyl compounds; GO:0005488 binding; GO:0008810 cellulase activity; GO:0016787 hydrolase activity; GO:0016798 hydrolase activity, acting on glycosyl bonds; GO:0030246 carbohydrate binding; GO:0030247 polysaccharide binding;	-	-	-	PF00332	Glycosyl hydrolases family 17
	A0A1D6FNS6	Cation-chloride cotransporter 1 OS=Zea mays OX=4577 GN=ZEAMMB73_Zm00001d010029 PE=4 SV=1	-2.384	Down	0.00171098	ZEAMMB73_Zm00001d010029	plasma membrane	GO:0006810 transport; GO:0006811 ion transport; GO:0006812 cation transport; GO:0006813 potassium ion transport; GO:0006814 sodium ion transport; GO:0006820 anion transport; GO:0006821 chloride transport; GO:0009987 cellular process; GO:0015672 monovalent inorganic cation transport; GO:0015698 inorganic anion transport; GO:0030001 metal ion transport; GO:0034220 ion transmembrane transport; GO:00…	GO:0005622 intracellular; GO:0005623 cell; GO:0005737 cytoplasm; GO:0005768 endosome; GO:0005794 Golgi apparatus; GO:0005802 trans-Golgi network; GO:0005886 plasma membrane; GO:0012505 endomembrane system; GO:0016020 membrane; GO:0031410 cytoplasmic vesicle; GO:0031982 vesicle; GO:0031984 organelle subcompartment; GO:0043226 organelle; GO:0043227 membrane-bounded organelle; GO:0043229 intracellul…	GO:0005215 transporter activity; GO:0008324 cation transmembrane transporter activity; GO:0008509 anion transmembrane transporter activity; GO:0008511 sodium:potassium:chloride symporter activity; GO:0009674 potassium:sodium symporter activity; GO:0015075 ion transmembrane transporter activity; GO:0015077 monovalent inorganic cation transmembrane transporter activity; GO:0015079 potassium ion tra…	K14427	SLC12A4_5_6, KCC; solute carrier family 12 (potassium/chloride transporter), member 4/5/6	-	-	-
	A0A1D6FSB7	Putative mini-chromosome maintenance (MCM) complex protein family OS=Zea mays OX=4577 GN=100193296 PE=4 SV=1	-1.043	Down	0.0103565	100193296	chloroplast	GO:0006139 nucleobase-containing compound metabolic process; GO:0006259 DNA metabolic process; GO:0006260 DNA replication; GO:0006261 DNA-dependent DNA replication; GO:0006268 DNA unwinding involved in DNA replication; GO:0006725 cellular aromatic compound metabolic process; GO:0006807 nitrogen compound metabolic process; GO:0006996 organelle organization; GO:0008152 metabolic process; GO:0009058…	GO:0000347 THO complex; GO:0005622 intracellular; GO:0005623 cell; GO:0005634 nucleus; GO:0032991 macromolecular complex; GO:0043226 organelle; GO:0043227 membrane-bounded organelle; GO:0043229 intracellular organelle; GO:0043231 intracellular membrane-bounded organelle; GO:0044422 organelle part; GO:0044424 intracellular part; GO:0044428 nuclear part; GO:0044446 intracellular organelle part; GO:…	-	K02541	MCM3; DNA replication licensing factor MCM3 [EC:3.6.4.12]	zma03030 DNA replication - Zea mays (maize);	-	-
	A0A1D6FSC1	Putative mini-chromosome maintenance (MCM) complex protein family OS=Zea mays OX=4577 GN=100193296 PE=3 SV=1	-1.586	Down	0.0241978	100193296	cytoplasm	GO:0006139 nucleobase-containing compound metabolic process; GO:0006259 DNA metabolic process; GO:0006260 DNA replication; GO:0006261 DNA-dependent DNA replication; GO:0006268 DNA unwinding involved in DNA replication; GO:0006725 cellular aromatic compound metabolic process; GO:0006807 nitrogen compound metabolic process; GO:0006996 organelle organization; GO:0008152 metabolic process; GO:0009058…	GO:0000347 THO complex; GO:0005622 intracellular; GO:0005623 cell; GO:0005634 nucleus; GO:0032991 macromolecular complex; GO:0043226 organelle; GO:0043227 membrane-bounded organelle; GO:0043229 intracellular organelle; GO:0043231 intracellular membrane-bounded organelle; GO:0044422 organelle part; GO:0044424 intracellular part; GO:0044428 nuclear part; GO:0044446 intracellular organelle part; GO:…	-	K02541	MCM3; DNA replication licensing factor MCM3 [EC:3.6.4.12]	zma03030 DNA replication - Zea mays (maize);	PF00493	MCM2/3/5 family
	A0A1D6FTU8	Kinesin-related protein3 OS=Zea mays OX=4577 GN=ZEAMMB73_Zm00001d010790 PE=3 SV=1	-1.892	Down	0.00264974	ZEAMMB73_Zm00001d010790	nucleus	GO:0006928 movement of cell or subcellular component; GO:0007017 microtubule-based process; GO:0007018 microtubule-based movement; GO:0009987 cellular process;	GO:0005622 intracellular; GO:0005623 cell; GO:0005856 cytoskeleton; GO:0005871 kinesin complex; GO:0005875 microtubule associated complex; GO:0005886 plasma membrane; GO:0015630 microtubule cytoskeleton; GO:0016020 membrane; GO:0032991 macromolecular complex; GO:0043226 organelle; GO:0043228 non-membrane-bounded organelle; GO:0043229 intracellular organelle; GO:0043232 intracellular non-membrane-…	GO:0003774 motor activity; GO:0003777 microtubule motor activity; GO:0003824 catalytic activity; GO:0016462 pyrophosphatase activity; GO:0016787 hydrolase activity; GO:0016817 hydrolase activity, acting on acid anhydrides; GO:0016818 hydrolase activity, acting on acid anhydrides, in phosphorus-containing anhydrides; GO:0016887 ATPase activity; GO:0017111 nucleoside-triphosphatase activity;	K10406	KIFC2_3; kinesin family member C2/C3	-	PF00225	Kinesin motor domain
	A0A1D6G2R2	Phosphoethanolamine N-methyltransferase 3 OS=Zea mays OX=4577 GN=ZEAMMB73_Zm00001d011642 PE=4 SV=1	1.418	Up	0.0106365	ZEAMMB73_Zm00001d011642	chloroplast	GO:0000003 reproduction; GO:0000902 cell morphogenesis; GO:0000904 cell morphogenesis involved in differentiation; GO:0001505 regulation of neurotransmitter levels; GO:0003006 developmental process involved in reproduction; GO:0006576 cellular biogenic amine metabolic process; GO:0006629 lipid metabolic process; GO:0006644 phospholipid metabolic process; GO:0006650 glycerophospholipid metabolic p…	GO:0005622 intracellular; GO:0005623 cell; GO:0005737 cytoplasm; GO:0005829 cytosol; GO:0044424 intracellular part; GO:0044444 cytoplasmic part; GO:0044464 cell part;	GO:0003824 catalytic activity; GO:0008168 methyltransferase activity; GO:0008170 N-methyltransferase activity; GO:0008757 S-adenosylmethionine-dependent methyltransferase activity; GO:0016740 transferase activity; GO:0016741 transferase activity, transferring one-carbon groups; GO:0052667 phosphomethylethanolamine N-methyltransferase activity;	K05929	E2.1.1.103, NMT; phosphoethanolamine N-methyltransferase [EC:2.1.1.103]	zma00564 Glycerophospholipid metabolism - Zea mays (maize);	PF13649	Methyltransferase domain
	A0A1D6G2V6	GDSL esterase/lipase APG OS=Zea mays OX=4577 GN=ZEAMMB73_Zm00001d011661 PE=4 SV=1	3.668	Up	0.00189583	ZEAMMB73_Zm00001d011661	extracellular	-	GO:0005576 extracellular region; GO:0048046 apoplast;	-	-	-	-	-	-
	A0A1D6G380	Cytidine deaminase 1 OS=Zea mays OX=4577 GN=ZEAMMB73_Zm00001d011710 PE=4 SV=1	-1.497	Down	0.0043998	ZEAMMB73_Zm00001d011710	cytoplasm	GO:0006139 nucleobase-containing compound metabolic process; GO:0006213 pyrimidine nucleoside metabolic process; GO:0006216 cytidine catabolic process; GO:0006725 cellular aromatic compound metabolic process; GO:0006807 nitrogen compound metabolic process; GO:0008152 metabolic process; GO:0009056 catabolic process; GO:0009116 nucleoside metabolic process; GO:0009119 ribonucleoside metabolic proce…	GO:0005622 intracellular; GO:0005623 cell; GO:0005737 cytoplasm; GO:0005829 cytosol; GO:0044424 intracellular part; GO:0044444 cytoplasmic part; GO:0044464 cell part;	GO:0003824 catalytic activity; GO:0004126 cytidine deaminase activity; GO:0005488 binding; GO:0005515 protein binding; GO:0008270 zinc ion binding; GO:0016787 hydrolase activity; GO:0016810 hydrolase activity, acting on carbon-nitrogen (but not peptide) bonds; GO:0016814 hydrolase activity, acting on carbon-nitrogen (but not peptide) bonds, in cyclic amidines; GO:0019239 deaminase activity; GO:00…	K01489	cdd, CDA; cytidine deaminase [EC:3.5.4.5]	zma00240 Pyrimidine metabolism - Zea mays (maize); zma01100 Metabolic pathways - Zea mays (maize);	-	-
	A0A1D6G7U8	PREDICTED: cyclic nucleotide-gated cation channel beta-1 isoform X3 [Ricinus communis](predicted) OS=Zea mays OX=4577 GN=103636442 PE=4 SV=1	-1.089	Down	0.00471071	103636442	plasma membrane	-	-	-	-	-	-	-	-
	A0A1D6G9Y7	plant/F10M23-360 protein [Medicago truncatula](predicted) OS=Zea mays OX=4577 GN=100275589 PE=4 SV=1	1.199	Up	0.00241881	100275589	chloroplast	-	-	-	-	-	-	-	-
	A0A1D6GAM0	Lipoyl synthase, chloroplastic OS=Zea mays OX=4577 GN=LIP1P PE=3 SV=1	-1.15	Down	0.00148316	LIP1P	chloroplast	GO:0006082 organic acid metabolic process; GO:0006464 cellular protein modification process; GO:0006629 lipid metabolic process; GO:0006631 fatty acid metabolic process; GO:0006633 fatty acid biosynthetic process; GO:0006732 coenzyme metabolic process; GO:0006790 sulfur compound metabolic process; GO:0006807 nitrogen compound metabolic process; GO:0008152 metabolic process; GO:0008610 lipid biosy…	GO:0005622 intracellular; GO:0005623 cell; GO:0005737 cytoplasm; GO:0009507 chloroplast; GO:0009536 plastid; GO:0043226 organelle; GO:0043227 membrane-bounded organelle; GO:0043229 intracellular organelle; GO:0043231 intracellular membrane-bounded organelle; GO:0044424 intracellular part; GO:0044444 cytoplasmic part; GO:0044464 cell part;	GO:0003824 catalytic activity; GO:0016740 transferase activity; GO:0016782 transferase activity, transferring sulfur-containing groups; GO:0016783 sulfurtransferase activity; GO:0016992 lipoate synthase activity; GO:0070283 radical SAM enzyme activity;	K03644	lipA; lipoyl synthase [EC:2.8.1.8]	zma00785 Lipoic acid metabolism - Zea mays (maize); zma01100 Metabolic pathways - Zea mays (maize);	PF04055	Radical SAM superfamily
	A0A1D6GAV2	Pentatricopeptide (PPR) repeat protein-like OS=Zea mays OX=4577 GN=100274074 PE=4 SV=1	-1.746	Down	0.0149582	100274074	cytoplasm	GO:0006629 lipid metabolic process; GO:0006720 isoprenoid metabolic process; GO:0006721 terpenoid metabolic process; GO:0008152 metabolic process; GO:0008299 isoprenoid biosynthetic process; GO:0008610 lipid biosynthetic process; GO:0009058 biosynthetic process; GO:0009987 cellular process; GO:0016114 terpenoid biosynthetic process; GO:0044237 cellular metabolic process; GO:0044238 primary metabo…	GO:0005622 intracellular; GO:0005623 cell; GO:0005737 cytoplasm; GO:0005829 cytosol; GO:0044424 intracellular part; GO:0044444 cytoplasmic part; GO:0044464 cell part;	GO:0003824 catalytic activity; GO:0016740 transferase activity; GO:0016772 transferase activity, transferring phosphorus-containing groups; GO:0016776 phosphotransferase activity, phosphate group as acceptor; GO:0102043 isopentenyl phosphate kinase activity;	K06981	ipk; isopentenyl phosphate kinase [EC:2.7.4.26]	zma00900 Terpenoid backbone biosynthesis - Zea mays (maize); zma01100 Metabolic pathways - Zea mays (maize); zma01110 Biosynthesis of secondary metabolites - Zea mays (maize);	-	-
	A0A1D6GAX0	Chorismate mutase OS=Zea mays OX=4577 GN=103636619 PE=4 SV=1	-1.549	Down	0.00113765	103636619	chloroplast	GO:0000162 tryptophan biosynthetic process; GO:0006082 organic acid metabolic process; GO:0006520 cellular amino acid metabolic process; GO:0006568 tryptophan metabolic process; GO:0006576 cellular biogenic amine metabolic process; GO:0006586 indolalkylamine metabolic process; GO:0006725 cellular aromatic compound metabolic process; GO:0006807 nitrogen compound metabolic process; GO:0006950 respo…	GO:0005622 intracellular; GO:0005623 cell; GO:0005737 cytoplasm; GO:0005829 cytosol; GO:0009536 plastid; GO:0043226 organelle; GO:0043227 membrane-bounded organelle; GO:0043229 intracellular organelle; GO:0043231 intracellular membrane-bounded organelle; GO:0044424 intracellular part; GO:0044444 cytoplasmic part; GO:0044464 cell part;	GO:0003824 catalytic activity; GO:0004106 chorismate mutase activity; GO:0004601 peroxidase activity; GO:0016209 antioxidant activity; GO:0016491 oxidoreductase activity; GO:0016684 oxidoreductase activity, acting on peroxide as acceptor; GO:0016688 L-ascorbate peroxidase activity; GO:0016853 isomerase activity; GO:0016866 intramolecular transferase activity;	K01850	E5.4.99.5; chorismate mutase [EC:5.4.99.5]	zma00400 Phenylalanine, tyrosine and tryptophan biosynthesis - Zea mays (maize); zma01100 Metabolic pathways - Zea mays (maize); zma01110 Biosynthesis of secondary metabolites - Zea mays (maize); zma01230 Biosynthesis of amino acids - Zea mays (maize);	-	-
	A0A1D6GB93	Phosphoenolpyruvate carboxylase 3 OS=Zea mays OX=4577 GN=100384708 PE=4 SV=1	-1.828	Down	0.000217467	100384708	cytoplasm	GO:0001101 response to acid chemical; GO:0006950 response to stress; GO:0007154 cell communication; GO:0007275 multicellular organism development; GO:0008152 metabolic process; GO:0009267 cellular response to starvation; GO:0009605 response to external stimulus; GO:0009719 response to endogenous stimulus; GO:0009725 response to hormone; GO:0009735 response to cytokinin; GO:0009987 cellular proces…	GO:0005576 extracellular region; GO:0005622 intracellular; GO:0005623 cell; GO:0005737 cytoplasm; GO:0005829 cytosol; GO:0005886 plasma membrane; GO:0005911 cell-cell junction; GO:0009506 plasmodesma; GO:0009507 chloroplast; GO:0009536 plastid; GO:0016020 membrane; GO:0030054 cell junction; GO:0043226 organelle; GO:0043227 membrane-bounded organelle; GO:0043229 intracellular organelle; GO:0043231…	GO:0003824 catalytic activity; GO:0004611 phosphoenolpyruvate carboxykinase activity; GO:0008964 phosphoenolpyruvate carboxylase activity; GO:0016829 lyase activity; GO:0016830 carbon-carbon lyase activity; GO:0016831 carboxy-lyase activity;	K01595	ppc; phosphoenolpyruvate carboxylase [EC:4.1.1.31]	zma00620 Pyruvate metabolism - Zea mays (maize); zma00710 Carbon fixation in photosynthetic organisms - Zea mays (maize); zma01100 Metabolic pathways - Zea mays (maize); zma01200 Carbon metabolism - Zea mays (maize);	-	-
	A0A1D6GCA6	Peptidase M28 family protein OS=Zea mays OX=4577 GN=ZEAMMB73_Zm00001d012765 PE=4 SV=1	1.018	Up	0.0276996	ZEAMMB73_Zm00001d012765	endoplasmic reticulum	GO:0009888 tissue development; GO:0010073 meristem maintenance; GO:0032501 multicellular organismal process; GO:0032502 developmental process; GO:0048507 meristem development; GO:0048856 anatomical structure development;	GO:0005622 intracellular; GO:0005623 cell; GO:0005737 cytoplasm; GO:0005773 vacuole; GO:0005783 endoplasmic reticulum; GO:0012505 endomembrane system; GO:0043226 organelle; GO:0043227 membrane-bounded organelle; GO:0043229 intracellular organelle; GO:0043231 intracellular membrane-bounded organelle; GO:0044424 intracellular part; GO:0044444 cytoplasmic part; GO:0044464 cell part;	-	K01301	NAALAD; N-acetylated-alpha-linked acidic dipeptidase [EC:3.4.17.21]	-	PF04253	Transferrin receptor-like dimerisation domain
	A0A1D6GD81	NAD(P)-binding Rossmann-fold superfamily protein OS=Zea mays OX=4577 GN=100285036 PE=4 SV=1	-1.413	Down	0.00311664	100285036	cytoplasm	-	-	-	-	-	-	PF13561	Enoyl-(Acyl carrier protein) reductase
	A0A1D6GD85	Oligomeric Golgi complex subunit 2 OS=Zea mays OX=4577 GN=ZEAMMB73_Zm00001d012851 PE=4 SV=1	-1.238	Down	0.029325	ZEAMMB73_Zm00001d012851	plasma membrane	GO:0006810 transport; GO:0006891 intra-Golgi vesicle-mediated transport; GO:0006996 organelle organization; GO:0007030 Golgi organization; GO:0008104 protein localization; GO:0009987 cellular process; GO:0010256 endomembrane system organization; GO:0015031 protein transport; GO:0015833 peptide transport; GO:0016043 cellular component organization; GO:0016192 vesicle-mediated transport; GO:0033036…	GO:0005622 intracellular; GO:0005623 cell; GO:0005737 cytoplasm; GO:0005794 Golgi apparatus; GO:0005795 Golgi stack; GO:0005829 cytosol; GO:0012505 endomembrane system; GO:0017119 Golgi transport complex; GO:0031984 organelle subcompartment; GO:0032991 macromolecular complex; GO:0043226 organelle; GO:0043227 membrane-bounded organelle; GO:0043229 intracellular organelle; GO:0043231 intracellular …	GO:0005215 transporter activity; GO:0005488 binding; GO:0008565 protein transporter activity; GO:0044877 macromolecular complex binding;	K20289	COG2; conserved oligomeric Golgi complex subunit 2	-	-	-
	A0A1D6GET4	DNA gyrase subunit A chloroplastic/mitochondrial OS=Zea mays OX=4577 GN=103625778 PE=4 SV=1	1.208	Up	1.4343e-05	103625778	chloroplast	-	GO:0005622 intracellular; GO:0005623 cell; GO:0005634 nucleus; GO:0005654 nucleoplasm; GO:0005737 cytoplasm; GO:0005739 mitochondrion; GO:0009295 nucleoid; GO:0009507 chloroplast; GO:0009536 plastid; GO:0016592 mediator complex; GO:0031974 membrane-enclosed lumen; GO:0031981 nuclear lumen; GO:0032991 macromolecular complex; GO:0043226 organelle; GO:0043227 membrane-bounded organelle; GO:0043229 i…	-	K02469	gyrA; DNA gyrase subunit A [EC:5.99.1.3]	-	-	-
	A0A1D6GF56	Methyltransferase OS=Zea mays OX=4577 GN=100282501 PE=3 SV=1	1.076	Up	0.00062894	100282501	cytoplasm	-	-	-	-	-	-	PF08241	Methyltransferase domain
	A0A1D6GF60	Methyltransferase OS=Zea mays OX=4577 GN=ZEAMMB73_Zm00001d013037 PE=3 SV=1	1.13	Up	0.0362264	ZEAMMB73_Zm00001d013037	nucleus	-	-	-	K00559	E2.1.1.41, SMT1, ERG6; sterol 24-C-methyltransferase [EC:2.1.1.41]	zma00100 Steroid biosynthesis - Zea mays (maize); zma01100 Metabolic pathways - Zea mays (maize); zma01110 Biosynthesis of secondary metabolites - Zea mays (maize);	PF08241	Methyltransferase domain
	A0A1D6GHY7	Deoxyhypusine synthase OS=Zea mays OX=4577 GN=ZEAMMB73_Zm00001d013310 PE=4 SV=1	-1.729	Down	0.00141613	ZEAMMB73_Zm00001d013310	cytoskeleton	GO:0006464 cellular protein modification process; GO:0006807 nitrogen compound metabolic process; GO:0007275 multicellular organism development; GO:0008152 metabolic process; GO:0008612 peptidyl-lysine modification to peptidyl-hypusine; GO:0009058 biosynthetic process; GO:0009553 embryo sac development; GO:0009987 cellular process; GO:0010467 gene expression; GO:0018193 peptidyl-amino acid modifi…	GO:0005622 intracellular; GO:0005623 cell; GO:0005737 cytoplasm; GO:0044424 intracellular part; GO:0044464 cell part;	GO:0003824 catalytic activity; GO:0016740 transferase activity; GO:0016765 transferase activity, transferring alkyl or aryl (other than methyl) groups; GO:0034038 deoxyhypusine synthase activity;	K00809	DHPS, dys; deoxyhypusine synthase [EC:2.5.1.46]	-	PF01916	Deoxyhypusine synthase
	A0A1D6GJ37	Exportin-2 OS=Zea mays OX=4577 GN=ZEAMMB73_Zm00001d013417 PE=4 SV=1	-1.096	Down	0.00407665	ZEAMMB73_Zm00001d013417	endoplasmic reticulum,plasma membrane	GO:0006606 protein import into nucleus; GO:0006611 protein export from nucleus; GO:0006810 transport; GO:0006886 intracellular protein transport; GO:0006913 nucleocytoplasmic transport; GO:0008104 protein localization; GO:0015031 protein transport; GO:0015833 peptide transport; GO:0017038 protein import; GO:0033036 macromolecule localization; GO:0033365 protein localization to organelle; GO:00345…	GO:0005622 intracellular; GO:0005623 cell; GO:0005634 nucleus; GO:0005635 nuclear envelope; GO:0005737 cytoplasm; GO:0005829 cytosol; GO:0005911 cell-cell junction; GO:0009506 plasmodesma; GO:0012505 endomembrane system; GO:0016020 membrane; GO:0030054 cell junction; GO:0031967 organelle envelope; GO:0031975 envelope; GO:0043226 organelle; GO:0043227 membrane-bounded organelle; GO:0043229 intrace…	GO:0005049 nuclear export signal receptor activity;	K18423	CSE1, CAS, XPO2; exportin-2 (importin alpha re-exporter)	-	-	-
	A0A1D6GKA8	Protein NRT1/ PTR FAMILY 2.9 OS=Zea mays OX=4577 GN=ZEAMMB73_Zm00001d013529 PE=4 SV=1	-1.119	Down	0.00112826	ZEAMMB73_Zm00001d013529	plasma membrane	GO:0006810 transport; GO:0006811 ion transport; GO:0006812 cation transport; GO:0006820 anion transport; GO:0009628 response to abiotic stimulus; GO:0010232 vascular transport; GO:0010233 phloem transport; GO:0015672 monovalent inorganic cation transport; GO:0015698 inorganic anion transport; GO:0015706 nitrate transport; GO:0015711 organic anion transport; GO:0032501 multicellular organismal pro…	GO:0005622 intracellular; GO:0005623 cell; GO:0005737 cytoplasm; GO:0005794 Golgi apparatus; GO:0005886 plasma membrane; GO:0005911 cell-cell junction; GO:0009506 plasmodesma; GO:0012505 endomembrane system; GO:0016020 membrane; GO:0030054 cell junction; GO:0043226 organelle; GO:0043227 membrane-bounded organelle; GO:0043229 intracellular organelle; GO:0043231 intracellular membrane-bounded organ…	GO:0005215 transporter activity; GO:0008324 cation transmembrane transporter activity; GO:0008509 anion transmembrane transporter activity; GO:0008514 organic anion transmembrane transporter activity; GO:0015075 ion transmembrane transporter activity; GO:0015077 monovalent inorganic cation transmembrane transporter activity; GO:0015078 hydrogen ion transmembrane transporter activity; GO:0015103 i…	-	-	-	-	-
	A0A1D6GKM3	Glucan endo-13-beta-glucosidase 7 OS=Zea mays OX=4577 GN=100273173 PE=3 SV=1	-1.548	Down	0.0131894	100273173	Golgi apparatus,plasma membrane	-	GO:0005623 cell; GO:0005886 plasma membrane; GO:0016020 membrane; GO:0031224 intrinsic component of membrane; GO:0031225 anchored component of membrane; GO:0031226 intrinsic component of plasma membrane; GO:0044425 membrane part; GO:0044459 plasma membrane part; GO:0044464 cell part; GO:0046658 anchored component of plasma membrane; GO:0071944 cell periphery;	GO:0001871 pattern binding; GO:0003824 catalytic activity; GO:0004553 hydrolase activity, hydrolyzing O-glycosyl compounds; GO:0005488 binding; GO:0016787 hydrolase activity; GO:0016798 hydrolase activity, acting on glycosyl bonds; GO:0030246 carbohydrate binding; GO:0030247 polysaccharide binding;	-	-	-	PF00332; PF07983	Glycosyl hydrolases family 17; X8 domain
	A0A1D6GLQ3	Gibberellin 20-oxidase4 OS=Zea mays OX=4577 GN=ZEAMMB73_Zm00001d013725 PE=3 SV=1	4.873	Up	0.000164902	ZEAMMB73_Zm00001d013725	cytoplasm	-	-	-	-	-	-	PF03171	2OG-Fe(II) oxygenase superfamily
	A0A1D6GLS4	Serpin-Z1 OS=Zea mays OX=4577 GN=ZEAMMB73_Zm00001d013737 PE=3 SV=1	1.403	Up	0.00655036	ZEAMMB73_Zm00001d013737	chloroplast	GO:0006139 nucleobase-containing compound metabolic process; GO:0006259 DNA metabolic process; GO:0006281 DNA repair; GO:0006725 cellular aromatic compound metabolic process; GO:0006807 nitrogen compound metabolic process; GO:0006950 response to stress; GO:0006974 cellular response to DNA damage stimulus; GO:0008152 metabolic process; GO:0009892 negative regulation of metabolic process; GO:000998…	GO:0005576 extracellular region; GO:0005615 extracellular space; GO:0005622 intracellular; GO:0005623 cell; GO:0005634 nucleus; GO:0005737 cytoplasm; GO:0005829 cytosol; GO:0043226 organelle; GO:0043227 membrane-bounded organelle; GO:0043229 intracellular organelle; GO:0043231 intracellular membrane-bounded organelle; GO:0044421 extracellular region part; GO:0044424 intracellular part; GO:0044444…	GO:0004857 enzyme inhibitor activity; GO:0004866 endopeptidase inhibitor activity; GO:0004867 serine-type endopeptidase inhibitor activity; GO:0004869 cysteine-type endopeptidase inhibitor activity; GO:0030234 enzyme regulator activity; GO:0030414 peptidase inhibitor activity; GO:0061134 peptidase regulator activity; GO:0061135 endopeptidase regulator activity; GO:0098772 molecular function regul…	-	-	-	PF00079	Serpin (serine protease inhibitor)
	A0A1D6GLW9	DEK domain-containing chromatin associated protein OS=Zea mays OX=4577 GN=103626062 PE=4 SV=1	1.043	Up	0.022391	103626062	nucleus	-	-	-	K17046	DEK; protein DEK	-	PF08766	DEK C terminal domain
	A0A1D6GNG4	PREDICTED: low-temperature-induced 65 kDa protein-like [Zea mays](predicted) OS=Zea mays OX=4577 GN=ZEAMMB73_Zm00001d013903 PE=4 SV=1	1.171	Up	0.0110657	ZEAMMB73_Zm00001d013903	nucleus	GO:0000302 response to reactive oxygen species; GO:0001101 response to acid chemical; GO:0006950 response to stress; GO:0006970 response to osmotic stress; GO:0006972 hyperosmotic response; GO:0006979 response to oxidative stress; GO:0007154 cell communication; GO:0007165 signal transduction; GO:0007275 multicellular organism development; GO:0007568 aging; GO:0007623 circadian rhythm; GO:0009266 …	GO:0005622 intracellular; GO:0005623 cell; GO:0005737 cytoplasm; GO:0044424 intracellular part; GO:0044464 cell part;	-	-	-	-	-	-
	A0A1D6GPH0	Malate dehydrogenase OS=Zea mays OX=4577 GN=ZEAMMB73_Zm00001d014030 PE=3 SV=1	-1.448	Down	2.84331e-05	ZEAMMB73_Zm00001d014030	cytoplasm	GO:0006082 organic acid metabolic process; GO:0006091 generation of precursor metabolites and energy; GO:0006099 tricarboxylic acid cycle; GO:0006101 citrate metabolic process; GO:0006107 oxaloacetate metabolic process; GO:0006108 malate metabolic process; GO:0006139 nucleobase-containing compound metabolic process; GO:0006725 cellular aromatic compound metabolic process; GO:0006732 coenzyme meta…	GO:0005576 extracellular region; GO:0005622 intracellular; GO:0005623 cell; GO:0005634 nucleus; GO:0005737 cytoplasm; GO:0005773 vacuole; GO:0005774 vacuolar membrane; GO:0005829 cytosol; GO:0005886 plasma membrane; GO:0005911 cell-cell junction; GO:0009506 plasmodesma; GO:0009507 chloroplast; GO:0009532 plastid stroma; GO:0009536 plastid; GO:0009570 chloroplast stroma; GO:0016020 membrane; GO:00…	GO:0003824 catalytic activity; GO:0016491 oxidoreductase activity; GO:0016614 oxidoreductase activity, acting on CH-OH group of donors; GO:0016615 malate dehydrogenase activity; GO:0016616 oxidoreductase activity, acting on the CH-OH group of donors, NAD or NADP as acceptor; GO:0030060 L-malate dehydrogenase activity;	K00025	MDH1; malate dehydrogenase [EC:1.1.1.37]	zma00020 Citrate cycle (TCA cycle) - Zea mays (maize); zma00270 Cysteine and methionine metabolism - Zea mays (maize); zma00620 Pyruvate metabolism - Zea mays (maize); zma00630 Glyoxylate and dicarboxylate metabolism - Zea mays (maize); zma00710 Carbon fixation in photosynthetic organisms - Zea mays (maize); zma01100 Metabolic pathways - Zea mays (maize); zma01110 Biosynthesis of secondary metabo…	PF02866	lactate/malate dehydrogenase, alpha/beta C-terminal domain
	A0A1D6GPY3	Ubiquitin-conjugating enzyme E2 4 OS=Zea mays OX=4577 GN=100193596 PE=3 SV=1	1.002	Up	0.00251476	100193596	extracellular	GO:0006464 cellular protein modification process; GO:0006508 proteolysis; GO:0006511 ubiquitin-dependent protein catabolic process; GO:0006807 nitrogen compound metabolic process; GO:0008152 metabolic process; GO:0009056 catabolic process; GO:0009057 macromolecule catabolic process; GO:0009987 cellular process; GO:0016567 protein ubiquitination; GO:0019538 protein metabolic process; GO:0019941 mo…	GO:0005622 intracellular; GO:0005623 cell; GO:0005737 cytoplasm; GO:0005829 cytosol; GO:0044424 intracellular part; GO:0044444 cytoplasmic part; GO:0044464 cell part;	GO:0003824 catalytic activity; GO:0004842 ubiquitin-protein transferase activity; GO:0005488 binding; GO:0005515 protein binding; GO:0016740 transferase activity; GO:0019787 ubiquitin-like protein transferase activity; GO:0019899 enzyme binding; GO:0031625 ubiquitin protein ligase binding; GO:0044389 ubiquitin-like protein ligase binding; GO:0061630 ubiquitin protein ligase activity; GO:0061659 u…	K10576	UBE2H, UBC8; ubiquitin-conjugating enzyme E2 H [EC:2.3.2.23]	zma04120 Ubiquitin mediated proteolysis - Zea mays (maize);	PF00179	Ubiquitin-conjugating enzyme
	A0A1D6GRJ2	PREDICTED: eukaryotic initiation factor 4A-I [Oryza brachyantha](predicted) OS=Zea mays OX=4577 GN=ZEAMMB73_Zm00001d014272 PE=4 SV=1	2.1	Up	0.000753919	ZEAMMB73_Zm00001d014272	chloroplast	-	-	-	-	-	-	-	-
	A0A1D6GRJ8	RNA-binding (RRM/RBD/RNP motifs) family protein OS=Zea mays OX=4577 GN=ZEAMMB73_Zm00001d014280 PE=4 SV=1	1.204	Up	0.010458	ZEAMMB73_Zm00001d014280	nucleus	-	-	-	-	-	-	PF00076	RNA recognition motif. (a.k.a. RRM, RBD, or RNP domain)
	A0A1D6GS24	Calcium-binding EF-hand family protein OS=Zea mays OX=4577 GN=ZEAMMB73_Zm00001d014325 PE=4 SV=1	1.404	Up	0.000232471	ZEAMMB73_Zm00001d014325	nucleus	-	-	-	-	-	-	-	-
	A0A1D6GWE6	Shepherd-like1 OS=Zea mays OX=4577 GN=ZEAMMB73_Zm00001d014792 PE=4 SV=1	1.056	Up	0.0182139	ZEAMMB73_Zm00001d014792	cytoplasm	GO:0001101 response to acid chemical; GO:0002790 peptide secretion; GO:0006810 transport; GO:0006950 response to stress; GO:0006970 response to osmotic stress; GO:0008104 protein localization; GO:0009266 response to temperature stimulus; GO:0009306 protein secretion; GO:0009409 response to cold; GO:0009414 response to water deprivation; GO:0009415 response to water; GO:0009628 response to abiotic…	GO:0005576 extracellular region; GO:0005622 intracellular; GO:0005623 cell; GO:0005634 nucleus; GO:0005737 cytoplasm; GO:0005739 mitochondrion; GO:0005773 vacuole; GO:0005774 vacuolar membrane; GO:0005783 endoplasmic reticulum; GO:0005788 endoplasmic reticulum lumen; GO:0005886 plasma membrane; GO:0005911 cell-cell junction; GO:0009506 plasmodesma; GO:0009507 chloroplast; GO:0009536 plastid; GO:0…	GO:0003824 catalytic activity; GO:0016462 pyrophosphatase activity; GO:0016787 hydrolase activity; GO:0016817 hydrolase activity, acting on acid anhydrides; GO:0016818 hydrolase activity, acting on acid anhydrides, in phosphorus-containing anhydrides; GO:0016887 ATPase activity; GO:0017111 nucleoside-triphosphatase activity;	K09487	HSP90B, TRA1; heat shock protein 90kDa beta	zma04141 Protein processing in endoplasmic reticulum - Zea mays (maize); zma04626 Plant-pathogen interaction - Zea mays (maize);	PF02518	Histidine kinase-, DNA gyrase B-, and HSP90-like ATPase
	A0A1D6GY72	Pentatricopeptide repeat-containing protein OS=Zea mays OX=4577 GN=ZEAMMB73_Zm00001d014966 PE=4 SV=1	1.173	Up	0.0159121	ZEAMMB73_Zm00001d014966	chloroplast	GO:0006139 nucleobase-containing compound metabolic process; GO:0006725 cellular aromatic compound metabolic process; GO:0006807 nitrogen compound metabolic process; GO:0006950 response to stress; GO:0008152 metabolic process; GO:0009266 response to temperature stimulus; GO:0009409 response to cold; GO:0009451 RNA modification; GO:0009628 response to abiotic stimulus; GO:0009987 cellular process;…	GO:0005622 intracellular; GO:0005623 cell; GO:0005737 cytoplasm; GO:0009507 chloroplast; GO:0009534 chloroplast thylakoid; GO:0009535 chloroplast thylakoid membrane; GO:0009536 plastid; GO:0009579 thylakoid; GO:0016020 membrane; GO:0031976 plastid thylakoid; GO:0031984 organelle subcompartment; GO:0034357 photosynthetic membrane; GO:0042651 thylakoid membrane; GO:0043226 organelle; GO:0043227 mem…	GO:0003676 nucleic acid binding; GO:0003723 RNA binding; GO:0003729 mRNA binding; GO:0003824 catalytic activity; GO:0004518 nuclease activity; GO:0004519 endonuclease activity; GO:0005488 binding; GO:0016787 hydrolase activity; GO:0016788 hydrolase activity, acting on ester bonds; GO:0097159 organic cyclic compound binding; GO:1901363 heterocyclic compound binding;	-	-	-	-	-
	A0A1D6GZG2	Pectin lyase-like superfamily protein OS=Zea mays OX=4577 GN=103626566 PE=3 SV=1	1.89	Up	0.000361148	103626566	vacuolar membrane	-	GO:0005618 cell wall; GO:0005623 cell; GO:0009505 plant-type cell wall; GO:0030312 external encapsulating structure; GO:0044464 cell part; GO:0071944 cell periphery;	-	-	-	-	PF00295	Glycosyl hydrolases family 28
	A0A1D6GZH5	Anthranilate phosphoribosyltransferase OS=Zea mays OX=4577 GN=ZEAMMB73_Zm00001d015135 PE=4 SV=1	1.256	Up	0.0435645	ZEAMMB73_Zm00001d015135	chloroplast	-	-	-	-	-	-	-	-
	A0A1D6H167	Cystathionine beta-synthase (CBS) family protein OS=Zea mays OX=4577 GN=103626636 PE=4 SV=1	1.186	Up	0.00131217	103626636	cytoplasm	GO:0000003 reproduction; GO:0003006 developmental process involved in reproduction; GO:0006935 chemotaxis; GO:0007275 multicellular organism development; GO:0009553 embryo sac development; GO:0009555 pollen development; GO:0009605 response to external stimulus; GO:0009791 post-embryonic development; GO:0009856 pollination; GO:0009908 flower development; GO:0010183 pollen tube guidance; GO:0022414…	-	-	-	-	-	PF00571	CBS domain
	A0A1D6H1C4	Pectate lyase OS=Zea mays OX=4577 GN=ZEAMMB73_Zm00001d015328 PE=3 SV=1	1.388	Up	0.00151897	ZEAMMB73_Zm00001d015328	cytoplasm	-	-	-	K01728	pel; pectate lyase [EC:4.2.2.2]	zma00040 Pentose and glucuronate interconversions - Zea mays (maize); zma01100 Metabolic pathways - Zea mays (maize);	PF00544	Pectate lyase
	A0A1D6H1C6	Pectin lyase-like superfamily protein OS=Zea mays OX=4577 GN=ZEAMMB73_Zm00001d015328 PE=4 SV=1	1.395	Up	0.0103731	ZEAMMB73_Zm00001d015328	nucleus	-	-	-	K01728	pel; pectate lyase [EC:4.2.2.2]	zma00040 Pentose and glucuronate interconversions - Zea mays (maize); zma01100 Metabolic pathways - Zea mays (maize);	-	-
	A0A1D6H1E9	Biotin--protein ligase 1 chloroplastic OS=Zea mays OX=4577 GN=103626660 PE=4 SV=1	-1.119	Down	5.12492e-05	103626660	chloroplast	GO:0001101 response to acid chemical; GO:0006325 chromatin organization; GO:0006464 cellular protein modification process; GO:0006807 nitrogen compound metabolic process; GO:0006996 organelle organization; GO:0007584 response to nutrient; GO:0008152 metabolic process; GO:0008283 cell proliferation; GO:0009058 biosynthetic process; GO:0009059 macromolecule biosynthetic process; GO:0009305 protein …	GO:0000785 chromatin; GO:0005622 intracellular; GO:0005623 cell; GO:0005634 nucleus; GO:0005652 nuclear lamina; GO:0005694 chromosome; GO:0005737 cytoplasm; GO:0005829 cytosol; GO:0009507 chloroplast; GO:0009536 plastid; GO:0016363 nuclear matrix; GO:0031974 membrane-enclosed lumen; GO:0031981 nuclear lumen; GO:0034399 nuclear periphery; GO:0043226 organelle; GO:0043227 membrane-bounded organelle…	GO:0003824 catalytic activity; GO:0004077 biotin-[acetyl-CoA-carboxylase] ligase activity; GO:0004078 biotin-[methylcrotonoyl-CoA-carboxylase] ligase activity; GO:0004080 biotin-[propionyl-CoA-carboxylase (ATP-hydrolyzing)] ligase activity; GO:0005488 binding; GO:0005515 protein binding; GO:0008144 drug binding; GO:0009374 biotin binding; GO:0016874 ligase activity; GO:0016879 ligase activity, fo…	K01942	HLCS; biotin---protein ligase [EC:6.3.4.9 6.3.4.10 6.3.4.11 6.3.4.15]	zma00780 Biotin metabolism - Zea mays (maize); zma01100 Metabolic pathways - Zea mays (maize);	PF03099; PF02237	Biotin/lipoate A/B protein ligase family; Biotin protein ligase C terminal domain
	A0A1D6H1G0	4-hydroxyphenylpyruvate dioxygenase OS=Zea mays OX=4577 GN=ZEAMMB73_Zm00001d015356 PE=3 SV=1	1.075	Up	0.0164294	ZEAMMB73_Zm00001d015356	chloroplast	GO:0006082 organic acid metabolic process; GO:0006520 cellular amino acid metabolic process; GO:0006570 tyrosine metabolic process; GO:0006572 tyrosine catabolic process; GO:0006725 cellular aromatic compound metabolic process; GO:0006807 nitrogen compound metabolic process; GO:0008152 metabolic process; GO:0009056 catabolic process; GO:0009063 cellular amino acid catabolic process; GO:0009072 ar…	-	GO:0005488 binding; GO:0005515 protein binding; GO:0042802 identical protein binding;	K00457	HPD, hppD; 4-hydroxyphenylpyruvate dioxygenase [EC:1.13.11.27]	zma00130 Ubiquinone and other terpenoid-quinone biosynthesis - Zea mays (maize); zma00350 Tyrosine metabolism - Zea mays (maize); zma00360 Phenylalanine metabolism - Zea mays (maize); zma01100 Metabolic pathways - Zea mays (maize);	PF00903	Glyoxalase/Bleomycin resistance protein/Dioxygenase superfamily
	A0A1D6H4B0	Lipoxygenase OS=Zea mays OX=4577 GN=ZEAMMB73_Zm00001d015852 PE=3 SV=1	-3.709	Down	0.000287945	ZEAMMB73_Zm00001d015852	cytoplasm	GO:0001101 response to acid chemical; GO:0006082 organic acid metabolic process; GO:0006629 lipid metabolic process; GO:0006631 fatty acid metabolic process; GO:0006690 icosanoid metabolic process; GO:0008152 metabolic process; GO:0009719 response to endogenous stimulus; GO:0009725 response to hormone; GO:0009751 response to salicylic acid; GO:0009753 response to jasmonic acid; GO:0009987 cellula…	GO:0005622 intracellular; GO:0005623 cell; GO:0005737 cytoplasm; GO:0009507 chloroplast; GO:0009536 plastid; GO:0043226 organelle; GO:0043227 membrane-bounded organelle; GO:0043229 intracellular organelle; GO:0043231 intracellular membrane-bounded organelle; GO:0044424 intracellular part; GO:0044444 cytoplasmic part; GO:0044464 cell part;	-	K00454	LOX2S; lipoxygenase [EC:1.13.11.12]	zma00591 Linoleic acid metabolism - Zea mays (maize); zma00592 alpha-Linolenic acid metabolism - Zea mays (maize); zma01100 Metabolic pathways - Zea mays (maize); zma01110 Biosynthesis of secondary metabolites - Zea mays (maize);	PF00305	Lipoxygenase
	A0A1D6H4B5	Lipoxygenase11 OS=Zea mays OX=4577 GN=ZEAMMB73_Zm00001d015852 PE=4 SV=1	-2.665	Down	0.000352941	ZEAMMB73_Zm00001d015852	cytoplasm	GO:0001101 response to acid chemical; GO:0006082 organic acid metabolic process; GO:0006629 lipid metabolic process; GO:0006631 fatty acid metabolic process; GO:0006690 icosanoid metabolic process; GO:0008152 metabolic process; GO:0009719 response to endogenous stimulus; GO:0009725 response to hormone; GO:0009751 response to salicylic acid; GO:0009753 response to jasmonic acid; GO:0009987 cellula…	GO:0005622 intracellular; GO:0005623 cell; GO:0005737 cytoplasm; GO:0009507 chloroplast; GO:0009536 plastid; GO:0043226 organelle; GO:0043227 membrane-bounded organelle; GO:0043229 intracellular organelle; GO:0043231 intracellular membrane-bounded organelle; GO:0044424 intracellular part; GO:0044444 cytoplasmic part; GO:0044464 cell part;	-	K00454	LOX2S; lipoxygenase [EC:1.13.11.12]	zma00591 Linoleic acid metabolism - Zea mays (maize); zma00592 alpha-Linolenic acid metabolism - Zea mays (maize); zma01100 Metabolic pathways - Zea mays (maize); zma01110 Biosynthesis of secondary metabolites - Zea mays (maize);	-	-
	A0A1D6H554	GDSL esterase/lipase OS=Zea mays OX=4577 GN=100273681 PE=4 SV=1	-1.751	Down	0.000644536	100273681	mitochondria	-	-	-	-	-	-	-	-
	A0A1D6H5J1	PREDICTED: embryonic protein DC-8-like [Zea mays](predicted) OS=Zea mays OX=4577 GN=ZEAMMB73_Zm00001d016128 PE=4 SV=1	1.056	Up	0.00428469	ZEAMMB73_Zm00001d016128	nucleus	-	-	-	-	-	-	-	-
	A0A1D6H5J2	PREDICTED: embryonic protein DC-8-like [Zea mays](predicted) OS=Zea mays OX=4577 GN=ZEAMMB73_Zm00001d016128 PE=4 SV=1	-1.753	Down	0.00246696	ZEAMMB73_Zm00001d016128	mitochondria	-	-	-	-	-	-	-	-
	A0A1D6H679	Aspartate aminotransferase OS=Zea mays OX=4577 GN=100274119 PE=4 SV=1	1.903	Up	0.000829563	100274119	mitochondria	GO:0006082 organic acid metabolic process; GO:0006103 2-oxoglutarate metabolic process; GO:0006520 cellular amino acid metabolic process; GO:0006531 aspartate metabolic process; GO:0006536 glutamate metabolic process; GO:0006807 nitrogen compound metabolic process; GO:0008152 metabolic process; GO:0009064 glutamine family amino acid metabolic process; GO:0009066 aspartate family amino acid metabo…	GO:0005622 intracellular; GO:0005623 cell; GO:0005737 cytoplasm; GO:0005739 mitochondrion; GO:0043226 organelle; GO:0043227 membrane-bounded organelle; GO:0043229 intracellular organelle; GO:0043231 intracellular membrane-bounded organelle; GO:0044424 intracellular part; GO:0044444 cytoplasmic part; GO:0044464 cell part;	GO:0003824 catalytic activity; GO:0004069 L-aspartate:2-oxoglutarate aminotransferase activity; GO:0005488 binding; GO:0005507 copper ion binding; GO:0008483 transaminase activity; GO:0016740 transferase activity; GO:0016769 transferase activity, transferring nitrogenous groups; GO:0043167 ion binding; GO:0043169 cation binding; GO:0046872 metal ion binding; GO:0046914 transition metal ion bindin…	K14455	GOT2; aspartate aminotransferase, mitochondrial [EC:2.6.1.1]	zma00220 Arginine biosynthesis - Zea mays (maize); zma00250 Alanine, aspartate and glutamate metabolism - Zea mays (maize); zma00270 Cysteine and methionine metabolism - Zea mays (maize); zma00330 Arginine and proline metabolism - Zea mays (maize); zma00350 Tyrosine metabolism - Zea mays (maize); zma00360 Phenylalanine metabolism - Zea mays (maize); zma00400 Phenylalanine, tyrosine and tryptophan…	PF00155	Aminotransferase class I and II
	A0A1D6H709	Aminopeptidase M1 OS=Zea mays OX=4577 GN=ZEAMMB73_Zm00001d016373 PE=4 SV=1	-1.673	Down	0.00962926	ZEAMMB73_Zm00001d016373	cytoplasm	GO:0006508 proteolysis; GO:0006518 peptide metabolic process; GO:0006807 nitrogen compound metabolic process; GO:0008152 metabolic process; GO:0009056 catabolic process; GO:0009987 cellular process; GO:0019538 protein metabolic process; GO:0034641 cellular nitrogen compound metabolic process; GO:0043170 macromolecule metabolic process; GO:0043171 peptide catabolic process; GO:0043603 cellular ami…	GO:0005622 intracellular; GO:0005623 cell; GO:0005737 cytoplasm; GO:0044424 intracellular part; GO:0044464 cell part;	GO:0003824 catalytic activity; GO:0004177 aminopeptidase activity; GO:0005488 binding; GO:0008233 peptidase activity; GO:0008235 metalloexopeptidase activity; GO:0008237 metallopeptidase activity; GO:0008238 exopeptidase activity; GO:0008270 zinc ion binding; GO:0016787 hydrolase activity; GO:0033218 amide binding; GO:0042277 peptide binding; GO:0043167 ion binding; GO:0043169 cation binding; GO:…	K08776	NPEPPS; puromycin-sensitive aminopeptidase [EC:3.4.11.-]	-	PF01433	Peptidase family M1
	A0A1D6H8X8	transmembrane protein [Arabidopsis thaliana](predicted) OS=Zea mays OX=4577 GN=ZEAMMB73_Zm00001d016570 PE=4 SV=1	1.559	Up	0.0130155	ZEAMMB73_Zm00001d016570	cytoplasm	-	-	-	-	-	-	-	-
	A0A1D6H923	Glycerophosphodiester phosphodiesterase GDPD2 OS=Zea mays OX=4577 GN=100191201 PE=4 SV=1	1.142	Up	0.0151168	100191201	cytoplasm	-	-	-	K18696	GDE1; glycerophosphodiester phosphodiesterase [EC:3.1.4.46]	zma00564 Glycerophospholipid metabolism - Zea mays (maize);	-	-
	A0A1D6H9V2	Poly [ADP-ribose] polymerase OS=Zea mays OX=4577 GN=103627237 PE=4 SV=1	1.082	Up	0.0029124	103627237	nucleus	GO:0006139 nucleobase-containing compound metabolic process; GO:0006259 DNA metabolic process; GO:0006260 DNA replication; GO:0006261 DNA-dependent DNA replication; GO:0006266 DNA ligation; GO:0006271 DNA strand elongation involved in DNA replication; GO:0006273 lagging strand elongation; GO:0006281 DNA repair; GO:0006725 cellular aromatic compound metabolic process; GO:0006807 nitrogen compound …	GO:0005622 intracellular; GO:0005623 cell; GO:0005737 cytoplasm; GO:0044424 intracellular part; GO:0044464 cell part;	GO:0003824 catalytic activity; GO:0003909 DNA ligase activity; GO:0003910 DNA ligase (ATP) activity; GO:0016874 ligase activity; GO:0016886 ligase activity, forming phosphoric ester bonds;	K10798	PARP; poly [ADP-ribose] polymerase [EC:2.4.2.30]	zma03410 Base excision repair - Zea mays (maize);	PF08063; PF05406; PF02877	PADR1 (NUC008) domain; WGR domain; Poly(ADP-ribose) polymerase, regulatory domain
	A0A1D6H9V8	Poly [ADP-ribose] polymerase OS=Zea mays OX=4577 GN=103627237 PE=4 SV=1	1.118	Up	8.69435e-05	103627237	cytoplasm	GO:0006139 nucleobase-containing compound metabolic process; GO:0006259 DNA metabolic process; GO:0006260 DNA replication; GO:0006261 DNA-dependent DNA replication; GO:0006266 DNA ligation; GO:0006271 DNA strand elongation involved in DNA replication; GO:0006273 lagging strand elongation; GO:0006281 DNA repair; GO:0006725 cellular aromatic compound metabolic process; GO:0006807 nitrogen compound …	GO:0005622 intracellular; GO:0005623 cell; GO:0005737 cytoplasm; GO:0044424 intracellular part; GO:0044464 cell part;	GO:0003824 catalytic activity; GO:0003909 DNA ligase activity; GO:0003910 DNA ligase (ATP) activity; GO:0016874 ligase activity; GO:0016886 ligase activity, forming phosphoric ester bonds;	K10798	PARP; poly [ADP-ribose] polymerase [EC:2.4.2.30]	zma03410 Base excision repair - Zea mays (maize);	PF02877	Poly(ADP-ribose) polymerase, regulatory domain
	A0A1D6HAA2	PDIL5-3-Zea mays protein disulfide isomerase OS=Zea mays OX=4577 GN=100282296 PE=4 SV=1	-1.19	Down	0.0107347	100282296	plasma membrane	GO:0006457 protein folding; GO:0006950 response to stress; GO:0009987 cellular process; GO:0033554 cellular response to stress; GO:0034976 response to endoplasmic reticulum stress; GO:0050896 response to stimulus; GO:0051716 cellular response to stimulus;	GO:0005618 cell wall; GO:0005622 intracellular; GO:0005623 cell; GO:0005737 cytoplasm; GO:0005773 vacuole; GO:0005774 vacuolar membrane; GO:0005783 endoplasmic reticulum; GO:0005911 cell-cell junction; GO:0009505 plant-type cell wall; GO:0009506 plasmodesma; GO:0012505 endomembrane system; GO:0016020 membrane; GO:0030054 cell junction; GO:0030312 external encapsulating structure; GO:0031090 organ…	GO:0003756 protein disulfide isomerase activity; GO:0003824 catalytic activity; GO:0016853 isomerase activity; GO:0016860 intramolecular oxidoreductase activity; GO:0016864 intramolecular oxidoreductase activity, transposing S-S bonds;	K09580	PDIA1, P4HB; protein disulfide-isomerase A1 [EC:5.3.4.1]	zma04141 Protein processing in endoplasmic reticulum - Zea mays (maize);	PF00085; PF13848	Thioredoxin; Thioredoxin-like domain
	A0A1D6HAH3	Phosphoinositide phosphatase SAC6 OS=Zea mays OX=4577 GN=100501806 PE=4 SV=1	-1.15	Down	0.0232269	100501806	plasma membrane	GO:0000902 cell morphogenesis; GO:0000904 cell morphogenesis involved in differentiation; GO:0006629 lipid metabolic process; GO:0006644 phospholipid metabolic process; GO:0006650 glycerophospholipid metabolic process; GO:0006793 phosphorus metabolic process; GO:0006796 phosphate-containing compound metabolic process; GO:0006950 response to stress; GO:0006970 response to osmotic stress; GO:000727…	GO:0005622 intracellular; GO:0005623 cell; GO:0005737 cytoplasm; GO:0005783 endoplasmic reticulum; GO:0005789 endoplasmic reticulum membrane; GO:0005886 plasma membrane; GO:0005911 cell-cell junction; GO:0009506 plasmodesma; GO:0012505 endomembrane system; GO:0016020 membrane; GO:0030054 cell junction; GO:0030427 site of polarized growth; GO:0031520 plasma membrane of cell tip; GO:0031984 organel…	GO:0003824 catalytic activity; GO:0016787 hydrolase activity; GO:0016788 hydrolase activity, acting on ester bonds; GO:0016791 phosphatase activity; GO:0034596 phosphatidylinositol phosphate 4-phosphatase activity; GO:0042578 phosphoric ester hydrolase activity; GO:0043812 phosphatidylinositol-4-phosphate phosphatase activity; GO:0052744 phosphatidylinositol monophosphate phosphatase activity; GO…	K21797	SAC1, SACM1L; phosphatidylinositol 4-phosphatase [EC:3.1.3.-]	zma00562 Inositol phosphate metabolism - Zea mays (maize); zma01100 Metabolic pathways - Zea mays (maize); zma04070 Phosphatidylinositol signaling system - Zea mays (maize);	-	-
	A0A1D6HAJ6	Methyltransferase OS=Zea mays OX=4577 GN=ZEAMMB73_Zm00001d016824 PE=4 SV=1	-2.467	Down	5.34343e-05	ZEAMMB73_Zm00001d016824	chloroplast	-	-	-	K15430	TRM11, TRMT11; tRNA (guanine10-N2)-methyltransferase [EC:2.1.1.214]	-	PF01170	Putative RNA methylase family UPF0020
	A0A1D6HB67	Cryptochrome-1 OS=Zea mays OX=4577 GN=100384475 PE=4 SV=1	-1.329	Down	0.00956781	100384475	cytoplasm	GO:0000302 response to reactive oxygen species; GO:0000304 response to singlet oxygen; GO:0001101 response to acid chemical; GO:0001558 regulation of cell growth; GO:0002682 regulation of immune system process; GO:0002684 positive regulation of immune system process; GO:0002831 regulation of response to biotic stimulus; GO:0002833 positive regulation of response to biotic stimulus; GO:0006139 nuc…	GO:0005622 intracellular; GO:0005623 cell; GO:0005634 nucleus; GO:0005654 nucleoplasm; GO:0005737 cytoplasm; GO:0016604 nuclear body; GO:0031974 membrane-enclosed lumen; GO:0031981 nuclear lumen; GO:0043226 organelle; GO:0043227 membrane-bounded organelle; GO:0043229 intracellular organelle; GO:0043231 intracellular membrane-bounded organelle; GO:0043233 organelle lumen; GO:0044422 organelle part…	GO:0000166 nucleotide binding; GO:0003824 catalytic activity; GO:0004672 protein kinase activity; GO:0005488 binding; GO:0005515 protein binding; GO:0005524 ATP binding; GO:0008144 drug binding; GO:0009881 photoreceptor activity; GO:0009882 blue light photoreceptor activity; GO:0016301 kinase activity; GO:0016740 transferase activity; GO:0016772 transferase activity, transferring phosphorus-conta…	K12118	CRY1; cryptochrome 1	zma04712 Circadian rhythm - plant - Zea mays (maize);	PF00875; PF03441	DNA photolyase; FAD binding domain of DNA photolyase
	A0A1D6HBU3	Glycerophosphodiester phosphodiesterase GDPDL3 OS=Zea mays OX=4577 GN=103627358 PE=4 SV=1	1.053	Up	0.00130327	103627358	plasma membrane	GO:0000902 cell morphogenesis; GO:0000904 cell morphogenesis involved in differentiation; GO:0005975 carbohydrate metabolic process; GO:0005976 polysaccharide metabolic process; GO:0006073 cellular glucan metabolic process; GO:0006950 response to stress; GO:0006952 defense response; GO:0006968 cellular defense response; GO:0007275 multicellular organism development; GO:0008152 metabolic process; …	GO:0005618 cell wall; GO:0005623 cell; GO:0005886 plasma membrane; GO:0005911 cell-cell junction; GO:0009505 plant-type cell wall; GO:0009506 plasmodesma; GO:0016020 membrane; GO:0030054 cell junction; GO:0030312 external encapsulating structure; GO:0031224 intrinsic component of membrane; GO:0031225 anchored component of membrane; GO:0031226 intrinsic component of plasma membrane; GO:0044425 mem…	GO:0003824 catalytic activity; GO:0005488 binding; GO:0005509 calcium ion binding; GO:0008081 phosphoric diester hydrolase activity; GO:0008889 glycerophosphodiester phosphodiesterase activity; GO:0016787 hydrolase activity; GO:0016788 hydrolase activity, acting on ester bonds; GO:0042578 phosphoric ester hydrolase activity; GO:0043167 ion binding; GO:0043169 cation binding; GO:0046872 metal ion …	-	-	-	-	-
	A0A1D6HE93	Nitrilase1 OS=Zea mays OX=4577 GN=542573 PE=4 SV=1	1.302	Up	0.0317088	542573	chloroplast	GO:0006082 organic acid metabolic process; GO:0006725 cellular aromatic compound metabolic process; GO:0006790 sulfur compound metabolic process; GO:0006807 nitrogen compound metabolic process; GO:0006950 response to stress; GO:0007154 cell communication; GO:0008152 metabolic process; GO:0009056 catabolic process; GO:0009058 biosynthetic process; GO:0009267 cellular response to starvation; GO:000…	GO:0005576 extracellular region; GO:0005622 intracellular; GO:0005623 cell; GO:0005737 cytoplasm; GO:0005829 cytosol; GO:0005886 plasma membrane; GO:0005911 cell-cell junction; GO:0009506 plasmodesma; GO:0009507 chloroplast; GO:0009536 plastid; GO:0016020 membrane; GO:0030054 cell junction; GO:0043226 organelle; GO:0043227 membrane-bounded organelle; GO:0043229 intracellular organelle; GO:0043231…	GO:0000257 nitrilase activity; GO:0003824 catalytic activity; GO:0016787 hydrolase activity; GO:0016810 hydrolase activity, acting on carbon-nitrogen (but not peptide) bonds; GO:0016815 hydrolase activity, acting on carbon-nitrogen (but not peptide) bonds, in nitriles; GO:0016829 lyase activity; GO:0016835 carbon-oxygen lyase activity; GO:0016836 hydro-lyase activity; GO:0018822 nitrile hydratase…	K01501	E3.5.5.1; nitrilase [EC:3.5.5.1]	zma00380 Tryptophan metabolism - Zea mays (maize); zma00460 Cyanoamino acid metabolism - Zea mays (maize); zma00910 Nitrogen metabolism - Zea mays (maize); zma01100 Metabolic pathways - Zea mays (maize);	-	-
	A0A1D6HEN8	Vacuolar processing enzyme 1 OS=Zea mays OX=4577 GN=ZEAMMB73_Zm00001d017399 PE=4 SV=1	1.12	Up	0.000294856	ZEAMMB73_Zm00001d017399	vacuolar membrane	GO:0006508 proteolysis; GO:0006624 vacuolar protein processing; GO:0006807 nitrogen compound metabolic process; GO:0008152 metabolic process; GO:0009056 catabolic process; GO:0009057 macromolecule catabolic process; GO:0009987 cellular process; GO:0010467 gene expression; GO:0016485 protein processing; GO:0019538 protein metabolic process; GO:0030163 protein catabolic process; GO:0043170 macromol…	GO:0000322 storage vacuole; GO:0000325 plant-type vacuole; GO:0000326 protein storage vacuole; GO:0005622 intracellular; GO:0005623 cell; GO:0005737 cytoplasm; GO:0005773 vacuole; GO:0043226 organelle; GO:0043227 membrane-bounded organelle; GO:0043229 intracellular organelle; GO:0043231 intracellular membrane-bounded organelle; GO:0044424 intracellular part; GO:0044444 cytoplasmic part; GO:004446…	GO:0003824 catalytic activity; GO:0004175 endopeptidase activity; GO:0004197 cysteine-type endopeptidase activity; GO:0008233 peptidase activity; GO:0008234 cysteine-type peptidase activity; GO:0016787 hydrolase activity; GO:0070011 peptidase activity, acting on L-amino acid peptides;	K01369	LGMN; legumain [EC:3.4.22.34]	-	-	-
	A0A1D6HF43	Expansin-B4 OS=Zea mays OX=4577 GN=100216633 PE=3 SV=1	3.093	Up	0.000182702	100216633	chloroplast	-	GO:0005618 cell wall; GO:0005623 cell; GO:0016020 membrane; GO:0030312 external encapsulating structure; GO:0044464 cell part; GO:0071944 cell periphery;	-	-	-	-	PF03330; PF01357	Rare lipoprotein A (RlpA)-like double-psi beta-barrel; Pollen allergen
	A0A1D6HG33	Chitinase 1 OS=Zea mays OX=4577 GN=ZEAMMB73_Zm00001d017639 PE=3 SV=1	2.39	Up	0.000136514	ZEAMMB73_Zm00001d017639	chloroplast	-	-	-	-	-	-	PF00704	Glycosyl hydrolases family 18
	A0A1D6HI34	Thioredoxin reductase OS=Zea mays OX=4577 GN=100283742 PE=4 SV=1	2.246	Up	0.00077315	100283742	cytoplasm	GO:0008152 metabolic process; GO:0009636 response to toxic substance; GO:0009987 cellular process; GO:0042221 response to chemical; GO:0048518 positive regulation of biological process; GO:0048522 positive regulation of cellular process; GO:0050789 regulation of biological process; GO:0050794 regulation of cellular process; GO:0050896 response to stimulus; GO:0051302 regulation of cell division; …	GO:0005622 intracellular; GO:0005623 cell; GO:0005737 cytoplasm; GO:0005739 mitochondrion; GO:0005829 cytosol; GO:0009507 chloroplast; GO:0009526 plastid envelope; GO:0009536 plastid; GO:0009941 chloroplast envelope; GO:0031967 organelle envelope; GO:0031975 envelope; GO:0043226 organelle; GO:0043227 membrane-bounded organelle; GO:0043229 intracellular organelle; GO:0043231 intracellular membrane…	GO:0003824 catalytic activity; GO:0004791 thioredoxin-disulfide reductase activity; GO:0015036 disulfide oxidoreductase activity; GO:0016209 antioxidant activity; GO:0016491 oxidoreductase activity; GO:0016651 oxidoreductase activity, acting on NAD(P)H; GO:0016667 oxidoreductase activity, acting on a sulfur group of donors; GO:0016668 oxidoreductase activity, acting on a sulfur group of donors, N…	K00384	trxB, TRR; thioredoxin reductase (NADPH) [EC:1.8.1.9]	zma00450 Selenocompound metabolism - Zea mays (maize);	PF07992	Pyridine nucleotide-disulphide oxidoreductase
	A0A1D6HL18	ER6 protein OS=Zea mays OX=4577 GN=ZEAMMB73_Zm00001d018135 PE=4 SV=1	1.333	Up	0.00064775	ZEAMMB73_Zm00001d018135	cytoplasm	-	GO:0005623 cell; GO:0005886 plasma membrane; GO:0016020 membrane; GO:0044464 cell part; GO:0071944 cell periphery;	GO:0000166 nucleotide binding; GO:0005488 binding; GO:0008144 drug binding; GO:0016208 AMP binding; GO:0017076 purine nucleotide binding; GO:0030554 adenyl nucleotide binding; GO:0032553 ribonucleotide binding; GO:0032555 purine ribonucleotide binding; GO:0032559 adenyl ribonucleotide binding; GO:0036094 small molecule binding; GO:0043167 ion binding; GO:0043168 anion binding; GO:0043169 cation b…	-	-	-	PF00582	Universal stress protein family
	A0A1D6HNJ8	Plastid transcriptionally active 17 OS=Zea mays OX=4577 GN=ZEAMMB73_Zm00001d018401 PE=4 SV=1	-1.748	Down	0.000323597	ZEAMMB73_Zm00001d018401	cytoplasm	-	-	-	-	-	-	PF02492; PF07683	CobW/HypB/UreG, nucleotide-binding domain; Cobalamin synthesis protein cobW C-terminal domain
	A0A1D6HSA6	187-kDa microtubule-associated protein AIR9 OS=Zea mays OX=4577 GN=103631942 PE=4 SV=1	-1.257	Down	0.00133752	103631942	nucleus	GO:0000003 reproduction; GO:0000226 microtubule cytoskeleton organization; GO:0001578 microtubule bundle formation; GO:0006996 organelle organization; GO:0007010 cytoskeleton organization; GO:0007017 microtubule-based process; GO:0007275 multicellular organism development; GO:0007276 gamete generation; GO:0007283 spermatogenesis; GO:0009653 anatomical structure morphogenesis; GO:0009719 response …	GO:0001669 acrosomal vesicle; GO:0002177 manchette; GO:0005622 intracellular; GO:0005623 cell; GO:0005737 cytoplasm; GO:0005856 cytoskeleton; GO:0005874 microtubule; GO:0005881 cytoplasmic microtubule; GO:0005886 plasma membrane; GO:0005911 cell-cell junction; GO:0005938 cell cortex; GO:0009506 plasmodesma; GO:0009524 phragmoplast; GO:0009574 preprophase band; GO:0012505 endomembrane system; GO:0…	-	-	-	-	-	-
	A0A1D6HSR3	Putative carboxylesterase 15 OS=Zea mays OX=4577 GN=103631970 PE=4 SV=1	-2.6	Down	5.41992e-05	103631970	cytoplasm	GO:0008152 metabolic process; GO:0009056 catabolic process;	-	GO:0003824 catalytic activity; GO:0016787 hydrolase activity;	-	-	-	PF07859	alpha/beta hydrolase fold
	A0A1D6HTN9	Acidic endochitinase OS=Zea mays OX=4577 GN=ZEAMMB73_Zm00001d018966 PE=4 SV=1	4.61	Up	2.30159e-05	ZEAMMB73_Zm00001d018966	chloroplast	-	-	-	K01183	E3.2.1.14; chitinase [EC:3.2.1.14]	zma00520 Amino sugar and nucleotide sugar metabolism - Zea mays (maize); zma01100 Metabolic pathways - Zea mays (maize);	PF00704	Glycosyl hydrolases family 18
	A0A1D6HUN4	D-2-hydroxyglutarate dehydrogenase mitochondrial OS=Zea mays OX=4577 GN=100273608 PE=4 SV=1	1.69	Up	0.024992	100273608	mitochondria	GO:0006082 organic acid metabolic process; GO:0006089 lactate metabolic process; GO:0006091 generation of precursor metabolites and energy; GO:0006807 nitrogen compound metabolic process; GO:0008152 metabolic process; GO:0009853 photorespiration; GO:0009987 cellular process; GO:0015980 energy derivation by oxidation of organic compounds; GO:0019516 lactate oxidation; GO:0019752 carboxylic acid me…	GO:0005622 intracellular; GO:0005623 cell; GO:0005737 cytoplasm; GO:0005739 mitochondrion; GO:0043226 organelle; GO:0043227 membrane-bounded organelle; GO:0043229 intracellular organelle; GO:0043231 intracellular membrane-bounded organelle; GO:0044424 intracellular part; GO:0044444 cytoplasmic part; GO:0044464 cell part;	GO:0000166 nucleotide binding; GO:0003824 catalytic activity; GO:0004457 lactate dehydrogenase activity; GO:0004458 D-lactate dehydrogenase (cytochrome) activity; GO:0005488 binding; GO:0016491 oxidoreductase activity; GO:0016614 oxidoreductase activity, acting on CH-OH group of donors; GO:0016898 oxidoreductase activity, acting on the CH-OH group of donors, cytochrome as acceptor; GO:0036094 sma…	K18204	D2HGDH; D-2-hydroxyglutarate dehydrogenase [EC:1.1.99.39]	-	PF01565	FAD binding domain
	A0A1D6HVT5	Methyltransferase OS=Zea mays OX=4577 GN=541682 PE=3 SV=1	-1.19	Down	0.0162801	541682	chloroplast	GO:0000003 reproduction; GO:0003006 developmental process involved in reproduction; GO:0006629 lipid metabolic process; GO:0006694 steroid biosynthetic process; GO:0007275 multicellular organism development; GO:0008152 metabolic process; GO:0008202 steroid metabolic process; GO:0008610 lipid biosynthetic process; GO:0009058 biosynthetic process; GO:0009790 embryo development; GO:0009791 post-embr…	GO:0005622 intracellular; GO:0005623 cell; GO:0005737 cytoplasm; GO:0005773 vacuole; GO:0005783 endoplasmic reticulum; GO:0005911 cell-cell junction; GO:0009506 plasmodesma; GO:0012505 endomembrane system; GO:0030054 cell junction; GO:0043226 organelle; GO:0043227 membrane-bounded organelle; GO:0043229 intracellular organelle; GO:0043231 intracellular membrane-bounded organelle; GO:0044424 intrac…	GO:0003824 catalytic activity; GO:0003838 sterol 24-C-methyltransferase activity; GO:0008168 methyltransferase activity; GO:0008169 C-methyltransferase activity; GO:0008757 S-adenosylmethionine-dependent methyltransferase activity; GO:0016740 transferase activity; GO:0016741 transferase activity, transferring one-carbon groups;	K00559	E2.1.1.41, SMT1, ERG6; sterol 24-C-methyltransferase [EC:2.1.1.41]	zma00100 Steroid biosynthesis - Zea mays (maize); zma01100 Metabolic pathways - Zea mays (maize); zma01110 Biosynthesis of secondary metabolites - Zea mays (maize);	PF08241	Methyltransferase domain
	A0A1D6HW85	Nitrile-specifier protein 1 OS=Zea mays OX=4577 GN=103632137 PE=4 SV=2	-1.481	Down	0.00970642	103632137	chloroplast	GO:0001101 response to acid chemical; GO:0006082 organic acid metabolic process; GO:0006790 sulfur compound metabolic process; GO:0006807 nitrogen compound metabolic process; GO:0006950 response to stress; GO:0006952 defense response; GO:0007275 multicellular organism development; GO:0007568 aging; GO:0008152 metabolic process; GO:0009056 catabolic process; GO:0009058 biosynthetic process; GO:000…	GO:0005622 intracellular; GO:0005623 cell; GO:0005634 nucleus; GO:0005737 cytoplasm; GO:0005829 cytosol; GO:0005911 cell-cell junction; GO:0009506 plasmodesma; GO:0009507 chloroplast; GO:0009536 plastid; GO:0030054 cell junction; GO:0043226 organelle; GO:0043227 membrane-bounded organelle; GO:0043229 intracellular organelle; GO:0043231 intracellular membrane-bounded organelle; GO:0044424 intracel…	GO:0003676 nucleic acid binding; GO:0003723 RNA binding; GO:0003729 mRNA binding; GO:0005488 binding; GO:0030234 enzyme regulator activity; GO:0097159 organic cyclic compound binding; GO:0098772 molecular function regulator; GO:1901363 heterocyclic compound binding;	-	-	-	PF13415	Galactose oxidase, central domain
	A0A1D6HWJ1	UDP-glucosyltransferase OS=Zea mays OX=4577 GN=ZEAMMB73_Zm00001d019265 PE=4 SV=1	-1.332	Down	0.00222375	ZEAMMB73_Zm00001d019265	cytoplasm	-	-	-	-	-	-	-	-
	A0A1D6HWR8	IAA-amino acid hydrolase ILR1 OS=Zea mays OX=4577 GN=100274355 PE=4 SV=1	-2.815	Down	2.11611e-05	100274355	cytoplasm	GO:0008152 metabolic process; GO:0009850 auxin metabolic process; GO:0009987 cellular process; GO:0010817 regulation of hormone levels; GO:0042445 hormone metabolic process; GO:0044237 cellular metabolic process; GO:0065007 biological regulation; GO:0065008 regulation of biological quality;	GO:0005622 intracellular; GO:0005623 cell; GO:0005737 cytoplasm; GO:0005783 endoplasmic reticulum; GO:0012505 endomembrane system; GO:0043226 organelle; GO:0043227 membrane-bounded organelle; GO:0043229 intracellular organelle; GO:0043231 intracellular membrane-bounded organelle; GO:0044424 intracellular part; GO:0044444 cytoplasmic part; GO:0044464 cell part;	GO:0003824 catalytic activity; GO:0010178 IAA-amino acid conjugate hydrolase activity; GO:0010210 IAA-Phe conjugate hydrolase activity; GO:0010211 IAA-Leu conjugate hydrolase activity; GO:0016787 hydrolase activity; GO:0016810 hydrolase activity, acting on carbon-nitrogen (but not peptide) bonds;	K14664	ILR1; IAA-amino acid hydrolase [EC:3.5.1.-]	-	PF07687	Peptidase dimerisation domain
	A0A1D6HY95	Serine carboxypeptidase-like 19 OS=Zea mays OX=4577 GN=ZEAMMB73_Zm00001d019534 PE=3 SV=1	1.141	Up	0.019968	ZEAMMB73_Zm00001d019534	chloroplast	-	-	-	K16296	SCPL-I; serine carboxypeptidase-like clade I [EC:3.4.16.-]	-	PF00450	Serine carboxypeptidase
	A0A1D6HYF7	Alpha-galactosidase OS=Zea mays OX=4577 GN=ZEAMMB73_Zm00001d019552 PE=3 SV=1	1.016	Up	0.000543487	ZEAMMB73_Zm00001d019552	cytoplasm	-	-	-	K07407	E3.2.1.22B, galA, rafA; alpha-galactosidase [EC:3.2.1.22]	zma00052 Galactose metabolism - Zea mays (maize); zma00561 Glycerolipid metabolism - Zea mays (maize); zma00600 Sphingolipid metabolism - Zea mays (maize); zma00603 Glycosphingolipid biosynthesis - globo and isoglobo series - Zea mays (maize); zma01100 Metabolic pathways - Zea mays (maize);	-	-
	A0A1D6HYF8	Alpha-galactosidase OS=Zea mays OX=4577 GN=ZEAMMB73_Zm00001d019552 PE=3 SV=1	2.11	Up	0.0234153	ZEAMMB73_Zm00001d019552	cytoplasm	-	-	-	K07407	E3.2.1.22B, galA, rafA; alpha-galactosidase [EC:3.2.1.22]	zma00052 Galactose metabolism - Zea mays (maize); zma00561 Glycerolipid metabolism - Zea mays (maize); zma00600 Sphingolipid metabolism - Zea mays (maize); zma00603 Glycosphingolipid biosynthesis - globo and isoglobo series - Zea mays (maize); zma01100 Metabolic pathways - Zea mays (maize);	-	-
	A0A1D6HZS3	C2H2-type domain-containing protein OS=Zea mays OX=4577 GN=103632361 PE=3 SV=1	1.003	Up	0.0485441	103632361	nucleus	GO:0006325 chromatin organization; GO:0006355 regulation of transcription, DNA-templated; GO:0006464 cellular protein modification process; GO:0006479 protein methylation; GO:0006807 nitrogen compound metabolic process; GO:0006996 organelle organization; GO:0008152 metabolic process; GO:0008213 protein alkylation; GO:0009889 regulation of biosynthetic process; GO:0009987 cellular process; GO:0010…	GO:0005622 intracellular; GO:0005623 cell; GO:0005737 cytoplasm; GO:0005829 cytosol; GO:0044424 intracellular part; GO:0044444 cytoplasmic part; GO:0044464 cell part;	GO:0003824 catalytic activity; GO:0008168 methyltransferase activity; GO:0008170 N-methyltransferase activity; GO:0008276 protein methyltransferase activity; GO:0008469 histone-arginine N-methyltransferase activity; GO:0008757 S-adenosylmethionine-dependent methyltransferase activity; GO:0016273 arginine N-methyltransferase activity; GO:0016274 protein-arginine N-methyltransferase activity; GO:00…	K11436	PRMT3; type I protein arginine methyltransferase [EC:2.1.1.319]	-	PF13649	Methyltransferase domain
	A0A1D6I100	Protein SMG7 OS=Zea mays OX=4577 GN=100384817 PE=4 SV=1	-1.143	Down	0.00773044	100384817	nucleus	GO:0000003 reproduction; GO:0000184 nuclear-transcribed mRNA catabolic process, nonsense-mediated decay; GO:0000212 meiotic spindle organization; GO:0000226 microtubule cytoskeleton organization; GO:0000280 nuclear division; GO:0000723 telomere maintenance; GO:0000956 nuclear-transcribed mRNA catabolic process; GO:0006139 nucleobase-containing compound metabolic process; GO:0006259 DNA metabolic …	GO:0000932 P-body; GO:0005622 intracellular; GO:0005623 cell; GO:0005634 nucleus; GO:0005697 telomerase holoenzyme complex; GO:0005737 cytoplasm; GO:0032991 macromolecular complex; GO:0035770 ribonucleoprotein granule; GO:0036464 cytoplasmic ribonucleoprotein granule; GO:0043226 organelle; GO:0043227 membrane-bounded organelle; GO:0043228 non-membrane-bounded organelle; GO:0043229 intracellular o…	GO:0003676 nucleic acid binding; GO:0003677 DNA binding; GO:0003723 RNA binding; GO:0003824 catalytic activity; GO:0004518 nuclease activity; GO:0004540 ribonuclease activity; GO:0005488 binding; GO:0016787 hydrolase activity; GO:0016788 hydrolase activity, acting on ester bonds; GO:0042162 telomeric DNA binding; GO:0043021 ribonucleoprotein complex binding; GO:0043565 sequence-specific DNA bindi…	K14409	SMG7, EST1C; protein SMG7	zma03015 mRNA surveillance pathway - Zea mays (maize);	-	-
	A0A1D6I1I2	Plastid phosphate/phosphoenolpyruvate translocator2 OS=Zea mays OX=4577 GN=542344 PE=4 SV=1	-1.688	Down	0.000468679	542344	chloroplast	GO:0006810 transport; GO:0006811 ion transport; GO:0006820 anion transport; GO:0015711 organic anion transport; GO:0015714 phosphoenolpyruvate transport; GO:0015717 triose phosphate transport; GO:0015718 monocarboxylic acid transport; GO:0015748 organophosphate ester transport; GO:0015849 organic acid transport; GO:0034220 ion transmembrane transport; GO:0035436 triose phosphate transmembrane tra…	-	GO:0005215 transporter activity; GO:0005342 organic acid transmembrane transporter activity; GO:0008028 monocarboxylic acid transmembrane transporter activity; GO:0008509 anion transmembrane transporter activity; GO:0008514 organic anion transmembrane transporter activity; GO:0009670 triose-phosphate:phosphate antiporter activity; GO:0015075 ion transmembrane transporter activity; GO:0015121 phos…	K15283	SLC35E1; solute carrier family 35, member E1	-	-	-
	A0A1D6I1V3	Phosphoenolpyruvate carboxylase3 OS=Zea mays OX=4577 GN=ZEAMMB73_Zm00001d020057 PE=3 SV=1	1.036	Up	6.24879e-05	ZEAMMB73_Zm00001d020057	cytoplasm	GO:0001101 response to acid chemical; GO:0006950 response to stress; GO:0007154 cell communication; GO:0007275 multicellular organism development; GO:0008152 metabolic process; GO:0009267 cellular response to starvation; GO:0009605 response to external stimulus; GO:0009719 response to endogenous stimulus; GO:0009725 response to hormone; GO:0009735 response to cytokinin; GO:0009987 cellular proces…	GO:0005576 extracellular region; GO:0005622 intracellular; GO:0005623 cell; GO:0005737 cytoplasm; GO:0005829 cytosol; GO:0005886 plasma membrane; GO:0005911 cell-cell junction; GO:0009506 plasmodesma; GO:0009507 chloroplast; GO:0009536 plastid; GO:0016020 membrane; GO:0030054 cell junction; GO:0043226 organelle; GO:0043227 membrane-bounded organelle; GO:0043229 intracellular organelle; GO:0043231…	GO:0003824 catalytic activity; GO:0004611 phosphoenolpyruvate carboxykinase activity; GO:0008964 phosphoenolpyruvate carboxylase activity; GO:0016829 lyase activity; GO:0016830 carbon-carbon lyase activity; GO:0016831 carboxy-lyase activity;	K01595	ppc; phosphoenolpyruvate carboxylase [EC:4.1.1.31]	zma00620 Pyruvate metabolism - Zea mays (maize); zma00710 Carbon fixation in photosynthetic organisms - Zea mays (maize); zma01100 Metabolic pathways - Zea mays (maize); zma01200 Carbon metabolism - Zea mays (maize);	-	-
	A0A1D6I2R1	Putative methyltransferase family protein OS=Zea mays OX=4577 GN=ZEAMMB73_Zm00001d020193 PE=4 SV=1	-1.703	Down	1.45002e-05	ZEAMMB73_Zm00001d020193	chloroplast	-	-	-	-	-	-	-	-
	A0A1D6I451	Dihydrolipoamide acetyltransferase component of pyruvate dehydrogenase complex OS=Zea mays OX=4577 GN=ZEAMMB73_Zm00001d020426 PE=3 SV=1	2.479	Up	0.0483562	ZEAMMB73_Zm00001d020426	chloroplast	-	-	-	K00627	DLAT, aceF, pdhC; pyruvate dehydrogenase E2 component (dihydrolipoamide acetyltransferase) [EC:2.3.1.12]	zma00010 Glycolysis / Gluconeogenesis - Zea mays (maize); zma00020 Citrate cycle (TCA cycle) - Zea mays (maize); zma00620 Pyruvate metabolism - Zea mays (maize); zma01100 Metabolic pathways - Zea mays (maize); zma01110 Biosynthesis of secondary metabolites - Zea mays (maize); zma01200 Carbon metabolism - Zea mays (maize);	PF00364; PF00198	Biotin-requiring enzyme; 2-oxoacid dehydrogenases acyltransferase (catalytic domain)
	A0A1D6I4P1	HAD-superfamily hydrolase subfamily IG 5'-nucleotidase OS=Zea mays OX=4577 GN=100384794 PE=4 SV=1	-1.39	Down	0.0116876	100384794	vacuolar membrane	-	-	-	-	-	-	-	-
	A0A1D6I614	Carboxypeptidase OS=Zea mays OX=4577 GN=100383183 PE=3 SV=1	1.127	Up	0.0185685	100383183	chloroplast	-	-	-	-	-	-	PF00450	Serine carboxypeptidase
	A0A1D6I6H5	Heat shock protein 90-5 chloroplastic OS=Zea mays OX=4577 GN=100279992 PE=3 SV=1	1.71	Up	0.00383068	100279992	chloroplast	GO:0001101 response to acid chemical; GO:0006605 protein targeting; GO:0006810 transport; GO:0006886 intracellular protein transport; GO:0006950 response to stress; GO:0006970 response to osmotic stress; GO:0007275 multicellular organism development; GO:0008104 protein localization; GO:0009266 response to temperature stimulus; GO:0009314 response to radiation; GO:0009408 response to heat; GO:0009…	GO:0005622 intracellular; GO:0005623 cell; GO:0005737 cytoplasm; GO:0005739 mitochondrion; GO:0005773 vacuole; GO:0005774 vacuolar membrane; GO:0005783 endoplasmic reticulum; GO:0005788 endoplasmic reticulum lumen; GO:0009507 chloroplast; GO:0009526 plastid envelope; GO:0009532 plastid stroma; GO:0009536 plastid; GO:0009570 chloroplast stroma; GO:0009941 chloroplast envelope; GO:0012505 endomembr…	GO:0000166 nucleotide binding; GO:0005488 binding; GO:0005515 protein binding; GO:0005524 ATP binding; GO:0008144 drug binding; GO:0017076 purine nucleotide binding; GO:0030554 adenyl nucleotide binding; GO:0032553 ribonucleotide binding; GO:0032555 purine ribonucleotide binding; GO:0032559 adenyl ribonucleotide binding; GO:0035639 purine ribonucleoside triphosphate binding; GO:0036094 small mole…	K09487	HSP90B, TRA1; heat shock protein 90kDa beta	zma04141 Protein processing in endoplasmic reticulum - Zea mays (maize); zma04626 Plant-pathogen interaction - Zea mays (maize);	PF02518	Histidine kinase-, DNA gyrase B-, and HSP90-like ATPase
	A0A1D6I8D8	Beta-glucosidase 11 OS=Zea mays OX=4577 GN=100502335 PE=3 SV=1	2.133	Up	0.000163363	100502335	chloroplast	GO:0008152 metabolic process; GO:0009628 response to abiotic stimulus; GO:0009812 flavonoid metabolic process; GO:0042440 pigment metabolic process; GO:0046283 anthocyanin-containing compound metabolic process; GO:0050896 response to stimulus; GO:0071704 organic substance metabolic process; GO:0080167 response to karrikin; GO:1901135 carbohydrate derivative metabolic process; GO:1901657 glycosyl …	GO:0005622 intracellular; GO:0005623 cell; GO:0005737 cytoplasm; GO:0005773 vacuole; GO:0005777 peroxisome; GO:0042579 microbody; GO:0043226 organelle; GO:0043227 membrane-bounded organelle; GO:0043229 intracellular organelle; GO:0043231 intracellular membrane-bounded organelle; GO:0044424 intracellular part; GO:0044444 cytoplasmic part; GO:0044464 cell part;	GO:0003824 catalytic activity; GO:0004553 hydrolase activity, hydrolyzing O-glycosyl compounds; GO:0008422 beta-glucosidase activity; GO:0015926 glucosidase activity; GO:0016787 hydrolase activity; GO:0016798 hydrolase activity, acting on glycosyl bonds;	K01188	E3.2.1.21; beta-glucosidase [EC:3.2.1.21]	zma00460 Cyanoamino acid metabolism - Zea mays (maize); zma00500 Starch and sucrose metabolism - Zea mays (maize); zma00940 Phenylpropanoid biosynthesis - Zea mays (maize); zma01100 Metabolic pathways - Zea mays (maize); zma01110 Biosynthesis of secondary metabolites - Zea mays (maize);	PF00232	Glycosyl hydrolase family 1
	A0A1D6I8E4	Plasma membrane OS=Zea mays OX=4577 GN=103633000 PE=4 SV=1	1.054	Up	1.05227e-05	103633000	cytoplasm	-	-	-	-	-	-	-	-
	A0A1D6I8H7	PTI1-like tyrosine-protein kinase 3 OS=Zea mays OX=4577 GN=542189 PE=3 SV=1	-1.009	Down	0.020708	542189	mitochondria	-	-	-	K13436	PTI1; pto-interacting protein 1 [EC:2.7.11.1]	zma04626 Plant-pathogen interaction - Zea mays (maize);	PF07714	Protein tyrosine kinase
	A0A1D6I8Q3	Inositol-tetrakisphosphate 1-kinase OS=Zea mays OX=4577 GN=100193066 PE=3 SV=1	1.017	Up	4.14942e-05	100193066	chloroplast	GO:0006066 alcohol metabolic process; GO:0006793 phosphorus metabolic process; GO:0006796 phosphate-containing compound metabolic process; GO:0008152 metabolic process; GO:0009058 biosynthetic process; GO:0009987 cellular process; GO:0010264 myo-inositol hexakisphosphate biosynthetic process; GO:0016310 phosphorylation; GO:0017144 drug metabolic process; GO:0019637 organophosphate metabolic proce…	GO:0005622 intracellular; GO:0005623 cell; GO:0005737 cytoplasm; GO:0005829 cytosol; GO:0044424 intracellular part; GO:0044444 cytoplasmic part; GO:0044464 cell part;	GO:0003824 catalytic activity; GO:0016301 kinase activity; GO:0016740 transferase activity; GO:0016772 transferase activity, transferring phosphorus-containing groups; GO:0016773 phosphotransferase activity, alcohol group as acceptor; GO:0047325 inositol tetrakisphosphate 1-kinase activity; GO:0051765 inositol tetrakisphosphate kinase activity; GO:0051766 inositol trisphosphate kinase activity; G…	K01765	zma00562 Inositol phosphate metabolism - Zea mays (maize); zma01100 Metabolic pathways - Zea mays (maize);	-	PF05770	Inositol 1, 3, 4-trisphosphate 5/6-kinase
	A0A1D6ICV6	Cathepsin B-like cysteine proteinase 3 OS=Zea mays OX=4577 GN=ZEAMMB73_Zm00001d021615 PE=3 SV=1	-1.288	Down	0.00434357	ZEAMMB73_Zm00001d021615	plasma membrane	GO:0006508 proteolysis; GO:0006807 nitrogen compound metabolic process; GO:0008152 metabolic process; GO:0009056 catabolic process; GO:0009057 macromolecule catabolic process; GO:0009987 cellular process; GO:0019538 protein metabolic process; GO:0030163 protein catabolic process; GO:0043170 macromolecule metabolic process; GO:0044237 cellular metabolic process; GO:0044238 primary metabolic proces…	GO:0000323 lytic vacuole; GO:0005576 extracellular region; GO:0005615 extracellular space; GO:0005622 intracellular; GO:0005623 cell; GO:0005737 cytoplasm; GO:0005764 lysosome; GO:0005773 vacuole; GO:0005829 cytosol; GO:0043226 organelle; GO:0043227 membrane-bounded organelle; GO:0043229 intracellular organelle; GO:0043231 intracellular membrane-bounded organelle; GO:0044421 extracellular region …	GO:0003824 catalytic activity; GO:0004175 endopeptidase activity; GO:0004197 cysteine-type endopeptidase activity; GO:0008233 peptidase activity; GO:0008234 cysteine-type peptidase activity; GO:0016787 hydrolase activity; GO:0070011 peptidase activity, acting on L-amino acid peptides;	K01363	CTSB; cathepsin B [EC:3.4.22.1]	-	PF00112	Papain family cysteine protease
	A0A1D6IDT8	Isocitrate lyase OS=Zea mays OX=4577 GN=ZEAMMB73_Zm00001d021666 PE=3 SV=1	1.42	Up	0.0013705	ZEAMMB73_Zm00001d021666	cytoplasm	GO:0005975 carbohydrate metabolic process; GO:0006081 cellular aldehyde metabolic process; GO:0006082 organic acid metabolic process; GO:0006097 glyoxylate cycle; GO:0008152 metabolic process; GO:0009987 cellular process; GO:0019752 carboxylic acid metabolic process; GO:0032787 monocarboxylic acid metabolic process; GO:0043436 oxoacid metabolic process; GO:0044237 cellular metabolic process; GO:0…	GO:0005622 intracellular; GO:0005623 cell; GO:0005737 cytoplasm; GO:0005777 peroxisome; GO:0009514 glyoxysome; GO:0042579 microbody; GO:0043226 organelle; GO:0043227 membrane-bounded organelle; GO:0043229 intracellular organelle; GO:0043231 intracellular membrane-bounded organelle; GO:0044424 intracellular part; GO:0044444 cytoplasmic part; GO:0044464 cell part;	GO:0003824 catalytic activity; GO:0004451 isocitrate lyase activity; GO:0016829 lyase activity; GO:0016830 carbon-carbon lyase activity; GO:0016833 oxo-acid-lyase activity;	K01637	E4.1.3.1, aceA; isocitrate lyase [EC:4.1.3.1]	zma00630 Glyoxylate and dicarboxylate metabolism - Zea mays (maize); zma01100 Metabolic pathways - Zea mays (maize); zma01110 Biosynthesis of secondary metabolites - Zea mays (maize); zma01200 Carbon metabolism - Zea mays (maize);	PF00463	Isocitrate lyase family
	A0A1D6IHN5	Tubulin alpha chain OS=Zea mays OX=4577 GN=542582 PE=3 SV=1	-1.403	Down	0.00961909	542582	cytoplasm	-	GO:0005622 intracellular; GO:0005623 cell; GO:0005856 cytoskeleton; GO:0043226 organelle; GO:0043228 non-membrane-bounded organelle; GO:0043229 intracellular organelle; GO:0043232 intracellular non-membrane-bounded organelle; GO:0044424 intracellular part; GO:0044464 cell part;	-	K07374	TUBA; tubulin alpha	zma04145 Phagosome - Zea mays (maize);	PF00091; PF03953	Tubulin/FtsZ family, GTPase domain; Tubulin C-terminal domain
	A0A1D6IHQ3	Beta-hexosaminidase OS=Zea mays OX=4577 GN=ZEAMMB73_Zm00001d021895 PE=3 SV=1	1.936	Up	0.00164614	ZEAMMB73_Zm00001d021895	extracellular	-	-	-	K12373	HEXA_B; hexosaminidase [EC:3.2.1.52]	zma00511 Other glycan degradation - Zea mays (maize); zma00513 Various types of N-glycan biosynthesis - Zea mays (maize); zma00520 Amino sugar and nucleotide sugar metabolism - Zea mays (maize); zma00531 Glycosaminoglycan degradation - Zea mays (maize); zma00603 Glycosphingolipid biosynthesis - globo and isoglobo series - Zea mays (maize); zma00604 Glycosphingolipid biosynthesis - ganglio series …	PF00728	Glycosyl hydrolase family 20, catalytic domain
	A0A1D6II86	Glycosyltransferase OS=Zea mays OX=4577 GN=100191799 PE=3 SV=1	-1.614	Down	0.00423132	100191799	cytoplasm	GO:0007275 multicellular organism development; GO:0009653 anatomical structure morphogenesis; GO:0009888 tissue development; GO:0009987 cellular process; GO:0010015 root morphogenesis; GO:0010053 root epidermal cell differentiation; GO:0010054 trichoblast differentiation; GO:0021700 developmental maturation; GO:0022622 root system development; GO:0030154 cell differentiation; GO:0032501 multicell…	GO:0005622 intracellular; GO:0005623 cell; GO:0005737 cytoplasm; GO:0005768 endosome; GO:0005794 Golgi apparatus; GO:0005802 trans-Golgi network; GO:0012505 endomembrane system; GO:0031410 cytoplasmic vesicle; GO:0031982 vesicle; GO:0031984 organelle subcompartment; GO:0043226 organelle; GO:0043227 membrane-bounded organelle; GO:0043229 intracellular organelle; GO:0043231 intracellular membrane-b…	GO:0003824 catalytic activity; GO:0016740 transferase activity; GO:0016757 transferase activity, transferring glycosyl groups;	K20783	RRA; arabinosyltransferase [EC:2.4.2.-]	zma00514 Other types of O-glycan biosynthesis - Zea mays (maize);	-	-
	A0A1D6IKJ0	Pseudouridine synthase family protein OS=Zea mays OX=4577 GN=100191435 PE=4 SV=1	1.422	Up	0.0174797	100191435	chloroplast	GO:0000154 rRNA modification; GO:0000455 enzyme-directed rRNA pseudouridine synthesis; GO:0001522 pseudouridine synthesis; GO:0006139 nucleobase-containing compound metabolic process; GO:0006364 rRNA processing; GO:0006396 RNA processing; GO:0006399 tRNA metabolic process; GO:0006400 tRNA modification; GO:0006725 cellular aromatic compound metabolic process; GO:0006807 nitrogen compound metabolic…	GO:0005622 intracellular; GO:0005623 cell; GO:0005634 nucleus; GO:0005654 nucleoplasm; GO:0005730 nucleolus; GO:0005732 small nucleolar ribonucleoprotein complex; GO:0005737 cytoplasm; GO:0031429 box H/ACA snoRNP complex; GO:0031974 membrane-enclosed lumen; GO:0031981 nuclear lumen; GO:0032991 macromolecular complex; GO:0043226 organelle; GO:0043227 membrane-bounded organelle; GO:0043228 non-memb…	GO:0003824 catalytic activity; GO:0009982 pseudouridine synthase activity; GO:0016853 isomerase activity; GO:0016866 intramolecular transferase activity;	K06176	truD, PUS7; tRNA pseudouridine13 synthase [EC:5.4.99.27]	-	-	-
	A0A1D6IKL7	Calcium ion binding OS=Zea mays OX=4577 GN=ZEAMMB73_Zm00001d022247 PE=4 SV=1	1.616	Up	0.00178164	ZEAMMB73_Zm00001d022247	endoplasmic reticulum	-	-	-	-	-	-	-	-
	A0A1D6IKV5	TolB protein-related OS=Zea mays OX=4577 GN=103633477 PE=4 SV=1	1.063	Up	2.32524e-05	103633477	cytoplasm	-	-	-	-	-	-	-	-
	A0A1D6IMH7	Hydroxyproline-rich glycoprotein family protein OS=Zea mays OX=4577 GN=ZEAMMB73_Zm00001d022421 PE=4 SV=1	-1.406	Down	0.00061379	ZEAMMB73_Zm00001d022421	peroxisome	-	-	-	-	-	-	-	-
	A0A1D6IMJ2	Hydroxyproline-rich glycoprotein family protein OS=Zea mays OX=4577 GN=ZEAMMB73_Zm00001d022421 PE=4 SV=1	-1.736	Down	0.0328387	ZEAMMB73_Zm00001d022421	nucleus	-	-	-	-	-	-	-	-
	A0A1D6IMZ8	Peroxidase 42 OS=Zea mays OX=4577 GN=ZEAMMB73_Zm00001d022456 PE=3 SV=1	1.505	Up	0.0155048	ZEAMMB73_Zm00001d022456	chloroplast	-	-	-	-	-	-	PF00141	Peroxidase
	A0A1D6ING2	Xylose isomerase OS=Zea mays OX=4577 GN=100194128 PE=3 SV=1	-1.68	Down	0.00639184	100194128	cytoplasm	-	GO:0005622 intracellular; GO:0005623 cell; GO:0005737 cytoplasm; GO:0005773 vacuole; GO:0005774 vacuolar membrane; GO:0005783 endoplasmic reticulum; GO:0005794 Golgi apparatus; GO:0012505 endomembrane system; GO:0016020 membrane; GO:0031090 organelle membrane; GO:0043226 organelle; GO:0043227 membrane-bounded organelle; GO:0043229 intracellular organelle; GO:0043231 intracellular membrane-bounded…	-	K01805	xylA; xylose isomerase [EC:5.3.1.5]	zma00040 Pentose and glucuronate interconversions - Zea mays (maize); zma00051 Fructose and mannose metabolism - Zea mays (maize); zma01100 Metabolic pathways - Zea mays (maize);	-	-
	A0A1D6IP61	Ubiquitin-activating enzyme E1 2 OS=Zea mays OX=4577 GN=103633603 PE=3 SV=1	-1.014	Down	0.0173275	103633603	chloroplast,mitochondria	GO:0006464 cellular protein modification process; GO:0006807 nitrogen compound metabolic process; GO:0006950 response to stress; GO:0006974 cellular response to DNA damage stimulus; GO:0008152 metabolic process; GO:0009605 response to external stimulus; GO:0009607 response to biotic stimulus; GO:0009987 cellular process; GO:0010035 response to inorganic substance; GO:0010038 response to metal ion…	GO:0005622 intracellular; GO:0005623 cell; GO:0005634 nucleus; GO:0005737 cytoplasm; GO:0005829 cytosol; GO:0005886 plasma membrane; GO:0005911 cell-cell junction; GO:0009506 plasmodesma; GO:0016020 membrane; GO:0030054 cell junction; GO:0043226 organelle; GO:0043227 membrane-bounded organelle; GO:0043229 intracellular organelle; GO:0043231 intracellular membrane-bounded organelle; GO:0044424 int…	GO:0003824 catalytic activity; GO:0004842 ubiquitin-protein transferase activity; GO:0016740 transferase activity; GO:0019787 ubiquitin-like protein transferase activity;	K03178	UBE1, UBA1; ubiquitin-activating enzyme E1 [EC:6.2.1.45]	zma04120 Ubiquitin mediated proteolysis - Zea mays (maize);	PF00899; PF10585; PF09358	ThiF family; Ubiquitin-activating enzyme active site ; Ubiquitin-activating enzyme e1 C-terminal domain
	A0A1D6ITS1	Salt stress-induced protein OS=Zea mays OX=4577 GN=ZEAMMB73_Zm00001d023516 PE=4 SV=1	1.156	Up	0.00986347	ZEAMMB73_Zm00001d023516	mitochondria	-	-	-	-	-	-	PF01419	Jacalin-like lectin domain
	A0A1D6IWH8	Respiratory burst oxidase homolog protein B OS=Zea mays OX=4577 GN=ZEAMMB73_Zm00001d023859 PE=4 SV=1	1.636	Up	0.000114121	ZEAMMB73_Zm00001d023859	plasma membrane	GO:0006950 response to stress; GO:0007275 multicellular organism development; GO:0008152 metabolic process; GO:0009266 response to temperature stimulus; GO:0009408 response to heat; GO:0009628 response to abiotic stimulus; GO:0009791 post-embryonic development; GO:0009845 seed germination; GO:0032501 multicellular organismal process; GO:0032502 developmental process; GO:0048856 anatomical structu…	GO:0005623 cell; GO:0005886 plasma membrane; GO:0016020 membrane; GO:0044464 cell part; GO:0071944 cell periphery;	GO:0003824 catalytic activity; GO:0016174 NAD(P)H oxidase activity; GO:0016491 oxidoreductase activity; GO:0016651 oxidoreductase activity, acting on NAD(P)H; GO:0050664 oxidoreductase activity, acting on NAD(P)H, oxygen as acceptor;	K13447	RBOH; respiratory burst oxidase [EC:1.6.3.- 1.11.1.-]	zma04016 MAPK signaling pathway - plant - Zea mays (maize); zma04626 Plant-pathogen interaction - Zea mays (maize);	PF13405; PF08022; PF08030	EF-hand domain; FAD-binding domain; Ferric reductase NAD binding domain
	A0A1D6J3W1	Protein transport protein Sec24-like OS=Zea mays OX=4577 GN=ZEAMMB73_Zm00001d025010 PE=4 SV=1	-1.215	Down	0.027254	ZEAMMB73_Zm00001d025010	cytoplasm	GO:0000003 reproduction; GO:0006275 regulation of DNA replication; GO:0006996 organelle organization; GO:0007029 endoplasmic reticulum organization; GO:0007030 Golgi organization; GO:0007276 gamete generation; GO:0008156 negative regulation of DNA replication; GO:0008361 regulation of cell size; GO:0009889 regulation of biosynthetic process; GO:0009890 negative regulation of biosynthetic process;…	-	-	K14007	SEC24; protein transport protein SEC24	zma04141 Protein processing in endoplasmic reticulum - Zea mays (maize);	PF04811; PF08033; PF04815	Sec23/Sec24 trunk domain; Sec23/Sec24 beta-sandwich domain; Sec23/Sec24 helical domain
	A0A1D6J4J1	Germin-like protein OS=Zea mays OX=4577 GN=ZEAMMB73_Zm00001d025059 PE=3 SV=1	-1.649	Down	0.0106885	ZEAMMB73_Zm00001d025059	extracellular	GO:0006950 response to stress; GO:0006970 response to osmotic stress; GO:0009628 response to abiotic stimulus; GO:0009651 response to salt stress; GO:0050896 response to stimulus;	GO:0000325 plant-type vacuole; GO:0005576 extracellular region; GO:0005618 cell wall; GO:0005622 intracellular; GO:0005623 cell; GO:0005737 cytoplasm; GO:0005773 vacuole; GO:0005886 plasma membrane; GO:0016020 membrane; GO:0030312 external encapsulating structure; GO:0031012 extracellular matrix; GO:0043226 organelle; GO:0043227 membrane-bounded organelle; GO:0043229 intracellular organelle; GO:0…	-	-	-	-	PF00190	Cupin
	A0A1D6J4M3	Rhodanese-like domain-containing protein 19 mitochondrial OS=Zea mays OX=4577 GN=ZEAMMB73_Zm00001d025081 PE=4 SV=1	-2.593	Down	0.00116492	ZEAMMB73_Zm00001d025081	chloroplast	GO:0008152 metabolic process; GO:0009636 response to toxic substance; GO:0042221 response to chemical; GO:0046685 response to arsenic-containing substance; GO:0050896 response to stimulus; GO:0055114 oxidation-reduction process; GO:0071722 detoxification of arsenic-containing substance; GO:0098754 detoxification;	GO:0005622 intracellular; GO:0005623 cell; GO:0005737 cytoplasm; GO:0044424 intracellular part; GO:0044464 cell part;	GO:0003824 catalytic activity; GO:0004792 thiosulfate sulfurtransferase activity; GO:0016491 oxidoreductase activity; GO:0016740 transferase activity; GO:0016782 transferase activity, transferring sulfur-containing groups; GO:0016783 sulfurtransferase activity; GO:0030611 arsenate reductase activity;	K22547	-	-	PF00581	Rhodanese-like domain
	A0A1D6J547	Protein disulfide isomerase11 OS=Zea mays OX=4577 GN=606478 PE=4 SV=1	-1.302	Down	0.00417574	606478	chloroplast	GO:0006457 protein folding; GO:0006950 response to stress; GO:0009987 cellular process; GO:0033554 cellular response to stress; GO:0034976 response to endoplasmic reticulum stress; GO:0050896 response to stimulus; GO:0051716 cellular response to stimulus;	GO:0005618 cell wall; GO:0005622 intracellular; GO:0005623 cell; GO:0005737 cytoplasm; GO:0005773 vacuole; GO:0005774 vacuolar membrane; GO:0005783 endoplasmic reticulum; GO:0005911 cell-cell junction; GO:0009505 plant-type cell wall; GO:0009506 plasmodesma; GO:0012505 endomembrane system; GO:0016020 membrane; GO:0030054 cell junction; GO:0030312 external encapsulating structure; GO:0031090 organ…	GO:0003756 protein disulfide isomerase activity; GO:0003824 catalytic activity; GO:0016853 isomerase activity; GO:0016860 intramolecular oxidoreductase activity; GO:0016864 intramolecular oxidoreductase activity, transposing S-S bonds;	K09580	PDIA1, P4HB; protein disulfide-isomerase A1 [EC:5.3.4.1]	zma04141 Protein processing in endoplasmic reticulum - Zea mays (maize);	PF00085; PF13848	Thioredoxin; Thioredoxin-like domain
	A0A1D6J6K7	Calcineurin-like metallo-phosphoesterase superfamily protein OS=Zea mays OX=4577 GN=100191254 PE=4 SV=1	-1.283	Down	0.0366039	100191254	cytoplasm	-	-	-	-	-	-	PF00149	Calcineurin-like phosphoesterase
	A0A1D6J6Y1	Monooxygenase 1 OS=Zea mays OX=4577 GN=ZEAMMB73_Zm00001d025400 PE=4 SV=1	-1.176	Down	0.00133004	ZEAMMB73_Zm00001d025400	chloroplast	GO:0001101 response to acid chemical; GO:0006066 alcohol metabolic process; GO:0006082 organic acid metabolic process; GO:0006629 lipid metabolic process; GO:0006714 sesquiterpenoid metabolic process; GO:0006720 isoprenoid metabolic process; GO:0006721 terpenoid metabolic process; GO:0006950 response to stress; GO:0007154 cell communication; GO:0007165 signal transduction; GO:0008152 metabolic pr…	GO:0005622 intracellular; GO:0005623 cell; GO:0005737 cytoplasm; GO:0009507 chloroplast; GO:0009526 plastid envelope; GO:0009536 plastid; GO:0009941 chloroplast envelope; GO:0031967 organelle envelope; GO:0031975 envelope; GO:0043226 organelle; GO:0043227 membrane-bounded organelle; GO:0043229 intracellular organelle; GO:0043231 intracellular membrane-bounded organelle; GO:0044422 organelle part;…	GO:0003824 catalytic activity; GO:0004497 monooxygenase activity; GO:0009540 zeaxanthin epoxidase [overall] activity; GO:0016491 oxidoreductase activity; GO:0016705 oxidoreductase activity, acting on paired donors, with incorporation or reduction of molecular oxygen; GO:0016709 oxidoreductase activity, acting on paired donors, with incorporation or reduction of molecular oxygen, NAD(P)H as one do…	-	-	-	-	-
	A0A1D6J7Z0	ABC transporter B family member 19 OS=Zea mays OX=4577 GN=ZEAMMB73_Zm00001d025590 PE=4 SV=1	-1.299	Down	0.000129956	ZEAMMB73_Zm00001d025590	plasma membrane	GO:0000003 reproduction; GO:0003006 developmental process involved in reproduction; GO:0006810 transport; GO:0007275 multicellular organism development; GO:0008361 regulation of cell size; GO:0009314 response to radiation; GO:0009411 response to UV; GO:0009416 response to light stimulus; GO:0009605 response to external stimulus; GO:0009606 tropism; GO:0009628 response to abiotic stimulus; GO:0009…	GO:0005623 cell; GO:0005886 plasma membrane; GO:0016020 membrane; GO:0044464 cell part; GO:0071944 cell periphery;	GO:0005215 transporter activity; GO:0010329 auxin efflux transmembrane transporter activity; GO:0015562 efflux transmembrane transporter activity; GO:0022857 transmembrane transporter activity; GO:0080161 auxin transmembrane transporter activity;	K05658	ABCB1, CD243; ATP-binding cassette, subfamily B (MDR/TAP), member 1 [EC:3.6.3.44]	zma02010 ABC transporters - Zea mays (maize);	PF00005	ABC transporter
	A0A1D6J938	Protein kinase domain-containing protein OS=Zea mays OX=4577 GN=103641791 PE=4 SV=1	1.134	Up	0.00311968	103641791	nucleus	GO:0006464 cellular protein modification process; GO:0006468 protein phosphorylation; GO:0006793 phosphorus metabolic process; GO:0006796 phosphate-containing compound metabolic process; GO:0006807 nitrogen compound metabolic process; GO:0007346 regulation of mitotic cell cycle; GO:0008152 metabolic process; GO:0009987 cellular process; GO:0010468 regulation of gene expression; GO:0016310 phospho…	GO:0005622 intracellular; GO:0005623 cell; GO:0005634 nucleus; GO:0043226 organelle; GO:0043227 membrane-bounded organelle; GO:0043229 intracellular organelle; GO:0043231 intracellular membrane-bounded organelle; GO:0044424 intracellular part; GO:0044464 cell part;	GO:0003824 catalytic activity; GO:0004672 protein kinase activity; GO:0004674 protein serine/threonine kinase activity; GO:0004693 cyclin-dependent protein serine/threonine kinase activity; GO:0016301 kinase activity; GO:0016740 transferase activity; GO:0016772 transferase activity, transferring phosphorus-containing groups; GO:0016773 phosphotransferase activity, alcohol group as acceptor; GO:00…	K08818	CDC2L; cell division cycle 2-like [EC:2.7.11.22]	-	PF00069	Protein kinase domain
	A0A1D6JA97	Peroxygenase 2 OS=Zea mays OX=4577 GN=100216957 PE=4 SV=1	-3.901	Down	6.6201e-05	100216957	nucleus	GO:0000003 reproduction; GO:0003006 developmental process involved in reproduction; GO:0006082 organic acid metabolic process; GO:0006629 lipid metabolic process; GO:0006631 fatty acid metabolic process; GO:0006633 fatty acid biosynthetic process; GO:0006950 response to stress; GO:0006952 defense response; GO:0006996 organelle organization; GO:0007275 multicellular organism development; GO:000815…	GO:0016020 membrane; GO:0016021 integral component of membrane; GO:0031224 intrinsic component of membrane; GO:0044425 membrane part;	GO:0003824 catalytic activity; GO:0004392 heme oxygenase (decyclizing) activity; GO:0004497 monooxygenase activity; GO:0005488 binding; GO:0005509 calcium ion binding; GO:0016491 oxidoreductase activity; GO:0016705 oxidoreductase activity, acting on paired donors, with incorporation or reduction of molecular oxygen; GO:0043167 ion binding; GO:0043169 cation binding; GO:0046872 metal ion binding; …	K17991	PXG; peroxygenase [EC:1.11.2.3]	zma00073 Cutin, suberine and wax biosynthesis - Zea mays (maize);	-	-
	A0A1D6JAB3	Beta-glucosidase 47 OS=Zea mays OX=4577 GN=100193998 PE=3 SV=1	1.68	Up	0.00111199	100193998	vacuolar membrane	GO:0008152 metabolic process; GO:0071704 organic substance metabolic process; GO:1901135 carbohydrate derivative metabolic process; GO:1901657 glycosyl compound metabolic process;	-	GO:0003824 catalytic activity; GO:0004553 hydrolase activity, hydrolyzing O-glycosyl compounds; GO:0008422 beta-glucosidase activity; GO:0015926 glucosidase activity; GO:0016787 hydrolase activity; GO:0016798 hydrolase activity, acting on glycosyl bonds;	-	-	-	PF00232	Glycosyl hydrolase family 1
	A0A1D6JAL1	Cytokinin-O-glucosyltransferase 3 OS=Zea mays OX=4577 GN=ZEAMMB73_Zm00001d025886 PE=4 SV=1	2.678	Up	0.000132388	ZEAMMB73_Zm00001d025886	chloroplast	-	-	-	-	-	-	-	-
	A0A1D6JAN9	Phosphoenolpyruvate carboxylase family protein OS=Zea mays OX=4577 GN=100194050 PE=4 SV=1	1.265	Up	7.10984e-05	100194050	cytoskeleton	-	-	-	-	-	-	PF13714	Phosphoenolpyruvate phosphomutase
	A0A1D6JC24	Copper chaperone for superoxide dismutase chloroplastic/cytosolic OS=Zea mays OX=4577 GN=ZEAMMB73_Zm00001d026069 PE=4 SV=1	1.136	Up	0.000336093	ZEAMMB73_Zm00001d026069	chloroplast	GO:0006873 cellular ion homeostasis; GO:0006875 cellular metal ion homeostasis; GO:0006878 cellular copper ion homeostasis; GO:0009987 cellular process; GO:0019725 cellular homeostasis; GO:0030003 cellular cation homeostasis; GO:0042592 homeostatic process; GO:0043085 positive regulation of catalytic activity; GO:0044093 positive regulation of molecular function; GO:0046916 cellular transition me…	GO:0005622 intracellular; GO:0005623 cell; GO:0005737 cytoplasm; GO:0009507 chloroplast; GO:0009532 plastid stroma; GO:0009536 plastid; GO:0009570 chloroplast stroma; GO:0043226 organelle; GO:0043227 membrane-bounded organelle; GO:0043229 intracellular organelle; GO:0043231 intracellular membrane-bounded organelle; GO:0044422 organelle part; GO:0044424 intracellular part; GO:0044434 chloroplast p…	GO:0005488 binding; GO:0005507 copper ion binding; GO:0008047 enzyme activator activity; GO:0008270 zinc ion binding; GO:0016530 metallochaperone activity; GO:0016531 copper chaperone activity; GO:0016532 superoxide dismutase copper chaperone activity; GO:0030234 enzyme regulator activity; GO:0043167 ion binding; GO:0043169 cation binding; GO:0046872 metal ion binding; GO:0046914 transition metal…	K04569	CCS; copper chaperone for superoxide dismutase	-	PF00403	Heavy-metal-associated domain
	A0A1D6JCS2	Sodium/hydrogen exchanger 2 OS=Zea mays OX=4577 GN=ZEAMMB73_Zm00001d026118 PE=4 SV=1	1.283	Up	0.00175431	ZEAMMB73_Zm00001d026118	plasma membrane	-	-	-	K14724	SLC9A8, NHE8; solute carrier family 9 (sodium/hydrogen exchanger), member 8	-	PF01026	TatD related DNase
	A0A1D6JEA6	Argonaute2b OS=Zea mays OX=4577 GN=ZEAMMB73_Zm00001d026300 PE=3 SV=1	-1.383	Down	0.0171436	ZEAMMB73_Zm00001d026300	nucleus	GO:0002252 immune effector process; GO:0002376 immune system process; GO:0006950 response to stress; GO:0006952 defense response; GO:0009605 response to external stimulus; GO:0009607 response to biotic stimulus; GO:0009615 response to virus; GO:0009617 response to bacterium; GO:0016032 viral process; GO:0019048 modulation by virus of host morphology or physiology; GO:0035821 modification of morph…	GO:0005622 intracellular; GO:0005623 cell; GO:0005634 nucleus; GO:0005737 cytoplasm; GO:0005829 cytosol; GO:0043226 organelle; GO:0043227 membrane-bounded organelle; GO:0043229 intracellular organelle; GO:0043231 intracellular membrane-bounded organelle; GO:0044424 intracellular part; GO:0044444 cytoplasmic part; GO:0044464 cell part;	GO:0003676 nucleic acid binding; GO:0003723 RNA binding; GO:0003729 mRNA binding; GO:0005488 binding; GO:0035197 siRNA binding; GO:0097159 organic cyclic compound binding; GO:1901363 heterocyclic compound binding;	K11593	ELF2C, AGO; eukaryotic translation initiation factor 2C	-	PF08699; PF02170	Domain of unknown function (DUF1785); PAZ domain
	A0A1D6JFC0	Formation of crista junctions protein 1 OS=Zea mays OX=4577 GN=100383507 PE=4 SV=1	-1.331	Down	0.000704374	100383507	nucleus	-	-	-	K17785	IMMT, FCJ1, MNOS2; mitofilin	-	-	-
	A0A1D6JI62	Stem-specific protein TSJT1 OS=Zea mays OX=4577 GN=ZEAMMB73_Zm00001d026632 PE=4 SV=1	-1.094	Down	0.00993718	ZEAMMB73_Zm00001d026632	chloroplast	-	-	-	-	-	-	PF12481	Aluminium induced protein
	A0A1D6JL64	Protein kinase superfamily protein OS=Zea mays OX=4577 GN=ZEAMMB73_Zm00001d027340 PE=4 SV=1	-1.088	Down	0.00873757	ZEAMMB73_Zm00001d027340	chloroplast	GO:0001932 regulation of protein phosphorylation; GO:0001934 positive regulation of protein phosphorylation; GO:0006464 cellular protein modification process; GO:0006468 protein phosphorylation; GO:0006793 phosphorus metabolic process; GO:0006796 phosphate-containing compound metabolic process; GO:0006807 nitrogen compound metabolic process; GO:0006950 response to stress; GO:0007154 cell communic…	GO:0005622 intracellular; GO:0005623 cell; GO:0005737 cytoplasm; GO:0044424 intracellular part; GO:0044464 cell part;	GO:0003824 catalytic activity; GO:0004672 protein kinase activity; GO:0004674 protein serine/threonine kinase activity; GO:0016301 kinase activity; GO:0016740 transferase activity; GO:0016772 transferase activity, transferring phosphorus-containing groups; GO:0016773 phosphotransferase activity, alcohol group as acceptor;	-	-	-	PF00069	Protein kinase domain
	A0A1D6JLG5	Subtilisin-like protease SBT1.9 OS=Zea mays OX=4577 GN=ZEAMMB73_Zm00001d027387 PE=3 SV=1	2.299	Up	0.00023939	ZEAMMB73_Zm00001d027387	chloroplast	-	-	-	-	-	-	PF05922; PF00082	Peptidase inhibitor I9; Subtilase family
	A0A1D6JMF9	Exosome complex exonuclease RRP44 homolog A OS=Zea mays OX=4577 GN=100194408 PE=4 SV=1	1.001	Up	0.000945766	100194408	plasma membrane	GO:0006139 nucleobase-containing compound metabolic process; GO:0006364 rRNA processing; GO:0006396 RNA processing; GO:0006401 RNA catabolic process; GO:0006725 cellular aromatic compound metabolic process; GO:0006807 nitrogen compound metabolic process; GO:0008152 metabolic process; GO:0009056 catabolic process; GO:0009057 macromolecule catabolic process; GO:0009987 cellular process; GO:0010467 …	GO:0000176 nuclear exosome (RNase complex); GO:0000178 exosome (RNase complex); GO:0005622 intracellular; GO:0005623 cell; GO:0005634 nucleus; GO:0005654 nucleoplasm; GO:0005737 cytoplasm; GO:0005829 cytosol; GO:0031974 membrane-enclosed lumen; GO:0031981 nuclear lumen; GO:0032991 macromolecular complex; GO:0043226 organelle; GO:0043227 membrane-bounded organelle; GO:0043229 intracellular organel…	GO:0000175 3'-5'-exoribonuclease activity; GO:0003824 catalytic activity; GO:0004518 nuclease activity; GO:0004519 endonuclease activity; GO:0004527 exonuclease activity; GO:0004532 exoribonuclease activity; GO:0004540 ribonuclease activity; GO:0005085 guanyl-nucleotide exchange factor activity; GO:0005488 binding; GO:0005515 protein binding; GO:0008408 3'-5' exonuclease activity; GO:0016787 hydr…	K12585	DIS3, RRP44; exosome complex exonuclease DIS3/RRP44 [EC:3.1.13.-]	zma03018 RNA degradation - Zea mays (maize);	PF13638; PF00773	PIN domain; RNB domain
	A0A1D6JMZ6	Glutathione transferase31 OS=Zea mays OX=4577 GN=541842 PE=4 SV=1	1.001	Up	0.00836614	541842	chloroplast	-	-	-	K00799	GST, gst; glutathione S-transferase [EC:2.5.1.18]	zma00480 Glutathione metabolism - Zea mays (maize); zma01100 Metabolic pathways - Zea mays (maize);	PF02798; PF13410	Glutathione S-transferase, N-terminal domain; Glutathione S-transferase, C-terminal domain
	A0A1D6JNB1	Glutamate--tRNA ligase cytoplasmic OS=Zea mays OX=4577 GN=100383320 PE=3 SV=1	1.171	Up	2.36559e-05	100383320	chloroplast	GO:0002181 cytoplasmic translation; GO:0002376 immune system process; GO:0006082 organic acid metabolic process; GO:0006139 nucleobase-containing compound metabolic process; GO:0006399 tRNA metabolic process; GO:0006412 translation; GO:0006417 regulation of translation; GO:0006418 tRNA aminoacylation for protein translation; GO:0006424 glutamyl-tRNA aminoacylation; GO:0006433 prolyl-tRNA aminoacy…	GO:0005622 intracellular; GO:0005623 cell; GO:0005737 cytoplasm; GO:0005829 cytosol; GO:0005886 plasma membrane; GO:0016020 membrane; GO:0017101 aminoacyl-tRNA synthetase multienzyme complex; GO:0032991 macromolecular complex; GO:0044424 intracellular part; GO:0044444 cytoplasmic part; GO:0044464 cell part; GO:0071944 cell periphery; GO:0097452 GAIT complex; GO:1990904 ribonucleoprotein complex;	GO:0003676 nucleic acid binding; GO:0003723 RNA binding; GO:0003824 catalytic activity; GO:0004812 aminoacyl-tRNA ligase activity; GO:0004818 glutamate-tRNA ligase activity; GO:0004827 proline-tRNA ligase activity; GO:0005488 binding; GO:0005515 protein binding; GO:0008270 zinc ion binding; GO:0016874 ligase activity; GO:0016875 ligase activity, forming carbon-oxygen bonds; GO:0019899 enzyme bind…	K01885	EARS, gltX; glutamyl-tRNA synthetase [EC:6.1.1.17]	zma00860 Porphyrin and chlorophyll metabolism - Zea mays (maize); zma00970 Aminoacyl-tRNA biosynthesis - Zea mays (maize); zma01100 Metabolic pathways - Zea mays (maize); zma01110 Biosynthesis of secondary metabolites - Zea mays (maize);	PF00043; PF00749	Glutathione S-transferase, C-terminal domain; tRNA synthetases class I (E and Q), catalytic domain
	A0A1D6JNB8	Tetratricopeptide repeat (TPR)-like superfamily protein OS=Zea mays OX=4577 GN=ZEAMMB73_Zm00001d027613 PE=4 SV=1	-1.162	Down	0.00186983	ZEAMMB73_Zm00001d027613	chloroplast	-	-	-	-	-	-	-	-
	A0A1D6JP57	Rab28 protein OS=Zea mays OX=4577 GN=103631743 PE=4 SV=1	1.107	Up	0.00107751	103631743	cytoplasm	GO:0006873 cellular ion homeostasis; GO:0007275 multicellular organism development; GO:0009791 post-embryonic development; GO:0009845 seed germination; GO:0009987 cellular process; GO:0010035 response to inorganic substance; GO:0010038 response to metal ion; GO:0010226 response to lithium ion; GO:0019725 cellular homeostasis; GO:0032501 multicellular organismal process; GO:0032502 developmental p…	GO:0005622 intracellular; GO:0005623 cell; GO:0005634 nucleus; GO:0005730 nucleolus; GO:0005737 cytoplasm; GO:0005829 cytosol; GO:0031974 membrane-enclosed lumen; GO:0031981 nuclear lumen; GO:0043226 organelle; GO:0043227 membrane-bounded organelle; GO:0043228 non-membrane-bounded organelle; GO:0043229 intracellular organelle; GO:0043231 intracellular membrane-bounded organelle; GO:0043232 intrac…	-	-	-	-	-	-
	A0A1D6JRX9	Calcium-transporting ATPase OS=Zea mays OX=4577 GN=ZEAMMB73_Zm00001d028093 PE=3 SV=1	-1.806	Down	0.0170445	ZEAMMB73_Zm00001d028093	plasma membrane	-	-	-	K01537	E3.6.3.8; Ca2+-transporting ATPase [EC:3.6.3.8]	-	PF00690; PF00702	Cation transporter/ATPase, N-terminus; haloacid dehalogenase-like hydrolase
	A0A1D6JSD0	Noc2p family OS=Zea mays OX=4577 GN=ZEAMMB73_Zm00001d028140 PE=4 SV=1	-1.174	Down	0.00763536	ZEAMMB73_Zm00001d028140	chloroplast	-	GO:0005622 intracellular; GO:0005623 cell; GO:0005737 cytoplasm; GO:0005773 vacuole; GO:0005774 vacuolar membrane; GO:0005783 endoplasmic reticulum; GO:0012505 endomembrane system; GO:0016020 membrane; GO:0031090 organelle membrane; GO:0043226 organelle; GO:0043227 membrane-bounded organelle; GO:0043229 intracellular organelle; GO:0043231 intracellular membrane-bounded organelle; GO:0044422 organ…	GO:0003824 catalytic activity; GO:0016787 hydrolase activity; GO:0016788 hydrolase activity, acting on ester bonds;	K21407	APMAP; adipocyte plasma membrane-associated protein	-	-	-
	A0A1D6JTN4	Glutamine synthetase OS=Zea mays OX=4577 GN=ZEAMMB73_Zm00001d028260 PE=3 SV=1	-2.204	Down	0.00203974	ZEAMMB73_Zm00001d028260	cytoplasm	-	GO:0005622 intracellular; GO:0005623 cell; GO:0005737 cytoplasm; GO:0044424 intracellular part; GO:0044464 cell part;	-	K01915	glnA, GLUL; glutamine synthetase [EC:6.3.1.2]	zma00220 Arginine biosynthesis - Zea mays (maize); zma00250 Alanine, aspartate and glutamate metabolism - Zea mays (maize); zma00630 Glyoxylate and dicarboxylate metabolism - Zea mays (maize); zma00910 Nitrogen metabolism - Zea mays (maize); zma01100 Metabolic pathways - Zea mays (maize); zma01230 Biosynthesis of amino acids - Zea mays (maize);	PF03951; PF00120	Glutamine synthetase, beta-Grasp domain; Glutamine synthetase, catalytic domain
	A0A1D6JVG2	NAD(P)-linked oxidoreductase superfamily protein OS=Zea mays OX=4577 GN=778439 PE=4 SV=1	-1.387	Down	0.00793963	778439	chloroplast	GO:0006518 peptide metabolic process; GO:0006807 nitrogen compound metabolic process; GO:0006950 response to stress; GO:0007154 cell communication; GO:0008152 metabolic process; GO:0009058 biosynthetic process; GO:0009237 siderophore metabolic process; GO:0009267 cellular response to starvation; GO:0009605 response to external stimulus; GO:0009987 cellular process; GO:0009991 response to extracel…	-	GO:0003824 catalytic activity; GO:0016491 oxidoreductase activity; GO:0016614 oxidoreductase activity, acting on CH-OH group of donors; GO:0016616 oxidoreductase activity, acting on the CH-OH group of donors, NAD or NADP as acceptor; GO:0033707 3''-deamino-3''-oxonicotianamine reductase activity;	K22374	-	-	PF00248	Aldo/keto reductase family
	A0A1D6JWA0	Long chain base biosynthesis protein 1 OS=Zea mays OX=4577 GN=103633646 PE=4 SV=1	-1.295	Down	0.0398954	103633646	chloroplast	GO:0000003 reproduction; GO:0003006 developmental process involved in reproduction; GO:0006066 alcohol metabolic process; GO:0006629 lipid metabolic process; GO:0006643 membrane lipid metabolic process; GO:0006644 phospholipid metabolic process; GO:0006665 sphingolipid metabolic process; GO:0006667 sphinganine metabolic process; GO:0006670 sphingosine metabolic process; GO:0006672 ceramide metabo…	GO:0002178 palmitoyltransferase complex; GO:0005622 intracellular; GO:0005623 cell; GO:0005737 cytoplasm; GO:0005783 endoplasmic reticulum; GO:0005789 endoplasmic reticulum membrane; GO:0012505 endomembrane system; GO:0016020 membrane; GO:0017059 serine C-palmitoyltransferase complex; GO:0031211 endoplasmic reticulum palmitoyltransferase complex; GO:0031984 organelle subcompartment; GO:0032991 ma…	-	K00654	SPT; serine palmitoyltransferase [EC:2.3.1.50]	zma00600 Sphingolipid metabolism - Zea mays (maize); zma01100 Metabolic pathways - Zea mays (maize);	PF00155	Aminotransferase class I and II
	A0A1D6JWA9	Glyoxal oxidase OS=Zea mays OX=4577 GN=ZEAMMB73_Zm00001d028452 PE=4 SV=1	-2.089	Down	0.00103698	ZEAMMB73_Zm00001d028452	chloroplast	-	-	-	-	-	-	PF09118	Domain of unknown function (DUF1929)
	A0A1D6JWI8	Beta-galactosidase OS=Zea mays OX=4577 GN=100279948 PE=3 SV=1	1.802	Up	0.0210651	100279948	vacuolar membrane	-	GO:0005618 cell wall; GO:0005622 intracellular; GO:0005623 cell; GO:0005737 cytoplasm; GO:0005773 vacuole; GO:0030312 external encapsulating structure; GO:0043226 organelle; GO:0043227 membrane-bounded organelle; GO:0043229 intracellular organelle; GO:0043231 intracellular membrane-bounded organelle; GO:0044424 intracellular part; GO:0044444 cytoplasmic part; GO:0044464 cell part; GO:0071944 cell…	GO:0003824 catalytic activity; GO:0004553 hydrolase activity, hydrolyzing O-glycosyl compounds; GO:0004565 beta-galactosidase activity; GO:0015925 galactosidase activity; GO:0016787 hydrolase activity; GO:0016798 hydrolase activity, acting on glycosyl bonds;	-	-	-	PF01301; PF02140	Glycosyl hydrolases family 35; Galactose binding lectin domain
	A0A1D6JWK1	Beta-galactosidase OS=Zea mays OX=4577 GN=100279948 PE=4 SV=1	1.688	Up	0.0202173	100279948	extracellular	-	GO:0005618 cell wall; GO:0005622 intracellular; GO:0005623 cell; GO:0005737 cytoplasm; GO:0005773 vacuole; GO:0030312 external encapsulating structure; GO:0043226 organelle; GO:0043227 membrane-bounded organelle; GO:0043229 intracellular organelle; GO:0043231 intracellular membrane-bounded organelle; GO:0044424 intracellular part; GO:0044444 cytoplasmic part; GO:0044464 cell part; GO:0071944 cell…	GO:0003824 catalytic activity; GO:0004553 hydrolase activity, hydrolyzing O-glycosyl compounds; GO:0004565 beta-galactosidase activity; GO:0015925 galactosidase activity; GO:0016787 hydrolase activity; GO:0016798 hydrolase activity, acting on glycosyl bonds;	-	-	-	PF01301	Glycosyl hydrolases family 35
	A0A1D6JX51	Anthranilate synthase alpha subunit 2 chloroplastic OS=Zea mays OX=4577 GN=606722 PE=4 SV=1	1.214	Up	0.000369574	606722	cytoplasm	GO:0000162 tryptophan biosynthetic process; GO:0006082 organic acid metabolic process; GO:0006520 cellular amino acid metabolic process; GO:0006568 tryptophan metabolic process; GO:0006576 cellular biogenic amine metabolic process; GO:0006586 indolalkylamine metabolic process; GO:0006725 cellular aromatic compound metabolic process; GO:0006807 nitrogen compound metabolic process; GO:0008152 metab…	GO:0005622 intracellular; GO:0005623 cell; GO:0005737 cytoplasm; GO:0005950 anthranilate synthase complex; GO:0009507 chloroplast; GO:0009536 plastid; GO:0032991 macromolecular complex; GO:0043226 organelle; GO:0043227 membrane-bounded organelle; GO:0043229 intracellular organelle; GO:0043231 intracellular membrane-bounded organelle; GO:0044424 intracellular part; GO:0044444 cytoplasmic part; GO:…	GO:0003824 catalytic activity; GO:0004049 anthranilate synthase activity; GO:0016829 lyase activity; GO:0016830 carbon-carbon lyase activity; GO:0016833 oxo-acid-lyase activity;	K01657	trpE; anthranilate synthase component I [EC:4.1.3.27]	zma00400 Phenylalanine, tyrosine and tryptophan biosynthesis - Zea mays (maize); zma01100 Metabolic pathways - Zea mays (maize); zma01110 Biosynthesis of secondary metabolites - Zea mays (maize); zma01230 Biosynthesis of amino acids - Zea mays (maize);	-	-
	A0A1D6JYM5	Glutathione S-transferase L2 chloroplastic OS=Zea mays OX=4577 GN=ZEAMMB73_Zm00001d028692 PE=3 SV=1	-1.954	Down	4.35393e-05	ZEAMMB73_Zm00001d028692	chloroplast	GO:0006464 cellular protein modification process; GO:0006518 peptide metabolic process; GO:0006575 cellular modified amino acid metabolic process; GO:0006749 glutathione metabolic process; GO:0006790 sulfur compound metabolic process; GO:0006807 nitrogen compound metabolic process; GO:0008152 metabolic process; GO:0009987 cellular process; GO:0010035 response to inorganic substance; GO:0010038 re…	GO:0005622 intracellular; GO:0005623 cell; GO:0005737 cytoplasm; GO:0005829 cytosol; GO:0009507 chloroplast; GO:0009532 plastid stroma; GO:0009536 plastid; GO:0009570 chloroplast stroma; GO:0043226 organelle; GO:0043227 membrane-bounded organelle; GO:0043229 intracellular organelle; GO:0043231 intracellular membrane-bounded organelle; GO:0044422 organelle part; GO:0044424 intracellular part; GO:0…	GO:0003824 catalytic activity; GO:0004364 glutathione transferase activity; GO:0016740 transferase activity; GO:0016765 transferase activity, transferring alkyl or aryl (other than methyl) groups;	K00799	GST, gst; glutathione S-transferase [EC:2.5.1.18]	zma00480 Glutathione metabolism - Zea mays (maize); zma01100 Metabolic pathways - Zea mays (maize);	PF13417; PF13410	Glutathione S-transferase, N-terminal domain; Glutathione S-transferase, C-terminal domain
	A0A1D6JZL0	Thioredoxin superfamily protein OS=Zea mays OX=4577 GN=ZEAMMB73_Zm00001d028775 PE=4 SV=1	1.142	Up	0.0107908	ZEAMMB73_Zm00001d028775	extracellular	-	-	-	K08059	IFI30, GILT; interferon, gamma-inducible protein 30	-	-	-
	A0A1D6JZU3	Pathogenesis-related protein 10 OS=Zea mays OX=4577 GN=103634525 PE=3 SV=1	1.283	Up	0.00553916	103634525	cytoplasm	-	-	-	-	-	-	PF00407	Pathogenesis-related protein Bet v I family
	A0A1D6K161	ELMO/CED-12 family protein OS=Zea mays OX=4577 GN=103634598 PE=4 SV=1	1.049	Up	0.0493903	103634598	nucleus	GO:0006928 movement of cell or subcellular component; GO:0008064 regulation of actin polymerization or depolymerization; GO:0009987 cellular process; GO:0010639 negative regulation of organelle organization; GO:0016043 cellular component organization; GO:0030100 regulation of endocytosis; GO:0030587 sorocarp development; GO:0030832 regulation of actin filament length; GO:0030833 regulation of act…	GO:0005622 intracellular; GO:0005623 cell; GO:0005737 cytoplasm; GO:0044424 intracellular part; GO:0044464 cell part;	GO:0005488 binding; GO:0005515 protein binding; GO:0008092 cytoskeletal protein binding; GO:0017022 myosin binding; GO:0045159 myosin II binding;	K23538	-	-	-	-
	A0A1D6K338	UDP-glucose 4-epimerase 4 OS=Zea mays OX=4577 GN=542127 PE=4 SV=1	1.275	Up	0.0140421	542127	mitochondria	-	-	-	-	-	-	-	-
	A0A1D6K483	Cystathionine gamma-synthase 1 chloroplastic OS=Zea mays OX=4577 GN=ZEAMMB73_Zm00001d029324 PE=3 SV=1	2.883	Up	0.000262888	ZEAMMB73_Zm00001d029324	chloroplast	GO:0000096 sulfur amino acid metabolic process; GO:0000097 sulfur amino acid biosynthetic process; GO:0001887 selenium compound metabolic process; GO:0006082 organic acid metabolic process; GO:0006520 cellular amino acid metabolic process; GO:0006555 methionine metabolic process; GO:0006790 sulfur compound metabolic process; GO:0006807 nitrogen compound metabolic process; GO:0008152 metabolic pro…	GO:0005622 intracellular; GO:0005623 cell; GO:0005737 cytoplasm; GO:0009507 chloroplast; GO:0009532 plastid stroma; GO:0009536 plastid; GO:0009570 chloroplast stroma; GO:0043226 organelle; GO:0043227 membrane-bounded organelle; GO:0043229 intracellular organelle; GO:0043231 intracellular membrane-bounded organelle; GO:0044422 organelle part; GO:0044424 intracellular part; GO:0044434 chloroplast p…	GO:0003824 catalytic activity; GO:0003962 cystathionine gamma-synthase activity; GO:0005488 binding; GO:0008144 drug binding; GO:0016740 transferase activity; GO:0016765 transferase activity, transferring alkyl or aryl (other than methyl) groups; GO:0019842 vitamin binding; GO:0030170 pyridoxal phosphate binding; GO:0036094 small molecule binding; GO:0043167 ion binding; GO:0043168 anion binding;…	K01739	metB; cystathionine gamma-synthase [EC:2.5.1.48]	zma00270 Cysteine and methionine metabolism - Zea mays (maize); zma00450 Selenocompound metabolism - Zea mays (maize); zma00920 Sulfur metabolism - Zea mays (maize); zma01100 Metabolic pathways - Zea mays (maize); zma01110 Biosynthesis of secondary metabolites - Zea mays (maize); zma01230 Biosynthesis of amino acids - Zea mays (maize);	PF01053	Cys/Met metabolism PLP-dependent enzyme
	A0A1D6K4U0	LOL3 OS=Zea mays OX=4577 GN=100281350 PE=4 SV=1	2.171	Up	0.0311168	100281350	chloroplast	GO:0006508 proteolysis; GO:0006807 nitrogen compound metabolic process; GO:0008152 metabolic process; GO:0010941 regulation of cell death; GO:0010942 positive regulation of cell death; GO:0019538 protein metabolic process; GO:0043067 regulation of programmed cell death; GO:0043068 positive regulation of programmed cell death; GO:0043170 macromolecule metabolic process; GO:0044238 primary metaboli…	-	GO:0003824 catalytic activity; GO:0004175 endopeptidase activity; GO:0004197 cysteine-type endopeptidase activity; GO:0008233 peptidase activity; GO:0008234 cysteine-type peptidase activity; GO:0016787 hydrolase activity; GO:0070011 peptidase activity, acting on L-amino acid peptides;	K22684	-	-	PF00656	Caspase domain
	A0A1D6K4U4	Metacaspase-3 OS=Zea mays OX=4577 GN=100284981 PE=4 SV=1	3.014	Up	0.000687408	100284981	chloroplast	GO:0006508 proteolysis; GO:0006807 nitrogen compound metabolic process; GO:0008152 metabolic process; GO:0010941 regulation of cell death; GO:0010942 positive regulation of cell death; GO:0019538 protein metabolic process; GO:0043067 regulation of programmed cell death; GO:0043068 positive regulation of programmed cell death; GO:0043170 macromolecule metabolic process; GO:0044238 primary metaboli…	-	GO:0003824 catalytic activity; GO:0004175 endopeptidase activity; GO:0004197 cysteine-type endopeptidase activity; GO:0008233 peptidase activity; GO:0008234 cysteine-type peptidase activity; GO:0016787 hydrolase activity; GO:0070011 peptidase activity, acting on L-amino acid peptides;	K22684	-	-	PF00656	Caspase domain
	A0A1D6K5D2	Nucleoredoxin1 OS=Zea mays OX=4577 GN=ZEAMMB73_Zm00001d029457 PE=4 SV=1	1.743	Up	0.000144397	ZEAMMB73_Zm00001d029457	cytoskeleton	GO:0008152 metabolic process; GO:0009636 response to toxic substance; GO:0009987 cellular process; GO:0042221 response to chemical; GO:0050896 response to stimulus; GO:0051716 cellular response to stimulus; GO:0055114 oxidation-reduction process; GO:0070887 cellular response to chemical stimulus; GO:0097237 cellular response to toxic substance; GO:0098754 detoxification; GO:0098869 cellular oxida…	GO:0005622 intracellular; GO:0005623 cell; GO:0005737 cytoplasm; GO:0044424 intracellular part; GO:0044464 cell part;	GO:0003824 catalytic activity; GO:0004791 thioredoxin-disulfide reductase activity; GO:0015036 disulfide oxidoreductase activity; GO:0016209 antioxidant activity; GO:0016491 oxidoreductase activity; GO:0016651 oxidoreductase activity, acting on NAD(P)H; GO:0016667 oxidoreductase activity, acting on a sulfur group of donors; GO:0016668 oxidoreductase activity, acting on a sulfur group of donors, N…	K17609	NXN; nucleoredoxin [EC:1.8.1.8]	-	PF13905; PF03107	Thioredoxin-like; C1 domain
	A0A1D6K7R4	Ubiquitin domain-containing protein DSK2b OS=Zea mays OX=4577 GN=100382017 PE=4 SV=1	-1.62	Down	0.0139364	100382017	nucleus	GO:0000045 autophagosome assembly; GO:0001666 response to hypoxia; GO:0006508 proteolysis; GO:0006511 ubiquitin-dependent protein catabolic process; GO:0006807 nitrogen compound metabolic process; GO:0006914 autophagy; GO:0006950 response to stress; GO:0006996 organelle organization; GO:0007033 vacuole organization; GO:0008152 metabolic process; GO:0009056 catabolic process; GO:0009057 macromolec…	GO:0005622 intracellular; GO:0005623 cell; GO:0005634 nucleus; GO:0005654 nucleoplasm; GO:0005737 cytoplasm; GO:0005773 vacuole; GO:0005776 autophagosome; GO:0005783 endoplasmic reticulum; GO:0005829 cytosol; GO:0005886 plasma membrane; GO:0012505 endomembrane system; GO:0016020 membrane; GO:0016234 inclusion body; GO:0016235 aggresome; GO:0031974 membrane-enclosed lumen; GO:0031981 nuclear lumen…	GO:0005488 binding; GO:0005515 protein binding; GO:0019899 enzyme binding; GO:0019900 kinase binding; GO:0031593 polyubiquitin binding; GO:0042802 identical protein binding;	K04523	UBQLN, DSK2; ubiquilin	zma04141 Protein processing in endoplasmic reticulum - Zea mays (maize);	PF00240; PF00627	Ubiquitin family; UBA/TS-N domain
	A0A1D6K864	Proline dehydrogenase OS=Zea mays OX=4577 GN=ZEAMMB73_Zm00001d029853 PE=3 SV=1	2.024	Up	0.00596947	ZEAMMB73_Zm00001d029853	chloroplast	GO:0001101 response to acid chemical; GO:0006082 organic acid metabolic process; GO:0006520 cellular amino acid metabolic process; GO:0006536 glutamate metabolic process; GO:0006560 proline metabolic process; GO:0006562 proline catabolic process; GO:0006807 nitrogen compound metabolic process; GO:0006950 response to stress; GO:0006952 defense response; GO:0006970 response to osmotic stress; GO:00…	GO:0005622 intracellular; GO:0005623 cell; GO:0005737 cytoplasm; GO:0005739 mitochondrion; GO:0043226 organelle; GO:0043227 membrane-bounded organelle; GO:0043229 intracellular organelle; GO:0043231 intracellular membrane-bounded organelle; GO:0044424 intracellular part; GO:0044444 cytoplasmic part; GO:0044464 cell part;	GO:0000166 nucleotide binding; GO:0003824 catalytic activity; GO:0004657 proline dehydrogenase activity; GO:0005488 binding; GO:0016491 oxidoreductase activity; GO:0016645 oxidoreductase activity, acting on the CH-NH group of donors; GO:0036094 small molecule binding; GO:0043167 ion binding; GO:0043168 anion binding; GO:0048037 cofactor binding; GO:0050660 flavin adenine dinucleotide binding; GO:…	K00318	PRODH; proline dehydrogenase [EC:1.5.-.-]	zma00330 Arginine and proline metabolism - Zea mays (maize); zma01100 Metabolic pathways - Zea mays (maize); zma01110 Biosynthesis of secondary metabolites - Zea mays (maize);	-	-
	A0A1D6K865	Proline dehydrogenase OS=Zea mays OX=4577 GN=ZEAMMB73_Zm00001d029853 PE=3 SV=1	1.495	Up	0.0106748	ZEAMMB73_Zm00001d029853	chloroplast	GO:0001101 response to acid chemical; GO:0006082 organic acid metabolic process; GO:0006520 cellular amino acid metabolic process; GO:0006536 glutamate metabolic process; GO:0006560 proline metabolic process; GO:0006562 proline catabolic process; GO:0006807 nitrogen compound metabolic process; GO:0006950 response to stress; GO:0006952 defense response; GO:0006970 response to osmotic stress; GO:00…	GO:0005622 intracellular; GO:0005623 cell; GO:0005737 cytoplasm; GO:0005739 mitochondrion; GO:0043226 organelle; GO:0043227 membrane-bounded organelle; GO:0043229 intracellular organelle; GO:0043231 intracellular membrane-bounded organelle; GO:0044424 intracellular part; GO:0044444 cytoplasmic part; GO:0044464 cell part;	GO:0000166 nucleotide binding; GO:0003824 catalytic activity; GO:0004657 proline dehydrogenase activity; GO:0005488 binding; GO:0016491 oxidoreductase activity; GO:0016645 oxidoreductase activity, acting on the CH-NH group of donors; GO:0036094 small molecule binding; GO:0043167 ion binding; GO:0043168 anion binding; GO:0048037 cofactor binding; GO:0050660 flavin adenine dinucleotide binding; GO:…	K00318	PRODH; proline dehydrogenase [EC:1.5.-.-]	zma00330 Arginine and proline metabolism - Zea mays (maize); zma01100 Metabolic pathways - Zea mays (maize); zma01110 Biosynthesis of secondary metabolites - Zea mays (maize);	-	-
	A0A1D6K8H5	Expansin-B4 OS=Zea mays OX=4577 GN=103637658 PE=3 SV=1	-4.106	Down	0.00302458	103637658	extracellular	GO:0000902 cell morphogenesis; GO:0009653 anatomical structure morphogenesis; GO:0009664 plant-type cell wall organization; GO:0009826 unidimensional cell growth; GO:0009827 plant-type cell wall modification; GO:0009828 plant-type cell wall loosening; GO:0009987 cellular process; GO:0016043 cellular component organization; GO:0016049 cell growth; GO:0032502 developmental process; GO:0032989 cellu…	GO:0005618 cell wall; GO:0005623 cell; GO:0016020 membrane; GO:0030312 external encapsulating structure; GO:0044464 cell part; GO:0071944 cell periphery;	-	-	-	-	PF03330; PF01357	Rare lipoprotein A (RlpA)-like double-psi beta-barrel; Pollen allergen
	A0A1D6KAJ0	Uncharacterized protein OS=Zea mays OX=4577 GN=ZEAMMB73_Zm00001d030164 PE=4 SV=1	1.066	Up	0.0429709	ZEAMMB73_Zm00001d030164	plasma membrane	-	-	-	-	-	-	-	-
	A0A1D6KAR7	Serine carboxypeptidase-like 19 OS=Zea mays OX=4577 GN=100191502 PE=3 SV=1	2.265	Up	0.00258642	100191502	chloroplast	GO:0008152 metabolic process; GO:0019748 secondary metabolic process;	GO:0005618 cell wall; GO:0005623 cell; GO:0009505 plant-type cell wall; GO:0030312 external encapsulating structure; GO:0044464 cell part; GO:0071944 cell periphery;	GO:0003824 catalytic activity; GO:0016740 transferase activity; GO:0016746 transferase activity, transferring acyl groups; GO:0016747 transferase activity, transferring acyl groups other than amino-acyl groups; GO:0016752 sinapoyltransferase activity;	K16296	SCPL-I; serine carboxypeptidase-like clade I [EC:3.4.16.-]	-	PF00450	Serine carboxypeptidase
	A0A1D6KAX0	(Z)-3-hexen-1-ol acetyltransferase OS=Zea mays OX=4577 GN=ZEAMMB73_Zm00001d030214 PE=4 SV=1	4.038	Up	0.000279132	ZEAMMB73_Zm00001d030214	cytoplasm	-	-	-	K19861	BEBT, AMAT; benzyl alcohol O-benzoyltransferase [EC:2.3.1.196 2.3.1.232]	-	-	-
	A0A1D6KB09	ATP binding protein OS=Zea mays OX=4577 GN=ZEAMMB73_Zm00001d030223 PE=4 SV=1	-1.121	Down	0.000435827	ZEAMMB73_Zm00001d030223	chloroplast	GO:0000003 reproduction; GO:0003006 developmental process involved in reproduction; GO:0005975 carbohydrate metabolic process; GO:0006020 inositol metabolic process; GO:0006066 alcohol metabolic process; GO:0006793 phosphorus metabolic process; GO:0006796 phosphate-containing compound metabolic process; GO:0008152 metabolic process; GO:0009856 pollination; GO:0009987 cellular process; GO:0016310 …	GO:0005622 intracellular; GO:0005623 cell; GO:0005737 cytoplasm; GO:0005829 cytosol; GO:0044424 intracellular part; GO:0044444 cytoplasmic part; GO:0044464 cell part;	GO:0003676 nucleic acid binding; GO:0003723 RNA binding; GO:0003727 single-stranded RNA binding; GO:0003824 catalytic activity; GO:0005488 binding; GO:0008187 poly-pyrimidine tract binding; GO:0008266 poly(U) RNA binding; GO:0016301 kinase activity; GO:0016740 transferase activity; GO:0016772 transferase activity, transferring phosphorus-containing groups; GO:0016773 phosphotransferase activity, …	K16190	GLCAK; glucuronokinase [EC:2.7.1.43]	zma00040 Pentose and glucuronate interconversions - Zea mays (maize); zma00053 Ascorbate and aldarate metabolism - Zea mays (maize); zma00520 Amino sugar and nucleotide sugar metabolism - Zea mays (maize); zma01100 Metabolic pathways - Zea mays (maize);	-	-
	A0A1D6KBR5	Alpha-mannosidase OS=Zea mays OX=4577 GN=103638195 PE=3 SV=1	1.358	Up	0.00172793	103638195	vacuolar membrane	GO:0005975 carbohydrate metabolic process; GO:0005996 monosaccharide metabolic process; GO:0006013 mannose metabolic process; GO:0006464 cellular protein modification process; GO:0006517 protein deglycosylation; GO:0006807 nitrogen compound metabolic process; GO:0008152 metabolic process; GO:0009100 glycoprotein metabolic process; GO:0009987 cellular process; GO:0019318 hexose metabolic process; …	GO:0000323 lytic vacuole; GO:0005622 intracellular; GO:0005623 cell; GO:0005737 cytoplasm; GO:0005764 lysosome; GO:0005773 vacuole; GO:0043226 organelle; GO:0043227 membrane-bounded organelle; GO:0043229 intracellular organelle; GO:0043231 intracellular membrane-bounded organelle; GO:0044424 intracellular part; GO:0044444 cytoplasmic part; GO:0044464 cell part;	GO:0003824 catalytic activity; GO:0004553 hydrolase activity, hydrolyzing O-glycosyl compounds; GO:0004559 alpha-mannosidase activity; GO:0015923 mannosidase activity; GO:0016787 hydrolase activity; GO:0016798 hydrolase activity, acting on glycosyl bonds;	K01191	MAN2C1; alpha-mannosidase [EC:3.2.1.24]	zma00511 Other glycan degradation - Zea mays (maize);	PF01074; PF09261; PF07748	Glycosyl hydrolases family 38 N-terminal domain; Alpha mannosidase, middle domain; Glycosyl hydrolases family 38 C-terminal domain
	A0A1D6KC46	Hsp20/alpha crystallin family protein OS=Zea mays OX=4577 GN=ZEAMMB73_Zm00001d030346 PE=3 SV=1	1.13	Up	0.00700041	ZEAMMB73_Zm00001d030346	chloroplast	-	-	-	-	-	-	-	-
	A0A1D6KCW1	Hydroxycinnamoyltransferase4 OS=Zea mays OX=4577 GN=103639152 PE=4 SV=1	1.916	Up	0.000572077	103639152	chloroplast	-	-	GO:0003824 catalytic activity; GO:0016740 transferase activity; GO:0016746 transferase activity, transferring acyl groups; GO:0016747 transferase activity, transferring acyl groups other than amino-acyl groups; GO:0050734 hydroxycinnamoyltransferase activity;	-	-	-	-	-
	A0A1D6KDB2	Metallopeptidase M24 family protein OS=Zea mays OX=4577 GN=103639488 PE=3 SV=1	-1.271	Down	0.00251108	103639488	chloroplast	GO:0003008 system process; GO:0003014 renal system process; GO:0003094 glomerular filtration; GO:0006508 proteolysis; GO:0006807 nitrogen compound metabolic process; GO:0008152 metabolic process; GO:0010467 gene expression; GO:0016485 protein processing; GO:0019538 protein metabolic process; GO:0031647 regulation of protein stability; GO:0032501 multicellular organismal process; GO:0043170 macrom…	GO:0005622 intracellular; GO:0005623 cell; GO:0005634 nucleus; GO:0005737 cytoplasm; GO:0005739 mitochondrion; GO:0043226 organelle; GO:0043227 membrane-bounded organelle; GO:0043229 intracellular organelle; GO:0043231 intracellular membrane-bounded organelle; GO:0044424 intracellular part; GO:0044444 cytoplasmic part; GO:0044464 cell part;	GO:0003824 catalytic activity; GO:0004177 aminopeptidase activity; GO:0005488 binding; GO:0005515 protein binding; GO:0008233 peptidase activity; GO:0008235 metalloexopeptidase activity; GO:0008237 metallopeptidase activity; GO:0008238 exopeptidase activity; GO:0016787 hydrolase activity; GO:0030145 manganese ion binding; GO:0042802 identical protein binding; GO:0042803 protein homodimerization a…	K01262	pepP; Xaa-Pro aminopeptidase [EC:3.4.11.9]	-	PF05195; PF00557	Aminopeptidase P, N-terminal domain; Metallopeptidase family M24
	A0A1D6KE94	Purple acid phosphatase OS=Zea mays OX=4577 GN=100285685 PE=3 SV=1	3.716	Up	7.23642e-06	100285685	chloroplast	-	-	-	K22390	-	-	PF00149; PF14008	Calcineurin-like phosphoesterase; Iron/zinc purple acid phosphatase-like protein C
	A0A1D6KJV9	Sulfite oxidase1 OS=Zea mays OX=4577 GN=103642918 PE=4 SV=1	1.804	Up	0.00287465	103642918	cytoplasm	GO:0006725 cellular aromatic compound metabolic process; GO:0006778 porphyrin-containing compound metabolic process; GO:0006790 sulfur compound metabolic process; GO:0006807 nitrogen compound metabolic process; GO:0008152 metabolic process; GO:0009987 cellular process; GO:0010035 response to inorganic substance; GO:0010477 response to sulfur dioxide; GO:0015994 chlorophyll metabolic process; GO:0…	GO:0005622 intracellular; GO:0005623 cell; GO:0005737 cytoplasm; GO:0005739 mitochondrion; GO:0005777 peroxisome; GO:0042579 microbody; GO:0043226 organelle; GO:0043227 membrane-bounded organelle; GO:0043229 intracellular organelle; GO:0043231 intracellular membrane-bounded organelle; GO:0044424 intracellular part; GO:0044444 cytoplasmic part; GO:0044464 cell part;	GO:0003824 catalytic activity; GO:0008482 sulfite oxidase activity; GO:0016491 oxidoreductase activity; GO:0016667 oxidoreductase activity, acting on a sulfur group of donors; GO:0016670 oxidoreductase activity, acting on a sulfur group of donors, oxygen as acceptor;	K00387	SUOX; sulfite oxidase [EC:1.8.3.1]	zma00920 Sulfur metabolism - Zea mays (maize); zma01100 Metabolic pathways - Zea mays (maize);	PF00174; PF03404	Oxidoreductase molybdopterin binding domain; Mo-co oxidoreductase dimerisation domain
	A0A1D6KKK1	MtN19-like protein OS=Zea mays OX=4577 GN=100281705 PE=4 SV=1	2.538	Up	0.000154845	100281705	chloroplast	-	-	-	-	-	-	PF07712	Stress up-regulated Nod 19
	A0A1D6KL28	Sorbitol dehydrogenase OS=Zea mays OX=4577 GN=100283066 PE=4 SV=1	-1.458	Down	0.00151891	100283066	chloroplast	GO:0008152 metabolic process; GO:0055114 oxidation-reduction process;	GO:0005622 intracellular; GO:0005623 cell; GO:0005737 cytoplasm; GO:0005829 cytosol; GO:0005911 cell-cell junction; GO:0009506 plasmodesma; GO:0030054 cell junction; GO:0044424 intracellular part; GO:0044444 cytoplasmic part; GO:0044464 cell part; GO:0055044 symplast;	GO:0003824 catalytic activity; GO:0003939 L-iditol 2-dehydrogenase activity; GO:0016491 oxidoreductase activity; GO:0016614 oxidoreductase activity, acting on CH-OH group of donors; GO:0016616 oxidoreductase activity, acting on the CH-OH group of donors, NAD or NADP as acceptor;	K00008	SORD, gutB; L-iditol 2-dehydrogenase [EC:1.1.1.14]	zma00040 Pentose and glucuronate interconversions - Zea mays (maize); zma00051 Fructose and mannose metabolism - Zea mays (maize); zma01100 Metabolic pathways - Zea mays (maize);	-	-
	A0A1D6KL30	Sorbitol dehydrogenase OS=Zea mays OX=4577 GN=100283066 PE=3 SV=1	-1.425	Down	0.000240311	100283066	cytoplasm	GO:0008152 metabolic process; GO:0055114 oxidation-reduction process;	GO:0005622 intracellular; GO:0005623 cell; GO:0005737 cytoplasm; GO:0005829 cytosol; GO:0005911 cell-cell junction; GO:0009506 plasmodesma; GO:0030054 cell junction; GO:0044424 intracellular part; GO:0044444 cytoplasmic part; GO:0044464 cell part; GO:0055044 symplast;	GO:0003824 catalytic activity; GO:0003939 L-iditol 2-dehydrogenase activity; GO:0016491 oxidoreductase activity; GO:0016614 oxidoreductase activity, acting on CH-OH group of donors; GO:0016616 oxidoreductase activity, acting on the CH-OH group of donors, NAD or NADP as acceptor;	K00008	SORD, gutB; L-iditol 2-dehydrogenase [EC:1.1.1.14]	zma00040 Pentose and glucuronate interconversions - Zea mays (maize); zma00051 Fructose and mannose metabolism - Zea mays (maize); zma01100 Metabolic pathways - Zea mays (maize);	PF08240	Alcohol dehydrogenase GroES-like domain
	A0A1D6KMS8	Vignain OS=Zea mays OX=4577 GN=ZEAMMB73_Zm00001d031971 PE=3 SV=1	-1.127	Down	0.00966284	ZEAMMB73_Zm00001d031971	chloroplast	-	-	-	K16292	CEP, CYSEP; KDEL-tailed cysteine endopeptidase [EC:3.4.22.-]	-	PF00112	Papain family cysteine protease
	A0A1D6KQU5	Electron transfer flavoprotein-ubiquinone oxidoreductase mitochondrial OS=Zea mays OX=4577 GN=100280392 PE=4 SV=1	1.131	Up	4.67695e-05	100280392	chloroplast	GO:0006091 generation of precursor metabolites and energy; GO:0008152 metabolic process; GO:0009987 cellular process; GO:0015980 energy derivation by oxidation of organic compounds; GO:0022900 electron transport chain; GO:0022904 respiratory electron transport chain; GO:0044237 cellular metabolic process; GO:0045333 cellular respiration; GO:0055114 oxidation-reduction process;	GO:0005622 intracellular; GO:0005623 cell; GO:0005737 cytoplasm; GO:0005739 mitochondrion; GO:0005740 mitochondrial envelope; GO:0005743 mitochondrial inner membrane; GO:0005759 mitochondrial matrix; GO:0016020 membrane; GO:0016021 integral component of membrane; GO:0017133 mitochondrial electron transfer flavoprotein complex; GO:0019866 organelle inner membrane; GO:0031090 organelle membrane; GO…	GO:0003824 catalytic activity; GO:0004174 electron-transferring-flavoprotein dehydrogenase activity; GO:0005488 binding; GO:0009055 electron carrier activity; GO:0016491 oxidoreductase activity; GO:0016645 oxidoreductase activity, acting on the CH-NH group of donors; GO:0016649 oxidoreductase activity, acting on the CH-NH group of donors, quinone or similar compound as acceptor; GO:0016722 oxidor…	K00311	ETFDH; electron-transferring-flavoprotein dehydrogenase [EC:1.5.5.1]	-	PF13450	NAD(P)-binding Rossmann-like domain
	A0A1D6KQU6	Electron transfer flavoprotein-ubiquinone oxidoreductase mitochondrial OS=Zea mays OX=4577 GN=100280392 PE=4 SV=1	1.137	Up	3.7701e-05	100280392	cytoplasm	GO:0006091 generation of precursor metabolites and energy; GO:0008152 metabolic process; GO:0009987 cellular process; GO:0015980 energy derivation by oxidation of organic compounds; GO:0022900 electron transport chain; GO:0022904 respiratory electron transport chain; GO:0044237 cellular metabolic process; GO:0045333 cellular respiration; GO:0055114 oxidation-reduction process;	GO:0005622 intracellular; GO:0005623 cell; GO:0005737 cytoplasm; GO:0005739 mitochondrion; GO:0005740 mitochondrial envelope; GO:0005743 mitochondrial inner membrane; GO:0005759 mitochondrial matrix; GO:0016020 membrane; GO:0016021 integral component of membrane; GO:0017133 mitochondrial electron transfer flavoprotein complex; GO:0019866 organelle inner membrane; GO:0031090 organelle membrane; GO…	GO:0003824 catalytic activity; GO:0004174 electron-transferring-flavoprotein dehydrogenase activity; GO:0005488 binding; GO:0009055 electron carrier activity; GO:0016491 oxidoreductase activity; GO:0016645 oxidoreductase activity, acting on the CH-NH group of donors; GO:0016649 oxidoreductase activity, acting on the CH-NH group of donors, quinone or similar compound as acceptor; GO:0016722 oxidor…	K00311	ETFDH; electron-transferring-flavoprotein dehydrogenase [EC:1.5.5.1]	-	-	-
	A0A1D6KR83	PREDICTED: apomucin-like isoform X2 [Zea mays](predicted) OS=Zea mays OX=4577 GN=103643388 PE=4 SV=1	1.688	Up	0.000324002	103643388	cytoplasm	GO:0000302 response to reactive oxygen species; GO:0001101 response to acid chemical; GO:0006950 response to stress; GO:0006970 response to osmotic stress; GO:0006972 hyperosmotic response; GO:0006979 response to oxidative stress; GO:0007154 cell communication; GO:0007165 signal transduction; GO:0007275 multicellular organism development; GO:0007568 aging; GO:0007623 circadian rhythm; GO:0009266 …	GO:0005622 intracellular; GO:0005623 cell; GO:0005737 cytoplasm; GO:0044424 intracellular part; GO:0044464 cell part;	-	-	-	-	-	-
	A0A1D6KSQ7	Threonine--tRNA ligase mitochondrial 1 OS=Zea mays OX=4577 GN=103643444 PE=3 SV=1	-1.06	Down	0.0137504	103643444	chloroplast	GO:0006082 organic acid metabolic process; GO:0006139 nucleobase-containing compound metabolic process; GO:0006399 tRNA metabolic process; GO:0006412 translation; GO:0006418 tRNA aminoacylation for protein translation; GO:0006435 threonyl-tRNA aminoacylation; GO:0006518 peptide metabolic process; GO:0006520 cellular amino acid metabolic process; GO:0006725 cellular aromatic compound metabolic pro…	GO:0005618 cell wall; GO:0005622 intracellular; GO:0005623 cell; GO:0005737 cytoplasm; GO:0005739 mitochondrion; GO:0005829 cytosol; GO:0005886 plasma membrane; GO:0009507 chloroplast; GO:0009536 plastid; GO:0016020 membrane; GO:0030312 external encapsulating structure; GO:0043226 organelle; GO:0043227 membrane-bounded organelle; GO:0043229 intracellular organelle; GO:0043231 intracellular membra…	GO:0003824 catalytic activity; GO:0004812 aminoacyl-tRNA ligase activity; GO:0004829 threonine-tRNA ligase activity; GO:0016874 ligase activity; GO:0016875 ligase activity, forming carbon-oxygen bonds;	K01868	TARS, thrS; threonyl-tRNA synthetase [EC:6.1.1.3]	zma00970 Aminoacyl-tRNA biosynthesis - Zea mays (maize);	PF07973; PF00587; PF03129	Threonyl and Alanyl tRNA synthetase second additional domain; tRNA synthetase class II core domain (G, H, P, S and T); Anticodon binding domain
	A0A1D6KT18	Transportin MOS14 OS=Zea mays OX=4577 GN=100382556 PE=4 SV=1	-1.571	Down	0.0069085	100382556	nucleus	GO:0006606 protein import into nucleus; GO:0006810 transport; GO:0006886 intracellular protein transport; GO:0006913 nucleocytoplasmic transport; GO:0008104 protein localization; GO:0010468 regulation of gene expression; GO:0015031 protein transport; GO:0015833 peptide transport; GO:0017038 protein import; GO:0019219 regulation of nucleobase-containing compound metabolic process; GO:0019222 regul…	GO:0005622 intracellular; GO:0005623 cell; GO:0005634 nucleus; GO:0005635 nuclear envelope; GO:0005737 cytoplasm; GO:0012505 endomembrane system; GO:0016020 membrane; GO:0031090 organelle membrane; GO:0031965 nuclear membrane; GO:0031967 organelle envelope; GO:0031975 envelope; GO:0043226 organelle; GO:0043227 membrane-bounded organelle; GO:0043229 intracellular organelle; GO:0043231 intracellula…	GO:0005048 signal sequence binding; GO:0005215 transporter activity; GO:0005488 binding; GO:0005515 protein binding; GO:0008139 nuclear localization sequence binding; GO:0008565 protein transporter activity; GO:0033218 amide binding; GO:0042277 peptide binding; GO:0042802 identical protein binding;	K15436	TRPO3, MTR10; transportin-3	-	-	-
	A0A1D6KUA8	Ubiquitin-conjugating enzyme E2 4 OS=Zea mays OX=4577 GN=ZEAMMB73_Zm00001d032830 PE=3 SV=1	1.098	Up	0.0130704	ZEAMMB73_Zm00001d032830	nucleus	GO:0006464 cellular protein modification process; GO:0006508 proteolysis; GO:0006511 ubiquitin-dependent protein catabolic process; GO:0006807 nitrogen compound metabolic process; GO:0008152 metabolic process; GO:0009056 catabolic process; GO:0009057 macromolecule catabolic process; GO:0009987 cellular process; GO:0016567 protein ubiquitination; GO:0019538 protein metabolic process; GO:0019941 mo…	GO:0005622 intracellular; GO:0005623 cell; GO:0005737 cytoplasm; GO:0005829 cytosol; GO:0044424 intracellular part; GO:0044444 cytoplasmic part; GO:0044464 cell part;	GO:0003824 catalytic activity; GO:0004842 ubiquitin-protein transferase activity; GO:0005488 binding; GO:0005515 protein binding; GO:0016740 transferase activity; GO:0019787 ubiquitin-like protein transferase activity; GO:0019899 enzyme binding; GO:0031625 ubiquitin protein ligase binding; GO:0044389 ubiquitin-like protein ligase binding; GO:0061630 ubiquitin protein ligase activity; GO:0061659 u…	K10576	UBE2H, UBC8; ubiquitin-conjugating enzyme E2 H [EC:2.3.2.23]	zma04120 Ubiquitin mediated proteolysis - Zea mays (maize);	PF00179	Ubiquitin-conjugating enzyme
	A0A1D6KWT7	Glycerophosphoryl diester phosphodiesterase OS=Zea mays OX=4577 GN=100283806 PE=4 SV=1	1.098	Up	0.0165106	100283806	chloroplast	-	GO:0005622 intracellular; GO:0005623 cell; GO:0005737 cytoplasm; GO:0005773 vacuole; GO:0042597 periplasmic space; GO:0043226 organelle; GO:0043227 membrane-bounded organelle; GO:0043229 intracellular organelle; GO:0043231 intracellular membrane-bounded organelle; GO:0044424 intracellular part; GO:0044444 cytoplasmic part; GO:0044464 cell part;	GO:0003824 catalytic activity; GO:0005488 binding; GO:0005509 calcium ion binding; GO:0008081 phosphoric diester hydrolase activity; GO:0008889 glycerophosphodiester phosphodiesterase activity; GO:0016787 hydrolase activity; GO:0016788 hydrolase activity, acting on ester bonds; GO:0042578 phosphoric ester hydrolase activity; GO:0043167 ion binding; GO:0043169 cation binding; GO:0046872 metal ion …	K01126	E3.1.4.46, glpQ, ugpQ; glycerophosphoryl diester phosphodiesterase [EC:3.1.4.46]	zma00564 Glycerophospholipid metabolism - Zea mays (maize);	-	-
	A0A1D6KX35	Ornithine aminotransferase OS=Zea mays OX=4577 GN=100191445 PE=3 SV=1	1.55	Up	7.67293e-05	100191445	chloroplast	GO:0001101 response to acid chemical; GO:0006950 response to stress; GO:0006970 response to osmotic stress; GO:0006979 response to oxidative stress; GO:0009266 response to temperature stimulus; GO:0009408 response to heat; GO:0009413 response to flooding; GO:0009414 response to water deprivation; GO:0009415 response to water; GO:0009628 response to abiotic stimulus; GO:0009651 response to salt st…	-	GO:0005488 binding; GO:0005515 protein binding; GO:0008144 drug binding; GO:0019842 vitamin binding; GO:0030170 pyridoxal phosphate binding; GO:0036094 small molecule binding; GO:0042802 identical protein binding; GO:0043167 ion binding; GO:0043168 anion binding; GO:0048037 cofactor binding; GO:0050662 coenzyme binding; GO:0070279 vitamin B6 binding; GO:0097159 organic cyclic compound binding; GO…	K00819	rocD, OAT; ornithine--oxo-acid transaminase [EC:2.6.1.13]	zma00330 Arginine and proline metabolism - Zea mays (maize); zma01100 Metabolic pathways - Zea mays (maize); zma01110 Biosynthesis of secondary metabolites - Zea mays (maize);	PF00202	Aminotransferase class-III
	A0A1D6L0J1	Lipoxygenase OS=Zea mays OX=4577 GN=542495 PE=3 SV=1	2.267	Up	0.000274457	542495	cytoplasm	-	-	-	K15718	LOX1_5; linoleate 9S-lipoxygenase [EC:1.13.11.58]	zma00591 Linoleic acid metabolism - Zea mays (maize);	PF01477; PF00305	PLAT/LH2 domain; Lipoxygenase
	A0A1D6L0J6	Lipoxygenase OS=Zea mays OX=4577 GN=542495 PE=4 SV=1	2.078	Up	0.000501937	542495	cytoplasm	-	-	-	K15718	LOX1_5; linoleate 9S-lipoxygenase [EC:1.13.11.58]	zma00591 Linoleic acid metabolism - Zea mays (maize);	PF01477; PF00305	PLAT/LH2 domain; Lipoxygenase
	A0A1D6L0L2	Lipoxygenase OS=Zea mays OX=4577 GN=100037803 PE=3 SV=1	1.984	Up	0.00119374	100037803	cytoplasm	GO:0006629 lipid metabolic process; GO:0007275 multicellular organism development; GO:0008152 metabolic process; GO:0009653 anatomical structure morphogenesis; GO:0009791 post-embryonic development; GO:0009987 cellular process; GO:0010015 root morphogenesis; GO:0010101 post-embryonic root morphogenesis; GO:0010102 lateral root morphogenesis; GO:0010311 lateral root formation; GO:0022622 root syst…	GO:0005622 intracellular; GO:0005623 cell; GO:0005737 cytoplasm; GO:0009507 chloroplast; GO:0009536 plastid; GO:0043226 organelle; GO:0043227 membrane-bounded organelle; GO:0043229 intracellular organelle; GO:0043231 intracellular membrane-bounded organelle; GO:0044424 intracellular part; GO:0044444 cytoplasmic part; GO:0044464 cell part;	GO:0003824 catalytic activity; GO:0016165 linoleate 13S-lipoxygenase activity; GO:0016491 oxidoreductase activity; GO:0016701 oxidoreductase activity, acting on single donors with incorporation of molecular oxygen; GO:0016702 oxidoreductase activity, acting on single donors with incorporation of molecular oxygen, incorporation of two atoms of oxygen; GO:0051213 dioxygenase activity; GO:1990136 li…	K15718	LOX1_5; linoleate 9S-lipoxygenase [EC:1.13.11.58]	zma00591 Linoleic acid metabolism - Zea mays (maize);	PF00305	Lipoxygenase
	A0A1D6L299	Cytochrome c oxidase assembly protein COX11 mitochondrial OS=Zea mays OX=4577 GN=ZEAMMB73_Zm00001d033792 PE=4 SV=1	1.112	Up	0.000826417	ZEAMMB73_Zm00001d033792	chloroplast	GO:0000003 reproduction; GO:0007275 multicellular organism development; GO:0009653 anatomical structure morphogenesis; GO:0009791 post-embryonic development; GO:0009846 pollen germination; GO:0009856 pollination; GO:0009893 positive regulation of metabolic process; GO:0010015 root morphogenesis; GO:0010101 post-embryonic root morphogenesis; GO:0010155 regulation of proton transport; GO:0019222 re…	GO:0005622 intracellular; GO:0005623 cell; GO:0005737 cytoplasm; GO:0005739 mitochondrion; GO:0005740 mitochondrial envelope; GO:0016020 membrane; GO:0016021 integral component of membrane; GO:0031090 organelle membrane; GO:0031224 intrinsic component of membrane; GO:0031300 intrinsic component of organelle membrane; GO:0031301 integral component of organelle membrane; GO:0031966 mitochondrial me…	GO:0005488 binding; GO:0005515 protein binding; GO:0043621 protein self-association;	K02258	COX11; cytochrome c oxidase assembly protein subunit 11	zma00190 Oxidative phosphorylation - Zea mays (maize); zma01100 Metabolic pathways - Zea mays (maize);	-	-
	A0A1D6L2K9	ILITYHIA OS=Zea mays OX=4577 GN=ZEAMMB73_Zm00001d033817 PE=4 SV=1	1.012	Up	0.021814	ZEAMMB73_Zm00001d033817	cytoplasm	GO:0002376 immune system process; GO:0006950 response to stress; GO:0006952 defense response; GO:0006955 immune response; GO:0009605 response to external stimulus; GO:0009607 response to biotic stimulus; GO:0009617 response to bacterium; GO:0009682 induced systemic resistance; GO:0042742 defense response to bacterium; GO:0043207 response to external biotic stimulus; GO:0045087 innate immune respo…	GO:0005622 intracellular; GO:0005623 cell; GO:0005634 nucleus; GO:0005737 cytoplasm; GO:0005829 cytosol; GO:0016020 membrane; GO:0043226 organelle; GO:0043227 membrane-bounded organelle; GO:0043229 intracellular organelle; GO:0043231 intracellular membrane-bounded organelle; GO:0044424 intracellular part; GO:0044444 cytoplasmic part; GO:0044464 cell part;	-	-	-	-	-	-
	A0A1D6L3H8	Starch synthase, chloroplastic/amyloplastic OS=Zea mays OX=4577 GN=541854 PE=3 SV=1	1.599	Up	0.00609001	541854	mitochondria	GO:0000271 polysaccharide biosynthetic process; GO:0005975 carbohydrate metabolic process; GO:0005976 polysaccharide metabolic process; GO:0005982 starch metabolic process; GO:0006073 cellular glucan metabolic process; GO:0008152 metabolic process; GO:0009058 biosynthetic process; GO:0009059 macromolecule biosynthetic process; GO:0009250 glucan biosynthetic process; GO:0009987 cellular process; G…	GO:0005622 intracellular; GO:0005623 cell; GO:0005737 cytoplasm; GO:0009501 amyloplast; GO:0009507 chloroplast; GO:0009536 plastid; GO:0009569 chloroplast starch grain; GO:0043036 starch grain; GO:0043226 organelle; GO:0043227 membrane-bounded organelle; GO:0043229 intracellular organelle; GO:0043231 intracellular membrane-bounded organelle; GO:0044422 organelle part; GO:0044424 intracellular par…	GO:0000166 nucleotide binding; GO:0003824 catalytic activity; GO:0004373 glycogen (starch) synthase activity; GO:0005488 binding; GO:0008194 UDP-glycosyltransferase activity; GO:0009011 starch synthase activity; GO:0016740 transferase activity; GO:0016757 transferase activity, transferring glycosyl groups; GO:0016758 transferase activity, transferring hexosyl groups; GO:0017076 purine nucleotide …	K13679	WAXY; granule-bound starch synthase [EC:2.4.1.242]	zma00500 Starch and sucrose metabolism - Zea mays (maize); zma01100 Metabolic pathways - Zea mays (maize); zma01110 Biosynthesis of secondary metabolites - Zea mays (maize);	PF08323	Starch synthase catalytic domain
	A0A1D6L4F0	Exhydrolase II OS=Zea mays OX=4577 GN=ZEAMMB73_Zm00001d034017 PE=4 SV=1	2.869	Up	0.000361035	ZEAMMB73_Zm00001d034017	chloroplast	-	-	-	K01188	E3.2.1.21; beta-glucosidase [EC:3.2.1.21]	zma00460 Cyanoamino acid metabolism - Zea mays (maize); zma00500 Starch and sucrose metabolism - Zea mays (maize); zma00940 Phenylpropanoid biosynthesis - Zea mays (maize); zma01100 Metabolic pathways - Zea mays (maize); zma01110 Biosynthesis of secondary metabolites - Zea mays (maize);	PF00933; PF01915	Glycosyl hydrolase family 3 N terminal domain; Glycosyl hydrolase family 3 C-terminal domain
	A0A1D6L4P1	Protein STRICTOSIDINE SYNTHASE-LIKE 3 OS=Zea mays OX=4577 GN=ZEAMMB73_Zm00001d034032 PE=4 SV=1	-2.708	Down	0.0483625	ZEAMMB73_Zm00001d034032	Golgi apparatus,plasma membrane	-	GO:0005622 intracellular; GO:0005623 cell; GO:0005737 cytoplasm; GO:0005773 vacuole; GO:0005774 vacuolar membrane; GO:0005783 endoplasmic reticulum; GO:0012505 endomembrane system; GO:0016020 membrane; GO:0031090 organelle membrane; GO:0043226 organelle; GO:0043227 membrane-bounded organelle; GO:0043229 intracellular organelle; GO:0043231 intracellular membrane-bounded organelle; GO:0044422 organ…	GO:0003824 catalytic activity; GO:0016787 hydrolase activity; GO:0016788 hydrolase activity, acting on ester bonds;	K21407	APMAP; adipocyte plasma membrane-associated protein	-	-	-
	A0A1D6L725	Aldehyde oxidase1 OS=Zea mays OX=4577 GN=ZEAMMB73_Zm00001d034387 PE=4 SV=1	3.117	Up	0.00450263	ZEAMMB73_Zm00001d034387	chloroplast	GO:0006066 alcohol metabolic process; GO:0006082 organic acid metabolic process; GO:0006629 lipid metabolic process; GO:0006714 sesquiterpenoid metabolic process; GO:0006720 isoprenoid metabolic process; GO:0006721 terpenoid metabolic process; GO:0006790 sulfur compound metabolic process; GO:0006807 nitrogen compound metabolic process; GO:0008152 metabolic process; GO:0008299 isoprenoid biosynthe…	GO:0005622 intracellular; GO:0005623 cell; GO:0005737 cytoplasm; GO:0005829 cytosol; GO:0044424 intracellular part; GO:0044444 cytoplasmic part; GO:0044464 cell part;	GO:0000166 nucleotide binding; GO:0003824 catalytic activity; GO:0004029 aldehyde dehydrogenase (NAD) activity; GO:0004031 aldehyde oxidase activity; GO:0005488 binding; GO:0005515 protein binding; GO:0010293 abscisic aldehyde oxidase activity; GO:0016491 oxidoreductase activity; GO:0016620 oxidoreductase activity, acting on the aldehyde or oxo group of donors, NAD or NADP as acceptor; GO:0016623…	K11817	AAO1_2; indole-3-acetaldehyde oxidase [EC:1.2.3.7]	zma00380 Tryptophan metabolism - Zea mays (maize); zma01100 Metabolic pathways - Zea mays (maize);	PF00111; PF01799; PF03450; PF01315	2Fe-2S iron-sulfur cluster binding domain; [2Fe-2S] binding domain; CO dehydrogenase flavoprotein C-terminal domain; Aldehyde oxidase and xanthine dehydrogenase, a/b hammerhead domain
	A0A1D6L729	Aldehyde oxidase1 OS=Zea mays OX=4577 GN=ZEAMMB73_Zm00001d034387 PE=4 SV=1	1.87	Up	0.00311627	ZEAMMB73_Zm00001d034387	chloroplast	GO:0006066 alcohol metabolic process; GO:0006082 organic acid metabolic process; GO:0006629 lipid metabolic process; GO:0006714 sesquiterpenoid metabolic process; GO:0006720 isoprenoid metabolic process; GO:0006721 terpenoid metabolic process; GO:0006790 sulfur compound metabolic process; GO:0006807 nitrogen compound metabolic process; GO:0008152 metabolic process; GO:0008299 isoprenoid biosynthe…	GO:0005622 intracellular; GO:0005623 cell; GO:0005737 cytoplasm; GO:0005829 cytosol; GO:0044424 intracellular part; GO:0044444 cytoplasmic part; GO:0044464 cell part;	GO:0000166 nucleotide binding; GO:0003824 catalytic activity; GO:0004029 aldehyde dehydrogenase (NAD) activity; GO:0004031 aldehyde oxidase activity; GO:0005488 binding; GO:0005515 protein binding; GO:0010293 abscisic aldehyde oxidase activity; GO:0016491 oxidoreductase activity; GO:0016620 oxidoreductase activity, acting on the aldehyde or oxo group of donors, NAD or NADP as acceptor; GO:0016623…	K11817	AAO1_2; indole-3-acetaldehyde oxidase [EC:1.2.3.7]	zma00380 Tryptophan metabolism - Zea mays (maize); zma01100 Metabolic pathways - Zea mays (maize);	PF00111; PF01799; PF03450; PF01315	2Fe-2S iron-sulfur cluster binding domain; [2Fe-2S] binding domain; CO dehydrogenase flavoprotein C-terminal domain; Aldehyde oxidase and xanthine dehydrogenase, a/b hammerhead domain
	A0A1D6L7R5	Tryptophan synthase alpha chain chloroplastic OS=Zea mays OX=4577 GN=103644181 PE=3 SV=1	1.087	Up	0.00026387	103644181	cytoplasm	GO:0000162 tryptophan biosynthetic process; GO:0006082 organic acid metabolic process; GO:0006520 cellular amino acid metabolic process; GO:0006568 tryptophan metabolic process; GO:0006576 cellular biogenic amine metabolic process; GO:0006586 indolalkylamine metabolic process; GO:0006725 cellular aromatic compound metabolic process; GO:0006807 nitrogen compound metabolic process; GO:0006950 respo…	GO:0005622 intracellular; GO:0005623 cell; GO:0005737 cytoplasm; GO:0009507 chloroplast; GO:0009532 plastid stroma; GO:0009536 plastid; GO:0009570 chloroplast stroma; GO:0043226 organelle; GO:0043227 membrane-bounded organelle; GO:0043229 intracellular organelle; GO:0043231 intracellular membrane-bounded organelle; GO:0044422 organelle part; GO:0044424 intracellular part; GO:0044434 chloroplast p…	GO:0003824 catalytic activity; GO:0004834 tryptophan synthase activity; GO:0016829 lyase activity; GO:0016830 carbon-carbon lyase activity; GO:0016832 aldehyde-lyase activity; GO:0016835 carbon-oxygen lyase activity; GO:0016836 hydro-lyase activity; GO:0033984 indole-3-glycerol-phosphate lyase activity;	K01695	trpA; tryptophan synthase alpha chain [EC:4.2.1.20]	zma00260 Glycine, serine and threonine metabolism - Zea mays (maize); zma00400 Phenylalanine, tyrosine and tryptophan biosynthesis - Zea mays (maize); zma01100 Metabolic pathways - Zea mays (maize); zma01110 Biosynthesis of secondary metabolites - Zea mays (maize); zma01230 Biosynthesis of amino acids - Zea mays (maize);	PF00290	Tryptophan synthase alpha chain
	A0A1D6L7U4	Tryptophan synthase A homolog1 OS=Zea mays OX=4577 GN=541855 PE=3 SV=1	1.052	Up	0.027392	541855	cytoplasm	GO:0000162 tryptophan biosynthetic process; GO:0006082 organic acid metabolic process; GO:0006520 cellular amino acid metabolic process; GO:0006568 tryptophan metabolic process; GO:0006576 cellular biogenic amine metabolic process; GO:0006586 indolalkylamine metabolic process; GO:0006725 cellular aromatic compound metabolic process; GO:0006807 nitrogen compound metabolic process; GO:0006950 respo…	GO:0005622 intracellular; GO:0005623 cell; GO:0005737 cytoplasm; GO:0009507 chloroplast; GO:0009532 plastid stroma; GO:0009536 plastid; GO:0009570 chloroplast stroma; GO:0043226 organelle; GO:0043227 membrane-bounded organelle; GO:0043229 intracellular organelle; GO:0043231 intracellular membrane-bounded organelle; GO:0044422 organelle part; GO:0044424 intracellular part; GO:0044434 chloroplast p…	GO:0003824 catalytic activity; GO:0004834 tryptophan synthase activity; GO:0016829 lyase activity; GO:0016830 carbon-carbon lyase activity; GO:0016832 aldehyde-lyase activity; GO:0016835 carbon-oxygen lyase activity; GO:0016836 hydro-lyase activity; GO:0033984 indole-3-glycerol-phosphate lyase activity;	K01695	trpA; tryptophan synthase alpha chain [EC:4.2.1.20]	zma00260 Glycine, serine and threonine metabolism - Zea mays (maize); zma00400 Phenylalanine, tyrosine and tryptophan biosynthesis - Zea mays (maize); zma01100 Metabolic pathways - Zea mays (maize); zma01110 Biosynthesis of secondary metabolites - Zea mays (maize); zma01230 Biosynthesis of amino acids - Zea mays (maize);	PF00290	Tryptophan synthase alpha chain
	A0A1D6L823	Actin cross-linking protein OS=Zea mays OX=4577 GN=ZEAMMB73_Zm00001d034494 PE=4 SV=1	-1.187	Down	0.00693835	ZEAMMB73_Zm00001d034494	mitochondria	-	-	-	-	-	-	PF04601	Protein of unknown function (DUF569)
	A0A1D6L840	AAA-ATPase ASD mitochondrial OS=Zea mays OX=4577 GN=103644195 PE=3 SV=1	-1.939	Down	0.00505993	103644195	chloroplast	-	-	-	-	-	-	PF00004	ATPase family associated with various cellular activities (AAA)
	A0A1D6L8C0	Putative acyl-activating enzyme 18 peroxisomal OS=Zea mays OX=4577 GN=100194266 PE=4 SV=1	1.276	Up	0.0133672	100194266	chloroplast	GO:0008152 metabolic process; GO:0009850 auxin metabolic process; GO:0009987 cellular process; GO:0010817 regulation of hormone levels; GO:0042445 hormone metabolic process; GO:0044237 cellular metabolic process; GO:0065007 biological regulation; GO:0065008 regulation of biological quality;	GO:0005622 intracellular; GO:0005623 cell; GO:0005737 cytoplasm; GO:0005777 peroxisome; GO:0042579 microbody; GO:0043226 organelle; GO:0043227 membrane-bounded organelle; GO:0043229 intracellular organelle; GO:0043231 intracellular membrane-bounded organelle; GO:0044424 intracellular part; GO:0044444 cytoplasmic part; GO:0044464 cell part;	-	-	-	-	-	-
	A0A1D6L8E2	Cytochrome b-c1 complex subunit 7 OS=Zea mays OX=4577 GN=100384355 PE=3 SV=1	-1.077	Down	0.00233397	100384355	mitochondria	GO:0006091 generation of precursor metabolites and energy; GO:0006119 oxidative phosphorylation; GO:0006122 mitochondrial electron transport, ubiquinol to cytochrome c; GO:0006139 nucleobase-containing compound metabolic process; GO:0006163 purine nucleotide metabolic process; GO:0006725 cellular aromatic compound metabolic process; GO:0006753 nucleoside phosphate metabolic process; GO:0006793 ph…	GO:0005622 intracellular; GO:0005623 cell; GO:0005737 cytoplasm; GO:0005739 mitochondrion; GO:0005740 mitochondrial envelope; GO:0005743 mitochondrial inner membrane; GO:0005746 mitochondrial respiratory chain; GO:0005750 mitochondrial respiratory chain complex III; GO:0016020 membrane; GO:0019866 organelle inner membrane; GO:0031090 organelle membrane; GO:0031966 mitochondrial membrane; GO:00319…	-	K00417	QCR7, UQCRB; ubiquinol-cytochrome c reductase subunit 7	zma00190 Oxidative phosphorylation - Zea mays (maize); zma01100 Metabolic pathways - Zea mays (maize);	-	-
	A0A1D6L911	Protein CDI OS=Zea mays OX=4577 GN=ZEAMMB73_Zm00001d034588 PE=4 SV=1	-1.134	Down	0.0434671	ZEAMMB73_Zm00001d034588	cytoplasm	GO:0000003 reproduction; GO:0000902 cell morphogenesis; GO:0000904 cell morphogenesis involved in differentiation; GO:0003006 developmental process involved in reproduction; GO:0009653 anatomical structure morphogenesis; GO:0009826 unidimensional cell growth; GO:0009846 pollen germination; GO:0009856 pollination; GO:0009860 pollen tube growth; GO:0009932 cell tip growth; GO:0009987 cellular proce…	GO:0005622 intracellular; GO:0005623 cell; GO:0005737 cytoplasm; GO:0005829 cytosol; GO:0044424 intracellular part; GO:0044444 cytoplasmic part; GO:0044464 cell part;	-	-	-	-	-	-
	A0A1D6LBF9	11-beta-hydroxysteroid dehydrogenase-like 5 OS=Zea mays OX=4577 GN=ZEAMMB73_Zm00001d034801 PE=4 SV=1	1.337	Up	0.00135045	ZEAMMB73_Zm00001d034801	cytoplasm	-	-	-	-	-	-	PF00106	short chain dehydrogenase
	A0A1D6LDG1	Seed maturation protein OS=Zea mays OX=4577 GN=ZEAMMB73_Zm00001d035000 PE=4 SV=1	-1.792	Down	0.0125232	ZEAMMB73_Zm00001d035000	nucleus	-	-	-	-	-	-	-	-
	A0A1D6LEZ3	WPP domain-associated protein OS=Zea mays OX=4577 GN=100194007 PE=4 SV=1	-1.111	Down	0.00139563	100194007	nucleus	-	GO:0005622 intracellular; GO:0005623 cell; GO:0005737 cytoplasm; GO:0005739 mitochondrion; GO:0043226 organelle; GO:0043227 membrane-bounded organelle; GO:0043229 intracellular organelle; GO:0043231 intracellular membrane-bounded organelle; GO:0044424 intracellular part; GO:0044444 cytoplasmic part; GO:0044464 cell part;	-	-	-	-	-	-
	A0A1D6LHA8	Dirigent protein OS=Zea mays OX=4577 GN=100502041 PE=3 SV=1	3.091	Up	0.00593265	100502041	chloroplast	-	-	-	-	-	-	PF01419	Jacalin-like lectin domain
	A0A1D6LHG0	Nudix hydrolase 9 OS=Zea mays OX=4577 GN=100282909 PE=4 SV=1	2.201	Up	0.010062	100282909	chloroplast	GO:0009987 cellular process; GO:0042221 response to chemical; GO:0050896 response to stimulus; GO:0051716 cellular response to stimulus; GO:0060359 response to ammonium ion; GO:0070887 cellular response to chemical stimulus; GO:0071242 cellular response to ammonium ion; GO:1901698 response to nitrogen compound; GO:1901699 cellular response to nitrogen compound;	GO:0005622 intracellular; GO:0005623 cell; GO:0005737 cytoplasm; GO:0005829 cytosol; GO:0044424 intracellular part; GO:0044444 cytoplasmic part; GO:0044464 cell part;	GO:0003824 catalytic activity; GO:0016462 pyrophosphatase activity; GO:0016787 hydrolase activity; GO:0016817 hydrolase activity, acting on acid anhydrides; GO:0016818 hydrolase activity, acting on acid anhydrides, in phosphorus-containing anhydrides; GO:0052751 GDP-mannose hydrolase activity;	-	-	-	PF00293	NUDIX domain
	A0A1D6LHI5	Dehydroascorbate reductase like3 OS=Zea mays OX=4577 GN=100191219 PE=3 SV=1	-1.375	Down	0.000889023	100191219	cytoplasm	GO:0000302 response to reactive oxygen species; GO:0001101 response to acid chemical; GO:0005975 carbohydrate metabolic process; GO:0005996 monosaccharide metabolic process; GO:0006082 organic acid metabolic process; GO:0006464 cellular protein modification process; GO:0006518 peptide metabolic process; GO:0006575 cellular modified amino acid metabolic process; GO:0006732 coenzyme metabolic proce…	GO:0005576 extracellular region; GO:0005622 intracellular; GO:0005623 cell; GO:0005737 cytoplasm; GO:0005739 mitochondrion; GO:0005773 vacuole; GO:0005777 peroxisome; GO:0005829 cytosol; GO:0005886 plasma membrane; GO:0009507 chloroplast; GO:0009532 plastid stroma; GO:0009536 plastid; GO:0009570 chloroplast stroma; GO:0016020 membrane; GO:0042579 microbody; GO:0043226 organelle; GO:0043227 membra…	GO:0003824 catalytic activity; GO:0004364 glutathione transferase activity; GO:0005488 binding; GO:0005507 copper ion binding; GO:0015036 disulfide oxidoreductase activity; GO:0015037 peptide disulfide oxidoreductase activity; GO:0015038 glutathione disulfide oxidoreductase activity; GO:0016209 antioxidant activity; GO:0016491 oxidoreductase activity; GO:0016667 oxidoreductase activity, acting on…	K21888	DHAR; glutathione dehydrogenase/transferase [EC:1.8.5.1 2.5.1.18]	zma00053 Ascorbate and aldarate metabolism - Zea mays (maize); zma00480 Glutathione metabolism - Zea mays (maize); zma01100 Metabolic pathways - Zea mays (maize);	PF13417; PF13410	Glutathione S-transferase, N-terminal domain; Glutathione S-transferase, C-terminal domain
	A0A1D6LHL0	Aspartic proteinase A1 OS=Zea mays OX=4577 GN=ZEAMMB73_Zm00001d035621 PE=3 SV=1	1.101	Up	0.00225956	ZEAMMB73_Zm00001d035621	chloroplast	GO:0006508 proteolysis; GO:0006807 nitrogen compound metabolic process; GO:0006950 response to stress; GO:0006970 response to osmotic stress; GO:0008152 metabolic process; GO:0009056 catabolic process; GO:0009057 macromolecule catabolic process; GO:0009628 response to abiotic stimulus; GO:0009651 response to salt stress; GO:0009719 response to endogenous stimulus; GO:0009725 response to hormone; …	GO:0005622 intracellular; GO:0005623 cell; GO:0005737 cytoplasm; GO:0005773 vacuole; GO:0005829 cytosol; GO:0005911 cell-cell junction; GO:0009506 plasmodesma; GO:0030054 cell junction; GO:0043226 organelle; GO:0043227 membrane-bounded organelle; GO:0043229 intracellular organelle; GO:0043231 intracellular membrane-bounded organelle; GO:0044424 intracellular part; GO:0044444 cytoplasmic part; GO:…	GO:0003824 catalytic activity; GO:0004175 endopeptidase activity; GO:0004190 aspartic-type endopeptidase activity; GO:0008233 peptidase activity; GO:0016787 hydrolase activity; GO:0070001 aspartic-type peptidase activity; GO:0070011 peptidase activity, acting on L-amino acid peptides;	K08245	E3.4.23.40; phytepsin [EC:3.4.23.40]	-	-	-
	A0A1D6LL47	Nucleosome assembly protein 1 OS=Zea mays OX=4577 GN=ZEAMMB73_Zm00001d036177 PE=3 SV=1	1.131	Up	0.00385362	ZEAMMB73_Zm00001d036177	cytoplasm	GO:0000724 double-strand break repair via homologous recombination; GO:0000725 recombinational repair; GO:0000730 DNA recombinase assembly; GO:0006139 nucleobase-containing compound metabolic process; GO:0006259 DNA metabolic process; GO:0006281 DNA repair; GO:0006302 double-strand break repair; GO:0006310 DNA recombination; GO:0006312 mitotic recombination; GO:0006725 cellular aromatic compound …	GO:0005622 intracellular; GO:0005623 cell; GO:0005634 nucleus; GO:0005737 cytoplasm; GO:0005829 cytosol; GO:0005886 plasma membrane; GO:0016020 membrane; GO:0043226 organelle; GO:0043227 membrane-bounded organelle; GO:0043229 intracellular organelle; GO:0043231 intracellular membrane-bounded organelle; GO:0044424 intracellular part; GO:0044444 cytoplasmic part; GO:0044464 cell part; GO:0071944 ce…	GO:0000150 recombinase activity; GO:0000217 DNA secondary structure binding; GO:0000400 four-way junction DNA binding; GO:0003676 nucleic acid binding; GO:0003677 DNA binding; GO:0003682 chromatin binding; GO:0003690 double-stranded DNA binding; GO:0003697 single-stranded DNA binding; GO:0003824 catalytic activity; GO:0005488 binding; GO:0005515 protein binding; GO:0008094 DNA-dependent ATPase ac…	K11279	NAP1L1, NRP; nucleosome assembly protein 1-like 1	-	-	-
	A0A1D6LLD8	Transport protein particle (TRAPP) component OS=Zea mays OX=4577 GN=100193854 PE=4 SV=1	-1.951	Down	0.00251461	100193854	cytoplasm	-	-	-	K20280	TRAPPC5, TRS31; trafficking protein particle complex subunit 5	-	-	-
	A0A1D6LLU5	Prolyl oligopeptidase family protein OS=Zea mays OX=4577 GN=100281516 PE=4 SV=1	1.534	Up	0.0338316	100281516	chloroplast	-	-	-	K01354	ptrB; oligopeptidase B [EC:3.4.21.83]	-	PF02897	Prolyl oligopeptidase, N-terminal beta-propeller domain
	A0A1D6LLV2	Prolyl oligopeptidase family protein OS=Zea mays OX=4577 GN=100281516 PE=4 SV=1	1.397	Up	0.00090595	100281516	cytoplasm	-	-	-	K01354	ptrB; oligopeptidase B [EC:3.4.21.83]	-	PF02897; PF00326	Prolyl oligopeptidase, N-terminal beta-propeller domain; Prolyl oligopeptidase family
	A0A1D6LPA2	Insect resistance2 OS=Zea mays OX=4577 GN=ZEAMMB73_Zm00001d036541 PE=3 SV=1	1.135	Up	0.0217263	ZEAMMB73_Zm00001d036541	chloroplast	GO:0006464 cellular protein modification process; GO:0006508 proteolysis; GO:0006511 ubiquitin-dependent protein catabolic process; GO:0006807 nitrogen compound metabolic process; GO:0006950 response to stress; GO:0006952 defense response; GO:0006970 response to osmotic stress; GO:0007275 multicellular organism development; GO:0008152 metabolic process; GO:0009056 catabolic process; GO:0009057 ma…	GO:0000323 lytic vacuole; GO:0000932 P-body; GO:0005576 extracellular region; GO:0005615 extracellular space; GO:0005618 cell wall; GO:0005622 intracellular; GO:0005623 cell; GO:0005634 nucleus; GO:0005737 cytoplasm; GO:0005764 lysosome; GO:0005773 vacuole; GO:0005783 endoplasmic reticulum; GO:0005829 cytosol; GO:0005911 cell-cell junction; GO:0009506 plasmodesma; GO:0009507 chloroplast; GO:00095…	GO:0003824 catalytic activity; GO:0004175 endopeptidase activity; GO:0004197 cysteine-type endopeptidase activity; GO:0004842 ubiquitin-protein transferase activity; GO:0008233 peptidase activity; GO:0008234 cysteine-type peptidase activity; GO:0016740 transferase activity; GO:0016787 hydrolase activity; GO:0019787 ubiquitin-like protein transferase activity; GO:0070011 peptidase activity, acting…	-	-	-	PF08246; PF00112	Cathepsin propeptide inhibitor domain (I29); Papain family cysteine protease
	A0A1D6LPP3	Geranylgeranyl transferase type-2 subunit alpha 1 OS=Zea mays OX=4577 GN=100501641 PE=4 SV=1	-1.641	Down	0.0472125	100501641	nucleus	GO:0003008 system process; GO:0006464 cellular protein modification process; GO:0006807 nitrogen compound metabolic process; GO:0007600 sensory perception; GO:0007601 visual perception; GO:0008152 metabolic process; GO:0009987 cellular process; GO:0010035 response to inorganic substance; GO:0010038 response to metal ion; GO:0010941 regulation of cell death; GO:0018342 protein prenylation; GO:0018…	GO:0005622 intracellular; GO:0005623 cell; GO:0005634 nucleus; GO:0005654 nucleoplasm; GO:0005737 cytoplasm; GO:0005829 cytosol; GO:0005886 plasma membrane; GO:0005968 Rab-protein geranylgeranyltransferase complex; GO:0016020 membrane; GO:0031974 membrane-enclosed lumen; GO:0031981 nuclear lumen; GO:0032991 macromolecular complex; GO:0043226 organelle; GO:0043227 membrane-bounded organelle; GO:00…	GO:0003824 catalytic activity; GO:0004659 prenyltransferase activity; GO:0004661 protein geranylgeranyltransferase activity; GO:0004663 Rab geranylgeranyltransferase activity; GO:0005488 binding; GO:0005515 protein binding; GO:0008318 protein prenyltransferase activity; GO:0016740 transferase activity; GO:0016765 transferase activity, transferring alkyl or aryl (other than methyl) groups; GO:0017…	K14050	RABGGTA; geranylgeranyl transferase type-2 subunit alpha [EC:2.5.1.60]	-	-	-
	A0A1D6LQQ0	Isoleucine--tRNA ligase cytoplasmic OS=Zea mays OX=4577 GN=100384866 PE=3 SV=1	-1.687	Down	0.0191024	100384866	cytoplasm	GO:0006082 organic acid metabolic process; GO:0006139 nucleobase-containing compound metabolic process; GO:0006399 tRNA metabolic process; GO:0006412 translation; GO:0006418 tRNA aminoacylation for protein translation; GO:0006428 isoleucyl-tRNA aminoacylation; GO:0006518 peptide metabolic process; GO:0006520 cellular amino acid metabolic process; GO:0006725 cellular aromatic compound metabolic pr…	GO:0005622 intracellular; GO:0005623 cell; GO:0005737 cytoplasm; GO:0005829 cytosol; GO:0017101 aminoacyl-tRNA synthetase multienzyme complex; GO:0032991 macromolecular complex; GO:0044424 intracellular part; GO:0044444 cytoplasmic part; GO:0044464 cell part;	GO:0003824 catalytic activity; GO:0004812 aminoacyl-tRNA ligase activity; GO:0004822 isoleucine-tRNA ligase activity; GO:0005488 binding; GO:0005515 protein binding; GO:0016874 ligase activity; GO:0016875 ligase activity, forming carbon-oxygen bonds; GO:0019899 enzyme binding; GO:0051020 GTPase binding;	K01870	IARS, ileS; isoleucyl-tRNA synthetase [EC:6.1.1.5]	zma00970 Aminoacyl-tRNA biosynthesis - Zea mays (maize);	PF08264	Anticodon-binding domain of tRNA
	A0A1D6LR35	Nudix hydrolase 10 OS=Zea mays OX=4577 GN=100192595 PE=3 SV=1	-1.023	Down	0.000531701	100192595	cytoplasm	-	-	-	-	-	-	PF00293	NUDIX domain
	A0A1D6LSA0	D-aminoacyl-tRNA deacylase OS=Zea mays OX=4577 GN=100193788 PE=4 SV=1	-1.416	Down	0.000265963	100193788	cytoplasm	GO:0006139 nucleobase-containing compound metabolic process; GO:0006399 tRNA metabolic process; GO:0006450 regulation of translational fidelity; GO:0006725 cellular aromatic compound metabolic process; GO:0006807 nitrogen compound metabolic process; GO:0008152 metabolic process; GO:0009987 cellular process; GO:0016070 RNA metabolic process; GO:0034641 cellular nitrogen compound metabolic process;…	GO:0005622 intracellular; GO:0005623 cell; GO:0005737 cytoplasm; GO:0005829 cytosol; GO:0044424 intracellular part; GO:0044444 cytoplasmic part; GO:0044464 cell part;	GO:0002161 aminoacyl-tRNA editing activity; GO:0003824 catalytic activity; GO:0016787 hydrolase activity; GO:0016788 hydrolase activity, acting on ester bonds; GO:0051499 D-aminoacyl-tRNA deacylase activity; GO:0052689 carboxylic ester hydrolase activity;	K09716	dtdA, GEK1; D-aminoacyl-tRNA deacylase [EC:3.1.1.96]	-	-	-
	A0A1D6LTI2	Haloacid dehalogenase-like hydrolase domain-containing protein 1A isoform 1 OS=Zea mays OX=4577 GN=100280513 PE=4 SV=1	1.336	Up	0.0212701	100280513	chloroplast	GO:0006793 phosphorus metabolic process; GO:0006796 phosphate-containing compound metabolic process; GO:0006915 apoptotic process; GO:0006950 response to stress; GO:0008152 metabolic process; GO:0008219 cell death; GO:0009611 response to wounding; GO:0009893 positive regulation of metabolic process; GO:0009987 cellular process; GO:0012501 programmed cell death; GO:0016310 phosphorylation; GO:0016…	GO:0005622 intracellular; GO:0005623 cell; GO:0005737 cytoplasm; GO:0044424 intracellular part; GO:0044464 cell part;	GO:0000287 magnesium ion binding; GO:0003824 catalytic activity; GO:0003919 FMN adenylyltransferase activity; GO:0005488 binding; GO:0008531 riboflavin kinase activity; GO:0016301 kinase activity; GO:0016740 transferase activity; GO:0016772 transferase activity, transferring phosphorus-containing groups; GO:0016773 phosphotransferase activity, alcohol group as acceptor; GO:0016779 nucleotidyltran…	K20884	FHY; riboflavin kinase / FMN hydrolase [EC:2.7.1.26 3.1.3.102]	zma00740 Riboflavin metabolism - Zea mays (maize); zma01100 Metabolic pathways - Zea mays (maize); zma01110 Biosynthesis of secondary metabolites - Zea mays (maize);	PF01687	Riboflavin kinase
	A0A1D6LVH7	Protein EXORDIUM OS=Zea mays OX=4577 GN=ZEAMMB73_Zm00001d037205 PE=4 SV=1	3.439	Up	0.000229175	ZEAMMB73_Zm00001d037205	chloroplast	-	-	-	-	-	-	-	-
	A0A1D6LXV3	ZCN11 OS=Zea mays OX=4577 GN=ZEAMMB73_Zm00001d037439 PE=4 SV=1	2.675	Up	0.0136237	ZEAMMB73_Zm00001d037439	cytoplasm	GO:0001101 response to acid chemical; GO:0009719 response to endogenous stimulus; GO:0009725 response to hormone; GO:0009737 response to abscisic acid; GO:0010029 regulation of seed germination; GO:0010030 positive regulation of seed germination; GO:0010033 response to organic substance; GO:0033993 response to lipid; GO:0042221 response to chemical; GO:0048518 positive regulation of biological pr…	GO:0005622 intracellular; GO:0005623 cell; GO:0005634 nucleus; GO:0043226 organelle; GO:0043227 membrane-bounded organelle; GO:0043229 intracellular organelle; GO:0043231 intracellular membrane-bounded organelle; GO:0044424 intracellular part; GO:0044464 cell part;	-	K06910	K06910; uncharacterized protein	-	PF01161	Phosphatidylethanolamine-binding protein
	A0A1D6LZN2	Xylanase inhibitor protein 1 OS=Zea mays OX=4577 GN=ZEAMMB73_Zm00001d037656 PE=4 SV=1	1.534	Up	0.000835877	ZEAMMB73_Zm00001d037656	extracellular	-	-	-	K01183	E3.2.1.14; chitinase [EC:3.2.1.14]	zma00520 Amino sugar and nucleotide sugar metabolism - Zea mays (maize); zma01100 Metabolic pathways - Zea mays (maize);	PF00704	Glycosyl hydrolases family 18
	A0A1D6M0R1	Phosphoribosylaminoimidazole carboxylase family protein / AIR carboxylase family protein OS=Zea mays OX=4577 GN=103630165 PE=3 SV=1	-1.251	Down	0.0034501	103630165	chloroplast	-	-	-	K11808	ADE2; phosphoribosylaminoimidazole carboxylase [EC:4.1.1.21]	zma00230 Purine metabolism - Zea mays (maize); zma01100 Metabolic pathways - Zea mays (maize); zma01110 Biosynthesis of secondary metabolites - Zea mays (maize);	PF00731	AIR carboxylase
	A0A1D6M1S7	Non-cyanogenic beta-glucosidase OS=Zea mays OX=4577 GN=ZEAMMB73_Zm00001d037918 PE=3 SV=1	1.938	Up	2.89974e-05	ZEAMMB73_Zm00001d037918	mitochondria	GO:0008152 metabolic process; GO:0009628 response to abiotic stimulus; GO:0009812 flavonoid metabolic process; GO:0042440 pigment metabolic process; GO:0046283 anthocyanin-containing compound metabolic process; GO:0050896 response to stimulus; GO:0071704 organic substance metabolic process; GO:0080167 response to karrikin; GO:1901135 carbohydrate derivative metabolic process; GO:1901657 glycosyl …	GO:0005622 intracellular; GO:0005623 cell; GO:0005737 cytoplasm; GO:0005773 vacuole; GO:0005777 peroxisome; GO:0042579 microbody; GO:0043226 organelle; GO:0043227 membrane-bounded organelle; GO:0043229 intracellular organelle; GO:0043231 intracellular membrane-bounded organelle; GO:0044424 intracellular part; GO:0044444 cytoplasmic part; GO:0044464 cell part;	GO:0003824 catalytic activity; GO:0004553 hydrolase activity, hydrolyzing O-glycosyl compounds; GO:0008422 beta-glucosidase activity; GO:0015926 glucosidase activity; GO:0016787 hydrolase activity; GO:0016798 hydrolase activity, acting on glycosyl bonds;	K01188	E3.2.1.21; beta-glucosidase [EC:3.2.1.21]	zma00460 Cyanoamino acid metabolism - Zea mays (maize); zma00500 Starch and sucrose metabolism - Zea mays (maize); zma00940 Phenylpropanoid biosynthesis - Zea mays (maize); zma01100 Metabolic pathways - Zea mays (maize); zma01110 Biosynthesis of secondary metabolites - Zea mays (maize);	PF00232	Glycosyl hydrolase family 1
	A0A1D6M4F8	Beta-hexosaminidase OS=Zea mays OX=4577 GN=103630365 PE=3 SV=1	1.659	Up	0.0123681	103630365	chloroplast	-	GO:0005618 cell wall; GO:0005623 cell; GO:0005886 plasma membrane; GO:0009505 plant-type cell wall; GO:0016020 membrane; GO:0030312 external encapsulating structure; GO:0044464 cell part; GO:0071944 cell periphery;	GO:0003824 catalytic activity; GO:0004553 hydrolase activity, hydrolyzing O-glycosyl compounds; GO:0004563 beta-N-acetylhexosaminidase activity; GO:0015929 hexosaminidase activity; GO:0016787 hydrolase activity; GO:0016798 hydrolase activity, acting on glycosyl bonds;	K12373	HEXA_B; hexosaminidase [EC:3.2.1.52]	zma00511 Other glycan degradation - Zea mays (maize); zma00513 Various types of N-glycan biosynthesis - Zea mays (maize); zma00520 Amino sugar and nucleotide sugar metabolism - Zea mays (maize); zma00531 Glycosaminoglycan degradation - Zea mays (maize); zma00603 Glycosphingolipid biosynthesis - globo and isoglobo series - Zea mays (maize); zma00604 Glycosphingolipid biosynthesis - ganglio series …	PF00728	Glycosyl hydrolase family 20, catalytic domain
	A0A1D6M4G2	Beta-hexosaminidase 3 OS=Zea mays OX=4577 GN=103630365 PE=4 SV=1	1.455	Up	0.019647	103630365	cytoplasm	-	GO:0005618 cell wall; GO:0005623 cell; GO:0005886 plasma membrane; GO:0009505 plant-type cell wall; GO:0016020 membrane; GO:0030312 external encapsulating structure; GO:0044464 cell part; GO:0071944 cell periphery;	GO:0003824 catalytic activity; GO:0004553 hydrolase activity, hydrolyzing O-glycosyl compounds; GO:0004563 beta-N-acetylhexosaminidase activity; GO:0015929 hexosaminidase activity; GO:0016787 hydrolase activity; GO:0016798 hydrolase activity, acting on glycosyl bonds;	K12373	HEXA_B; hexosaminidase [EC:3.2.1.52]	zma00511 Other glycan degradation - Zea mays (maize); zma00513 Various types of N-glycan biosynthesis - Zea mays (maize); zma00520 Amino sugar and nucleotide sugar metabolism - Zea mays (maize); zma00531 Glycosaminoglycan degradation - Zea mays (maize); zma00603 Glycosphingolipid biosynthesis - globo and isoglobo series - Zea mays (maize); zma00604 Glycosphingolipid biosynthesis - ganglio series …	PF00728	Glycosyl hydrolase family 20, catalytic domain
	A0A1D6M4G3	Beta-hexosaminidase 3 OS=Zea mays OX=4577 GN=103630365 PE=4 SV=1	1.345	Up	0.000184676	103630365	mitochondria	-	GO:0005618 cell wall; GO:0005623 cell; GO:0005886 plasma membrane; GO:0009505 plant-type cell wall; GO:0016020 membrane; GO:0030312 external encapsulating structure; GO:0044464 cell part; GO:0071944 cell periphery;	GO:0003824 catalytic activity; GO:0004553 hydrolase activity, hydrolyzing O-glycosyl compounds; GO:0004563 beta-N-acetylhexosaminidase activity; GO:0015929 hexosaminidase activity; GO:0016787 hydrolase activity; GO:0016798 hydrolase activity, acting on glycosyl bonds;	K12373	HEXA_B; hexosaminidase [EC:3.2.1.52]	zma00511 Other glycan degradation - Zea mays (maize); zma00513 Various types of N-glycan biosynthesis - Zea mays (maize); zma00520 Amino sugar and nucleotide sugar metabolism - Zea mays (maize); zma00531 Glycosaminoglycan degradation - Zea mays (maize); zma00603 Glycosphingolipid biosynthesis - globo and isoglobo series - Zea mays (maize); zma00604 Glycosphingolipid biosynthesis - ganglio series …	PF00728	Glycosyl hydrolase family 20, catalytic domain
	A0A1D6M6E0	Sorting nexin 2B OS=Zea mays OX=4577 GN=100857058 PE=4 SV=1	1.508	Up	0.000288856	100857058	cytoplasm	-	-	-	-	-	-	PF00787; PF09325; PF00248	PX domain; Vps5 C terminal like; Aldo/keto reductase family
	A0A1D6M6I8	DNA replication licensing factor MCM3 homolog 2 OS=Zea mays OX=4577 GN=542738 PE=3 SV=1	-1.082	Down	0.0197096	542738	chloroplast	GO:0006139 nucleobase-containing compound metabolic process; GO:0006259 DNA metabolic process; GO:0006260 DNA replication; GO:0006261 DNA-dependent DNA replication; GO:0006268 DNA unwinding involved in DNA replication; GO:0006725 cellular aromatic compound metabolic process; GO:0006807 nitrogen compound metabolic process; GO:0006996 organelle organization; GO:0008152 metabolic process; GO:0009058…	GO:0000347 THO complex; GO:0005622 intracellular; GO:0005623 cell; GO:0005634 nucleus; GO:0032991 macromolecular complex; GO:0043226 organelle; GO:0043227 membrane-bounded organelle; GO:0043229 intracellular organelle; GO:0043231 intracellular membrane-bounded organelle; GO:0044422 organelle part; GO:0044424 intracellular part; GO:0044428 nuclear part; GO:0044446 intracellular organelle part; GO:…	-	K02541	MCM3; DNA replication licensing factor MCM3 [EC:3.6.4.12]	zma03030 DNA replication - Zea mays (maize);	PF00493	MCM2/3/5 family
	A0A1D6M7I9	TraB protein OS=Zea mays OX=4577 GN=103630559 PE=4 SV=1	-3.111	Down	1.68249e-05	103630559	chloroplast	-	-	-	-	-	-	-	-
	A0A1D6MAR6	Chaperone protein ClpB1 OS=Zea mays OX=4577 GN=541780 PE=4 SV=1	1.102	Up	0.000231612	541780	cytoplasm	GO:0000302 response to reactive oxygen species; GO:0006417 regulation of translation; GO:0006950 response to stress; GO:0006979 response to oxidative stress; GO:0009266 response to temperature stimulus; GO:0009314 response to radiation; GO:0009408 response to heat; GO:0009416 response to light stimulus; GO:0009628 response to abiotic stimulus; GO:0009636 response to toxic substance; GO:0009642 re…	GO:0005622 intracellular; GO:0005623 cell; GO:0005737 cytoplasm; GO:0009507 chloroplast; GO:0009526 plastid envelope; GO:0009532 plastid stroma; GO:0009536 plastid; GO:0009570 chloroplast stroma; GO:0009941 chloroplast envelope; GO:0031967 organelle envelope; GO:0031975 envelope; GO:0043226 organelle; GO:0043227 membrane-bounded organelle; GO:0043229 intracellular organelle; GO:0043231 intracellu…	-	K03695	clpB; ATP-dependent Clp protease ATP-binding subunit ClpB	-	PF07724; PF10431	AAA domain (Cdc48 subfamily); C-terminal, D2-small domain, of ClpB protein
	A0A1D6MBI8	Putative polygalacturonase OS=Zea mays OX=4577 GN=ZEAMMB73_Zm00001d038874 PE=3 SV=1	-1.699	Down	0.00132806	ZEAMMB73_Zm00001d038874	chloroplast	-	GO:0005618 cell wall; GO:0005623 cell; GO:0009505 plant-type cell wall; GO:0030312 external encapsulating structure; GO:0044464 cell part; GO:0071944 cell periphery;	-	K01213	E3.2.1.67; galacturan 1,4-alpha-galacturonidase [EC:3.2.1.67]	zma00040 Pentose and glucuronate interconversions - Zea mays (maize); zma01100 Metabolic pathways - Zea mays (maize);	PF00295	Glycosyl hydrolases family 28
	A0A1D6MDI1	Phospholipase A1-IIgamma OS=Zea mays OX=4577 GN=ZEAMMB73_Zm00001d039088 PE=4 SV=1	1.437	Up	0.000400638	ZEAMMB73_Zm00001d039088	cytoplasm	GO:0006629 lipid metabolic process; GO:0006638 neutral lipid metabolic process; GO:0006639 acylglycerol metabolic process; GO:0008152 metabolic process; GO:0009056 catabolic process; GO:0009987 cellular process; GO:0010029 regulation of seed germination; GO:0010187 negative regulation of seed germination; GO:0010876 lipid localization; GO:0016042 lipid catabolic process; GO:0019915 lipid storage;…	GO:0005622 intracellular; GO:0005623 cell; GO:0005737 cytoplasm; GO:0044424 intracellular part; GO:0044464 cell part;	GO:0003824 catalytic activity; GO:0004620 phospholipase activity; GO:0008970 phosphatidylcholine 1-acylhydrolase activity; GO:0016298 lipase activity; GO:0016787 hydrolase activity; GO:0016788 hydrolase activity, acting on ester bonds; GO:0047372 acylglycerol lipase activity; GO:0052689 carboxylic ester hydrolase activity;	-	-	-	-	-
	A0A1D6MEH7	Notchless-like protein isoform 1 OS=Zea mays OX=4577 GN=100282591 PE=4 SV=1	-1.485	Down	0.0250422	100282591	nucleus	GO:0000027 ribosomal large subunit assembly; GO:0006996 organelle organization; GO:0007275 multicellular organism development; GO:0009553 embryo sac development; GO:0009987 cellular process; GO:0016043 cellular component organization; GO:0022607 cellular component assembly; GO:0022613 ribonucleoprotein complex biogenesis; GO:0022618 ribonucleoprotein complex assembly; GO:0032501 multicellular org…	GO:0000151 ubiquitin ligase complex; GO:0005622 intracellular; GO:0005623 cell; GO:0005634 nucleus; GO:0005730 nucleolus; GO:0005737 cytoplasm; GO:0005840 ribosome; GO:0031461 cullin-RING ubiquitin ligase complex; GO:0031974 membrane-enclosed lumen; GO:0031981 nuclear lumen; GO:0032991 macromolecular complex; GO:0043226 organelle; GO:0043227 membrane-bounded organelle; GO:0043228 non-membrane-bou…	-	K14855	RSA4, NLE1; ribosome assembly protein 4	-	PF08154	NLE (NUC135) domain
	A0A1D6MEJ1	Argonaute104 OS=Zea mays OX=4577 GN=100383316 PE=4 SV=1	1.013	Up	0.00114855	100383316	nucleus	GO:0000003 reproduction; GO:0002252 immune effector process; GO:0002376 immune system process; GO:0003006 developmental process involved in reproduction; GO:0006950 response to stress; GO:0006952 defense response; GO:0007049 cell cycle; GO:0007275 multicellular organism development; GO:0009553 embryo sac development; GO:0009554 megasporogenesis; GO:0009605 response to external stimulus; GO:000960…	GO:0005622 intracellular; GO:0005623 cell; GO:0005634 nucleus; GO:0005737 cytoplasm; GO:0043226 organelle; GO:0043227 membrane-bounded organelle; GO:0043229 intracellular organelle; GO:0043231 intracellular membrane-bounded organelle; GO:0044424 intracellular part; GO:0044464 cell part;	GO:0003676 nucleic acid binding; GO:0003723 RNA binding; GO:0005488 binding; GO:0035197 siRNA binding; GO:0097159 organic cyclic compound binding; GO:1901363 heterocyclic compound binding;	K11593	ELF2C, AGO; eukaryotic translation initiation factor 2C	-	PF08699; PF02170	Domain of unknown function (DUF1785); PAZ domain
	A0A1D6MEL7	Argonaute104 OS=Zea mays OX=4577 GN=100383316 PE=4 SV=1	1.041	Up	0.00100147	100383316	nucleus	GO:0000003 reproduction; GO:0002252 immune effector process; GO:0002376 immune system process; GO:0003006 developmental process involved in reproduction; GO:0006950 response to stress; GO:0006952 defense response; GO:0007049 cell cycle; GO:0007275 multicellular organism development; GO:0009553 embryo sac development; GO:0009554 megasporogenesis; GO:0009605 response to external stimulus; GO:000960…	GO:0005622 intracellular; GO:0005623 cell; GO:0005634 nucleus; GO:0005737 cytoplasm; GO:0043226 organelle; GO:0043227 membrane-bounded organelle; GO:0043229 intracellular organelle; GO:0043231 intracellular membrane-bounded organelle; GO:0044424 intracellular part; GO:0044464 cell part;	GO:0003676 nucleic acid binding; GO:0003723 RNA binding; GO:0005488 binding; GO:0035197 siRNA binding; GO:0097159 organic cyclic compound binding; GO:1901363 heterocyclic compound binding;	K11593	ELF2C, AGO; eukaryotic translation initiation factor 2C	-	PF08699; PF02170	Domain of unknown function (DUF1785); PAZ domain
	A0A1D6MET1	D-amino-acid transaminase chloroplastic OS=Zea mays OX=4577 GN=100192017 PE=4 SV=1	1.019	Up	0.000420323	100192017	cytoplasm	-	-	-	K18482	ADCL; 4-amino-4-deoxychorismate lyase [EC:4.1.3.38]	zma00790 Folate biosynthesis - Zea mays (maize);	PF01063	Aminotransferase class IV
	A0A1D6MHW3	Cytokinin oxidase1 OS=Zea mays OX=4577 GN=ZEAMMB73_Zm00001d039520 PE=4 SV=1	1.471	Up	0.000844362	ZEAMMB73_Zm00001d039520	cytoplasm	-	GO:0005576 extracellular region; GO:0005615 extracellular space; GO:0044421 extracellular region part;	-	K00279	CKX; cytokinin dehydrogenase [EC:1.5.99.12]	zma00908 Zeatin biosynthesis - Zea mays (maize);	PF01565; PF09265	FAD binding domain ; Cytokinin dehydrogenase 1, FAD and cytokinin binding
	A0A1D6MID1	Glutamine--tRNA ligase cytoplasmic OS=Zea mays OX=4577 GN=100280365 PE=4 SV=1	-1.234	Down	0.00106955	100280365	cytoplasm	-	-	-	K01886	QARS, glnS; glutaminyl-tRNA synthetase [EC:6.1.1.18]	zma00970 Aminoacyl-tRNA biosynthesis - Zea mays (maize); zma01100 Metabolic pathways - Zea mays (maize);	-	-
	A0A1D6MID8	Glutamine--tRNA ligase cytoplasmic OS=Zea mays OX=4577 GN=100280365 PE=3 SV=1	-1.217	Down	0.00252338	100280365	cytoplasm	-	-	-	K01886	QARS, glnS; glutaminyl-tRNA synthetase [EC:6.1.1.18]	zma00970 Aminoacyl-tRNA biosynthesis - Zea mays (maize); zma01100 Metabolic pathways - Zea mays (maize);	PF00749; PF03950	tRNA synthetases class I (E and Q), catalytic domain; tRNA synthetases class I (E and Q), anti-codon binding domain
	A0A1D6ML58	PREDICTED: protein Hook homolog 3 isoform X2 [Oryza sativa Japonica Group](predicted) OS=Zea mays OX=4577 GN=100304331 PE=4 SV=1	1.668	Up	0.00316666	100304331	nucleus	-	-	-	-	-	-	-	-
	A0A1D6MLF4	Xylose isomerase OS=Zea mays OX=4577 GN=ZEAMMB73_Zm00001d039861 PE=4 SV=1	-1.032	Down	0.00331602	ZEAMMB73_Zm00001d039861	cytoplasm	-	GO:0005622 intracellular; GO:0005623 cell; GO:0005737 cytoplasm; GO:0005773 vacuole; GO:0005774 vacuolar membrane; GO:0005783 endoplasmic reticulum; GO:0005794 Golgi apparatus; GO:0012505 endomembrane system; GO:0016020 membrane; GO:0031090 organelle membrane; GO:0043226 organelle; GO:0043227 membrane-bounded organelle; GO:0043229 intracellular organelle; GO:0043231 intracellular membrane-bounded…	-	-	-	-	-	-
	A0A1D6MLJ4	Lecithin-cholesterol acyltransferase-like 1 OS=Zea mays OX=4577 GN=ZEAMMB73_Zm00001d039880 PE=4 SV=1	1.058	Up	0.0138401	ZEAMMB73_Zm00001d039880	cytoplasm	-	-	-	-	-	-	-	-
	A0A1D6MLK3	Mitochondrial glycoprotein family protein OS=Zea mays OX=4577 GN=ZEAMMB73_Zm00001d039883 PE=4 SV=1	1.176	Up	0.000250081	ZEAMMB73_Zm00001d039883	chloroplast	-	GO:0005622 intracellular; GO:0005623 cell; GO:0005737 cytoplasm; GO:0005739 mitochondrion; GO:0043226 organelle; GO:0043227 membrane-bounded organelle; GO:0043229 intracellular organelle; GO:0043231 intracellular membrane-bounded organelle; GO:0044424 intracellular part; GO:0044444 cytoplasmic part; GO:0044464 cell part;	-	K15414	C1QBP; complement component 1 Q subcomponent-binding protein, mitochondrial	-	PF02330	Mitochondrial glycoprotein
	A0A1D6MLR3	Di-glucose binding protein with Leucine-rich repeat domain OS=Zea mays OX=4577 GN=ZEAMMB73_Zm00001d039911 PE=4 SV=1	1.042	Up	0.0163227	ZEAMMB73_Zm00001d039911	mitochondria	-	-	-	-	-	-	PF12819	Carbohydrate-binding protein of the ER
	A0A1D6MLT1	Dipeptide epimerase OS=Zea mays OX=4577 GN=100384695 PE=3 SV=1	1.477	Up	0.00509783	100384695	chloroplast	-	-	-	-	-	-	PF02746; PF13378	Mandelate racemase / muconate lactonizing enzyme, N-terminal domain; Enolase C-terminal domain-like
	A0A1D6MLW6	Putative calcium-binding protein CML27 OS=Zea mays OX=4577 GN=103649813 PE=4 SV=1	1.189	Up	0.00153524	103649813	chloroplast	-	GO:0005622 intracellular; GO:0005623 cell; GO:0005737 cytoplasm; GO:0005773 vacuole; GO:0005886 plasma membrane; GO:0016020 membrane; GO:0043226 organelle; GO:0043227 membrane-bounded organelle; GO:0043229 intracellular organelle; GO:0043231 intracellular membrane-bounded organelle; GO:0044424 intracellular part; GO:0044444 cytoplasmic part; GO:0044464 cell part; GO:0071944 cell periphery;	GO:0005488 binding; GO:0005509 calcium ion binding; GO:0043167 ion binding; GO:0043169 cation binding; GO:0046872 metal ion binding;	K13448	CML; calcium-binding protein CML	zma04626 Plant-pathogen interaction - Zea mays (maize);	PF13499	EF-hand domain pair
	A0A1D6MPD1	Cysteine synthase OS=Zea mays OX=4577 GN=100272829 PE=3 SV=1	-1.609	Down	0.0075259	100272829	chloroplast	GO:0000003 reproduction; GO:0000096 sulfur amino acid metabolic process; GO:0000097 sulfur amino acid biosynthetic process; GO:0000902 cell morphogenesis; GO:0000904 cell morphogenesis involved in differentiation; GO:0003006 developmental process involved in reproduction; GO:0006082 organic acid metabolic process; GO:0006520 cellular amino acid metabolic process; GO:0006534 cysteine metabolic pro…	GO:0005576 extracellular region; GO:0005622 intracellular; GO:0005623 cell; GO:0005737 cytoplasm; GO:0005739 mitochondrion; GO:0005768 endosome; GO:0005794 Golgi apparatus; GO:0005802 trans-Golgi network; GO:0009507 chloroplast; GO:0009509 chromoplast; GO:0009526 plastid envelope; GO:0009532 plastid stroma; GO:0009536 plastid; GO:0009570 chloroplast stroma; GO:0009941 chloroplast envelope; GO:001…	GO:0003824 catalytic activity; GO:0004124 cysteine synthase activity; GO:0005488 binding; GO:0005515 protein binding; GO:0008144 drug binding; GO:0016740 transferase activity; GO:0016765 transferase activity, transferring alkyl or aryl (other than methyl) groups; GO:0019842 vitamin binding; GO:0030170 pyridoxal phosphate binding; GO:0036094 small molecule binding; GO:0042802 identical protein bin…	K01738	cysK; cysteine synthase A [EC:2.5.1.47]	zma00270 Cysteine and methionine metabolism - Zea mays (maize); zma00920 Sulfur metabolism - Zea mays (maize); zma01100 Metabolic pathways - Zea mays (maize); zma01110 Biosynthesis of secondary metabolites - Zea mays (maize); zma01200 Carbon metabolism - Zea mays (maize); zma01230 Biosynthesis of amino acids - Zea mays (maize);	-	-
	A0A1D6MR04	Pentatricopeptide repeat-containing protein mitochondrial OS=Zea mays OX=4577 GN=103650031 PE=4 SV=1	1.392	Up	0.0266908	103650031	chloroplast	-	-	-	-	-	-	-	-
	A0A1D6MR23	Sulfite oxidase OS=Zea mays OX=4577 GN=ZEAMMB73_Zm00001d040496 PE=4 SV=1	1.624	Up	2.65281e-06	ZEAMMB73_Zm00001d040496	cytoplasm	GO:0006725 cellular aromatic compound metabolic process; GO:0006778 porphyrin-containing compound metabolic process; GO:0006790 sulfur compound metabolic process; GO:0006807 nitrogen compound metabolic process; GO:0008152 metabolic process; GO:0009987 cellular process; GO:0010035 response to inorganic substance; GO:0010477 response to sulfur dioxide; GO:0015994 chlorophyll metabolic process; GO:0…	GO:0005622 intracellular; GO:0005623 cell; GO:0005737 cytoplasm; GO:0005739 mitochondrion; GO:0005777 peroxisome; GO:0042579 microbody; GO:0043226 organelle; GO:0043227 membrane-bounded organelle; GO:0043229 intracellular organelle; GO:0043231 intracellular membrane-bounded organelle; GO:0044424 intracellular part; GO:0044444 cytoplasmic part; GO:0044464 cell part;	GO:0003824 catalytic activity; GO:0008482 sulfite oxidase activity; GO:0016491 oxidoreductase activity; GO:0016667 oxidoreductase activity, acting on a sulfur group of donors; GO:0016670 oxidoreductase activity, acting on a sulfur group of donors, oxygen as acceptor;	K00387	SUOX; sulfite oxidase [EC:1.8.3.1]	zma00920 Sulfur metabolism - Zea mays (maize); zma01100 Metabolic pathways - Zea mays (maize);	PF03404	Mo-co oxidoreductase dimerisation domain
	A0A1D6MS28	Lipoamide acyltransferase component of branched-chain alpha-keto acid dehydrogenase complex mitochondrial OS=Zea mays OX=4577 GN=100283617 PE=4 SV=1	-1.067	Down	0.000625611	100283617	chloroplast	GO:0006950 response to stress; GO:0007154 cell communication; GO:0009267 cellular response to starvation; GO:0009314 response to radiation; GO:0009416 response to light stimulus; GO:0009605 response to external stimulus; GO:0009628 response to abiotic stimulus; GO:0009642 response to light intensity; GO:0009646 response to absence of light; GO:0009743 response to carbohydrate; GO:0009744 response…	GO:0005622 intracellular; GO:0005623 cell; GO:0005737 cytoplasm; GO:0005739 mitochondrion; GO:0005759 mitochondrial matrix; GO:0005947 mitochondrial alpha-ketoglutarate dehydrogenase complex; GO:0009295 nucleoid; GO:0030062 mitochondrial tricarboxylic acid cycle enzyme complex; GO:0031974 membrane-enclosed lumen; GO:0032991 macromolecular complex; GO:0042645 mitochondrial nucleoid; GO:0043226 org…	GO:0003824 catalytic activity; GO:0004147 dihydrolipoamide branched chain acyltransferase activity; GO:0005488 binding; GO:0005515 protein binding; GO:0008270 zinc ion binding; GO:0016407 acetyltransferase activity; GO:0016417 S-acyltransferase activity; GO:0016740 transferase activity; GO:0016746 transferase activity, transferring acyl groups; GO:0016747 transferase activity, transferring acyl g…	K09699	DBT, bkdB; 2-oxoisovalerate dehydrogenase E2 component (dihydrolipoyl transacylase) [EC:2.3.1.168]	zma00280 Valine, leucine and isoleucine degradation - Zea mays (maize); zma00640 Propanoate metabolism - Zea mays (maize); zma01100 Metabolic pathways - Zea mays (maize); zma01110 Biosynthesis of secondary metabolites - Zea mays (maize);	PF00198	2-oxoacid dehydrogenases acyltransferase (catalytic domain)
	A0A1D6MS43	Serine/arginine-rich-splicing factor SR34 OS=Zea mays OX=4577 GN=ZEAMMB73_Zm00001d040672 PE=4 SV=1	1.413	Up	0.00018421	ZEAMMB73_Zm00001d040672	nucleus	-	-	-	K12890	SFRS1, ASF, SF2; splicing factor, arginine/serine-rich 1	zma03040 Spliceosome - Zea mays (maize);	PF00076	RNA recognition motif. (a.k.a. RRM, RBD, or RNP domain)
	A0A1D6MSF9	Alpha-L-fucosidase 2 OS=Zea mays OX=4577 GN=100285863 PE=4 SV=1	-1.317	Down	0.00202507	100285863	chloroplast	-	-	-	-	-	-	-	-
	A0A1D6MTK7	Glucose-inhibited division family A protein OS=Zea mays OX=4577 GN=ZEAMMB73_Zm00001d040958 PE=4 SV=1	-1.274	Down	0.00733759	ZEAMMB73_Zm00001d040958	chloroplast	-	-	-	K03495	gidA, mnmG, MTO1; tRNA uridine 5-carboxymethylaminomethyl modification enzyme	-	-	-
	A0A1D6MTQ6	Legumin-like protein OS=Zea mays OX=4577 GN=ZEAMMB73_Zm00001d040997 PE=4 SV=1	-1.002	Down	0.00175276	ZEAMMB73_Zm00001d040997	chloroplast	-	-	-	-	-	-	PF00190	Cupin
	A0A1D6MWZ7	plant/F25P12-18 protein [Medicago truncatula](predicted) OS=Zea mays OX=4577 GN=103650536 PE=4 SV=1	1.254	Up	0.000356528	103650536	mitochondria	-	-	-	-	-	-	-	-
	A0A1D6MX78	Prefoldin subunit 3 OS=Zea mays OX=4577 GN=ZEAMMB73_Zm00001d041597 PE=3 SV=1	-1.018	Down	0.0112287	ZEAMMB73_Zm00001d041597	cytoplasm	GO:0007017 microtubule-based process; GO:0007021 tubulin complex assembly; GO:0009987 cellular process; GO:0016043 cellular component organization; GO:0022607 cellular component assembly; GO:0034622 cellular macromolecular complex assembly; GO:0043933 macromolecular complex subunit organization; GO:0044085 cellular component biogenesis; GO:0065003 macromolecular complex assembly; GO:0071840 cellu…	GO:0005622 intracellular; GO:0005623 cell; GO:0005737 cytoplasm; GO:0005829 cytosol; GO:0005844 polysome; GO:0016272 prefoldin complex; GO:0032991 macromolecular complex; GO:0044424 intracellular part; GO:0044444 cytoplasmic part; GO:0044464 cell part; GO:1990904 ribonucleoprotein complex;	GO:0005488 binding; GO:0005515 protein binding; GO:0008092 cytoskeletal protein binding; GO:0015631 tubulin binding;	-	-	-	-	-
	A0A1D6MXK3	Jasmonate-induced protein OS=Zea mays OX=4577 GN=ZEAMMB73_Zm00001d041663 PE=4 SV=1	1.402	Up	0.000849921	ZEAMMB73_Zm00001d041663	nucleus	-	-	-	-	-	-	-	-
	A0A1D6MXV5	Syntaxin-132 OS=Zea mays OX=4577 GN=100384255 PE=4 SV=1	1.131	Up	0.0119407	100384255	nucleus	-	-	-	K08486	STX1B_2_3; syntaxin 1B/2/3	zma04130 SNARE interactions in vesicular transport - Zea mays (maize);	PF00804	Syntaxin
	A0A1D6N1Q1	Phosphotransferase OS=Zea mays OX=4577 GN=103650768 PE=3 SV=1	1.085	Up	0.00829713	103650768	cytoplasm	GO:0001678 cellular glucose homeostasis; GO:0005975 carbohydrate metabolic process; GO:0006082 organic acid metabolic process; GO:0006090 pyruvate metabolic process; GO:0006091 generation of precursor metabolites and energy; GO:0006096 glycolytic process; GO:0006139 nucleobase-containing compound metabolic process; GO:0006163 purine nucleotide metabolic process; GO:0006164 purine nucleotide biosy…	GO:0005622 intracellular; GO:0005623 cell; GO:0005737 cytoplasm; GO:0005739 mitochondrion; GO:0005740 mitochondrial envelope; GO:0005741 mitochondrial outer membrane; GO:0005829 cytosol; GO:0009536 plastid; GO:0016020 membrane; GO:0016021 integral component of membrane; GO:0019867 outer membrane; GO:0031090 organelle membrane; GO:0031224 intrinsic component of membrane; GO:0031300 intrinsic compo…	GO:0003824 catalytic activity; GO:0004340 glucokinase activity; GO:0004396 hexokinase activity; GO:0008865 fructokinase activity; GO:0016301 kinase activity; GO:0016740 transferase activity; GO:0016772 transferase activity, transferring phosphorus-containing groups; GO:0016773 phosphotransferase activity, alcohol group as acceptor; GO:0019158 mannokinase activity; GO:0019200 carbohydrate kinase a…	K00844	HK; hexokinase [EC:2.7.1.1]	zma00010 Glycolysis / Gluconeogenesis - Zea mays (maize); zma00051 Fructose and mannose metabolism - Zea mays (maize); zma00052 Galactose metabolism - Zea mays (maize); zma00500 Starch and sucrose metabolism - Zea mays (maize); zma00520 Amino sugar and nucleotide sugar metabolism - Zea mays (maize); zma01100 Metabolic pathways - Zea mays (maize); zma01110 Biosynthesis of secondary metabolites - Z…	PF03727	Hexokinase
	A0A1D6N2P1	DEK domain-containing chromatin associated protein OS=Zea mays OX=4577 GN=103650830 PE=4 SV=1	1.512	Up	0.00466526	103650830	nucleus	-	-	-	K17046	DEK; protein DEK	-	PF08766	DEK C terminal domain
	A0A1D6N4A4	Putative thimet oligopeptidase OS=Zea mays OX=4577 GN=100280152 PE=3 SV=1	1.124	Up	0.0458766	100280152	cytoplasm	GO:0006109 regulation of carbohydrate metabolic process; GO:0006111 regulation of gluconeogenesis; GO:0006508 proteolysis; GO:0006518 peptide metabolic process; GO:0006807 nitrogen compound metabolic process; GO:0008152 metabolic process; GO:0009889 regulation of biosynthetic process; GO:0009987 cellular process; GO:0010675 regulation of cellular carbohydrate metabolic process; GO:0010830 regulat…	GO:0005622 intracellular; GO:0005623 cell; GO:0005737 cytoplasm; GO:0005739 mitochondrion; GO:0005740 mitochondrial envelope; GO:0005758 mitochondrial intermembrane space; GO:0005829 cytosol; GO:0005886 plasma membrane; GO:0016020 membrane; GO:0031967 organelle envelope; GO:0031970 organelle envelope lumen; GO:0031974 membrane-enclosed lumen; GO:0031975 envelope; GO:0043226 organelle; GO:0043227 …	GO:0003824 catalytic activity; GO:0004175 endopeptidase activity; GO:0004222 metalloendopeptidase activity; GO:0005488 binding; GO:0008233 peptidase activity; GO:0008237 metallopeptidase activity; GO:0016787 hydrolase activity; GO:0033218 amide binding; GO:0042277 peptide binding; GO:0070011 peptidase activity, acting on L-amino acid peptides; GO:0070012 oligopeptidase activity;	K01392	THOP1; thimet oligopeptidase [EC:3.4.24.15]	-	-	-
	A0A1D6N518	Linoleate 9S-lipoxygenase 1 OS=Zea mays OX=4577 GN=100037802 PE=4 SV=1	6.475	Up	3.58542e-06	100037802	cytoplasm	GO:0006950 response to stress; GO:0008152 metabolic process; GO:0009605 response to external stimulus; GO:0009607 response to biotic stimulus; GO:0009611 response to wounding; GO:0043207 response to external biotic stimulus; GO:0050896 response to stimulus; GO:0051704 multi-organism process; GO:0051707 response to other organism; GO:0055114 oxidation-reduction process;	GO:0005622 intracellular; GO:0005623 cell; GO:0005737 cytoplasm; GO:0044424 intracellular part; GO:0044464 cell part;	GO:0003824 catalytic activity; GO:0016165 linoleate 13S-lipoxygenase activity; GO:0016491 oxidoreductase activity; GO:0016701 oxidoreductase activity, acting on single donors with incorporation of molecular oxygen; GO:0016702 oxidoreductase activity, acting on single donors with incorporation of molecular oxygen, incorporation of two atoms of oxygen; GO:0051213 dioxygenase activity;	K15718	LOX1_5; linoleate 9S-lipoxygenase [EC:1.13.11.58]	zma00591 Linoleic acid metabolism - Zea mays (maize);	PF01477; PF00305	PLAT/LH2 domain; Lipoxygenase
	A0A1D6N533	Lipoxygenase OS=Zea mays OX=4577 GN=541856 PE=3 SV=1	7.011	Up	9.49673e-05	541856	cytoplasm	GO:0006950 response to stress; GO:0008152 metabolic process; GO:0009605 response to external stimulus; GO:0009607 response to biotic stimulus; GO:0009611 response to wounding; GO:0043207 response to external biotic stimulus; GO:0050896 response to stimulus; GO:0051704 multi-organism process; GO:0051707 response to other organism; GO:0055114 oxidation-reduction process;	GO:0005622 intracellular; GO:0005623 cell; GO:0005737 cytoplasm; GO:0044424 intracellular part; GO:0044464 cell part;	GO:0003824 catalytic activity; GO:0016165 linoleate 13S-lipoxygenase activity; GO:0016491 oxidoreductase activity; GO:0016701 oxidoreductase activity, acting on single donors with incorporation of molecular oxygen; GO:0016702 oxidoreductase activity, acting on single donors with incorporation of molecular oxygen, incorporation of two atoms of oxygen; GO:0051213 dioxygenase activity;	K15718	LOX1_5; linoleate 9S-lipoxygenase [EC:1.13.11.58]	zma00591 Linoleic acid metabolism - Zea mays (maize);	PF00305	Lipoxygenase
	A0A1D6N536	Lipoxygenase2 OS=Zea mays OX=4577 GN=541856 PE=4 SV=1	7.016	Up	3.11966e-05	541856	cytoplasm	GO:0006950 response to stress; GO:0008152 metabolic process; GO:0009605 response to external stimulus; GO:0009607 response to biotic stimulus; GO:0009611 response to wounding; GO:0043207 response to external biotic stimulus; GO:0050896 response to stimulus; GO:0051704 multi-organism process; GO:0051707 response to other organism; GO:0055114 oxidation-reduction process;	GO:0005622 intracellular; GO:0005623 cell; GO:0005737 cytoplasm; GO:0044424 intracellular part; GO:0044464 cell part;	GO:0003824 catalytic activity; GO:0016165 linoleate 13S-lipoxygenase activity; GO:0016491 oxidoreductase activity; GO:0016701 oxidoreductase activity, acting on single donors with incorporation of molecular oxygen; GO:0016702 oxidoreductase activity, acting on single donors with incorporation of molecular oxygen, incorporation of two atoms of oxygen; GO:0051213 dioxygenase activity;	K15718	LOX1_5; linoleate 9S-lipoxygenase [EC:1.13.11.58]	zma00591 Linoleic acid metabolism - Zea mays (maize);	PF01477; PF00305	PLAT/LH2 domain; Lipoxygenase
	A0A1D6N5S8	Beta-galactosidase OS=Zea mays OX=4577 GN=ZEAMMB73_Zm00001d042654 PE=3 SV=1	-1.339	Down	0.00231796	ZEAMMB73_Zm00001d042654	vacuolar membrane	GO:0009628 response to abiotic stimulus; GO:0050896 response to stimulus; GO:0080167 response to karrikin;	GO:0005618 cell wall; GO:0005622 intracellular; GO:0005623 cell; GO:0005737 cytoplasm; GO:0005773 vacuole; GO:0009505 plant-type cell wall; GO:0030312 external encapsulating structure; GO:0043226 organelle; GO:0043227 membrane-bounded organelle; GO:0043229 intracellular organelle; GO:0043231 intracellular membrane-bounded organelle; GO:0044424 intracellular part; GO:0044444 cytoplasmic part; GO:0…	GO:0003824 catalytic activity; GO:0004553 hydrolase activity, hydrolyzing O-glycosyl compounds; GO:0004565 beta-galactosidase activity; GO:0015925 galactosidase activity; GO:0016787 hydrolase activity; GO:0016798 hydrolase activity, acting on glycosyl bonds;	-	-	-	PF01301; PF02140	Glycosyl hydrolases family 35; Galactose binding lectin domain
	A0A1D6N7Y4	Gibberellin receptor GID1 OS=Zea mays OX=4577 GN=ZEAMMB73_Zm00001d043000 PE=4 SV=1	-2.073	Down	0.000235159	ZEAMMB73_Zm00001d043000	nucleus	GO:0008152 metabolic process; GO:0009056 catabolic process;	-	GO:0003824 catalytic activity; GO:0016787 hydrolase activity;	-	-	-	PF07859	alpha/beta hydrolase fold
	A0A1D6N905	Beta-glucosidase 11 OS=Zea mays OX=4577 GN=100216811 PE=3 SV=1	1.496	Up	0.00140341	100216811	vacuolar membrane	GO:0008152 metabolic process; GO:0009628 response to abiotic stimulus; GO:0009812 flavonoid metabolic process; GO:0042440 pigment metabolic process; GO:0046283 anthocyanin-containing compound metabolic process; GO:0050896 response to stimulus; GO:0071704 organic substance metabolic process; GO:0080167 response to karrikin; GO:1901135 carbohydrate derivative metabolic process; GO:1901657 glycosyl …	GO:0005622 intracellular; GO:0005623 cell; GO:0005737 cytoplasm; GO:0005773 vacuole; GO:0005777 peroxisome; GO:0042579 microbody; GO:0043226 organelle; GO:0043227 membrane-bounded organelle; GO:0043229 intracellular organelle; GO:0043231 intracellular membrane-bounded organelle; GO:0044424 intracellular part; GO:0044444 cytoplasmic part; GO:0044464 cell part;	GO:0003824 catalytic activity; GO:0004553 hydrolase activity, hydrolyzing O-glycosyl compounds; GO:0008422 beta-glucosidase activity; GO:0015926 glucosidase activity; GO:0016787 hydrolase activity; GO:0016798 hydrolase activity, acting on glycosyl bonds;	K01188	E3.2.1.21; beta-glucosidase [EC:3.2.1.21]	zma00460 Cyanoamino acid metabolism - Zea mays (maize); zma00500 Starch and sucrose metabolism - Zea mays (maize); zma00940 Phenylpropanoid biosynthesis - Zea mays (maize); zma01100 Metabolic pathways - Zea mays (maize); zma01110 Biosynthesis of secondary metabolites - Zea mays (maize);	PF00232	Glycosyl hydrolase family 1
	A0A1D6N932	Osmotin-like protein OSM34 OS=Zea mays OX=4577 GN=100276695 PE=4 SV=1	1.5	Up	0.00329067	100276695	chloroplast	GO:0002831 regulation of response to biotic stimulus; GO:0006950 response to stress; GO:0006952 defense response; GO:0009605 response to external stimulus; GO:0009607 response to biotic stimulus; GO:0009620 response to fungus; GO:0031341 regulation of cell killing; GO:0031343 positive regulation of cell killing; GO:0031347 regulation of defense response; GO:0032101 regulation of response to exter…	-	-	-	-	-	PF00314	Thaumatin family
	A0A1D6NAA8	Homocysteine S-methyltransferase4 OS=Zea mays OX=4577 GN=ZEAMMB73_Zm00001d043302 PE=4 SV=1	-1.695	Down	0.00751141	ZEAMMB73_Zm00001d043302	cytoplasm	GO:0000096 sulfur amino acid metabolic process; GO:0000097 sulfur amino acid biosynthetic process; GO:0006082 organic acid metabolic process; GO:0006520 cellular amino acid metabolic process; GO:0006555 methionine metabolic process; GO:0006575 cellular modified amino acid metabolic process; GO:0006790 sulfur compound metabolic process; GO:0006807 nitrogen compound metabolic process; GO:0008152 me…	GO:0005623 cell; GO:0005886 plasma membrane; GO:0016020 membrane; GO:0044464 cell part; GO:0071944 cell periphery;	GO:0003824 catalytic activity; GO:0008168 methyltransferase activity; GO:0008172 S-methyltransferase activity; GO:0008757 S-adenosylmethionine-dependent methyltransferase activity; GO:0008898 S-adenosylmethionine-homocysteine S-methyltransferase activity; GO:0016740 transferase activity; GO:0016741 transferase activity, transferring one-carbon groups;	K00547	mmuM, BHMT2; homocysteine S-methyltransferase [EC:2.1.1.10]	zma00270 Cysteine and methionine metabolism - Zea mays (maize); zma01100 Metabolic pathways - Zea mays (maize); zma01110 Biosynthesis of secondary metabolites - Zea mays (maize);	-	-
	A0A1D6NCM2	Elongation factor family protein OS=Zea mays OX=4577 GN=ZEAMMB73_Zm00001d043494 PE=4 SV=1	-1.297	Down	0.00376993	ZEAMMB73_Zm00001d043494	chloroplast	-	-	-	K06207	typA, bipA; GTP-binding protein	-	PF00009; PF00679	Elongation factor Tu GTP binding domain; Elongation factor G C-terminus
	A0A1D6ND07	Haloacid dehalogenase-like hydrolase family protein OS=Zea mays OX=4577 GN=ZEAMMB73_Zm00001d043526 PE=3 SV=1	1.175	Up	5.68039e-05	ZEAMMB73_Zm00001d043526	mitochondria	GO:0006793 phosphorus metabolic process; GO:0006796 phosphate-containing compound metabolic process; GO:0008152 metabolic process; GO:0009987 cellular process; GO:0016311 dephosphorylation; GO:0044237 cellular metabolic process;	-	GO:0000287 magnesium ion binding; GO:0003824 catalytic activity; GO:0005488 binding; GO:0016787 hydrolase activity; GO:0016788 hydrolase activity, acting on ester bonds; GO:0016791 phosphatase activity; GO:0019203 carbohydrate phosphatase activity; GO:0042578 phosphoric ester hydrolase activity; GO:0043167 ion binding; GO:0043169 cation binding; GO:0046872 metal ion binding; GO:0050308 sugar-phos…	-	-	-	PF08282	haloacid dehalogenase-like hydrolase
	A0A1D6NDJ5	Malic enzyme OS=Zea mays OX=4577 GN=ZEAMMB73_Zm00001d043601 PE=3 SV=1	1.151	Up	0.00491014	ZEAMMB73_Zm00001d043601	chloroplast	-	-	-	K00029	E1.1.1.40, maeB; malate dehydrogenase (oxaloacetate-decarboxylating)(NADP+) [EC:1.1.1.40]	zma00620 Pyruvate metabolism - Zea mays (maize); zma00710 Carbon fixation in photosynthetic organisms - Zea mays (maize); zma01100 Metabolic pathways - Zea mays (maize); zma01200 Carbon metabolism - Zea mays (maize);	PF00390; PF03949	Malic enzyme, N-terminal domain; Malic enzyme, NAD binding domain
	A0A1D6NEB2	Survival protein SurE-like phosphatase/nucleotidase OS=Zea mays OX=4577 GN=100280755 PE=4 SV=1	1.192	Up	0.0241325	100280755	nucleus	-	-	-	K03787	surE; 5'-nucleotidase [EC:3.1.3.5]	zma00230 Purine metabolism - Zea mays (maize); zma00240 Pyrimidine metabolism - Zea mays (maize); zma00760 Nicotinate and nicotinamide metabolism - Zea mays (maize); zma01100 Metabolic pathways - Zea mays (maize); zma01110 Biosynthesis of secondary metabolites - Zea mays (maize);	-	-
	A0A1D6NEJ1	transmembrane protein, putative [Medicago truncatula](predicted) OS=Zea mays OX=4577 GN=ZEAMMB73_Zm00001d043724 PE=4 SV=1	1.102	Up	0.0108179	ZEAMMB73_Zm00001d043724	chloroplast	-	-	-	-	-	-	-	-
	A0A1D6NFF3	Katanin p60 ATPase-containing subunit A1 OS=Zea mays OX=4577 GN=103651345 PE=4 SV=1	1.585	Up	0.0012546	103651345	cytoplasm	GO:0006139 nucleobase-containing compound metabolic process; GO:0006206 pyrimidine nucleobase metabolic process; GO:0006213 pyrimidine nucleoside metabolic process; GO:0006220 pyrimidine nucleotide metabolic process; GO:0006221 pyrimidine nucleotide biosynthetic process; GO:0006222 UMP biosynthetic process; GO:0006725 cellular aromatic compound metabolic process; GO:0006753 nucleoside phosphate m…	GO:0005622 intracellular; GO:0005623 cell; GO:0005737 cytoplasm; GO:0005829 cytosol; GO:0009507 chloroplast; GO:0009526 plastid envelope; GO:0009532 plastid stroma; GO:0009536 plastid; GO:0009570 chloroplast stroma; GO:0009941 chloroplast envelope; GO:0031967 organelle envelope; GO:0031975 envelope; GO:0043226 organelle; GO:0043227 membrane-bounded organelle; GO:0043229 intracellular organelle; G…	GO:0003824 catalytic activity; GO:0004849 uridine kinase activity; GO:0008887 glycerate kinase activity; GO:0016301 kinase activity; GO:0016740 transferase activity; GO:0016772 transferase activity, transferring phosphorus-containing groups; GO:0016773 phosphotransferase activity, alcohol group as acceptor; GO:0019205 nucleobase-containing compound kinase activity; GO:0019206 nucleoside kinase ac…	K15918	GLYK; D-glycerate 3-kinase [EC:2.7.1.31]	zma00260 Glycine, serine and threonine metabolism - Zea mays (maize); zma00561 Glycerolipid metabolism - Zea mays (maize); zma00630 Glyoxylate and dicarboxylate metabolism - Zea mays (maize); zma01100 Metabolic pathways - Zea mays (maize); zma01110 Biosynthesis of secondary metabolites - Zea mays (maize); zma01200 Carbon metabolism - Zea mays (maize);	-	-
	A0A1D6NHQ5	Carbonic anhydrase OS=Zea mays OX=4577 GN=100285064 PE=3 SV=1	1.076	Up	0.0403427	100285064	chloroplast	GO:0002376 immune system process; GO:0006950 response to stress; GO:0006952 defense response; GO:0006955 immune response; GO:0008152 metabolic process; GO:0009266 response to temperature stimulus; GO:0009409 response to cold; GO:0009605 response to external stimulus; GO:0009607 response to biotic stimulus; GO:0009617 response to bacterium; GO:0009620 response to fungus; GO:0009628 response to abi…	GO:0005576 extracellular region; GO:0005622 intracellular; GO:0005623 cell; GO:0005737 cytoplasm; GO:0005829 cytosol; GO:0005886 plasma membrane; GO:0009507 chloroplast; GO:0009526 plastid envelope; GO:0009532 plastid stroma; GO:0009534 chloroplast thylakoid; GO:0009535 chloroplast thylakoid membrane; GO:0009536 plastid; GO:0009570 chloroplast stroma; GO:0009579 thylakoid; GO:0009941 chloroplast …	GO:0003824 catalytic activity; GO:0004089 carbonate dehydratase activity; GO:0016829 lyase activity; GO:0016835 carbon-oxygen lyase activity; GO:0016836 hydro-lyase activity;	K01673	cynT, can; carbonic anhydrase [EC:4.2.1.1]	zma00910 Nitrogen metabolism - Zea mays (maize); zma01100 Metabolic pathways - Zea mays (maize);	PF00484	Carbonic anhydrase
	A0A1D6NMA5	TPR repeat-containing thioredoxin TTL1 OS=Zea mays OX=4577 GN=100502390 PE=4 SV=1	-1.604	Down	0.0477583	100502390	nucleus	GO:0001101 response to acid chemical; GO:0003002 regionalization; GO:0006950 response to stress; GO:0006970 response to osmotic stress; GO:0007154 cell communication; GO:0007165 signal transduction; GO:0007275 multicellular organism development; GO:0007389 pattern specification process; GO:0009628 response to abiotic stimulus; GO:0009651 response to salt stress; GO:0009719 response to endogenous …	-	-	-	-	-	-	-
	A0A1D6NMY7	DNA replication licensing factor MCM4 OS=Zea mays OX=4577 GN=ZEAMMB73_Zm00001d044540 PE=3 SV=1	-1.408	Down	0.00133662	ZEAMMB73_Zm00001d044540	nucleus	GO:0006139 nucleobase-containing compound metabolic process; GO:0006259 DNA metabolic process; GO:0006260 DNA replication; GO:0006261 DNA-dependent DNA replication; GO:0006268 DNA unwinding involved in DNA replication; GO:0006275 regulation of DNA replication; GO:0006725 cellular aromatic compound metabolic process; GO:0006807 nitrogen compound metabolic process; GO:0006996 organelle organization…	GO:0000347 THO complex; GO:0000785 chromatin; GO:0005622 intracellular; GO:0005623 cell; GO:0005634 nucleus; GO:0005694 chromosome; GO:0005737 cytoplasm; GO:0005829 cytosol; GO:0032991 macromolecular complex; GO:0042555 MCM complex; GO:0043226 organelle; GO:0043227 membrane-bounded organelle; GO:0043228 non-membrane-bounded organelle; GO:0043229 intracellular organelle; GO:0043231 intracellular m…	GO:0003682 chromatin binding; GO:0005488 binding;	K02212	MCM4, CDC54; DNA replication licensing factor MCM4 [EC:3.6.4.12]	zma03030 DNA replication - Zea mays (maize);	PF00493	MCM2/3/5 family
	A0A1D6NN33	Cleavage and polyadenylation specificity factor subunit 2 OS=Zea mays OX=4577 GN=ZEAMMB73_Zm00001d044552 PE=3 SV=1	1.081	Up	0.0198652	ZEAMMB73_Zm00001d044552	cytoplasm	GO:0006139 nucleobase-containing compound metabolic process; GO:0006378 mRNA polyadenylation; GO:0006379 mRNA cleavage; GO:0006396 RNA processing; GO:0006397 mRNA processing; GO:0006725 cellular aromatic compound metabolic process; GO:0006807 nitrogen compound metabolic process; GO:0008152 metabolic process; GO:0009892 negative regulation of metabolic process; GO:0009987 cellular process; GO:0010…	GO:0005622 intracellular; GO:0005623 cell; GO:0005634 nucleus; GO:0005654 nucleoplasm; GO:0005737 cytoplasm; GO:0005847 mRNA cleavage and polyadenylation specificity factor complex; GO:0005849 mRNA cleavage factor complex; GO:0005911 cell-cell junction; GO:0009506 plasmodesma; GO:0030054 cell junction; GO:0031974 membrane-enclosed lumen; GO:0031981 nuclear lumen; GO:0032991 macromolecular complex…	-	K14402	CPSF2, CFT2; cleavage and polyadenylation specificity factor subunit 2	zma03015 mRNA surveillance pathway - Zea mays (maize);	PF10996	Beta-Casp domain
	A0A1D6NQP7	Chalcone-flavonone isomerase family protein OS=Zea mays OX=4577 GN=ZEAMMB73_Zm00001d044683 PE=3 SV=1	1.688	Up	0.00225266	ZEAMMB73_Zm00001d044683	cytoplasm	GO:0008152 metabolic process; GO:0009058 biosynthetic process; GO:0009628 response to abiotic stimulus; GO:0009812 flavonoid metabolic process; GO:0009813 flavonoid biosynthetic process; GO:0050896 response to stimulus; GO:0071704 organic substance metabolic process; GO:0080167 response to karrikin; GO:1901576 organic substance biosynthetic process;	GO:0005622 intracellular; GO:0005623 cell; GO:0005737 cytoplasm; GO:0005783 endoplasmic reticulum; GO:0012505 endomembrane system; GO:0043226 organelle; GO:0043227 membrane-bounded organelle; GO:0043229 intracellular organelle; GO:0043231 intracellular membrane-bounded organelle; GO:0044424 intracellular part; GO:0044444 cytoplasmic part; GO:0044464 cell part;	GO:0003824 catalytic activity; GO:0016853 isomerase activity; GO:0016872 intramolecular lyase activity; GO:0045430 chalcone isomerase activity;	-	-	-	PF02431	Chalcone-flavanone isomerase
	A0A1D6NQZ5	NF-X1-type zinc finger protein NFXL1 OS=Zea mays OX=4577 GN=ZEAMMB73_Zm00001d044726 PE=4 SV=1	1.058	Up	0.0261497	ZEAMMB73_Zm00001d044726	chloroplast	GO:0000122 negative regulation of transcription from RNA polymerase II promoter; GO:0006082 organic acid metabolic process; GO:0006139 nucleobase-containing compound metabolic process; GO:0006351 transcription, DNA-templated; GO:0006355 regulation of transcription, DNA-templated; GO:0006357 regulation of transcription from RNA polymerase II promoter; GO:0006366 transcription from RNA polymerase I…	GO:0005622 intracellular; GO:0005623 cell; GO:0005634 nucleus; GO:0043226 organelle; GO:0043227 membrane-bounded organelle; GO:0043229 intracellular organelle; GO:0043231 intracellular membrane-bounded organelle; GO:0044424 intracellular part; GO:0044464 cell part;	GO:0000976 transcription regulatory region sequence-specific DNA binding; GO:0000977 RNA polymerase II regulatory region sequence-specific DNA binding; GO:0000981 RNA polymerase II transcription factor activity, sequence-specific DNA binding; GO:0000982 transcription factor activity, RNA polymerase II core promoter proximal region sequence-specific binding; GO:0001012 RNA polymerase II regulatory…	-	-	-	-	-
	A0A1D6NV44	Lipase-like OS=Zea mays OX=4577 GN=100501088 PE=4 SV=1	-1.537	Down	0.00454884	100501088	vacuolar membrane	-	-	-	-	-	-	-	-
	A0A1D6NV48	Zea nodulation homolog1 OS=Zea mays OX=4577 GN=ZEAMMB73_Zm00001d045302 PE=4 SV=1	-1.756	Down	0.0102232	ZEAMMB73_Zm00001d045302	plasma membrane	-	-	-	-	-	-	-	-
	A0A1D6NVC9	Pyridoxal-5'-phosphate-dependent enzyme family protein OS=Zea mays OX=4577 GN=100216991 PE=4 SV=1	-3.636	Down	0.000508131	100216991	chloroplast	-	-	-	K01738	cysK; cysteine synthase A [EC:2.5.1.47]	zma00270 Cysteine and methionine metabolism - Zea mays (maize); zma00920 Sulfur metabolism - Zea mays (maize); zma01100 Metabolic pathways - Zea mays (maize); zma01110 Biosynthesis of secondary metabolites - Zea mays (maize); zma01200 Carbon metabolism - Zea mays (maize); zma01230 Biosynthesis of amino acids - Zea mays (maize);	-	-
	A0A1D6NW14	Granule-bound starch synthase 1 chloroplastic/amyloplastic OS=Zea mays OX=4577 GN=541854 PE=4 SV=1	1.632	Up	0.00568938	541854	cytoplasm	GO:0000271 polysaccharide biosynthetic process; GO:0005975 carbohydrate metabolic process; GO:0005976 polysaccharide metabolic process; GO:0005982 starch metabolic process; GO:0006073 cellular glucan metabolic process; GO:0008152 metabolic process; GO:0009058 biosynthetic process; GO:0009059 macromolecule biosynthetic process; GO:0009250 glucan biosynthetic process; GO:0009987 cellular process; G…	GO:0005622 intracellular; GO:0005623 cell; GO:0005737 cytoplasm; GO:0009501 amyloplast; GO:0009507 chloroplast; GO:0009536 plastid; GO:0009569 chloroplast starch grain; GO:0043036 starch grain; GO:0043226 organelle; GO:0043227 membrane-bounded organelle; GO:0043229 intracellular organelle; GO:0043231 intracellular membrane-bounded organelle; GO:0044422 organelle part; GO:0044424 intracellular par…	GO:0000166 nucleotide binding; GO:0003824 catalytic activity; GO:0004373 glycogen (starch) synthase activity; GO:0005488 binding; GO:0008194 UDP-glycosyltransferase activity; GO:0009011 starch synthase activity; GO:0016740 transferase activity; GO:0016757 transferase activity, transferring glycosyl groups; GO:0016758 transferase activity, transferring hexosyl groups; GO:0017076 purine nucleotide …	K13679	WAXY; granule-bound starch synthase [EC:2.4.1.242]	zma00500 Starch and sucrose metabolism - Zea mays (maize); zma01100 Metabolic pathways - Zea mays (maize); zma01110 Biosynthesis of secondary metabolites - Zea mays (maize);	PF08323	Starch synthase catalytic domain
	A0A1D6NW15	Granule-bound starch synthase 1 chloroplastic/amyloplastic OS=Zea mays OX=4577 GN=541854 PE=4 SV=1	1.308	Up	0.0254805	541854	chloroplast	GO:0000271 polysaccharide biosynthetic process; GO:0005975 carbohydrate metabolic process; GO:0005976 polysaccharide metabolic process; GO:0005982 starch metabolic process; GO:0006073 cellular glucan metabolic process; GO:0008152 metabolic process; GO:0009058 biosynthetic process; GO:0009059 macromolecule biosynthetic process; GO:0009250 glucan biosynthetic process; GO:0009987 cellular process; G…	GO:0005622 intracellular; GO:0005623 cell; GO:0005737 cytoplasm; GO:0009501 amyloplast; GO:0009507 chloroplast; GO:0009536 plastid; GO:0009569 chloroplast starch grain; GO:0043036 starch grain; GO:0043226 organelle; GO:0043227 membrane-bounded organelle; GO:0043229 intracellular organelle; GO:0043231 intracellular membrane-bounded organelle; GO:0044422 organelle part; GO:0044424 intracellular par…	GO:0000166 nucleotide binding; GO:0003824 catalytic activity; GO:0004373 glycogen (starch) synthase activity; GO:0005488 binding; GO:0008194 UDP-glycosyltransferase activity; GO:0009011 starch synthase activity; GO:0016740 transferase activity; GO:0016757 transferase activity, transferring glycosyl groups; GO:0016758 transferase activity, transferring hexosyl groups; GO:0017076 purine nucleotide …	K13679	WAXY; granule-bound starch synthase [EC:2.4.1.242]	zma00500 Starch and sucrose metabolism - Zea mays (maize); zma01100 Metabolic pathways - Zea mays (maize); zma01110 Biosynthesis of secondary metabolites - Zea mays (maize);	-	-
	A0A1D6NW46	Peptidyl-prolyl cis-trans isomerase OS=Zea mays OX=4577 GN=100280578 PE=3 SV=1	-1.515	Down	0.0338695	100280578	cytoskeleton	GO:0000413 protein peptidyl-prolyl isomerization; GO:0006464 cellular protein modification process; GO:0006807 nitrogen compound metabolic process; GO:0008152 metabolic process; GO:0009987 cellular process; GO:0018193 peptidyl-amino acid modification; GO:0018208 peptidyl-proline modification; GO:0019538 protein metabolic process; GO:0036211 protein modification process; GO:0043170 macromolecule m…	-	GO:0003755 peptidyl-prolyl cis-trans isomerase activity; GO:0003824 catalytic activity; GO:0016853 isomerase activity; GO:0016859 cis-trans isomerase activity;	K12734	PPIL3; peptidyl-prolyl cis-trans isomerase-like 3 [EC:5.2.1.8]	-	PF00160	Cyclophilin type peptidyl-prolyl cis-trans isomerase/CLD
	A0A1D6NW85	Glycosyl hydrolase family 81 protein OS=Zea mays OX=4577 GN=ZEAMMB73_Zm00001d045484 PE=4 SV=1	-2.85	Down	0.00552571	ZEAMMB73_Zm00001d045484	chloroplast	GO:0000003 reproduction; GO:0000272 polysaccharide catabolic process; GO:0000746 conjugation; GO:0000747 conjugation with cellular fusion; GO:0000920 cell separation after cytokinesis; GO:0005975 carbohydrate metabolic process; GO:0005976 polysaccharide metabolic process; GO:0006073 cellular glucan metabolic process; GO:0006074 (1->3)-beta-D-glucan metabolic process; GO:0006076 (1->3)-beta-D-gluc…	GO:0000935 barrier septum; GO:0000936 primary cell septum; GO:0005622 intracellular; GO:0005623 cell; GO:0005856 cytoskeleton; GO:0005937 mating projection; GO:0009986 cell surface; GO:0015629 actin cytoskeleton; GO:0030427 site of polarized growth; GO:0030428 cell septum; GO:0032153 cell division site; GO:0032155 cell division site part; GO:0042995 cell projection; GO:0043187 cell septum surface…	GO:0001871 pattern binding; GO:0003824 catalytic activity; GO:0004553 hydrolase activity, hydrolyzing O-glycosyl compounds; GO:0005488 binding; GO:0008422 beta-glucosidase activity; GO:0015926 glucosidase activity; GO:0016787 hydrolase activity; GO:0016798 hydrolase activity, acting on glycosyl bonds; GO:0030246 carbohydrate binding; GO:0030247 polysaccharide binding; GO:0042973 glucan endo-1,3-b…	K01180	E3.2.1.6; endo-1,3(4)-beta-glucanase [EC:3.2.1.6]	-	PF03639	Glycosyl hydrolase family 81
	A0A1D6NXN5	Acyl-coenzyme A oxidase OS=Zea mays OX=4577 GN=100382424 PE=3 SV=1	1.315	Up	0.00951062	100382424	mitochondria	GO:0001676 long-chain fatty acid metabolic process; GO:0006082 organic acid metabolic process; GO:0006629 lipid metabolic process; GO:0006631 fatty acid metabolic process; GO:0006635 fatty acid beta-oxidation; GO:0006950 response to stress; GO:0008152 metabolic process; GO:0009056 catabolic process; GO:0009058 biosynthetic process; GO:0009062 fatty acid catabolic process; GO:0009605 response to e…	GO:0005622 intracellular; GO:0005623 cell; GO:0005737 cytoplasm; GO:0005777 peroxisome; GO:0005911 cell-cell junction; GO:0009506 plasmodesma; GO:0030054 cell junction; GO:0042579 microbody; GO:0043226 organelle; GO:0043227 membrane-bounded organelle; GO:0043229 intracellular organelle; GO:0043231 intracellular membrane-bounded organelle; GO:0044424 intracellular part; GO:0044444 cytoplasmic part…	GO:0000166 nucleotide binding; GO:0003824 catalytic activity; GO:0003995 acyl-CoA dehydrogenase activity; GO:0003997 acyl-CoA oxidase activity; GO:0005488 binding; GO:0016491 oxidoreductase activity; GO:0016627 oxidoreductase activity, acting on the CH-CH group of donors; GO:0016634 oxidoreductase activity, acting on the CH-CH group of donors, oxygen as acceptor; GO:0036094 small molecule binding…	K00232	E1.3.3.6, ACOX1, ACOX3; acyl-CoA oxidase [EC:1.3.3.6]	zma00071 Fatty acid degradation - Zea mays (maize); zma00410 beta-Alanine metabolism - Zea mays (maize); zma00592 alpha-Linolenic acid metabolism - Zea mays (maize); zma00640 Propanoate metabolism - Zea mays (maize); zma01040 Biosynthesis of unsaturated fatty acids - Zea mays (maize); zma01100 Metabolic pathways - Zea mays (maize); zma01110 Biosynthesis of secondary metabolites - Zea mays (maize)…	PF02770	Acyl-CoA dehydrogenase, middle domain
	A0A1D6NZ17	Binding OS=Zea mays OX=4577 GN=103638287 PE=4 SV=1	1.999	Up	0.00222042	103638287	nucleus	-	-	-	K11267	PDS5; sister chromatid cohesion protein PDS5	-	-	-
	A0A1D6NZQ3	Retrovirus-related Pol polyprotein LINE-1 OS=Zea mays OX=4577 GN=ZEAMMB73_Zm00001d045893 PE=4 SV=1	-1.611	Down	7.07572e-05	ZEAMMB73_Zm00001d045893	nucleus	-	-	-	-	-	-	-	-
	A0A1D6NZU7	Pyrophosphate--fructose 6-phosphate 1-phosphotransferase subunit alpha 2 OS=Zea mays OX=4577 GN=ZEAMMB73_Zm00001d045919 PE=4 SV=1	3.293	Up	4.7408e-07	ZEAMMB73_Zm00001d045919	cytoplasm	-	-	-	K00895	pfp, PFP; diphosphate-dependent phosphofructokinase [EC:2.7.1.90]	zma00010 Glycolysis / Gluconeogenesis - Zea mays (maize); zma00030 Pentose phosphate pathway - Zea mays (maize); zma00051 Fructose and mannose metabolism - Zea mays (maize); zma01100 Metabolic pathways - Zea mays (maize); zma01110 Biosynthesis of secondary metabolites - Zea mays (maize);	PF00365	Phosphofructokinase
	A0A1D6P125	Polyadenylate-binding protein-interacting protein 9 OS=Zea mays OX=4577 GN=ZEAMMB73_Zm00001d046166 PE=4 SV=1	-2.43	Down	0.0290301	ZEAMMB73_Zm00001d046166	cytoplasm	-	GO:0005622 intracellular; GO:0005623 cell; GO:0005634 nucleus; GO:0005654 nucleoplasm; GO:0016604 nuclear body; GO:0016607 nuclear speck; GO:0031974 membrane-enclosed lumen; GO:0031981 nuclear lumen; GO:0043226 organelle; GO:0043227 membrane-bounded organelle; GO:0043229 intracellular organelle; GO:0043231 intracellular membrane-bounded organelle; GO:0043233 organelle lumen; GO:0044422 organelle …	-	-	-	-	PF00076	RNA recognition motif. (a.k.a. RRM, RBD, or RNP domain)
	A0A1D6P3B9	110 kDa U5 small nuclear ribonucleoprotein component CLO OS=Zea mays OX=4577 GN=ZEAMMB73_Zm00001d046549 PE=4 SV=1	1.012	Up	0.00449165	ZEAMMB73_Zm00001d046549	cytoplasm	GO:0000003 reproduction; GO:0003006 developmental process involved in reproduction; GO:0007275 multicellular organism development; GO:0009790 embryo development; GO:0009791 post-embryonic development; GO:0009793 embryo development ending in seed dormancy; GO:0009908 flower development; GO:0010154 fruit development; GO:0022414 reproductive process; GO:0032501 multicellular organismal process; GO:0…	GO:0005618 cell wall; GO:0005622 intracellular; GO:0005623 cell; GO:0005634 nucleus; GO:0005654 nucleoplasm; GO:0005681 spliceosomal complex; GO:0005684 U2-type spliceosomal complex; GO:0005730 nucleolus; GO:0005737 cytoplasm; GO:0005829 cytosol; GO:0005886 plasma membrane; GO:0005911 cell-cell junction; GO:0009506 plasmodesma; GO:0015030 Cajal body; GO:0016020 membrane; GO:0016604 nuclear body; …	-	K12852	EFTUD2; 116 kDa U5 small nuclear ribonucleoprotein component	zma03040 Spliceosome - Zea mays (maize);	PF00009; PF03144; PF03764; PF00679	Elongation factor Tu GTP binding domain; Elongation factor Tu domain 2; Elongation factor G, domain IV; Elongation factor G C-terminus
	A0A1D6P4H2	Stromal processing peptidase chloroplastic OS=Zea mays OX=4577 GN=103638768 PE=4 SV=1	1.138	Up	0.0303522	103638768	nucleus	GO:0000003 reproduction; GO:0003006 developmental process involved in reproduction; GO:0007275 multicellular organism development; GO:0009790 embryo development; GO:0009791 post-embryonic development; GO:0009793 embryo development ending in seed dormancy; GO:0010154 fruit development; GO:0022414 reproductive process; GO:0032501 multicellular organismal process; GO:0032502 developmental process; G…	GO:0005622 intracellular; GO:0005623 cell; GO:0005737 cytoplasm; GO:0005739 mitochondrion; GO:0005829 cytosol; GO:0009507 chloroplast; GO:0009532 plastid stroma; GO:0009536 plastid; GO:0009570 chloroplast stroma; GO:0043226 organelle; GO:0043227 membrane-bounded organelle; GO:0043229 intracellular organelle; GO:0043231 intracellular membrane-bounded organelle; GO:0044422 organelle part; GO:004442…	-	-	-	-	PF05193	Peptidase M16 inactive domain
	A0A1D6P6M4	PREDICTED: NADH dehydrogenase [ubiquinone] 1 alpha subcomplex assembly factor 3 [Oryza sativa Japonica Group](predicted) OS=Zea mays OX=4577 GN=103638906 PE=4 SV=1	-1.191	Down	0.00104636	103638906	chloroplast	-	-	-	K09008	NDUFAF3; NADH dehydrogenase [ubiquinone] 1 alpha subcomplex assembly factor 3	-	PF04430	Protein of unknown function (DUF498/DUF598)
	A0A1D6P6S0	Pleckstrin homology (PH) domain-containing protein OS=Zea mays OX=4577 GN=ZEAMMB73_Zm00001d047074 PE=4 SV=1	1.404	Up	0.00164548	ZEAMMB73_Zm00001d047074	plasma membrane	-	-	-	K19525	VPS13A_C; vacuolar protein sorting-associated protein 13A/C	-	-	-
	A0A1D6P6T3	Pleckstrin homology (PH) domain-containing protein OS=Zea mays OX=4577 GN=ZEAMMB73_Zm00001d047074 PE=4 SV=1	1.623	Up	0.0410526	ZEAMMB73_Zm00001d047074	nucleus	-	-	-	K19525	VPS13A_C; vacuolar protein sorting-associated protein 13A/C	-	-	-
	A0A1D6P7H3	Cystathionine gamma-synthase 1 chloroplastic OS=Zea mays OX=4577 GN=ZEAMMB73_Zm00001d047166 PE=3 SV=1	1.691	Up	1.40285e-05	ZEAMMB73_Zm00001d047166	cytoskeleton	GO:0000096 sulfur amino acid metabolic process; GO:0000097 sulfur amino acid biosynthetic process; GO:0001887 selenium compound metabolic process; GO:0006082 organic acid metabolic process; GO:0006520 cellular amino acid metabolic process; GO:0006555 methionine metabolic process; GO:0006790 sulfur compound metabolic process; GO:0006807 nitrogen compound metabolic process; GO:0008152 metabolic pro…	GO:0005622 intracellular; GO:0005623 cell; GO:0005737 cytoplasm; GO:0009507 chloroplast; GO:0009532 plastid stroma; GO:0009536 plastid; GO:0009570 chloroplast stroma; GO:0043226 organelle; GO:0043227 membrane-bounded organelle; GO:0043229 intracellular organelle; GO:0043231 intracellular membrane-bounded organelle; GO:0044422 organelle part; GO:0044424 intracellular part; GO:0044434 chloroplast p…	GO:0003824 catalytic activity; GO:0003962 cystathionine gamma-synthase activity; GO:0005488 binding; GO:0008144 drug binding; GO:0016740 transferase activity; GO:0016765 transferase activity, transferring alkyl or aryl (other than methyl) groups; GO:0019842 vitamin binding; GO:0030170 pyridoxal phosphate binding; GO:0036094 small molecule binding; GO:0043167 ion binding; GO:0043168 anion binding;…	K01739	metB; cystathionine gamma-synthase [EC:2.5.1.48]	zma00270 Cysteine and methionine metabolism - Zea mays (maize); zma00450 Selenocompound metabolism - Zea mays (maize); zma00920 Sulfur metabolism - Zea mays (maize); zma01100 Metabolic pathways - Zea mays (maize); zma01110 Biosynthesis of secondary metabolites - Zea mays (maize); zma01230 Biosynthesis of amino acids - Zea mays (maize);	PF01053	Cys/Met metabolism PLP-dependent enzyme
	A0A1D6PC23	Calcium-dependent phosphotriesterase superfamily protein OS=Zea mays OX=4577 GN=ZEAMMB73_Zm00001d047638 PE=4 SV=1	-2.049	Down	0.000657466	ZEAMMB73_Zm00001d047638	cytoplasm	-	-	-	-	-	-	-	-
	A0A1D6PCY3	alpha-taxilin [Zea mays](predicted) OS=Zea mays OX=4577 GN=100194064 PE=4 SV=1	1.112	Up	0.0381517	100194064	nucleus	-	-	-	-	-	-	-	-
	A0A1D6PE02	Enolase OS=Zea mays OX=4577 GN=100502326 PE=4 SV=1	-1.532	Down	0.00679277	100502326	cytoplasm	-	GO:0005622 intracellular; GO:0005623 cell; GO:0005634 nucleus; GO:0005737 cytoplasm; GO:0005829 cytosol; GO:0043226 organelle; GO:0043227 membrane-bounded organelle; GO:0043229 intracellular organelle; GO:0043231 intracellular membrane-bounded organelle; GO:0044424 intracellular part; GO:0044444 cytoplasmic part; GO:0044464 cell part;	-	K01689	ENO, eno; enolase [EC:4.2.1.11]	zma00010 Glycolysis / Gluconeogenesis - Zea mays (maize); zma01100 Metabolic pathways - Zea mays (maize); zma01110 Biosynthesis of secondary metabolites - Zea mays (maize); zma01200 Carbon metabolism - Zea mays (maize); zma01230 Biosynthesis of amino acids - Zea mays (maize); zma03018 RNA degradation - Zea mays (maize);	PF03952; PF00113	Enolase, N-terminal domain; Enolase, C-terminal TIM barrel domain
	A0A1D6PI99	Serine--tRNA ligase cytoplasmic OS=Zea mays OX=4577 GN=ZEAMMB73_Zm00001d048174 PE=4 SV=1	-1.698	Down	9.9305e-05	ZEAMMB73_Zm00001d048174	mitochondria	GO:0006082 organic acid metabolic process; GO:0006139 nucleobase-containing compound metabolic process; GO:0006399 tRNA metabolic process; GO:0006412 translation; GO:0006418 tRNA aminoacylation for protein translation; GO:0006434 seryl-tRNA aminoacylation; GO:0006518 peptide metabolic process; GO:0006520 cellular amino acid metabolic process; GO:0006725 cellular aromatic compound metabolic proces…	GO:0005622 intracellular; GO:0005623 cell; GO:0005737 cytoplasm; GO:0005829 cytosol; GO:0044424 intracellular part; GO:0044444 cytoplasmic part; GO:0044464 cell part;	GO:0003824 catalytic activity; GO:0004812 aminoacyl-tRNA ligase activity; GO:0004828 serine-tRNA ligase activity; GO:0016874 ligase activity; GO:0016875 ligase activity, forming carbon-oxygen bonds;	K01875	SARS, serS; seryl-tRNA synthetase [EC:6.1.1.11]	zma00970 Aminoacyl-tRNA biosynthesis - Zea mays (maize);	PF00587	tRNA synthetase class II core domain (G, H, P, S and T)
	A0A1D6PJ99	Ribulose-phosphate 3-epimerase OS=Zea mays OX=4577 GN=ZEAMMB73_Zm00001d048324 PE=4 SV=1	-1.262	Down	0.00294053	ZEAMMB73_Zm00001d048324	chloroplast	GO:0005975 carbohydrate metabolic process; GO:0005996 monosaccharide metabolic process; GO:0006081 cellular aldehyde metabolic process; GO:0006098 pentose-phosphate shunt; GO:0006139 nucleobase-containing compound metabolic process; GO:0006725 cellular aromatic compound metabolic process; GO:0006732 coenzyme metabolic process; GO:0006733 oxidoreduction coenzyme metabolic process; GO:0006739 NADP …	GO:0005622 intracellular; GO:0005623 cell; GO:0005737 cytoplasm; GO:0005829 cytosol; GO:0009507 chloroplast; GO:0009534 chloroplast thylakoid; GO:0009535 chloroplast thylakoid membrane; GO:0009536 plastid; GO:0009579 thylakoid; GO:0016020 membrane; GO:0031976 plastid thylakoid; GO:0031984 organelle subcompartment; GO:0034357 photosynthetic membrane; GO:0042651 thylakoid membrane; GO:0043226 organ…	GO:0003824 catalytic activity; GO:0004750 ribulose-phosphate 3-epimerase activity; GO:0005488 binding; GO:0016853 isomerase activity; GO:0016854 racemase and epimerase activity; GO:0016857 racemase and epimerase activity, acting on carbohydrates and derivatives; GO:0043167 ion binding; GO:0043169 cation binding; GO:0046872 metal ion binding;	K01783	rpe, RPE; ribulose-phosphate 3-epimerase [EC:5.1.3.1]	zma00030 Pentose phosphate pathway - Zea mays (maize); zma00040 Pentose and glucuronate interconversions - Zea mays (maize); zma00710 Carbon fixation in photosynthetic organisms - Zea mays (maize); zma01100 Metabolic pathways - Zea mays (maize); zma01110 Biosynthesis of secondary metabolites - Zea mays (maize); zma01200 Carbon metabolism - Zea mays (maize); zma01230 Biosynthesis of amino acids - …	PF00834	Ribulose-phosphate 3 epimerase family
	A0A1D6PK21	Splicing factor CC1-like OS=Zea mays OX=4577 GN=ZEAMMB73_Zm00001d048415 PE=4 SV=1	1.095	Up	0.0267633	ZEAMMB73_Zm00001d048415	nucleus	GO:0006139 nucleobase-containing compound metabolic process; GO:0006351 transcription, DNA-templated; GO:0006725 cellular aromatic compound metabolic process; GO:0006807 nitrogen compound metabolic process; GO:0008152 metabolic process; GO:0009058 biosynthetic process; GO:0009059 macromolecule biosynthetic process; GO:0009889 regulation of biosynthetic process; GO:0009891 positive regulation of b…	GO:0005622 intracellular; GO:0005623 cell; GO:0005634 nucleus; GO:0005654 nucleoplasm; GO:0005815 microtubule organizing center; GO:0005856 cytoskeleton; GO:0015630 microtubule cytoskeleton; GO:0016604 nuclear body; GO:0016607 nuclear speck; GO:0031974 membrane-enclosed lumen; GO:0031981 nuclear lumen; GO:0032991 macromolecular complex; GO:0043226 organelle; GO:0043227 membrane-bounded organelle;…	GO:0003712 transcription cofactor activity; GO:0003713 transcription coactivator activity;	K13091	RBM39, RNPC2; RNA-binding protein 39	-	PF00076	RNA recognition motif. (a.k.a. RRM, RBD, or RNP domain)
	A0A1D6PK68	DUF639 family protein [Medicago truncatula](predicted) OS=Zea mays OX=4577 GN=103639574 PE=4 SV=1	1.742	Up	0.000838309	103639574	cytoplasm	-	-	-	-	-	-	-	-
	A0A1D6PK89	PREDICTED: zinc finger CCCH domain-containing protein 53-like isoform X1 [Zea mays](predicted) OS=Zea mays OX=4577 GN=ZEAMMB73_Zm00001d048427 PE=4 SV=1	-1.01	Down	0.0165444	ZEAMMB73_Zm00001d048427	mitochondria	-	-	-	-	-	-	-	-
	A0A1D6PL98	AP-2 complex subunit alpha OS=Zea mays OX=4577 GN=100384187 PE=3 SV=1	-1.891	Down	0.000777894	100384187	cytoplasm	-	GO:0005623 cell; GO:0005886 plasma membrane; GO:0016020 membrane; GO:0044464 cell part; GO:0071944 cell periphery;	-	K11824	AP2A; AP-2 complex subunit alpha	zma04144 Endocytosis - Zea mays (maize);	PF02883	Adaptin C-terminal domain
	A0A1D6PMN8	Glutathione transferase25 OS=Zea mays OX=4577 GN=ZEAMMB73_Zm00001d048558 PE=4 SV=1	4.315	Up	6.49322e-05	ZEAMMB73_Zm00001d048558	cytoplasm	-	-	-	K00799	GST, gst; glutathione S-transferase [EC:2.5.1.18]	zma00480 Glutathione metabolism - Zea mays (maize); zma01100 Metabolic pathways - Zea mays (maize);	PF02798; PF13410	Glutathione S-transferase, N-terminal domain; Glutathione S-transferase, C-terminal domain
	A0A1D6PR01	Acyl-coenzyme A oxidase OS=Zea mays OX=4577 GN=ZEAMMB73_Zm00001d048890 PE=3 SV=1	1.591	Up	0.010081	ZEAMMB73_Zm00001d048890	endoplasmic reticulum	GO:0001676 long-chain fatty acid metabolic process; GO:0006082 organic acid metabolic process; GO:0006629 lipid metabolic process; GO:0006631 fatty acid metabolic process; GO:0006635 fatty acid beta-oxidation; GO:0008152 metabolic process; GO:0009056 catabolic process; GO:0009062 fatty acid catabolic process; GO:0009987 cellular process; GO:0016042 lipid catabolic process; GO:0016054 organic acid…	GO:0005622 intracellular; GO:0005623 cell; GO:0005737 cytoplasm; GO:0005777 peroxisome; GO:0042579 microbody; GO:0043226 organelle; GO:0043227 membrane-bounded organelle; GO:0043229 intracellular organelle; GO:0043231 intracellular membrane-bounded organelle; GO:0044424 intracellular part; GO:0044444 cytoplasmic part; GO:0044464 cell part;	GO:0000166 nucleotide binding; GO:0003824 catalytic activity; GO:0003995 acyl-CoA dehydrogenase activity; GO:0003997 acyl-CoA oxidase activity; GO:0005488 binding; GO:0016491 oxidoreductase activity; GO:0016627 oxidoreductase activity, acting on the CH-CH group of donors; GO:0016634 oxidoreductase activity, acting on the CH-CH group of donors, oxygen as acceptor; GO:0036094 small molecule binding…	K00232	E1.3.3.6, ACOX1, ACOX3; acyl-CoA oxidase [EC:1.3.3.6]	zma00071 Fatty acid degradation - Zea mays (maize); zma00410 beta-Alanine metabolism - Zea mays (maize); zma00592 alpha-Linolenic acid metabolism - Zea mays (maize); zma00640 Propanoate metabolism - Zea mays (maize); zma01040 Biosynthesis of unsaturated fatty acids - Zea mays (maize); zma01100 Metabolic pathways - Zea mays (maize); zma01110 Biosynthesis of secondary metabolites - Zea mays (maize)…	PF02770	Acyl-CoA dehydrogenase, middle domain
	A0A1D6PR02	Acyl-coenzyme A oxidase OS=Zea mays OX=4577 GN=ZEAMMB73_Zm00001d048890 PE=3 SV=1	2.199	Up	2.29511e-05	ZEAMMB73_Zm00001d048890	chloroplast	GO:0001676 long-chain fatty acid metabolic process; GO:0006082 organic acid metabolic process; GO:0006629 lipid metabolic process; GO:0006631 fatty acid metabolic process; GO:0006635 fatty acid beta-oxidation; GO:0008152 metabolic process; GO:0009056 catabolic process; GO:0009062 fatty acid catabolic process; GO:0009987 cellular process; GO:0016042 lipid catabolic process; GO:0016054 organic acid…	GO:0005622 intracellular; GO:0005623 cell; GO:0005737 cytoplasm; GO:0005777 peroxisome; GO:0042579 microbody; GO:0043226 organelle; GO:0043227 membrane-bounded organelle; GO:0043229 intracellular organelle; GO:0043231 intracellular membrane-bounded organelle; GO:0044424 intracellular part; GO:0044444 cytoplasmic part; GO:0044464 cell part;	GO:0000166 nucleotide binding; GO:0003824 catalytic activity; GO:0003995 acyl-CoA dehydrogenase activity; GO:0003997 acyl-CoA oxidase activity; GO:0005488 binding; GO:0016491 oxidoreductase activity; GO:0016627 oxidoreductase activity, acting on the CH-CH group of donors; GO:0016634 oxidoreductase activity, acting on the CH-CH group of donors, oxygen as acceptor; GO:0036094 small molecule binding…	K00232	E1.3.3.6, ACOX1, ACOX3; acyl-CoA oxidase [EC:1.3.3.6]	zma00071 Fatty acid degradation - Zea mays (maize); zma00410 beta-Alanine metabolism - Zea mays (maize); zma00592 alpha-Linolenic acid metabolism - Zea mays (maize); zma00640 Propanoate metabolism - Zea mays (maize); zma01040 Biosynthesis of unsaturated fatty acids - Zea mays (maize); zma01100 Metabolic pathways - Zea mays (maize); zma01110 Biosynthesis of secondary metabolites - Zea mays (maize)…	PF02770; PF00441	Acyl-CoA dehydrogenase, middle domain; Acyl-CoA dehydrogenase, C-terminal domain
	A0A1D6PTW4	PREDICTED: ADP-ribosylation factor 1-like [Brassica napus](predicted) OS=Zea mays OX=4577 GN=100191298 PE=4 SV=1	1.482	Up	0.0150298	100191298	chloroplast	-	-	-	K07942	ARL1; ADP-ribosylation factor-like protein 1	-	PF00025	ADP-ribosylation factor family
	A0A1D6PZ20	Protein-L-isoaspartate O-methyltransferase OS=Zea mays OX=4577 GN=ZEAMMB73_Zm00001d049966 PE=4 SV=1	2.227	Up	0.00427352	ZEAMMB73_Zm00001d049966	cytoplasm	GO:0001101 response to acid chemical; GO:0006464 cellular protein modification process; GO:0006479 protein methylation; GO:0006807 nitrogen compound metabolic process; GO:0006950 response to stress; GO:0006970 response to osmotic stress; GO:0007275 multicellular organism development; GO:0007568 aging; GO:0008152 metabolic process; GO:0008213 protein alkylation; GO:0009628 response to abiotic stim…	GO:0005622 intracellular; GO:0005623 cell; GO:0005634 nucleus; GO:0005737 cytoplasm; GO:0005829 cytosol; GO:0043226 organelle; GO:0043227 membrane-bounded organelle; GO:0043229 intracellular organelle; GO:0043231 intracellular membrane-bounded organelle; GO:0044424 intracellular part; GO:0044444 cytoplasmic part; GO:0044464 cell part;	GO:0003824 catalytic activity; GO:0004719 protein-L-isoaspartate (D-aspartate) O-methyltransferase activity; GO:0008168 methyltransferase activity; GO:0008171 O-methyltransferase activity; GO:0008276 protein methyltransferase activity; GO:0008757 S-adenosylmethionine-dependent methyltransferase activity; GO:0010340 carboxyl-O-methyltransferase activity; GO:0016740 transferase activity; GO:0016741…	K00573	E2.1.1.77, pcm; protein-L-isoaspartate(D-aspartate) O-methyltransferase [EC:2.1.1.77]	-	-	-
	A0A1D6PZK1	Splicing factor subunit OS=Zea mays OX=4577 GN=ZEAMMB73_Zm00001d050056 PE=3 SV=1	-1.582	Down	0.0168381	ZEAMMB73_Zm00001d050056	nucleus	-	-	-	K12832	SF3B5, SF3B10; splicing factor 3B subunit 5	zma03040 Spliceosome - Zea mays (maize);	-	-
	A0A1D6Q3E2	2-hydroxy-3-oxopropionate reductase OS=Zea mays OX=4577 GN=ZEAMMB73_Zm00001d050810 PE=4 SV=1	-1.089	Down	0.0284857	ZEAMMB73_Zm00001d050810	chloroplast	GO:0006950 response to stress; GO:0006979 response to oxidative stress; GO:0008152 metabolic process; GO:0050896 response to stimulus; GO:0055114 oxidation-reduction process;	GO:0005622 intracellular; GO:0005623 cell; GO:0005737 cytoplasm; GO:0005829 cytosol; GO:0044424 intracellular part; GO:0044444 cytoplasmic part; GO:0044464 cell part;	GO:0003824 catalytic activity; GO:0003858 3-hydroxybutyrate dehydrogenase activity; GO:0005488 binding; GO:0005515 protein binding; GO:0016491 oxidoreductase activity; GO:0016614 oxidoreductase activity, acting on CH-OH group of donors; GO:0016616 oxidoreductase activity, acting on the CH-OH group of donors, NAD or NADP as acceptor; GO:0035064 methylated histone binding; GO:0042393 histone bindin…	K18121	GLYR; glyoxylate/succinic semialdehyde reductase [EC:1.1.1.79 1.1.1.-]	zma00630 Glyoxylate and dicarboxylate metabolism - Zea mays (maize); zma00650 Butanoate metabolism - Zea mays (maize); zma01100 Metabolic pathways - Zea mays (maize); zma01200 Carbon metabolism - Zea mays (maize);	PF03446	NAD binding domain of 6-phosphogluconate dehydrogenase
	A0A1D6Q462	Isocitrate dehydrogenase [NAD] regulatory subunit 3 mitochondrial OS=Zea mays OX=4577 GN=ZEAMMB73_Zm00001d050967 PE=4 SV=1	-1.097	Down	0.0216154	ZEAMMB73_Zm00001d050967	chloroplast	-	-	-	K00030	IDH3; isocitrate dehydrogenase (NAD+) [EC:1.1.1.41]	zma00020 Citrate cycle (TCA cycle) - Zea mays (maize); zma01100 Metabolic pathways - Zea mays (maize); zma01110 Biosynthesis of secondary metabolites - Zea mays (maize); zma01200 Carbon metabolism - Zea mays (maize); zma01210 2-Oxocarboxylic acid metabolism - Zea mays (maize); zma01230 Biosynthesis of amino acids - Zea mays (maize);	PF00180	Isocitrate/isopropylmalate dehydrogenase
	A0A1D6Q5B1	Phenylalanine ammonia-lyase OS=Zea mays OX=4577 GN=ZEAMMB73_Zm00001d051161 PE=3 SV=1	2.631	Up	0.000801317	ZEAMMB73_Zm00001d051161	chloroplast	GO:0001101 response to acid chemical; GO:0006082 organic acid metabolic process; GO:0006464 cellular protein modification process; GO:0006508 proteolysis; GO:0006511 ubiquitin-dependent protein catabolic process; GO:0006725 cellular aromatic compound metabolic process; GO:0006807 nitrogen compound metabolic process; GO:0006950 response to stress; GO:0006979 response to oxidative stress; GO:000727…	GO:0005622 intracellular; GO:0005623 cell; GO:0005737 cytoplasm; GO:0005829 cytosol; GO:0032991 macromolecular complex; GO:0044424 intracellular part; GO:0044444 cytoplasmic part; GO:0044464 cell part;	GO:0003824 catalytic activity; GO:0016829 lyase activity; GO:0016840 carbon-nitrogen lyase activity; GO:0016841 ammonia-lyase activity; GO:0045548 phenylalanine ammonia-lyase activity;	K13064	PTAL; phenylalanine/tyrosine ammonia-lyase [EC:4.3.1.25]	zma00360 Phenylalanine metabolism - Zea mays (maize); zma00940 Phenylpropanoid biosynthesis - Zea mays (maize); zma01100 Metabolic pathways - Zea mays (maize); zma01110 Biosynthesis of secondary metabolites - Zea mays (maize);	-	-
	A0A1D6Q5N4	Nitrilase2 OS=Zea mays OX=4577 GN=542093 PE=4 SV=1	1.752	Up	0.0025876	542093	cytoplasm	GO:0006082 organic acid metabolic process; GO:0006725 cellular aromatic compound metabolic process; GO:0006790 sulfur compound metabolic process; GO:0006807 nitrogen compound metabolic process; GO:0006950 response to stress; GO:0007154 cell communication; GO:0008152 metabolic process; GO:0009056 catabolic process; GO:0009058 biosynthetic process; GO:0009267 cellular response to starvation; GO:000…	GO:0005576 extracellular region; GO:0005622 intracellular; GO:0005623 cell; GO:0005737 cytoplasm; GO:0005829 cytosol; GO:0005886 plasma membrane; GO:0005911 cell-cell junction; GO:0009506 plasmodesma; GO:0009507 chloroplast; GO:0009536 plastid; GO:0016020 membrane; GO:0030054 cell junction; GO:0043226 organelle; GO:0043227 membrane-bounded organelle; GO:0043229 intracellular organelle; GO:0043231…	GO:0000257 nitrilase activity; GO:0003824 catalytic activity; GO:0016787 hydrolase activity; GO:0016810 hydrolase activity, acting on carbon-nitrogen (but not peptide) bonds; GO:0016815 hydrolase activity, acting on carbon-nitrogen (but not peptide) bonds, in nitriles; GO:0016829 lyase activity; GO:0016835 carbon-oxygen lyase activity; GO:0016836 hydro-lyase activity; GO:0018822 nitrile hydratase…	K13035	NIT4; beta-cyano-L-alanine hydratase/nitrilase [EC:3.5.5.4 4.2.1.65]	zma00460 Cyanoamino acid metabolism - Zea mays (maize); zma01100 Metabolic pathways - Zea mays (maize); zma01110 Biosynthesis of secondary metabolites - Zea mays (maize);	-	-
	A0A1D6Q5P0	Alcohol dehydrogenase-like 6 OS=Zea mays OX=4577 GN=100272578 PE=3 SV=1	-1.806	Down	0.00544078	100272578	cytoplasm	-	-	-	K00001	E1.1.1.1, adh; alcohol dehydrogenase [EC:1.1.1.1]	zma00010 Glycolysis / Gluconeogenesis - Zea mays (maize); zma00071 Fatty acid degradation - Zea mays (maize); zma00350 Tyrosine metabolism - Zea mays (maize); zma01100 Metabolic pathways - Zea mays (maize); zma01110 Biosynthesis of secondary metabolites - Zea mays (maize);	PF08240	Alcohol dehydrogenase GroES-like domain
	A0A1D6Q5U4	Putative nuclear RNA export factor SDE5 OS=Zea mays OX=4577 GN=ZEAMMB73_Zm00001d051245 PE=4 SV=1	1.302	Up	0.0371361	ZEAMMB73_Zm00001d051245	nucleus	GO:0006139 nucleobase-containing compound metabolic process; GO:0006396 RNA processing; GO:0006725 cellular aromatic compound metabolic process; GO:0006807 nitrogen compound metabolic process; GO:0008152 metabolic process; GO:0009892 negative regulation of metabolic process; GO:0009987 cellular process; GO:0010033 response to organic substance; GO:0010267 production of ta-siRNAs involved in RNA i…	-	-	-	-	-	PF08590	Domain of unknown function (DUF1771)
	A0A1D6QC13	DNA helicase OS=Zea mays OX=4577 GN=100304310 PE=3 SV=1	-2.236	Down	0.0199996	100304310	nucleus	GO:0006139 nucleobase-containing compound metabolic process; GO:0006259 DNA metabolic process; GO:0006260 DNA replication; GO:0006261 DNA-dependent DNA replication; GO:0006268 DNA unwinding involved in DNA replication; GO:0006275 regulation of DNA replication; GO:0006725 cellular aromatic compound metabolic process; GO:0006807 nitrogen compound metabolic process; GO:0006996 organelle organization…	GO:0000347 THO complex; GO:0000785 chromatin; GO:0005622 intracellular; GO:0005623 cell; GO:0005634 nucleus; GO:0005694 chromosome; GO:0005737 cytoplasm; GO:0032991 macromolecular complex; GO:0042555 MCM complex; GO:0043226 organelle; GO:0043227 membrane-bounded organelle; GO:0043228 non-membrane-bounded organelle; GO:0043229 intracellular organelle; GO:0043231 intracellular membrane-bounded orga…	-	K02209	MCM5, CDC46; DNA replication licensing factor MCM5 [EC:3.6.4.12]	zma03030 DNA replication - Zea mays (maize);	PF00493	MCM2/3/5 family
	A0A1D6QCD5	Nudix hydrolase 3 OS=Zea mays OX=4577 GN=103654182 PE=4 SV=1	2.083	Up	0.0461038	103654182	nucleus	GO:0006508 proteolysis; GO:0006807 nitrogen compound metabolic process; GO:0008152 metabolic process; GO:0019538 protein metabolic process; GO:0043170 macromolecule metabolic process; GO:0044238 primary metabolic process; GO:0071704 organic substance metabolic process; GO:1901564 organonitrogen compound metabolic process;	GO:0005622 intracellular; GO:0005623 cell; GO:0005737 cytoplasm; GO:0005773 vacuole; GO:0005829 cytosol; GO:0043226 organelle; GO:0043227 membrane-bounded organelle; GO:0043229 intracellular organelle; GO:0043231 intracellular membrane-bounded organelle; GO:0044424 intracellular part; GO:0044444 cytoplasmic part; GO:0044464 cell part;	GO:0003824 catalytic activity; GO:0004177 aminopeptidase activity; GO:0008233 peptidase activity; GO:0008238 exopeptidase activity; GO:0008239 dipeptidyl-peptidase activity; GO:0016787 hydrolase activity; GO:0070011 peptidase activity, acting on L-amino acid peptides;	-	-	-	-	-
	A0A1D6QGI1	Peroxidase OS=Zea mays OX=4577 GN=ZEAMMB73_Zm00001d052336 PE=3 SV=1	2.928	Up	0.000113355	ZEAMMB73_Zm00001d052336	chloroplast	-	-	-	K00430	E1.11.1.7; peroxidase [EC:1.11.1.7]	zma00940 Phenylpropanoid biosynthesis - Zea mays (maize); zma01100 Metabolic pathways - Zea mays (maize); zma01110 Biosynthesis of secondary metabolites - Zea mays (maize);	PF00141	Peroxidase
	A0A1D6QGN6	Cysteine desulfurase 1 chloroplastic OS=Zea mays OX=4577 GN=100191757 PE=4 SV=1	-1.374	Down	0.00627002	100191757	cytoplasm	-	-	-	K11717	sufS; cysteine desulfurase / selenocysteine lyase [EC:2.8.1.7 4.4.1.16]	zma00450 Selenocompound metabolism - Zea mays (maize); zma01100 Metabolic pathways - Zea mays (maize);	PF00266	Aminotransferase class-V
	A0A1D6QHI2	AMP-binding protein OS=Zea mays OX=4577 GN=100281546 PE=4 SV=1	1.223	Up	0.000100337	100281546	chloroplast	GO:0000302 response to reactive oxygen species; GO:0001101 response to acid chemical; GO:0001676 long-chain fatty acid metabolic process; GO:0006082 organic acid metabolic process; GO:0006629 lipid metabolic process; GO:0006631 fatty acid metabolic process; GO:0006950 response to stress; GO:0006970 response to osmotic stress; GO:0006979 response to oxidative stress; GO:0008152 metabolic process; …	GO:0005622 intracellular; GO:0005623 cell; GO:0005737 cytoplasm; GO:0005777 peroxisome; GO:0042579 microbody; GO:0043226 organelle; GO:0043227 membrane-bounded organelle; GO:0043229 intracellular organelle; GO:0043231 intracellular membrane-bounded organelle; GO:0044424 intracellular part; GO:0044444 cytoplasmic part; GO:0044464 cell part;	GO:0003824 catalytic activity; GO:0004467 long-chain fatty acid-CoA ligase activity; GO:0015645 fatty acid ligase activity; GO:0016405 CoA-ligase activity; GO:0016874 ligase activity; GO:0016877 ligase activity, forming carbon-sulfur bonds; GO:0016878 acid-thiol ligase activity;	K01897	ACSL, fadD; long-chain acyl-CoA synthetase [EC:6.2.1.3]	zma00061 Fatty acid biosynthesis - Zea mays (maize); zma00071 Fatty acid degradation - Zea mays (maize); zma01100 Metabolic pathways - Zea mays (maize); zma01212 Fatty acid metabolism - Zea mays (maize); zma04146 Peroxisome - Zea mays (maize);	-	-
	A0A1D6QRH8	Citrate synthase OS=Zea mays OX=4577 GN=ZEAMMB73_Zm00001d053684 PE=3 SV=1	1.408	Up	0.0167267	ZEAMMB73_Zm00001d053684	mitochondria	GO:0006082 organic acid metabolic process; GO:0006091 generation of precursor metabolites and energy; GO:0006099 tricarboxylic acid cycle; GO:0006101 citrate metabolic process; GO:0008152 metabolic process; GO:0009060 aerobic respiration; GO:0009987 cellular process; GO:0010035 response to inorganic substance; GO:0010038 response to metal ion; GO:0015980 energy derivation by oxidation of organic …	GO:0005618 cell wall; GO:0005622 intracellular; GO:0005623 cell; GO:0005737 cytoplasm; GO:0005739 mitochondrion; GO:0005759 mitochondrial matrix; GO:0009507 chloroplast; GO:0009536 plastid; GO:0030312 external encapsulating structure; GO:0031974 membrane-enclosed lumen; GO:0043226 organelle; GO:0043227 membrane-bounded organelle; GO:0043229 intracellular organelle; GO:0043231 intracellular membra…	GO:0000166 nucleotide binding; GO:0003824 catalytic activity; GO:0004108 citrate (Si)-synthase activity; GO:0005488 binding; GO:0005524 ATP binding; GO:0008144 drug binding; GO:0008270 zinc ion binding; GO:0016740 transferase activity; GO:0016746 transferase activity, transferring acyl groups; GO:0017076 purine nucleotide binding; GO:0030554 adenyl nucleotide binding; GO:0032553 ribonucleotide bi…	K01647	CS, gltA; citrate synthase [EC:2.3.3.1]	zma00020 Citrate cycle (TCA cycle) - Zea mays (maize); zma00630 Glyoxylate and dicarboxylate metabolism - Zea mays (maize); zma01100 Metabolic pathways - Zea mays (maize); zma01110 Biosynthesis of secondary metabolites - Zea mays (maize); zma01200 Carbon metabolism - Zea mays (maize); zma01210 2-Oxocarboxylic acid metabolism - Zea mays (maize); zma01230 Biosynthesis of amino acids - Zea mays (mai…	PF00285	Citrate synthase
	A0A1D6QT69	Terpene cyclase/mutase family member OS=Zea mays OX=4577 GN=103654926 PE=3 SV=1	-1.913	Down	0.00879994	103654926	endoplasmic reticulum	-	-	-	K01853	CAS1; cycloartenol synthase [EC:5.4.99.8]	zma00100 Steroid biosynthesis - Zea mays (maize); zma01100 Metabolic pathways - Zea mays (maize); zma01110 Biosynthesis of secondary metabolites - Zea mays (maize);	PF13249; PF13243	Prenyltransferase-like; Prenyltransferase-like
	A0A1R3MKD5	Diphosphomevalonate decarboxylase MVD2 OS=Zea mays OX=4577 GN=103643980 PE=4 SV=1	-1.675	Down	0.000922268	103643980	nucleus	GO:0006066 alcohol metabolic process; GO:0006084 acetyl-CoA metabolic process; GO:0006139 nucleobase-containing compound metabolic process; GO:0006163 purine nucleotide metabolic process; GO:0006464 cellular protein modification process; GO:0006486 protein glycosylation; GO:0006487 protein N-linked glycosylation; GO:0006488 dolichol-linked oligosaccharide biosynthetic process; GO:0006489 dolichyl…	GO:0005622 intracellular; GO:0005623 cell; GO:0005737 cytoplasm; GO:0005777 peroxisome; GO:0005829 cytosol; GO:0042579 microbody; GO:0043226 organelle; GO:0043227 membrane-bounded organelle; GO:0043229 intracellular organelle; GO:0043231 intracellular membrane-bounded organelle; GO:0044424 intracellular part; GO:0044444 cytoplasmic part; GO:0044464 cell part;	GO:0003824 catalytic activity; GO:0004163 diphosphomevalonate decarboxylase activity; GO:0005488 binding; GO:0005515 protein binding; GO:0016829 lyase activity; GO:0016830 carbon-carbon lyase activity; GO:0016831 carboxy-lyase activity; GO:0030544 Hsp70 protein binding; GO:0031072 heat shock protein binding; GO:0042802 identical protein binding; GO:0042803 protein homodimerization activity; GO:00…	K01597	MVD, mvaD; diphosphomevalonate decarboxylase [EC:4.1.1.33]	zma00900 Terpenoid backbone biosynthesis - Zea mays (maize); zma01100 Metabolic pathways - Zea mays (maize); zma01110 Biosynthesis of secondary metabolites - Zea mays (maize);	PF00320; PF13905	GATA zinc finger; Thioredoxin-like
	A0A1X7YHF6	O-succinylhomoserine sulfhydrylase [Zea mays](predicted) OS=Zea mays OX=4577 PE=3 SV=1	-1.271	Down	0.0174928	-	chloroplast	GO:0000096 sulfur amino acid metabolic process; GO:0000097 sulfur amino acid biosynthetic process; GO:0000098 sulfur amino acid catabolic process; GO:0001101 response to acid chemical; GO:0006082 organic acid metabolic process; GO:0006520 cellular amino acid metabolic process; GO:0006534 cysteine metabolic process; GO:0006555 methionine metabolic process; GO:0006790 sulfur compound metabolic proc…	GO:0005622 intracellular; GO:0005623 cell; GO:0005737 cytoplasm; GO:0005829 cytosol; GO:0044424 intracellular part; GO:0044444 cytoplasmic part; GO:0044464 cell part;	GO:0003824 catalytic activity; GO:0003962 cystathionine gamma-synthase activity; GO:0004123 cystathionine gamma-lyase activity; GO:0005488 binding; GO:0008144 drug binding; GO:0016740 transferase activity; GO:0016765 transferase activity, transferring alkyl or aryl (other than methyl) groups; GO:0016829 lyase activity; GO:0016846 carbon-sulfur lyase activity; GO:0018826 methionine gamma-lyase act…	K01761	E4.4.1.11; methionine-gamma-lyase [EC:4.4.1.11]	zma00270 Cysteine and methionine metabolism - Zea mays (maize); zma00450 Selenocompound metabolism - Zea mays (maize); zma01100 Metabolic pathways - Zea mays (maize);	PF01053	Cys/Met metabolism PLP-dependent enzyme
	A0A1X7YIS5	Transmembrane 9 superfamily member OS=Zea mays OX=4577 GN=100383626 PE=3 SV=1	-1.064	Down	0.00135557	100383626	plasma membrane	-	-	-	K17086	TM9SF2_4; transmembrane 9 superfamily member 2/4	-	-	-
	A1DZD5	COBRA-like protein OS=Zea mays OX=4577 GN=Bk2L4 PE=2 SV=1	-1.679	Down	0.0250983	Bk2L4	vacuolar membrane	GO:0006950 response to stress; GO:0006970 response to osmotic stress; GO:0009628 response to abiotic stimulus; GO:0009651 response to salt stress; GO:0009664 plant-type cell wall organization; GO:0009825 multidimensional cell growth; GO:0009832 plant-type cell wall biogenesis; GO:0009987 cellular process; GO:0010215 cellulose microfibril organization; GO:0016043 cellular component organization; G…	GO:0005618 cell wall; GO:0005623 cell; GO:0005886 plasma membrane; GO:0009505 plant-type cell wall; GO:0009897 external side of plasma membrane; GO:0009930 longitudinal side of cell surface; GO:0009986 cell surface; GO:0016020 membrane; GO:0030312 external encapsulating structure; GO:0031224 intrinsic component of membrane; GO:0031225 anchored component of membrane; GO:0031226 intrinsic component…	-	-	-	-	-	-
	A3KLI1	Dehydrin DHN1 OS=Zea mays OX=4577 GN=rab17 PE=2 SV=1	1.452	Up	0.0163205	rab17	nucleus	GO:0001101 response to acid chemical; GO:0006950 response to stress; GO:0009266 response to temperature stimulus; GO:0009409 response to cold; GO:0009414 response to water deprivation; GO:0009415 response to water; GO:0009628 response to abiotic stimulus; GO:0009631 cold acclimation; GO:0009719 response to endogenous stimulus; GO:0009725 response to hormone; GO:0009737 response to abscisic acid; …	GO:0005622 intracellular; GO:0005623 cell; GO:0005737 cytoplasm; GO:0005829 cytosol; GO:0012506 vesicle membrane; GO:0016020 membrane; GO:0031090 organelle membrane; GO:0031982 vesicle; GO:0043226 organelle; GO:0043227 membrane-bounded organelle; GO:0044422 organelle part; GO:0044424 intracellular part; GO:0044444 cytoplasmic part; GO:0044464 cell part;	GO:0001786 phosphatidylserine binding; GO:0005488 binding; GO:0005507 copper ion binding; GO:0005543 phospholipid binding; GO:0008289 lipid binding; GO:0016151 nickel cation binding; GO:0035091 phosphatidylinositol binding; GO:0043167 ion binding; GO:0043168 anion binding; GO:0043169 cation binding; GO:0046872 metal ion binding; GO:0046914 transition metal ion binding; GO:0070300 phosphatidic aci…	-	-	-	-	-
	A5HEH5	GIF2 OS=Zea mays OX=4577 GN=GIF2 PE=2 SV=1	-1.231	Down	0.0452951	GIF2	extracellular	GO:0007275 multicellular organism development; GO:0008283 cell proliferation; GO:0009889 regulation of biosynthetic process; GO:0009891 positive regulation of biosynthetic process; GO:0009893 positive regulation of metabolic process; GO:0010556 regulation of macromolecule biosynthetic process; GO:0010557 positive regulation of macromolecule biosynthetic process; GO:0010604 positive regulation of …	GO:0005622 intracellular; GO:0005623 cell; GO:0005634 nucleus; GO:0043226 organelle; GO:0043227 membrane-bounded organelle; GO:0043229 intracellular organelle; GO:0043231 intracellular membrane-bounded organelle; GO:0044424 intracellular part; GO:0044464 cell part;	GO:0003712 transcription cofactor activity; GO:0003713 transcription coactivator activity;	-	-	-	-	-
	A8WES2	MFT2-Corn MFT-like protein OS=Zea mays OX=4577 GN=ZCN10 PE=2 SV=1	1.277	Up	0.000117643	ZCN10	cytoplasm	GO:0001101 response to acid chemical; GO:0009719 response to endogenous stimulus; GO:0009725 response to hormone; GO:0009737 response to abscisic acid; GO:0010029 regulation of seed germination; GO:0010030 positive regulation of seed germination; GO:0010033 response to organic substance; GO:0033993 response to lipid; GO:0042221 response to chemical; GO:0048518 positive regulation of biological pr…	GO:0005622 intracellular; GO:0005623 cell; GO:0005634 nucleus; GO:0043226 organelle; GO:0043227 membrane-bounded organelle; GO:0043229 intracellular organelle; GO:0043231 intracellular membrane-bounded organelle; GO:0044424 intracellular part; GO:0044464 cell part;	-	-	-	-	PF01161	Phosphatidylethanolamine-binding protein
	A8WES6	ZCN15 OS=Zea mays OX=4577 GN=ZCN15 PE=2 SV=1	3.149	Up	0.000214901	ZCN15	cytoplasm	GO:0000003 reproduction; GO:0003006 developmental process involved in reproduction; GO:0007275 multicellular organism development; GO:0009314 response to radiation; GO:0009416 response to light stimulus; GO:0009628 response to abiotic stimulus; GO:0009648 photoperiodism; GO:0009791 post-embryonic development; GO:0009909 regulation of flower development; GO:0010228 vegetative to reproductive phase…	GO:0005622 intracellular; GO:0005623 cell; GO:0005634 nucleus; GO:0043226 organelle; GO:0043227 membrane-bounded organelle; GO:0043229 intracellular organelle; GO:0043231 intracellular membrane-bounded organelle; GO:0044424 intracellular part; GO:0044464 cell part;	GO:0005488 binding; GO:0005543 phospholipid binding; GO:0008289 lipid binding; GO:0008429 phosphatidylethanolamine binding; GO:0043167 ion binding; GO:0043168 anion binding;	K16223	FT; protein FLOWERING LOCUS T	zma04712 Circadian rhythm - plant - Zea mays (maize);	PF01161	Phosphatidylethanolamine-binding protein
	B4F7T9	Peroxidase OS=Zea mays OX=4577 GN=100191153 PE=2 SV=1	-2.139	Down	0.00323225	100191153	chloroplast	GO:0001101 response to acid chemical; GO:0006950 response to stress; GO:0006970 response to osmotic stress; GO:0006972 hyperosmotic response; GO:0008152 metabolic process; GO:0009266 response to temperature stimulus; GO:0009269 response to desiccation; GO:0009409 response to cold; GO:0009414 response to water deprivation; GO:0009415 response to water; GO:0009628 response to abiotic stimulus; GO:0…	GO:0005618 cell wall; GO:0005622 intracellular; GO:0005623 cell; GO:0005737 cytoplasm; GO:0005783 endoplasmic reticulum; GO:0005911 cell-cell junction; GO:0009505 plant-type cell wall; GO:0009506 plasmodesma; GO:0012505 endomembrane system; GO:0030054 cell junction; GO:0030312 external encapsulating structure; GO:0043226 organelle; GO:0043227 membrane-bounded organelle; GO:0043229 intracellular o…	GO:0003824 catalytic activity; GO:0004601 peroxidase activity; GO:0016209 antioxidant activity; GO:0016491 oxidoreductase activity; GO:0016684 oxidoreductase activity, acting on peroxide as acceptor;	K00430	E1.11.1.7; peroxidase [EC:1.11.1.7]	zma00940 Phenylpropanoid biosynthesis - Zea mays (maize); zma01100 Metabolic pathways - Zea mays (maize); zma01110 Biosynthesis of secondary metabolites - Zea mays (maize);	PF00141	Peroxidase
	B4F845	nucleophosmin [Aegilops tauschii subsp. tauschii](predicted) OS=Zea mays OX=4577 GN=100191245 PE=2 SV=1	-1.829	Down	0.000242354	100191245	chloroplast	-	-	-	-	-	-	-	-
	B4F861	IAA-amino acid hydrolase ILR1-like 4 OS=Zea mays OX=4577 GN=100274316 PE=2 SV=1	-1.102	Down	0.00058265	100274316	cytoplasm	GO:0002682 regulation of immune system process; GO:0002831 regulation of response to biotic stimulus; GO:0006950 response to stress; GO:0008152 metabolic process; GO:0009611 response to wounding; GO:0009850 auxin metabolic process; GO:0009987 cellular process; GO:0010112 regulation of systemic acquired resistance; GO:0010817 regulation of hormone levels; GO:0031347 regulation of defense response;…	GO:0005622 intracellular; GO:0005623 cell; GO:0005737 cytoplasm; GO:0005783 endoplasmic reticulum; GO:0005794 Golgi apparatus; GO:0005886 plasma membrane; GO:0012505 endomembrane system; GO:0016020 membrane; GO:0043226 organelle; GO:0043227 membrane-bounded organelle; GO:0043229 intracellular organelle; GO:0043231 intracellular membrane-bounded organelle; GO:0044424 intracellular part; GO:0044444…	GO:0003824 catalytic activity; GO:0010178 IAA-amino acid conjugate hydrolase activity; GO:0010179 IAA-Ala conjugate hydrolase activity; GO:0016787 hydrolase activity; GO:0016810 hydrolase activity, acting on carbon-nitrogen (but not peptide) bonds;	K21604	IAR3, ILL6; jasmonoyl-L-amino acid hydrolase [EC:3.5.1.127]	-	PF07687	Peptidase dimerisation domain
	B4F880	Phosphoglycolate phosphatase OS=Zea mays OX=4577 GN=100191272 PE=2 SV=1	1.086	Up	0.0100772	100191272	cytoplasm	GO:0006464 cellular protein modification process; GO:0006468 protein phosphorylation; GO:0006793 phosphorus metabolic process; GO:0006796 phosphate-containing compound metabolic process; GO:0006807 nitrogen compound metabolic process; GO:0008152 metabolic process; GO:0009987 cellular process; GO:0016310 phosphorylation; GO:0016311 dephosphorylation; GO:0019538 protein metabolic process; GO:003621…	GO:0005622 intracellular; GO:0005623 cell; GO:0005737 cytoplasm; GO:0005829 cytosol; GO:0009507 chloroplast; GO:0009536 plastid; GO:0043226 organelle; GO:0043227 membrane-bounded organelle; GO:0043229 intracellular organelle; GO:0043231 intracellular membrane-bounded organelle; GO:0044424 intracellular part; GO:0044444 cytoplasmic part; GO:0044464 cell part;	GO:0003824 catalytic activity; GO:0004672 protein kinase activity; GO:0004674 protein serine/threonine kinase activity; GO:0016301 kinase activity; GO:0016740 transferase activity; GO:0016772 transferase activity, transferring phosphorus-containing groups; GO:0016773 phosphotransferase activity, alcohol group as acceptor; GO:0016787 hydrolase activity; GO:0016788 hydrolase activity, acting on est…	K19269	PGP, PGLP; phosphoglycolate phosphatase [EC:3.1.3.18 3.1.3.48]	zma00630 Glyoxylate and dicarboxylate metabolism - Zea mays (maize); zma01100 Metabolic pathways - Zea mays (maize); zma01110 Biosynthesis of secondary metabolites - Zea mays (maize); zma01200 Carbon metabolism - Zea mays (maize);	PF13344; PF13242	Haloacid dehalogenase-like hydrolase; HAD-hyrolase-like
	B4F8I8	GPN-loop GTPase 3 OS=Zea mays OX=4577 GN=100191357 PE=2 SV=1	-1.382	Down	0.00413308	100191357	chloroplast	-	-	-	K06883	K06883; uncharacterized protein	-	PF03029	Conserved hypothetical ATP binding protein
	B4F9C6	Xyloglucan endotransglucosylase/hydrolase OS=Zea mays OX=4577 GN=100191584 PE=2 SV=1	1.016	Up	0.00671866	100191584	vacuolar membrane	-	-	-	K08235	E2.4.1.207; xyloglucan:xyloglucosyl transferase [EC:2.4.1.207]	-	PF00722	Glycosyl hydrolases family 16
	B4FAA0	4-methyl-5-thiazole monophosphate biosynthesis protein [Zea mays](predicted) OS=Zea mays OX=4577 GN=100191819 PE=2 SV=1	-1.16	Down	0.00146754	100191819	cytoplasm	GO:0006081 cellular aldehyde metabolic process; GO:0006082 organic acid metabolic process; GO:0006089 lactate metabolic process; GO:0008152 metabolic process; GO:0009056 catabolic process; GO:0009058 biosynthetic process; GO:0009438 methylglyoxal metabolic process; GO:0009987 cellular process; GO:0010035 response to inorganic substance; GO:0010038 response to metal ion; GO:0016053 organic acid bi…	GO:0005622 intracellular; GO:0005623 cell; GO:0005634 nucleus; GO:0005737 cytoplasm; GO:0005773 vacuole; GO:0005774 vacuolar membrane; GO:0005829 cytosol; GO:0005886 plasma membrane; GO:0005911 cell-cell junction; GO:0009506 plasmodesma; GO:0009507 chloroplast; GO:0009532 plastid stroma; GO:0009536 plastid; GO:0009570 chloroplast stroma; GO:0016020 membrane; GO:0030054 cell junction; GO:0031090 o…	GO:0003824 catalytic activity; GO:0016829 lyase activity; GO:0016835 carbon-oxygen lyase activity; GO:0016836 hydro-lyase activity; GO:0019172 glyoxalase III activity;	K03152	thiJ; protein deglycase [EC:3.5.1.124]	-	PF01965	DJ-1/PfpI family
	B4FAC9	Calcium-binding EF-hand family protein OS=Zea mays OX=4577 GN=ZEAMMB73_Zm00001d014325 PE=2 SV=1	2.298	Up	8.14574e-05	ZEAMMB73_Zm00001d014325	cytoplasm	-	-	-	-	-	-	-	-
	B4FAV5	Germin-like protein OS=Zea mays OX=4577 GN=ZEAMMB73_Zm00001d008210 PE=2 SV=1	-3.324	Down	3.07958e-07	ZEAMMB73_Zm00001d008210	extracellular	GO:0006810 transport; GO:0009987 cellular process; GO:0010496 intercellular transport; GO:0010497 plasmodesmata-mediated intercellular transport; GO:0050789 regulation of biological process; GO:0050793 regulation of developmental process; GO:0051179 localization; GO:0051234 establishment of localization; GO:0051239 regulation of multicellular organismal process; GO:0065007 biological regulation; …	GO:0005618 cell wall; GO:0005623 cell; GO:0005911 cell-cell junction; GO:0009505 plant-type cell wall; GO:0009506 plasmodesma; GO:0030054 cell junction; GO:0030312 external encapsulating structure; GO:0044464 cell part; GO:0055044 symplast; GO:0071944 cell periphery;	-	-	-	-	PF00190	Cupin
	B4FBD6	Ribonuclease 1 OS=Zea mays OX=4577 GN=100192110 PE=2 SV=1	1.113	Up	0.00020435	100192110	extracellular	GO:0006139 nucleobase-containing compound metabolic process; GO:0006725 cellular aromatic compound metabolic process; GO:0006807 nitrogen compound metabolic process; GO:0006950 response to stress; GO:0007154 cell communication; GO:0008152 metabolic process; GO:0009058 biosynthetic process; GO:0009267 cellular response to starvation; GO:0009605 response to external stimulus; GO:0009611 response to…	GO:0005576 extracellular region; GO:0005618 cell wall; GO:0005623 cell; GO:0005886 plasma membrane; GO:0016020 membrane; GO:0030312 external encapsulating structure; GO:0044464 cell part; GO:0071944 cell periphery;	GO:0003824 catalytic activity; GO:0004518 nuclease activity; GO:0004540 ribonuclease activity; GO:0016787 hydrolase activity; GO:0016788 hydrolase activity, acting on ester bonds;	K01166	E3.1.27.1; ribonuclease T2 [EC:3.1.27.1]	-	PF00445	Ribonuclease T2 family
	B4FBN4	Beta expansin2 OS=Zea mays OX=4577 GN=103637654 PE=2 SV=1	-1.807	Down	0.0131829	103637654	extracellular	-	-	-	-	-	-	PF03330; PF01357	Rare lipoprotein A (RlpA)-like double-psi beta-barrel; Pollen allergen
	B4FCR1	Phosphopantothenoylcysteine decarboxylase OS=Zea mays OX=4577 GN=100192815 PE=2 SV=1	1.218	Up	0.0488435	100192815	chloroplast	GO:0001558 regulation of cell growth; GO:0006139 nucleobase-containing compound metabolic process; GO:0006163 purine nucleotide metabolic process; GO:0006164 purine nucleotide biosynthetic process; GO:0006725 cellular aromatic compound metabolic process; GO:0006732 coenzyme metabolic process; GO:0006753 nucleoside phosphate metabolic process; GO:0006793 phosphorus metabolic process; GO:0006796 ph…	GO:0005622 intracellular; GO:0005623 cell; GO:0005737 cytoplasm; GO:0005829 cytosol; GO:0044424 intracellular part; GO:0044444 cytoplasmic part; GO:0044464 cell part;	GO:0000166 nucleotide binding; GO:0003824 catalytic activity; GO:0004633 phosphopantothenoylcysteine decarboxylase activity; GO:0005488 binding; GO:0010181 FMN binding; GO:0016829 lyase activity; GO:0016830 carbon-carbon lyase activity; GO:0016831 carboxy-lyase activity; GO:0032553 ribonucleotide binding; GO:0036094 small molecule binding; GO:0043167 ion binding; GO:0043168 anion binding; GO:0048…	K01598	PPCDC, coaC; phosphopantothenoylcysteine decarboxylase [EC:4.1.1.36]	zma00770 Pantothenate and CoA biosynthesis - Zea mays (maize); zma01100 Metabolic pathways - Zea mays (maize);	-	-
	B4FCR7	Soluble inorganic pyrophosphatase 1 OS=Zea mays OX=4577 GN=100272302 PE=2 SV=1	1.117	Up	0.00730598	100272302	cytoplasm	-	GO:0005622 intracellular; GO:0005623 cell; GO:0005737 cytoplasm; GO:0044424 intracellular part; GO:0044464 cell part;	-	K01507	ppa; inorganic pyrophosphatase [EC:3.6.1.1]	zma00190 Oxidative phosphorylation - Zea mays (maize);	PF00719	Inorganic pyrophosphatase
	B4FD39	Alpha/beta-Hydrolases superfamily protein OS=Zea mays OX=4577 GN=100192918 PE=2 SV=1	2.61	Up	0.00114851	100192918	vacuolar membrane	-	-	-	-	-	-	-	-
	B4FD74	Isoflavone reductase-like1 OS=Zea mays OX=4577 GN=542717 PE=2 SV=1	1.842	Up	0.000493369	542717	chloroplast	GO:0006950 response to stress; GO:0007154 cell communication; GO:0009267 cellular response to starvation; GO:0009605 response to external stimulus; GO:0009987 cellular process; GO:0009991 response to extracellular stimulus; GO:0010438 cellular response to sulfur starvation; GO:0031667 response to nutrient levels; GO:0031668 cellular response to extracellular stimulus; GO:0031669 cellular response…	GO:0005622 intracellular; GO:0005623 cell; GO:0005737 cytoplasm; GO:0044424 intracellular part; GO:0044464 cell part;	GO:0000166 nucleotide binding; GO:0005488 binding; GO:0036094 small molecule binding; GO:0043167 ion binding; GO:0043168 anion binding; GO:0048037 cofactor binding; GO:0050661 NADP binding; GO:0050662 coenzyme binding; GO:0070402 NADPH binding; GO:0097159 organic cyclic compound binding; GO:1901265 nucleoside phosphate binding; GO:1901363 heterocyclic compound binding;	K23050	-	-	-	-
	B4FDI5	Bifunctional monothiol glutaredoxin-S16 chloroplastic OS=Zea mays OX=4577 GN=100193022 PE=2 SV=1	-1.389	Down	0.0257805	100193022	chloroplast	GO:0006810 transport; GO:0006811 ion transport; GO:0006812 cation transport; GO:0051179 localization; GO:0051234 establishment of localization;	GO:0005622 intracellular; GO:0005623 cell; GO:0005737 cytoplasm; GO:0009507 chloroplast; GO:0009532 plastid stroma; GO:0009536 plastid; GO:0009570 chloroplast stroma; GO:0043226 organelle; GO:0043227 membrane-bounded organelle; GO:0043229 intracellular organelle; GO:0043231 intracellular membrane-bounded organelle; GO:0044422 organelle part; GO:0044424 intracellular part; GO:0044434 chloroplast p…	-	-	-	-	PF00462	Glutaredoxin
	B4FEI9	MD-2-related lipid recognition domain-containing protein / ML domain-containing protein OS=Zea mays OX=4577 GN=100193299 PE=2 SV=1	-1.803	Down	1.17084e-05	100193299	cytoplasm	-	-	-	-	-	-	PF02221	ML domain
	B4FFD2	Cellulase (Glycosyl hydrolase family 5) protein OS=Zea mays OX=4577 GN=100193538 PE=2 SV=1	-1.9	Down	5.144e-05	100193538	chloroplast	-	-	-	-	-	-	PF00150	Cellulase (glycosyl hydrolase family 5)
	B4FFU8	GDSL esterase/lipase OS=Zea mays OX=4577 GN=100193659 PE=2 SV=1	1.134	Up	0.000606394	100193659	Golgi apparatus,plasma membrane	-	-	-	-	-	-	-	-
	B4FFZ9	Oil body-associated protein 1A OS=Zea mays OX=4577 GN=OBAP1A PE=2 SV=1	1.386	Up	0.000236368	OBAP1A	cytoplasm	GO:0000003 reproduction; GO:0001101 response to acid chemical; GO:0003006 developmental process involved in reproduction; GO:0007275 multicellular organism development; GO:0009719 response to endogenous stimulus; GO:0009725 response to hormone; GO:0009737 response to abscisic acid; GO:0009790 embryo development; GO:0009791 post-embryonic development; GO:0009793 embryo development ending in seed d…	GO:0005622 intracellular; GO:0005623 cell; GO:0005811 lipid particle; GO:0043226 organelle; GO:0043228 non-membrane-bounded organelle; GO:0043229 intracellular organelle; GO:0043232 intracellular non-membrane-bounded organelle; GO:0044424 intracellular part; GO:0044464 cell part;	-	-	-	-	-	-
	B4FG53	Malate dehydrogenase OS=Zea mays OX=4577 GN=100193743 PE=2 SV=1	1.105	Up	0.00668469	100193743	chloroplast	GO:0000003 reproduction; GO:0003006 developmental process involved in reproduction; GO:0006950 response to stress; GO:0007275 multicellular organism development; GO:0008152 metabolic process; GO:0009266 response to temperature stimulus; GO:0009409 response to cold; GO:0009628 response to abiotic stimulus; GO:0009719 response to endogenous stimulus; GO:0009725 response to hormone; GO:0009735 respo…	GO:0005576 extracellular region; GO:0005622 intracellular; GO:0005623 cell; GO:0005737 cytoplasm; GO:0005739 mitochondrion; GO:0005773 vacuole; GO:0005774 vacuolar membrane; GO:0009507 chloroplast; GO:0009526 plastid envelope; GO:0009532 plastid stroma; GO:0009536 plastid; GO:0009570 chloroplast stroma; GO:0009941 chloroplast envelope; GO:0010319 stromule; GO:0016020 membrane; GO:0031090 organell…	GO:0003824 catalytic activity; GO:0008746 NAD(P)+ transhydrogenase activity; GO:0016491 oxidoreductase activity; GO:0016614 oxidoreductase activity, acting on CH-OH group of donors; GO:0016615 malate dehydrogenase activity; GO:0016616 oxidoreductase activity, acting on the CH-OH group of donors, NAD or NADP as acceptor; GO:0016651 oxidoreductase activity, acting on NAD(P)H; GO:0016652 oxidoreduct…	K00026	MDH2; malate dehydrogenase [EC:1.1.1.37]	zma00020 Citrate cycle (TCA cycle) - Zea mays (maize); zma00270 Cysteine and methionine metabolism - Zea mays (maize); zma00620 Pyruvate metabolism - Zea mays (maize); zma00630 Glyoxylate and dicarboxylate metabolism - Zea mays (maize); zma00710 Carbon fixation in photosynthetic organisms - Zea mays (maize); zma01100 Metabolic pathways - Zea mays (maize); zma01110 Biosynthesis of secondary metabo…	PF02866	lactate/malate dehydrogenase, alpha/beta C-terminal domain
	B4FGA1	Heparanase-like protein 3 OS=Zea mays OX=4577 GN=ZEAMMB73_Zm00001d037493 PE=2 SV=1	2.003	Up	0.000526009	ZEAMMB73_Zm00001d037493	chloroplast	-	-	-	K07964	HPSE; heparanase [EC:3.2.1.166]	zma00531 Glycosaminoglycan degradation - Zea mays (maize); zma01100 Metabolic pathways - Zea mays (maize);	PF03662	Glycosyl hydrolase family 79, N-terminal domain
	B4FJB5	Hydrogen-transporting ATP synthase, rotational mechanism OS=Zea mays OX=4577 GN=100283237 PE=2 SV=1	-1.117	Down	0.00216672	100283237	chloroplast	-	-	-	K02140	ATPeFG, ATP5L, ATP20; F-type H+-transporting ATPase subunit g	zma00190 Oxidative phosphorylation - Zea mays (maize); zma01100 Metabolic pathways - Zea mays (maize);	-	-
	B4FKG5	Abscisic acid stress ripening1 OS=Zea mays OX=4577 GN=542304 PE=2 SV=1	-1.966	Down	0.00296461	542304	mitochondria	-	-	-	-	-	-	-	-
	B4FKW0	Thioredoxin superfamily protein OS=Zea mays OX=4577 GN=100278440 PE=2 SV=1	1.105	Up	0.00255309	100278440	chloroplast	-	-	-	-	-	-	PF13462	Thioredoxin
	B4FLC6	Cytochrome P450 709B2 OS=Zea mays OX=4577 GN=100217090 PE=2 SV=1	-1.428	Down	4.0074e-05	100217090	chloroplast	GO:0001101 response to acid chemical; GO:0006950 response to stress; GO:0006970 response to osmotic stress; GO:0008152 metabolic process; GO:0009628 response to abiotic stimulus; GO:0009651 response to salt stress; GO:0009719 response to endogenous stimulus; GO:0009725 response to hormone; GO:0009737 response to abscisic acid; GO:0010033 response to organic substance; GO:0033993 response to lipid…	-	GO:0003824 catalytic activity; GO:0004497 monooxygenase activity; GO:0016491 oxidoreductase activity;	K20660	CYP709; cytochrome P450 family 709	-	PF00067	Cytochrome P450
	B4FLS8	12-oxo-phytodienoic acid reductase5 OS=Zea mays OX=4577 GN=732829 PE=2 SV=1	1.376	Up	0.0159396	732829	chloroplast	GO:0008152 metabolic process; GO:0055114 oxidation-reduction process;	GO:0005622 intracellular; GO:0005623 cell; GO:0044464 cell part;	-	K05894	OPR; 12-oxophytodienoic acid reductase [EC:1.3.1.42]	zma00592 alpha-Linolenic acid metabolism - Zea mays (maize); zma01100 Metabolic pathways - Zea mays (maize); zma01110 Biosynthesis of secondary metabolites - Zea mays (maize);	PF00724	NADH:flavin oxidoreductase / NADH oxidase family
	B4FMW6	Aspartyl protease AED3 OS=Zea mays OX=4577 GN=100192462 PE=2 SV=1	-2.398	Down	0.00101999	100192462	extracellular	GO:0002376 immune system process; GO:0006508 proteolysis; GO:0006807 nitrogen compound metabolic process; GO:0006950 response to stress; GO:0006952 defense response; GO:0006955 immune response; GO:0008152 metabolic process; GO:0009056 catabolic process; GO:0009057 macromolecule catabolic process; GO:0009605 response to external stimulus; GO:0009607 response to biotic stimulus; GO:0009627 systemic…	GO:0005576 extracellular region; GO:0005618 cell wall; GO:0005623 cell; GO:0009505 plant-type cell wall; GO:0030312 external encapsulating structure; GO:0044464 cell part; GO:0048046 apoplast; GO:0071944 cell periphery;	GO:0003824 catalytic activity; GO:0004175 endopeptidase activity; GO:0004190 aspartic-type endopeptidase activity; GO:0008233 peptidase activity; GO:0016787 hydrolase activity; GO:0070001 aspartic-type peptidase activity; GO:0070011 peptidase activity, acting on L-amino acid peptides;	-	-	-	-	-
	B4FNF4	B-cell receptor-associated 31-like OS=Zea mays OX=4577 GN=100276154 PE=2 SV=1	-1.901	Down	0.0023384	100276154	chloroplast	GO:0000003 reproduction; GO:0006810 transport; GO:0006873 cellular ion homeostasis; GO:0006874 cellular calcium ion homeostasis; GO:0006875 cellular metal ion homeostasis; GO:0006888 ER to Golgi vesicle-mediated transport; GO:0007154 cell communication; GO:0007165 signal transduction; GO:0007204 positive regulation of cytosolic calcium ion concentration; GO:0007276 gamete generation; GO:0007283 s…	GO:0000139 Golgi membrane; GO:0005622 intracellular; GO:0005623 cell; GO:0005737 cytoplasm; GO:0005783 endoplasmic reticulum; GO:0005789 endoplasmic reticulum membrane; GO:0005794 Golgi apparatus; GO:0005795 Golgi stack; GO:0005811 lipid particle; GO:0005886 plasma membrane; GO:0005887 integral component of plasma membrane; GO:0012505 endomembrane system; GO:0016020 membrane; GO:0016021 integral …	GO:0005102 receptor binding; GO:0005488 binding; GO:0005515 protein binding; GO:0042287 MHC protein binding; GO:0042288 MHC class I protein binding; GO:0044877 macromolecular complex binding;	K14009	BCAP31, BAP31; B-cell receptor-associated protein 31	zma04141 Protein processing in endoplasmic reticulum - Zea mays (maize);	-	-
	B4FNT8	Aldolase like OS=Zea mays OX=4577 GN=100272469 PE=2 SV=1	1.285	Up	0.00203011	100272469	chloroplast	-	-	-	-	-	-	-	-
	B4FP05	Mitochondrial transcription termination factor family protein OS=Zea mays OX=4577 GN=100272501 PE=2 SV=1	-1.954	Down	0.0261685	100272501	chloroplast	-	-	-	-	-	-	-	-
	B4FQE2	Nitrilase2 OS=Zea mays OX=4577 GN=542093 PE=2 SV=1	1.694	Up	0.0192965	542093	cytoskeleton	GO:0006082 organic acid metabolic process; GO:0006725 cellular aromatic compound metabolic process; GO:0006790 sulfur compound metabolic process; GO:0006807 nitrogen compound metabolic process; GO:0006950 response to stress; GO:0007154 cell communication; GO:0008152 metabolic process; GO:0009056 catabolic process; GO:0009058 biosynthetic process; GO:0009267 cellular response to starvation; GO:000…	GO:0005576 extracellular region; GO:0005622 intracellular; GO:0005623 cell; GO:0005737 cytoplasm; GO:0005829 cytosol; GO:0005886 plasma membrane; GO:0005911 cell-cell junction; GO:0009506 plasmodesma; GO:0009507 chloroplast; GO:0009536 plastid; GO:0016020 membrane; GO:0030054 cell junction; GO:0043226 organelle; GO:0043227 membrane-bounded organelle; GO:0043229 intracellular organelle; GO:0043231…	GO:0000257 nitrilase activity; GO:0003824 catalytic activity; GO:0016787 hydrolase activity; GO:0016810 hydrolase activity, acting on carbon-nitrogen (but not peptide) bonds; GO:0016815 hydrolase activity, acting on carbon-nitrogen (but not peptide) bonds, in nitriles; GO:0016829 lyase activity; GO:0016835 carbon-oxygen lyase activity; GO:0016836 hydro-lyase activity; GO:0018822 nitrile hydratase…	K13035	NIT4; beta-cyano-L-alanine hydratase/nitrilase [EC:3.5.5.4 4.2.1.65]	zma00460 Cyanoamino acid metabolism - Zea mays (maize); zma01100 Metabolic pathways - Zea mays (maize); zma01110 Biosynthesis of secondary metabolites - Zea mays (maize);	-	-
	B4FQP4	4-coumarate--CoA ligase 1 OS=Zea mays OX=4577 GN=542166 PE=2 SV=1	1.558	Up	0.0324057	542166	cytoplasm	GO:0006725 cellular aromatic compound metabolic process; GO:0008152 metabolic process; GO:0009058 biosynthetic process; GO:0009698 phenylpropanoid metabolic process; GO:0009699 phenylpropanoid biosynthetic process; GO:0009987 cellular process; GO:0019438 aromatic compound biosynthetic process; GO:0019748 secondary metabolic process; GO:0044237 cellular metabolic process; GO:0044249 cellular biosy…	GO:0005622 intracellular; GO:0005623 cell; GO:0005737 cytoplasm; GO:0044424 intracellular part; GO:0044464 cell part;	GO:0003824 catalytic activity; GO:0016207 4-coumarate-CoA ligase activity; GO:0016405 CoA-ligase activity; GO:0016874 ligase activity; GO:0016877 ligase activity, forming carbon-sulfur bonds; GO:0016878 acid-thiol ligase activity;	K01904	4CL; 4-coumarate--CoA ligase [EC:6.2.1.12]	zma00130 Ubiquinone and other terpenoid-quinone biosynthesis - Zea mays (maize); zma00940 Phenylpropanoid biosynthesis - Zea mays (maize); zma00999 Biosynthesis of secondary metabolites - unclassified - Zea mays (maize); zma01100 Metabolic pathways - Zea mays (maize); zma01110 Biosynthesis of secondary metabolites - Zea mays (maize);	PF13193	Domain of unknown function (DUF4009)
	B4FQR3	Aldose reductase OS=Zea mays OX=4577 GN=AR4 PE=2 SV=1	1.942	Up	1.87559e-05	AR4	chloroplast	-	-	-	K22374	-	-	PF00248	Aldo/keto reductase family
	B4FR99	Acidic endochitinase OS=Zea mays OX=4577 GN=100272870 PE=2 SV=1	1.102	Up	0.00213689	100272870	chloroplast	-	-	-	K01183	E3.2.1.14; chitinase [EC:3.2.1.14]	zma00520 Amino sugar and nucleotide sugar metabolism - Zea mays (maize); zma01100 Metabolic pathways - Zea mays (maize);	PF00704	Glycosyl hydrolases family 18
	B4FRC3	Serine carboxypeptidase-like 19 OS=Zea mays OX=4577 GN=ZEAMMB73_Zm00001d019534 PE=2 SV=1	1.005	Up	0.00145147	ZEAMMB73_Zm00001d019534	chloroplast	-	-	-	K16296	SCPL-I; serine carboxypeptidase-like clade I [EC:3.4.16.-]	-	PF00450	Serine carboxypeptidase
	B4FSG4	Jasmonate-induced protein OS=Zea mays OX=4577 GN=100283929 PE=2 SV=1	1.422	Up	0.00897401	100283929	chloroplast	-	-	-	-	-	-	-	-
	B4FSL5	Glycerol-3-phosphate dehydrogenase [NAD(+)] OS=Zea mays OX=4577 GN=100273065 PE=2 SV=1	1.063	Up	0.000691432	100273065	plasma membrane	-	GO:0005622 intracellular; GO:0005623 cell; GO:0005737 cytoplasm; GO:0005829 cytosol; GO:0044424 intracellular part; GO:0044444 cytoplasmic part; GO:0044464 cell part;	GO:0000166 nucleotide binding; GO:0005488 binding; GO:0036094 small molecule binding; GO:0048037 cofactor binding; GO:0050662 coenzyme binding; GO:0051287 NAD binding; GO:0097159 organic cyclic compound binding; GO:1901265 nucleoside phosphate binding; GO:1901363 heterocyclic compound binding;	K00006	GPD1; glycerol-3-phosphate dehydrogenase (NAD+) [EC:1.1.1.8]	zma00564 Glycerophospholipid metabolism - Zea mays (maize); zma01110 Biosynthesis of secondary metabolites - Zea mays (maize);	PF07479	NAD-dependent glycerol-3-phosphate dehydrogenase C-terminus
	B4FSR2	Bax inhibitor 1 OS=Zea mays OX=4577 GN=ZEAMMB73_Zm00001d045618 PE=2 SV=1	1.234	Up	0.000689801	ZEAMMB73_Zm00001d045618	plasma membrane	GO:0000038 very long-chain fatty acid metabolic process; GO:0001101 response to acid chemical; GO:0006082 organic acid metabolic process; GO:0006629 lipid metabolic process; GO:0006631 fatty acid metabolic process; GO:0006950 response to stress; GO:0006983 ER overload response; GO:0006984 ER-nucleus signaling pathway; GO:0007154 cell communication; GO:0007165 signal transduction; GO:0008152 metab…	GO:0005622 intracellular; GO:0005623 cell; GO:0005634 nucleus; GO:0005635 nuclear envelope; GO:0005737 cytoplasm; GO:0005783 endoplasmic reticulum; GO:0012505 endomembrane system; GO:0031967 organelle envelope; GO:0031975 envelope; GO:0043226 organelle; GO:0043227 membrane-bounded organelle; GO:0043229 intracellular organelle; GO:0043231 intracellular membrane-bounded organelle; GO:0044422 organe…	-	K21889	TMBIM6, BI1, TEGT; Bax inhibitor 1	-	-	-
	B4FSU4	SOUL heme-binding family protein OS=Zea mays OX=4577 GN=100273098 PE=2 SV=1	1.816	Up	2.27245e-05	100273098	chloroplast	-	-	-	-	-	-	-	-
	B4FTJ7	Putative sarcosine oxidase OS=Zea mays OX=4577 GN=100273204 PE=2 SV=1	-1.015	Down	0.00685099	100273204	chloroplast	GO:0008152 metabolic process; GO:0055114 oxidation-reduction process;	-	GO:0003824 catalytic activity; GO:0008115 sarcosine oxidase activity; GO:0016491 oxidoreductase activity; GO:0016645 oxidoreductase activity, acting on the CH-NH group of donors; GO:0016647 oxidoreductase activity, acting on the CH-NH group of donors, oxygen as acceptor;	K00306	PIPOX; sarcosine oxidase / L-pipecolate oxidase [EC:1.5.3.1 1.5.3.7]	zma00260 Glycine, serine and threonine metabolism - Zea mays (maize); zma00310 Lysine degradation - Zea mays (maize); zma01100 Metabolic pathways - Zea mays (maize); zma04146 Peroxisome - Zea mays (maize);	PF01266	FAD dependent oxidoreductase
	B4FTK0	Early nodulin-like protein 9 OS=Zea mays OX=4577 GN=100273206 PE=2 SV=1	2.459	Up	0.00388802	100273206	chloroplast	-	-	-	-	-	-	PF02298	Plastocyanin-like domain
	B4FTL2	Protein TIC 22 chloroplastic OS=Zea mays OX=4577 GN=ZEAMMB73_Zm00001d044931 PE=2 SV=1	1.327	Up	0.0326664	ZEAMMB73_Zm00001d044931	chloroplast	-	GO:0005622 intracellular; GO:0005623 cell; GO:0005737 cytoplasm; GO:0009507 chloroplast; GO:0009526 plastid envelope; GO:0009536 plastid; GO:0009941 chloroplast envelope; GO:0031967 organelle envelope; GO:0031975 envelope; GO:0043226 organelle; GO:0043227 membrane-bounded organelle; GO:0043229 intracellular organelle; GO:0043231 intracellular membrane-bounded organelle; GO:0044422 organelle part;…	-	-	-	-	-	-
	B4FU01	Cystathionine beta-lyase chloroplastic OS=Zea mays OX=4577 GN=100281708 PE=2 SV=1	-1.084	Down	0.01426	100281708	chloroplast	GO:0000096 sulfur amino acid metabolic process; GO:0000097 sulfur amino acid biosynthetic process; GO:0006082 organic acid metabolic process; GO:0006520 cellular amino acid metabolic process; GO:0006534 cysteine metabolic process; GO:0006555 methionine metabolic process; GO:0006790 sulfur compound metabolic process; GO:0006807 nitrogen compound metabolic process; GO:0008152 metabolic process; GO:…	GO:0005622 intracellular; GO:0005623 cell; GO:0005737 cytoplasm; GO:0009507 chloroplast; GO:0009532 plastid stroma; GO:0009536 plastid; GO:0009570 chloroplast stroma; GO:0043226 organelle; GO:0043227 membrane-bounded organelle; GO:0043229 intracellular organelle; GO:0043231 intracellular membrane-bounded organelle; GO:0044422 organelle part; GO:0044424 intracellular part; GO:0044434 chloroplast p…	GO:0003824 catalytic activity; GO:0003962 cystathionine gamma-synthase activity; GO:0004121 cystathionine beta-lyase activity; GO:0004123 cystathionine gamma-lyase activity; GO:0005488 binding; GO:0008144 drug binding; GO:0016740 transferase activity; GO:0016765 transferase activity, transferring alkyl or aryl (other than methyl) groups; GO:0016829 lyase activity; GO:0016846 carbon-sulfur lyase a…	K01760	metC; cystathionine beta-lyase [EC:4.4.1.8]	zma00270 Cysteine and methionine metabolism - Zea mays (maize); zma00450 Selenocompound metabolism - Zea mays (maize); zma01100 Metabolic pathways - Zea mays (maize); zma01110 Biosynthesis of secondary metabolites - Zea mays (maize); zma01230 Biosynthesis of amino acids - Zea mays (maize);	PF01053	Cys/Met metabolism PLP-dependent enzyme
	B4FUT1	Peroxidase OS=Zea mays OX=4577 GN=100192603 PE=2 SV=1	-2.182	Down	0.00621003	100192603	chloroplast	-	-	-	K00430	E1.11.1.7; peroxidase [EC:1.11.1.7]	zma00940 Phenylpropanoid biosynthesis - Zea mays (maize); zma01100 Metabolic pathways - Zea mays (maize); zma01110 Biosynthesis of secondary metabolites - Zea mays (maize);	PF00141	Peroxidase
	B4FV70	Gibberellin 20-oxidase4 OS=Zea mays OX=4577 GN=ZEAMMB73_Zm00001d013725 PE=2 SV=1	2.359	Up	0.000115247	ZEAMMB73_Zm00001d013725	cytoplasm	-	-	-	-	-	-	PF03171	2OG-Fe(II) oxygenase superfamily
	B4FV87	Dirigent protein OS=Zea mays OX=4577 GN=100274518 PE=2 SV=1	-3.641	Down	0.000117475	100274518	chloroplast	-	-	-	-	-	-	PF01419	Jacalin-like lectin domain
	B4FW35	Cytochrome P450 family 76 subfamily C polypeptide 7 OS=Zea mays OX=4577 GN=100273519 PE=2 SV=1	1.884	Up	0.000124047	100273519	chloroplast	GO:0008152 metabolic process; GO:0009058 biosynthetic process; GO:0019748 secondary metabolic process; GO:0044550 secondary metabolite biosynthetic process; GO:0055114 oxidation-reduction process;	GO:0016020 membrane;	GO:0003824 catalytic activity; GO:0004497 monooxygenase activity; GO:0016491 oxidoreductase activity; GO:0016705 oxidoreductase activity, acting on paired donors, with incorporation or reduction of molecular oxygen; GO:0016709 oxidoreductase activity, acting on paired donors, with incorporation or reduction of molecular oxygen, NAD(P)H as one donor, and incorporation of one atom of oxygen;	-	-	-	PF00067	Cytochrome P450
	B4FWF9	Cytochrome P450 84A1 OS=Zea mays OX=4577 GN=100273589 PE=2 SV=1	2.621	Up	0.000224095	100273589	chloroplast	GO:0006725 cellular aromatic compound metabolic process; GO:0008152 metabolic process; GO:0009058 biosynthetic process; GO:0009314 response to radiation; GO:0009411 response to UV; GO:0009416 response to light stimulus; GO:0009628 response to abiotic stimulus; GO:0009698 phenylpropanoid metabolic process; GO:0009699 phenylpropanoid biosynthetic process; GO:0009808 lignin metabolic process; GO:000…	GO:0005622 intracellular; GO:0005623 cell; GO:0005737 cytoplasm; GO:0005783 endoplasmic reticulum; GO:0012505 endomembrane system; GO:0016020 membrane; GO:0043226 organelle; GO:0043227 membrane-bounded organelle; GO:0043229 intracellular organelle; GO:0043231 intracellular membrane-bounded organelle; GO:0044424 intracellular part; GO:0044444 cytoplasmic part; GO:0044464 cell part;	GO:0003824 catalytic activity; GO:0004497 monooxygenase activity; GO:0016491 oxidoreductase activity; GO:0016705 oxidoreductase activity, acting on paired donors, with incorporation or reduction of molecular oxygen; GO:0016709 oxidoreductase activity, acting on paired donors, with incorporation or reduction of molecular oxygen, NAD(P)H as one donor, and incorporation of one atom of oxygen;	K09755	CYP84A, F5H; ferulate-5-hydroxylase [EC:1.14.-.-]	zma00940 Phenylpropanoid biosynthesis - Zea mays (maize); zma01100 Metabolic pathways - Zea mays (maize); zma01110 Biosynthesis of secondary metabolites - Zea mays (maize);	PF00067	Cytochrome P450
	B4FWJ7	D-2-hydroxyglutarate dehydrogenase mitochondrial OS=Zea mays OX=4577 GN=100273608 PE=2 SV=1	1.634	Up	0.00720875	100273608	mitochondria	GO:0006082 organic acid metabolic process; GO:0006089 lactate metabolic process; GO:0006091 generation of precursor metabolites and energy; GO:0006807 nitrogen compound metabolic process; GO:0008152 metabolic process; GO:0009853 photorespiration; GO:0009987 cellular process; GO:0015980 energy derivation by oxidation of organic compounds; GO:0019516 lactate oxidation; GO:0019752 carboxylic acid me…	GO:0005622 intracellular; GO:0005623 cell; GO:0005737 cytoplasm; GO:0005739 mitochondrion; GO:0043226 organelle; GO:0043227 membrane-bounded organelle; GO:0043229 intracellular organelle; GO:0043231 intracellular membrane-bounded organelle; GO:0044424 intracellular part; GO:0044444 cytoplasmic part; GO:0044464 cell part;	GO:0000166 nucleotide binding; GO:0003824 catalytic activity; GO:0004457 lactate dehydrogenase activity; GO:0004458 D-lactate dehydrogenase (cytochrome) activity; GO:0005488 binding; GO:0016491 oxidoreductase activity; GO:0016614 oxidoreductase activity, acting on CH-OH group of donors; GO:0016898 oxidoreductase activity, acting on the CH-OH group of donors, cytochrome as acceptor; GO:0036094 sma…	K18204	D2HGDH; D-2-hydroxyglutarate dehydrogenase [EC:1.1.99.39]	-	PF01565; PF02913	FAD binding domain ; FAD linked oxidases, C-terminal domain
	B4FWN1	NADPH:quinone oxidoreductase OS=Zea mays OX=4577 GN=101027095 PE=2 SV=1	1.759	Up	0.00567066	101027095	chloroplast	GO:0006950 response to stress; GO:0006952 defense response; GO:0006970 response to osmotic stress; GO:0008152 metabolic process; GO:0009605 response to external stimulus; GO:0009607 response to biotic stimulus; GO:0009617 response to bacterium; GO:0009628 response to abiotic stimulus; GO:0009651 response to salt stress; GO:0009719 response to endogenous stimulus; GO:0009725 response to hormone; G…	GO:0005622 intracellular; GO:0005623 cell; GO:0005737 cytoplasm; GO:0005829 cytosol; GO:0005886 plasma membrane; GO:0009507 chloroplast; GO:0009532 plastid stroma; GO:0009536 plastid; GO:0009570 chloroplast stroma; GO:0016020 membrane; GO:0043226 organelle; GO:0043227 membrane-bounded organelle; GO:0043229 intracellular organelle; GO:0043231 intracellular membrane-bounded organelle; GO:0044422 or…	GO:0000166 nucleotide binding; GO:0003824 catalytic activity; GO:0005488 binding; GO:0010181 FMN binding; GO:0016491 oxidoreductase activity; GO:0016645 oxidoreductase activity, acting on the CH-NH group of donors; GO:0016646 oxidoreductase activity, acting on the CH-NH group of donors, NAD or NADP as acceptor; GO:0032553 ribonucleotide binding; GO:0036094 small molecule binding; GO:0043167 ion b…	K19784	chrR; chromate reductase	-	PF03358	NADPH-dependent FMN reductase
	B4FX35	ELF4-like protein OS=Zea mays OX=4577 GN=100284193 PE=2 SV=1	-1.705	Down	0.0073062	100284193	nucleus	-	-	-	-	-	-	PF07011	Protein of unknown function (DUF1313)
	B4FY87	Glutamate-oxaloacetate transaminase4 OS=Zea mays OX=4577 GN=100276531 PE=2 SV=1	1.158	Up	0.0063144	100276531	chloroplast	GO:0000003 reproduction; GO:0003006 developmental process involved in reproduction; GO:0006082 organic acid metabolic process; GO:0006520 cellular amino acid metabolic process; GO:0006725 cellular aromatic compound metabolic process; GO:0006807 nitrogen compound metabolic process; GO:0007275 multicellular organism development; GO:0008152 metabolic process; GO:0008652 cellular amino acid biosynthe…	GO:0005622 intracellular; GO:0005623 cell; GO:0005737 cytoplasm; GO:0009507 chloroplast; GO:0009532 plastid stroma; GO:0009536 plastid; GO:0009570 chloroplast stroma; GO:0043226 organelle; GO:0043227 membrane-bounded organelle; GO:0043229 intracellular organelle; GO:0043231 intracellular membrane-bounded organelle; GO:0044422 organelle part; GO:0044424 intracellular part; GO:0044434 chloroplast p…	GO:0003824 catalytic activity; GO:0004069 L-aspartate:2-oxoglutarate aminotransferase activity; GO:0008483 transaminase activity; GO:0016740 transferase activity; GO:0016769 transferase activity, transferring nitrogenous groups; GO:0033853 aspartate-prephenate aminotransferase activity; GO:0033854 glutamate-prephenate aminotransferase activity;	K15849	PAT, AAT; bifunctional aspartate aminotransferase and glutamate/aspartate-prephenate aminotransferase [EC:2.6.1.1 2.6.1.78 2.6.1.79]	zma00350 Tyrosine metabolism - Zea mays (maize); zma00360 Phenylalanine metabolism - Zea mays (maize); zma00400 Phenylalanine, tyrosine and tryptophan biosynthesis - Zea mays (maize); zma00950 Isoquinoline alkaloid biosynthesis - Zea mays (maize); zma00960 Tropane, piperidine and pyridine alkaloid biosynthesis - Zea mays (maize); zma01100 Metabolic pathways - Zea mays (maize); zma01110 Biosynthes…	PF00155	Aminotransferase class I and II
	B4FYH2	Pyruvate kinase OS=Zea mays OX=4577 GN=100273990 PE=2 SV=1	1.399	Up	0.00158005	100273990	chloroplast	-	-	-	K00873	PK, pyk; pyruvate kinase [EC:2.7.1.40]	zma00010 Glycolysis / Gluconeogenesis - Zea mays (maize); zma00230 Purine metabolism - Zea mays (maize); zma00620 Pyruvate metabolism - Zea mays (maize); zma01100 Metabolic pathways - Zea mays (maize); zma01110 Biosynthesis of secondary metabolites - Zea mays (maize); zma01200 Carbon metabolism - Zea mays (maize); zma01230 Biosynthesis of amino acids - Zea mays (maize);	PF02887	Pyruvate kinase, alpha/beta domain
	B4FYM6	Alpha-amylase OS=Zea mays OX=4577 GN=100283908 PE=2 SV=1	-2.27	Down	0.00404621	100283908	extracellular	GO:0000272 polysaccharide catabolic process; GO:0001101 response to acid chemical; GO:0005975 carbohydrate metabolic process; GO:0005976 polysaccharide metabolic process; GO:0005982 starch metabolic process; GO:0005983 starch catabolic process; GO:0005984 disaccharide metabolic process; GO:0005985 sucrose metabolic process; GO:0005987 sucrose catabolic process; GO:0006073 cellular glucan metaboli…	GO:0005576 extracellular region; GO:0048046 apoplast;	GO:0003824 catalytic activity; GO:0004553 hydrolase activity, hydrolyzing O-glycosyl compounds; GO:0004556 alpha-amylase activity; GO:0016160 amylase activity; GO:0016787 hydrolase activity; GO:0016798 hydrolase activity, acting on glycosyl bonds;	K01176	AMY, amyA, malS; alpha-amylase [EC:3.2.1.1]	zma00500 Starch and sucrose metabolism - Zea mays (maize); zma01100 Metabolic pathways - Zea mays (maize);	PF00128; PF07821	Alpha amylase, catalytic domain; Alpha-amylase C-terminal beta-sheet domain
	B4G000	Glycosyltransferase OS=Zea mays OX=4577 GN=100274286 PE=2 SV=1	2.601	Up	0.000521779	100274286	chloroplast	GO:0000278 mitotic cell cycle; GO:0000280 nuclear division; GO:0000281 mitotic cytokinesis; GO:0000910 cytokinesis; GO:0000911 cytokinesis by cell plate formation; GO:0000919 cell plate assembly; GO:0001101 response to acid chemical; GO:0006082 organic acid metabolic process; GO:0006520 cellular amino acid metabolic process; GO:0006725 cellular aromatic compound metabolic process; GO:0006807 nitr…	GO:0005622 intracellular; GO:0005623 cell; GO:0005737 cytoplasm; GO:0005794 Golgi apparatus; GO:0009524 phragmoplast; GO:0012505 endomembrane system; GO:0043226 organelle; GO:0043227 membrane-bounded organelle; GO:0043229 intracellular organelle; GO:0043231 intracellular membrane-bounded organelle; GO:0044424 intracellular part; GO:0044444 cytoplasmic part; GO:0044464 cell part;	GO:0003824 catalytic activity; GO:0008194 UDP-glycosyltransferase activity; GO:0016740 transferase activity; GO:0016757 transferase activity, transferring glycosyl groups; GO:0016758 transferase activity, transferring hexosyl groups; GO:0035251 UDP-glucosyltransferase activity; GO:0046527 glucosyltransferase activity; GO:0080002 UDP-glucose:4-aminobenzoate acylglucosyltransferase activity; GO:008…	-	-	-	-	-
	B4G029	HXXXD-type acyl-transferase family protein OS=Zea mays OX=4577 GN=100283365 PE=2 SV=1	2.237	Up	0.00961901	100283365	cytoplasm	-	-	-	-	-	-	-	-
	B4G1H1	Dehydrin COR410 OS=Zea mays OX=4577 GN=ZEAMMB73_Zm00001d017547 PE=2 SV=1	-1.443	Down	0.00239732	ZEAMMB73_Zm00001d017547	nucleus	GO:0001101 response to acid chemical; GO:0006950 response to stress; GO:0009266 response to temperature stimulus; GO:0009409 response to cold; GO:0009414 response to water deprivation; GO:0009415 response to water; GO:0009628 response to abiotic stimulus; GO:0009631 cold acclimation; GO:0009719 response to endogenous stimulus; GO:0009725 response to hormone; GO:0009737 response to abscisic acid; …	GO:0005622 intracellular; GO:0005623 cell; GO:0005737 cytoplasm; GO:0005829 cytosol; GO:0016020 membrane; GO:0044424 intracellular part; GO:0044444 cytoplasmic part; GO:0044464 cell part;	-	-	-	-	-	-
	B4G1T3	Chitinase chem5 OS=Zea mays OX=4577 GN=542525 PE=2 SV=1	1.668	Up	0.0392069	542525	extracellular	-	-	-	K01183	E3.2.1.14; chitinase [EC:3.2.1.14]	zma00520 Amino sugar and nucleotide sugar metabolism - Zea mays (maize); zma01100 Metabolic pathways - Zea mays (maize);	PF00704	Glycosyl hydrolases family 18
	B4G1U6	Phospholipase A1-IIgamma OS=Zea mays OX=4577 GN=100286304 PE=2 SV=1	2.415	Up	0.0114654	100286304	chloroplast	GO:0006629 lipid metabolic process; GO:0006638 neutral lipid metabolic process; GO:0006639 acylglycerol metabolic process; GO:0008152 metabolic process; GO:0009056 catabolic process; GO:0009987 cellular process; GO:0010029 regulation of seed germination; GO:0010187 negative regulation of seed germination; GO:0010876 lipid localization; GO:0016042 lipid catabolic process; GO:0019915 lipid storage;…	GO:0005622 intracellular; GO:0005623 cell; GO:0005737 cytoplasm; GO:0044424 intracellular part; GO:0044464 cell part;	GO:0003824 catalytic activity; GO:0004620 phospholipase activity; GO:0008970 phosphatidylcholine 1-acylhydrolase activity; GO:0016298 lipase activity; GO:0016787 hydrolase activity; GO:0016788 hydrolase activity, acting on ester bonds; GO:0047372 acylglycerol lipase activity; GO:0052689 carboxylic ester hydrolase activity;	-	-	-	-	-
	B4G256	Dirigent protein OS=Zea mays OX=4577 GN=ZEAMMB73_Zm00001d005472 PE=2 SV=1	2.778	Up	0.00226255	ZEAMMB73_Zm00001d005472	cytoplasm	-	-	-	-	-	-	PF01419	Jacalin-like lectin domain
	B6SGF3	Glyoxalase family protein superfamily OS=Zea mays OX=4577 GN=100280456 PE=2 SV=1	1.489	Up	0.00631395	100280456	chloroplast	-	-	-	-	-	-	-	-
	B6SGN7	Embryonic protein DC-8 OS=Zea mays OX=4577 GN=100280469 PE=2 SV=1	1.066	Up	0.000139676	100280469	chloroplast	-	-	-	-	-	-	-	-
	B6SHT6	PVR3-like protein OS=Zea mays OX=4577 GN=100280885 PE=2 SV=1	-2.508	Down	0.0312646	100280885	extracellular	-	-	-	-	-	-	-	-
	B6SHU5	Fasciclin-like arabinogalactan protein 7 OS=Zea mays OX=4577 GN=100281475 PE=2 SV=1	1.994	Up	0.000273293	100281475	chloroplast	-	GO:0005623 cell; GO:0005886 plasma membrane; GO:0016020 membrane; GO:0031224 intrinsic component of membrane; GO:0031225 anchored component of membrane; GO:0031226 intrinsic component of plasma membrane; GO:0044425 membrane part; GO:0044459 plasma membrane part; GO:0044464 cell part; GO:0046658 anchored component of plasma membrane; GO:0071944 cell periphery;	-	-	-	-	PF02469	Fasciclin domain
	B6SI37	Embryo specific protein1 OS=Zea mays OX=4577 GN=542384 PE=2 SV=1	-3.24	Down	0.000174389	542384	nucleus	GO:0000003 reproduction; GO:0001101 response to acid chemical; GO:0003006 developmental process involved in reproduction; GO:0007275 multicellular organism development; GO:0009719 response to endogenous stimulus; GO:0009725 response to hormone; GO:0009737 response to abscisic acid; GO:0009791 post-embryonic development; GO:0010033 response to organic substance; GO:0010154 fruit development; GO:00…	GO:0005622 intracellular; GO:0005623 cell; GO:0005737 cytoplasm; GO:0005829 cytosol; GO:0044424 intracellular part; GO:0044444 cytoplasmic part; GO:0044464 cell part;	GO:0003676 nucleic acid binding; GO:0003677 DNA binding; GO:0005488 binding; GO:0097159 organic cyclic compound binding; GO:1901363 heterocyclic compound binding;	-	-	-	-	-
	B6SI84	Clavaminate synthase-like protein OS=Zea mays OX=4577 GN=100272718 PE=2 SV=1	1.133	Up	0.00140252	100272718	chloroplast	-	GO:0005622 intracellular; GO:0005623 cell; GO:0005634 nucleus; GO:0043226 organelle; GO:0043227 membrane-bounded organelle; GO:0043229 intracellular organelle; GO:0043231 intracellular membrane-bounded organelle; GO:0044424 intracellular part; GO:0044464 cell part;	-	-	-	-	PF02668	Taurine catabolism dioxygenase TauD, TfdA family
	B6SIX0	16.9 kDa class I heat shock protein 1 OS=Zea mays OX=4577 GN=100280576 PE=2 SV=1	3.536	Up	0.0055012	100280576	cytoplasm	-	GO:0005622 intracellular; GO:0005623 cell; GO:0005737 cytoplasm; GO:0009507 chloroplast; GO:0009536 plastid; GO:0043226 organelle; GO:0043227 membrane-bounded organelle; GO:0043229 intracellular organelle; GO:0043231 intracellular membrane-bounded organelle; GO:0044424 intracellular part; GO:0044444 cytoplasmic part; GO:0044464 cell part;	-	K13993	HSP20; HSP20 family protein	zma04141 Protein processing in endoplasmic reticulum - Zea mays (maize);	-	-
	B6SJ07	Non-specific lipid-transfer protein OS=Zea mays OX=4577 GN=100281973 PE=2 SV=1	-1.86	Down	8.51656e-05	100281973	chloroplast	GO:0006810 transport; GO:0006869 lipid transport; GO:0010876 lipid localization; GO:0033036 macromolecule localization; GO:0051179 localization; GO:0051234 establishment of localization; GO:0071702 organic substance transport;	GO:0016020 membrane;	-	-	-	-	-	-
	B6SJA8	Protein TORNADO 1 OS=Zea mays OX=4577 GN=100274792 PE=2 SV=1	1.354	Up	0.00049069	100274792	chloroplast	-	-	-	-	-	-	-	-
	B6SK46	Cupin family protein OS=Zea mays OX=4577 GN=100280650 PE=2 SV=1	-7.241	Down	0.000106024	100280650	chloroplast	GO:0006950 response to stress; GO:0006952 defense response; GO:0009605 response to external stimulus; GO:0009607 response to biotic stimulus; GO:0009620 response to fungus; GO:0043207 response to external biotic stimulus; GO:0050832 defense response to fungus; GO:0050896 response to stimulus; GO:0051704 multi-organism process; GO:0051707 response to other organism; GO:0098542 defense response to …	GO:0005911 cell-cell junction; GO:0009506 plasmodesma; GO:0030054 cell junction; GO:0055044 symplast;	-	-	-	-	PF00190	Cupin
	B6SK87	rRNA N-glycosidase OS=Zea mays OX=4577 GN=103635696 PE=2 SV=1	1.026	Up	0.000649341	103635696	cytoplasm	-	GO:0005622 intracellular; GO:0005623 cell; GO:0005737 cytoplasm; GO:0044424 intracellular part; GO:0044464 cell part;	-	-	-	-	PF00161	Ribosome inactivating protein
	B6SKY5	Flavin-containing monooxygenase OS=Zea mays OX=4577 GN=100282971 PE=2 SV=1	1.162	Up	0.00739638	100282971	cytoplasm	GO:0007154 cell communication; GO:0007165 signal transduction; GO:0008152 metabolic process; GO:0009058 biosynthetic process; GO:0009719 response to endogenous stimulus; GO:0009725 response to hormone; GO:0009735 response to cytokinin; GO:0009741 response to brassinosteroid; GO:0009742 brassinosteroid mediated signaling pathway; GO:0009755 hormone-mediated signaling pathway; GO:0009850 auxin meta…	-	GO:0003824 catalytic activity; GO:0004497 monooxygenase activity; GO:0016491 oxidoreductase activity; GO:0016705 oxidoreductase activity, acting on paired donors, with incorporation or reduction of molecular oxygen; GO:0016709 oxidoreductase activity, acting on paired donors, with incorporation or reduction of molecular oxygen, NAD(P)H as one donor, and incorporation of one atom of oxygen; GO:010…	K11816	YUCCA; indole-3-pyruvate monooxygenase [EC:1.14.13.168]	zma00380 Tryptophan metabolism - Zea mays (maize); zma01100 Metabolic pathways - Zea mays (maize);	-	-
	B6SMH0	Trypsin/factor XIIA inhibitor OS=Zea mays OX=4577 GN=100280809 PE=2 SV=1	3.311	Up	0.000249865	100280809	extracellular	-	-	-	-	-	-	-	-
	B6SNF5	OLE-5 OS=Zea mays OX=4577 GN=100280859 PE=2 SV=1	1.004	Up	0.000459577	100280859	chloroplast	-	-	-	-	-	-	-	-
	B6SQ48	Peripheral-type benzodiazepine receptor OS=Zea mays OX=4577 GN=100280949 PE=2 SV=1	1.425	Up	0.00139564	100280949	plasma membrane	GO:0001101 response to acid chemical; GO:0006725 cellular aromatic compound metabolic process; GO:0006778 porphyrin-containing compound metabolic process; GO:0006807 nitrogen compound metabolic process; GO:0006950 response to stress; GO:0006970 response to osmotic stress; GO:0008152 metabolic process; GO:0009628 response to abiotic stimulus; GO:0009651 response to salt stress; GO:0009719 response…	GO:0000139 Golgi membrane; GO:0005622 intracellular; GO:0005623 cell; GO:0005737 cytoplasm; GO:0005783 endoplasmic reticulum; GO:0005789 endoplasmic reticulum membrane; GO:0005794 Golgi apparatus; GO:0005795 Golgi stack; GO:0009507 chloroplast; GO:0009526 plastid envelope; GO:0009536 plastid; GO:0009941 chloroplast envelope; GO:0012505 endomembrane system; GO:0016020 membrane; GO:0031090 organell…	GO:0005488 binding; GO:0020037 heme binding; GO:0046906 tetrapyrrole binding; GO:0048037 cofactor binding; GO:0097159 organic cyclic compound binding; GO:1901363 heterocyclic compound binding;	K05770	TSPO, BZRP; translocator protein	-	-	-
	B6SQL3	Copper transport protein CCH OS=Zea mays OX=4577 GN=ZEAMMB73_Zm00001d016691 PE=2 SV=1	-2.155	Down	0.00014151	ZEAMMB73_Zm00001d016691	cytoplasm	-	-	-	K07213	ATOX1, ATX1, copZ, golB; copper chaperone	-	PF00403	Heavy-metal-associated domain
	B6SUD1	Alcohol dehydrogenase 2 OS=Zea mays OX=4577 GN=ZEAMMB73_Zm00001d049059 PE=2 SV=1	-1.091	Down	0.000406413	ZEAMMB73_Zm00001d049059	cytoplasm	-	-	-	K18857	ADH1; alcohol dehydrogenase class-P [EC:1.1.1.1]	zma00010 Glycolysis / Gluconeogenesis - Zea mays (maize); zma00071 Fatty acid degradation - Zea mays (maize); zma00350 Tyrosine metabolism - Zea mays (maize); zma00592 alpha-Linolenic acid metabolism - Zea mays (maize); zma01100 Metabolic pathways - Zea mays (maize); zma01110 Biosynthesis of secondary metabolites - Zea mays (maize);	PF08240	Alcohol dehydrogenase GroES-like domain
	B6SUK9	L-ornithine N5-acetyltransferase NATA1 OS=Zea mays OX=4577 GN=100193115 PE=2 SV=1	-1.156	Down	0.0164995	100193115	nucleus	-	-	-	K22883	-	-	-	-
	B6SVV3	LIM transcription factor OS=Zea mays OX=4577 GN=100281489 PE=2 SV=1	1.354	Up	0.0261181	100281489	nucleus	GO:0000003 reproduction; GO:0003006 developmental process involved in reproduction; GO:0006508 proteolysis; GO:0006807 nitrogen compound metabolic process; GO:0007275 multicellular organism development; GO:0008152 metabolic process; GO:0008285 negative regulation of cell proliferation; GO:0009653 anatomical structure morphogenesis; GO:0009791 post-embryonic development; GO:0009908 flower developm…	GO:0005623 cell; GO:0005886 plasma membrane; GO:0016020 membrane; GO:0044464 cell part; GO:0071944 cell periphery;	GO:0003824 catalytic activity; GO:0005488 binding; GO:0005515 protein binding; GO:0008233 peptidase activity; GO:0016787 hydrolase activity; GO:0032182 ubiquitin-like protein binding; GO:0043130 ubiquitin binding;	-	-	-	PF00412	LIM domain
	B6T391	Lichenase-2 OS=Zea mays OX=4577 GN=100282076 PE=2 SV=1	4.638	Up	0.000259743	100282076	chloroplast	GO:0002215 defense response to nematode; GO:0002376 immune system process; GO:0006950 response to stress; GO:0006952 defense response; GO:0006955 immune response; GO:0006970 response to osmotic stress; GO:0009605 response to external stimulus; GO:0009607 response to biotic stimulus; GO:0009617 response to bacterium; GO:0009620 response to fungus; GO:0009628 response to abiotic stimulus; GO:000965…	GO:0005576 extracellular region; GO:0005618 cell wall; GO:0005622 intracellular; GO:0005623 cell; GO:0005737 cytoplasm; GO:0005773 vacuole; GO:0005774 vacuolar membrane; GO:0005886 plasma membrane; GO:0016020 membrane; GO:0030312 external encapsulating structure; GO:0031090 organelle membrane; GO:0031224 intrinsic component of membrane; GO:0031225 anchored component of membrane; GO:0031226 intrin…	GO:0001871 pattern binding; GO:0003824 catalytic activity; GO:0004553 hydrolase activity, hydrolyzing O-glycosyl compounds; GO:0005488 binding; GO:0008810 cellulase activity; GO:0016787 hydrolase activity; GO:0016798 hydrolase activity, acting on glycosyl bonds; GO:0030246 carbohydrate binding; GO:0030247 polysaccharide binding;	-	-	-	PF00332	Glycosyl hydrolases family 17
	B6T3V3	Mitochondrial import receptor subunit TOM22 OS=Zea mays OX=4577 GN=ZEAMMB73_Zm00001d031852 PE=2 SV=1	-2.05	Down	6.02674e-05	ZEAMMB73_Zm00001d031852	chloroplast	GO:0006605 protein targeting; GO:0006626 protein targeting to mitochondrion; GO:0006810 transport; GO:0006839 mitochondrial transport; GO:0006886 intracellular protein transport; GO:0006996 organelle organization; GO:0007005 mitochondrion organization; GO:0007006 mitochondrial membrane organization; GO:0008104 protein localization; GO:0009987 cellular process; GO:0015031 protein transport; GO:001…	GO:0005622 intracellular; GO:0005623 cell; GO:0005737 cytoplasm; GO:0005739 mitochondrion; GO:0005740 mitochondrial envelope; GO:0005741 mitochondrial outer membrane; GO:0005742 mitochondrial outer membrane translocase complex; GO:0005773 vacuole; GO:0005774 vacuolar membrane; GO:0009536 plastid; GO:0016020 membrane; GO:0016021 integral component of membrane; GO:0019867 outer membrane; GO:0031090…	GO:0005215 transporter activity; GO:0008320 protein transmembrane transporter activity; GO:0008565 protein transporter activity; GO:0015399 primary active transmembrane transporter activity; GO:0015405 P-P-bond-hydrolysis-driven transmembrane transporter activity; GO:0015450 P-P-bond-hydrolysis-driven protein transmembrane transporter activity; GO:0022804 active transmembrane transporter activity…	-	-	-	-	-
	B6TCP0	Protein transporter OS=Zea mays OX=4577 GN=100282912 PE=2 SV=1	1.014	Up	0.00177929	100282912	cytoplasm	-	GO:0005623 cell; GO:0005886 plasma membrane; GO:0016020 membrane; GO:0044464 cell part; GO:0071944 cell periphery;	-	-	-	-	PF00790; PF03127	VHS domain; GAT domain
	B6TD46	Calcium-dependent phosphotriesterase superfamily protein OS=Zea mays OX=4577 GN=100276515 PE=2 SV=1	-2.064	Down	0.00695717	100276515	cytoplasm	-	-	-	-	-	-	-	-
	B6TEW3	Bowman-Birk type trypsin inhibitor OS=Zea mays OX=4577 GN=100274196 PE=2 SV=1	1.389	Up	0.000953384	100274196	extracellular	-	-	-	-	-	-	-	-
	B6TGV8	DUF538 family protein [Medicago truncatula](predicted) OS=Zea mays OX=4577 GN=100276716 PE=2 SV=1	1.331	Up	0.000301637	100276716	cytoplasm	-	-	-	-	-	-	-	-
	B6TGW1	PREDICTED: UPF0047 protein YjbQ [Setaria italica](predicted) OS=Zea mays OX=4577 GN=100276717 PE=2 SV=1	1.887	Up	0.0341536	100276717	mitochondria	-	-	-	-	-	-	-	-
	B6TH05	DeSI-like protein OS=Zea mays OX=4577 GN=100276728 PE=2 SV=1	-1.216	Down	0.00255359	100276728	nucleus	-	-	-	-	-	-	PF05903	PPPDE putative peptidase domain
	B6THA4	Oxidoreductase OS=Zea mays OX=4577 GN=ZEAMMB73_Zm00001d014204 PE=2 SV=1	1.527	Up	0.00974686	ZEAMMB73_Zm00001d014204	chloroplast	-	GO:0005622 intracellular; GO:0005623 cell; GO:0005737 cytoplasm; GO:0005829 cytosol; GO:0044424 intracellular part; GO:0044444 cytoplasmic part; GO:0044464 cell part;	-	-	-	-	-	-
	B6THM9	60S ribosomal protein L22-2 OS=Zea mays OX=4577 GN=100283364 PE=2 SV=1	1.167	Up	0.0023683	100283364	cytoplasm	-	-	-	K02891	RP-L22e, RPL22; large subunit ribosomal protein L22e	zma03010 Ribosome - Zea mays (maize);	-	-
	B6TIF7	Glucan endo-1,3-beta-glucosidase A6 OS=Zea mays OX=4577 GN=100283442 PE=2 SV=1	1.509	Up	0.00125674	100283442	chloroplast	GO:0000003 reproduction; GO:0003006 developmental process involved in reproduction; GO:0007275 multicellular organism development; GO:0009555 pollen development; GO:0009653 anatomical structure morphogenesis; GO:0009790 embryo development; GO:0009791 post-embryonic development; GO:0009793 embryo development ending in seed dormancy; GO:0009987 cellular process; GO:0010154 fruit development; GO:001…	GO:0005623 cell; GO:0005886 plasma membrane; GO:0016020 membrane; GO:0031224 intrinsic component of membrane; GO:0031225 anchored component of membrane; GO:0031226 intrinsic component of plasma membrane; GO:0044425 membrane part; GO:0044459 plasma membrane part; GO:0044464 cell part; GO:0046658 anchored component of plasma membrane; GO:0071944 cell periphery;	GO:0001871 pattern binding; GO:0003824 catalytic activity; GO:0004553 hydrolase activity, hydrolyzing O-glycosyl compounds; GO:0005488 binding; GO:0016787 hydrolase activity; GO:0016798 hydrolase activity, acting on glycosyl bonds; GO:0030246 carbohydrate binding; GO:0030247 polysaccharide binding;	-	-	-	PF00332; PF07983	Glycosyl hydrolases family 17; X8 domain
	B6TIJ1	Mu-crystallin OS=Zea mays OX=4577 GN=100283455 PE=2 SV=1	-1.033	Down	0.0293446	100283455	chloroplast	GO:0002682 regulation of immune system process; GO:0002684 positive regulation of immune system process; GO:0002831 regulation of response to biotic stimulus; GO:0002833 positive regulation of response to biotic stimulus; GO:0008152 metabolic process; GO:0010112 regulation of systemic acquired resistance; GO:0031347 regulation of defense response; GO:0031349 positive regulation of defense respons…	GO:0005622 intracellular; GO:0005623 cell; GO:0005737 cytoplasm; GO:0009507 chloroplast; GO:0009536 plastid; GO:0043226 organelle; GO:0043227 membrane-bounded organelle; GO:0043229 intracellular organelle; GO:0043231 intracellular membrane-bounded organelle; GO:0044424 intracellular part; GO:0044444 cytoplasmic part; GO:0044464 cell part;	GO:0003824 catalytic activity; GO:0016491 oxidoreductase activity; GO:0016638 oxidoreductase activity, acting on the CH-NH2 group of donors; GO:0016639 oxidoreductase activity, acting on the CH-NH2 group of donors, NAD or NADP as acceptor;	-	-	-	-	-
	B6TJA9	Chalcone-flavonone isomerase family protein OS=Zea mays OX=4577 GN=100276821 PE=2 SV=1	1.493	Up	0.0277297	100276821	cytoplasm	GO:0008152 metabolic process; GO:0009058 biosynthetic process; GO:0009628 response to abiotic stimulus; GO:0009812 flavonoid metabolic process; GO:0009813 flavonoid biosynthetic process; GO:0050896 response to stimulus; GO:0071704 organic substance metabolic process; GO:0080167 response to karrikin; GO:1901576 organic substance biosynthetic process;	GO:0005622 intracellular; GO:0005623 cell; GO:0005737 cytoplasm; GO:0005783 endoplasmic reticulum; GO:0012505 endomembrane system; GO:0043226 organelle; GO:0043227 membrane-bounded organelle; GO:0043229 intracellular organelle; GO:0043231 intracellular membrane-bounded organelle; GO:0044424 intracellular part; GO:0044444 cytoplasmic part; GO:0044464 cell part;	GO:0003824 catalytic activity; GO:0016853 isomerase activity; GO:0016872 intramolecular lyase activity; GO:0045430 chalcone isomerase activity;	K01859	E5.5.1.6; chalcone isomerase [EC:5.5.1.6]	zma00941 Flavonoid biosynthesis - Zea mays (maize); zma01100 Metabolic pathways - Zea mays (maize); zma01110 Biosynthesis of secondary metabolites - Zea mays (maize);	PF02431	Chalcone-flavanone isomerase
	B6TJI3	Protein Z OS=Zea mays OX=4577 GN=100193387 PE=2 SV=1	-1.276	Down	0.00579969	100193387	chloroplast	GO:0009892 negative regulation of metabolic process; GO:0010466 negative regulation of peptidase activity; GO:0010605 negative regulation of macromolecule metabolic process; GO:0010951 negative regulation of endopeptidase activity; GO:0019222 regulation of metabolic process; GO:0030162 regulation of proteolysis; GO:0031323 regulation of cellular metabolic process; GO:0031324 negative regulation o…	GO:0005576 extracellular region; GO:0005615 extracellular space; GO:0044421 extracellular region part;	GO:0004857 enzyme inhibitor activity; GO:0004866 endopeptidase inhibitor activity; GO:0004867 serine-type endopeptidase inhibitor activity; GO:0030234 enzyme regulator activity; GO:0030414 peptidase inhibitor activity; GO:0061134 peptidase regulator activity; GO:0061135 endopeptidase regulator activity; GO:0098772 molecular function regulator;	K13963	SERPINB; serpin B	-	PF00079	Serpin (serine protease inhibitor)
	B6TKC8	Gibberellin receptor GID1L2 OS=Zea mays OX=4577 GN=100283652 PE=2 SV=1	1.042	Up	0.000461659	100283652	cytoplasm	-	-	-	-	-	-	PF07859	alpha/beta hydrolase fold
	B6TMJ8	GDP-L-fucose synthase 1 OS=Zea mays OX=4577 GN=100283867 PE=2 SV=1	-1.142	Down	0.00539863	100283867	cytoplasm	GO:0005975 carbohydrate metabolic process; GO:0005996 monosaccharide metabolic process; GO:0006004 fucose metabolic process; GO:0006005 L-fucose biosynthetic process; GO:0006139 nucleobase-containing compound metabolic process; GO:0006725 cellular aromatic compound metabolic process; GO:0006793 phosphorus metabolic process; GO:0006807 nitrogen compound metabolic process; GO:0008152 metabolic proc…	-	GO:0003824 catalytic activity; GO:0016491 oxidoreductase activity; GO:0016614 oxidoreductase activity, acting on CH-OH group of donors; GO:0016616 oxidoreductase activity, acting on the CH-OH group of donors, NAD or NADP as acceptor; GO:0050577 GDP-L-fucose synthase activity;	K02377	TSTA3, fcl; GDP-L-fucose synthase [EC:1.1.1.271]	zma00051 Fructose and mannose metabolism - Zea mays (maize); zma00520 Amino sugar and nucleotide sugar metabolism - Zea mays (maize); zma01100 Metabolic pathways - Zea mays (maize);	-	-
	B6TMU3	zinc finger/BTB domain protein [Arabidopsis thaliana](predicted) OS=Zea mays OX=4577 GN=100277025 PE=2 SV=1	-1.809	Down	2.37935e-05	100277025	nucleus	-	-	-	-	-	-	-	-
	B6TNS1	Xyloglucan endotransglucosylase/hydrolase protein 5 OS=Zea mays OX=4577 GN=100283976 PE=2 SV=1	1.86	Up	0.000661668	100283976	cytoplasm	GO:0009888 tissue development; GO:0010087 phloem or xylem histogenesis; GO:0032502 developmental process; GO:0048856 anatomical structure development;	-	GO:0003824 catalytic activity; GO:0016740 transferase activity; GO:0016757 transferase activity, transferring glycosyl groups; GO:0016758 transferase activity, transferring hexosyl groups; GO:0016762 xyloglucan:xyloglucosyl transferase activity; GO:0046527 glucosyltransferase activity;	-	-	-	PF00722	Glycosyl hydrolases family 16
	B6TNT5	Peptide methionine sulfoxide reductase OS=Zea mays OX=4577 GN=100283982 PE=2 SV=1	-1.186	Down	0.0260999	100283982	chloroplast	-	-	-	K07304	msrA; peptide-methionine (S)-S-oxide reductase [EC:1.8.4.11]	-	-	-
	B6TPF5	TMPIT-like protein OS=Zea mays OX=4577 GN=100277122 PE=2 SV=1	-1.571	Down	0.00211943	100277122	plasma membrane	-	GO:0016020 membrane;	-	-	-	-	-	-
	B6TQ45	UDP-glucose 4-epimerase 4 OS=Zea mays OX=4577 GN=100284107 PE=2 SV=1	1.368	Up	0.00586891	100284107	chloroplast	-	-	-	K01784	galE, GALE; UDP-glucose 4-epimerase [EC:5.1.3.2]	zma00052 Galactose metabolism - Zea mays (maize); zma00520 Amino sugar and nucleotide sugar metabolism - Zea mays (maize); zma01100 Metabolic pathways - Zea mays (maize);	-	-
	B6TQW0	Carboxypeptidase OS=Zea mays OX=4577 GN=100279978 PE=2 SV=1	-1.716	Down	0.000432782	100279978	vacuolar membrane	GO:0006508 proteolysis; GO:0006807 nitrogen compound metabolic process; GO:0008152 metabolic process; GO:0009056 catabolic process; GO:0009057 macromolecule catabolic process; GO:0009987 cellular process; GO:0019538 protein metabolic process; GO:0030163 protein catabolic process; GO:0043170 macromolecule metabolic process; GO:0044237 cellular metabolic process; GO:0044238 primary metabolic proces…	GO:0005622 intracellular; GO:0005623 cell; GO:0005737 cytoplasm; GO:0005773 vacuole; GO:0043226 organelle; GO:0043227 membrane-bounded organelle; GO:0043229 intracellular organelle; GO:0043231 intracellular membrane-bounded organelle; GO:0044424 intracellular part; GO:0044444 cytoplasmic part; GO:0044464 cell part;	GO:0003824 catalytic activity; GO:0004180 carboxypeptidase activity; GO:0004185 serine-type carboxypeptidase activity; GO:0008233 peptidase activity; GO:0008236 serine-type peptidase activity; GO:0008238 exopeptidase activity; GO:0016787 hydrolase activity; GO:0017171 serine hydrolase activity; GO:0070008 serine-type exopeptidase activity; GO:0070011 peptidase activity, acting on L-amino acid pep…	K16297	SCPL-II; serine carboxypeptidase-like clade II [EC:3.4.16.-]	-	PF00450	Serine carboxypeptidase
	B6TR38	Basic endochitinase A OS=Zea mays OX=4577 GN=100284192 PE=2 SV=1	1.943	Up	0.0335579	100284192	extracellular	GO:0006950 response to stress; GO:0006952 defense response; GO:0009605 response to external stimulus; GO:0009607 response to biotic stimulus; GO:0009620 response to fungus; GO:0043207 response to external biotic stimulus; GO:0050832 defense response to fungus; GO:0050896 response to stimulus; GO:0051704 multi-organism process; GO:0051707 response to other organism; GO:0098542 defense response to …	-	GO:0003824 catalytic activity; GO:0004553 hydrolase activity, hydrolyzing O-glycosyl compounds; GO:0004568 chitinase activity; GO:0016787 hydrolase activity; GO:0016798 hydrolase activity, acting on glycosyl bonds;	K20547	CHIB; basic endochitinase B [EC:3.2.1.14]	zma00520 Amino sugar and nucleotide sugar metabolism - Zea mays (maize); zma01100 Metabolic pathways - Zea mays (maize); zma04016 MAPK signaling pathway - plant - Zea mays (maize);	PF00187; PF00182	Chitin recognition protein; Chitinase class I
	B6TRQ1	Pathogenesis-related thaumatin superfamily protein OS=Zea mays OX=4577 GN=100193461 PE=2 SV=1	-1.181	Down	0.00419915	100193461	chloroplast	-	-	-	-	-	-	PF00314	Thaumatin family
	B6TU39	Peroxidase OS=Zea mays OX=4577 GN=100272496 PE=2 SV=1	-1.294	Down	0.00232472	100272496	cytoplasm	-	-	-	K00430	E1.11.1.7; peroxidase [EC:1.11.1.7]	zma00940 Phenylpropanoid biosynthesis - Zea mays (maize); zma01100 Metabolic pathways - Zea mays (maize); zma01110 Biosynthesis of secondary metabolites - Zea mays (maize);	PF00141	Peroxidase
	B6TYJ4	Thioredoxin OS=Zea mays OX=4577 GN=100280800 PE=2 SV=1	-1.298	Down	0.00277327	100280800	cytoplasm	GO:0006810 transport; GO:0006950 response to stress; GO:0006979 response to oxidative stress; GO:0008152 metabolic process; GO:0009266 response to temperature stimulus; GO:0009409 response to cold; GO:0009628 response to abiotic stimulus; GO:0009636 response to toxic substance; GO:0009987 cellular process; GO:0010496 intercellular transport; GO:0010497 plasmodesmata-mediated intercellular transpo…	GO:0005622 intracellular; GO:0005623 cell; GO:0005737 cytoplasm; GO:0005829 cytosol; GO:0044424 intracellular part; GO:0044444 cytoplasmic part; GO:0044464 cell part;	GO:0003824 catalytic activity; GO:0004791 thioredoxin-disulfide reductase activity; GO:0004857 enzyme inhibitor activity; GO:0015035 protein disulfide oxidoreductase activity; GO:0015036 disulfide oxidoreductase activity; GO:0016209 antioxidant activity; GO:0016491 oxidoreductase activity; GO:0016651 oxidoreductase activity, acting on NAD(P)H; GO:0016667 oxidoreductase activity, acting on a sulfu…	K03671	trxA; thioredoxin 1	-	PF00085	Thioredoxin
	B6TYW9	Peptidyl-prolyl cis-trans isomerase OS=Zea mays OX=4577 GN=100381373 PE=2 SV=1	1.468	Up	6.29238e-05	100381373	cytoplasm	GO:0000413 protein peptidyl-prolyl isomerization; GO:0006464 cellular protein modification process; GO:0006807 nitrogen compound metabolic process; GO:0008152 metabolic process; GO:0009987 cellular process; GO:0018193 peptidyl-amino acid modification; GO:0018208 peptidyl-proline modification; GO:0019538 protein metabolic process; GO:0036211 protein modification process; GO:0043170 macromolecule m…	-	GO:0003755 peptidyl-prolyl cis-trans isomerase activity; GO:0003824 catalytic activity; GO:0016853 isomerase activity; GO:0016859 cis-trans isomerase activity;	K12734	PPIL3; peptidyl-prolyl cis-trans isomerase-like 3 [EC:5.2.1.8]	-	PF00160	Cyclophilin type peptidyl-prolyl cis-trans isomerase/CLD
	B6TZ71	Glycerol kinase OS=Zea mays OX=4577 GN=100193522 PE=2 SV=1	-1.187	Down	3.56536e-05	100193522	cytoplasm	GO:0002237 response to molecule of bacterial origin; GO:0005975 carbohydrate metabolic process; GO:0006066 alcohol metabolic process; GO:0006071 glycerol metabolic process; GO:0006072 glycerol-3-phosphate metabolic process; GO:0006629 lipid metabolic process; GO:0006638 neutral lipid metabolic process; GO:0006639 acylglycerol metabolic process; GO:0006641 triglyceride metabolic process; GO:000679…	GO:0005622 intracellular; GO:0005623 cell; GO:0005737 cytoplasm; GO:0005739 mitochondrion; GO:0005829 cytosol; GO:0043226 organelle; GO:0043227 membrane-bounded organelle; GO:0043229 intracellular organelle; GO:0043231 intracellular membrane-bounded organelle; GO:0044424 intracellular part; GO:0044444 cytoplasmic part; GO:0044464 cell part;	GO:0003824 catalytic activity; GO:0004370 glycerol kinase activity; GO:0016301 kinase activity; GO:0016740 transferase activity; GO:0016772 transferase activity, transferring phosphorus-containing groups; GO:0016773 phosphotransferase activity, alcohol group as acceptor;	K00864	glpK, GK; glycerol kinase [EC:2.7.1.30]	zma00561 Glycerolipid metabolism - Zea mays (maize); zma01100 Metabolic pathways - Zea mays (maize); zma04626 Plant-pathogen interaction - Zea mays (maize);	PF00370; PF02782	FGGY family of carbohydrate kinases, N-terminal domain; FGGY family of carbohydrate kinases, C-terminal domain
	B6U0C2	Phenazine biosynthesis PhzC/PhzF protein OS=Zea mays OX=4577 GN=100285053 PE=2 SV=1	-1.201	Down	0.0349013	100285053	cytoplasm	-	-	-	-	-	-	-	-
	B6UGS5	Dehydrin Xero 1 OS=Zea mays OX=4577 GN=100279027 PE=2 SV=1	1.678	Up	0.0106464	100279027	nucleus	-	-	-	-	-	-	-	-
	B6UH30	PEBP (Phosphatidylethanolamine-binding protein) family protein OS=Zea mays OX=4577 GN=100279044 PE=2 SV=1	2.564	Up	0.0229251	100279044	cytoplasm	-	-	-	-	-	-	PF01161	Phosphatidylethanolamine-binding protein
	B6UH99	Late embryogeneis abundant protein Lea14-A OS=Zea mays OX=4577 GN=Lea14A PE=2 SV=1	2.146	Up	0.00112165	Lea14A	cytoplasm	GO:0006950 response to stress; GO:0006952 defense response; GO:0009314 response to radiation; GO:0009416 response to light stimulus; GO:0009605 response to external stimulus; GO:0009607 response to biotic stimulus; GO:0009611 response to wounding; GO:0009620 response to fungus; GO:0009628 response to abiotic stimulus; GO:0009642 response to light intensity; GO:0009644 response to high light inten…	GO:0005576 extracellular region; GO:0005622 intracellular; GO:0005623 cell; GO:0005737 cytoplasm; GO:0005829 cytosol; GO:0005886 plasma membrane; GO:0016020 membrane; GO:0044424 intracellular part; GO:0044444 cytoplasmic part; GO:0044464 cell part; GO:0048046 apoplast; GO:0071944 cell periphery;	-	-	-	-	PF03168	Late embryogenesis abundant protein
	B6UHE2	Defensin-like protein 6 OS=Zea mays OX=4577 GN=100286296 PE=2 SV=1	1.196	Up	0.00167627	100286296	chloroplast	-	-	-	-	-	-	PF00304	Gamma-thionin family
	B6UI56	Oil body-associated protein 2B OS=Zea mays OX=4577 GN=OBAP2B PE=2 SV=1	1.005	Up	0.000348942	OBAP2B	chloroplast	-	-	-	-	-	-	-	-
	B6UIA7	Oleosin Bn-V OS=Zea mays OX=4577 GN=100286352 PE=2 SV=1	2.123	Up	0.0179248	100286352	cytoplasm	-	-	-	-	-	-	-	-
	B6UIG0	basal endosperm transfer layer 4 precursor [Zea mays](predicted) OS=Zea mays OX=4577 GN=100279160 PE=2 SV=1	-2.16	Down	0.000264118	100279160	extracellular	-	-	-	-	-	-	-	-
	B7ZWV7	DNA helicase OS=Zea mays OX=4577 GN=ZEAMMB73_Zm00001d044540 PE=2 SV=1	-1.923	Down	0.0100136	ZEAMMB73_Zm00001d044540	chloroplast	GO:0006139 nucleobase-containing compound metabolic process; GO:0006259 DNA metabolic process; GO:0006260 DNA replication; GO:0006261 DNA-dependent DNA replication; GO:0006268 DNA unwinding involved in DNA replication; GO:0006275 regulation of DNA replication; GO:0006725 cellular aromatic compound metabolic process; GO:0006807 nitrogen compound metabolic process; GO:0006996 organelle organization…	GO:0000347 THO complex; GO:0000785 chromatin; GO:0005622 intracellular; GO:0005623 cell; GO:0005634 nucleus; GO:0005694 chromosome; GO:0005737 cytoplasm; GO:0005829 cytosol; GO:0032991 macromolecular complex; GO:0042555 MCM complex; GO:0043226 organelle; GO:0043227 membrane-bounded organelle; GO:0043228 non-membrane-bounded organelle; GO:0043229 intracellular organelle; GO:0043231 intracellular m…	GO:0003682 chromatin binding; GO:0005488 binding;	K02212	MCM4, CDC54; DNA replication licensing factor MCM4 [EC:3.6.4.12]	zma03030 DNA replication - Zea mays (maize);	PF00493	MCM2/3/5 family
	B7ZXH6	Beta-glucosidase 44 OS=Zea mays OX=4577 GN=ZEAMMB73_Zm00001d022367 PE=2 SV=1	1.049	Up	0.00143818	ZEAMMB73_Zm00001d022367	chloroplast	-	-	-	K05350	bglB; beta-glucosidase [EC:3.2.1.21]	zma00460 Cyanoamino acid metabolism - Zea mays (maize); zma00500 Starch and sucrose metabolism - Zea mays (maize); zma00940 Phenylpropanoid biosynthesis - Zea mays (maize); zma01100 Metabolic pathways - Zea mays (maize); zma01110 Biosynthesis of secondary metabolites - Zea mays (maize);	PF00232	Glycosyl hydrolase family 1
	B7ZXZ2	Aldo-keto reductase family 4 member C9 OS=Zea mays OX=4577 GN=AR2 PE=2 SV=1	2.457	Up	0.000160692	AR2	cytoplasm	-	-	-	K00002	AKR1A1, adh; alcohol dehydrogenase (NADP+) [EC:1.1.1.2]	zma00010 Glycolysis / Gluconeogenesis - Zea mays (maize); zma00040 Pentose and glucuronate interconversions - Zea mays (maize); zma00561 Glycerolipid metabolism - Zea mays (maize); zma01100 Metabolic pathways - Zea mays (maize); zma01110 Biosynthesis of secondary metabolites - Zea mays (maize);	PF00248	Aldo/keto reductase family
	B7ZY93	Thioredoxin reductase OS=Zea mays OX=4577 GN=100283742 PE=2 SV=1	1.67	Up	0.000178735	100283742	cytoplasm	GO:0008152 metabolic process; GO:0009636 response to toxic substance; GO:0009987 cellular process; GO:0042221 response to chemical; GO:0048518 positive regulation of biological process; GO:0048522 positive regulation of cellular process; GO:0050789 regulation of biological process; GO:0050794 regulation of cellular process; GO:0050896 response to stimulus; GO:0051302 regulation of cell division; …	GO:0005622 intracellular; GO:0005623 cell; GO:0005737 cytoplasm; GO:0005739 mitochondrion; GO:0005829 cytosol; GO:0009507 chloroplast; GO:0009526 plastid envelope; GO:0009536 plastid; GO:0009941 chloroplast envelope; GO:0031967 organelle envelope; GO:0031975 envelope; GO:0043226 organelle; GO:0043227 membrane-bounded organelle; GO:0043229 intracellular organelle; GO:0043231 intracellular membrane…	GO:0003824 catalytic activity; GO:0004791 thioredoxin-disulfide reductase activity; GO:0015036 disulfide oxidoreductase activity; GO:0016209 antioxidant activity; GO:0016491 oxidoreductase activity; GO:0016651 oxidoreductase activity, acting on NAD(P)H; GO:0016667 oxidoreductase activity, acting on a sulfur group of donors; GO:0016668 oxidoreductase activity, acting on a sulfur group of donors, N…	K00384	trxB, TRR; thioredoxin reductase (NADPH) [EC:1.8.1.9]	zma00450 Selenocompound metabolism - Zea mays (maize);	PF07992	Pyridine nucleotide-disulphide oxidoreductase
	B8A173	3-dehydroquinate synthase OS=Zea mays OX=4577 GN=100279998 PE=2 SV=1	1.328	Up	0.0469733	100279998	cytoplasm	-	-	-	-	-	-	-	-
	B8A1A6	Non-specific phospholipase C2 OS=Zea mays OX=4577 GN=100280012 PE=2 SV=1	-1.621	Down	5.15977e-06	100280012	mitochondria	GO:0006629 lipid metabolic process; GO:0006644 phospholipid metabolic process; GO:0006793 phosphorus metabolic process; GO:0006796 phosphate-containing compound metabolic process; GO:0008152 metabolic process; GO:0009056 catabolic process; GO:0009395 phospholipid catabolic process; GO:0009405 pathogenesis; GO:0009987 cellular process; GO:0016042 lipid catabolic process; GO:0016311 dephosphorylati…	-	GO:0003824 catalytic activity; GO:0003993 acid phosphatase activity; GO:0004620 phospholipase activity; GO:0004629 phospholipase C activity; GO:0008081 phosphoric diester hydrolase activity; GO:0016298 lipase activity; GO:0016787 hydrolase activity; GO:0016788 hydrolase activity, acting on ester bonds; GO:0016791 phosphatase activity; GO:0034480 phosphatidylcholine phospholipase C activity; GO:00…	K01114	plc; phospholipase C [EC:3.1.4.3]	zma00562 Inositol phosphate metabolism - Zea mays (maize); zma00564 Glycerophospholipid metabolism - Zea mays (maize); zma00565 Ether lipid metabolism - Zea mays (maize); zma01100 Metabolic pathways - Zea mays (maize); zma01110 Biosynthesis of secondary metabolites - Zea mays (maize);	-	-
	B8A1B5	Cysteine proteinase inhibitor OS=Zea mays OX=4577 GN=ZEAMMB73_Zm00001d012561 PE=2 SV=1	1.18	Up	0.00480502	ZEAMMB73_Zm00001d012561	chloroplast	GO:0001101 response to acid chemical; GO:0006950 response to stress; GO:0007154 cell communication; GO:0009266 response to temperature stimulus; GO:0009408 response to heat; GO:0009409 response to cold; GO:0009414 response to water deprivation; GO:0009415 response to water; GO:0009605 response to external stimulus; GO:0009611 response to wounding; GO:0009628 response to abiotic stimulus; GO:00098…	GO:0005622 intracellular; GO:0005623 cell; GO:0005737 cytoplasm; GO:0005773 vacuole; GO:0005774 vacuolar membrane; GO:0005783 endoplasmic reticulum; GO:0005829 cytosol; GO:0005886 plasma membrane; GO:0012505 endomembrane system; GO:0016020 membrane; GO:0031090 organelle membrane; GO:0043226 organelle; GO:0043227 membrane-bounded organelle; GO:0043229 intracellular organelle; GO:0043231 intracellu…	GO:0002020 protease binding; GO:0004857 enzyme inhibitor activity; GO:0004866 endopeptidase inhibitor activity; GO:0004869 cysteine-type endopeptidase inhibitor activity; GO:0005488 binding; GO:0005515 protein binding; GO:0019899 enzyme binding; GO:0030234 enzyme regulator activity; GO:0030414 peptidase inhibitor activity; GO:0061134 peptidase regulator activity; GO:0061135 endopeptidase regulato…	-	-	-	-	-
	B8A287	Calcium-dependent lipid-binding (CaLB domain) family protein OS=Zea mays OX=4577 GN=100280161 PE=2 SV=1	1.238	Up	0.0386035	100280161	nucleus	-	-	-	-	-	-	PF00168	C2 domain
	B8A3B1	Agmatine deiminase OS=Zea mays OX=4577 GN=100280344 PE=2 SV=1	1.727	Up	0.00038674	100280344	cytoplasm	GO:0006576 cellular biogenic amine metabolic process; GO:0006595 polyamine metabolic process; GO:0006596 polyamine biosynthetic process; GO:0006807 nitrogen compound metabolic process; GO:0008152 metabolic process; GO:0009058 biosynthetic process; GO:0009308 amine metabolic process; GO:0009309 amine biosynthetic process; GO:0009987 cellular process; GO:0034641 cellular nitrogen compound metabolic…	-	GO:0003824 catalytic activity; GO:0016787 hydrolase activity; GO:0016810 hydrolase activity, acting on carbon-nitrogen (but not peptide) bonds; GO:0016813 hydrolase activity, acting on carbon-nitrogen (but not peptide) bonds, in linear amidines; GO:0047632 agmatine deiminase activity;	K10536	aguA; agmatine deiminase [EC:3.5.3.12]	zma00330 Arginine and proline metabolism - Zea mays (maize); zma01100 Metabolic pathways - Zea mays (maize);	-	-
	C0HE45	Peptidase S24/S26A/S26B/S26C family protein OS=Zea mays OX=4577 GN=ZEAMMB73_Zm00001d024938 PE=2 SV=1	1.524	Up	0.0209691	ZEAMMB73_Zm00001d024938	chloroplast	-	-	-	-	-	-	-	-
	C0HEU5	UDP-glucose 4-epimerase 4 OS=Zea mays OX=4577 GN=542127 PE=2 SV=1	1.248	Up	2.01054e-05	542127	cytoplasm	-	-	-	K01784	galE, GALE; UDP-glucose 4-epimerase [EC:5.1.3.2]	zma00052 Galactose metabolism - Zea mays (maize); zma00520 Amino sugar and nucleotide sugar metabolism - Zea mays (maize); zma01100 Metabolic pathways - Zea mays (maize);	-	-
	C0HFI8	DNA replication licensing factor MCM7 OS=Zea mays OX=4577 GN=542504 PE=2 SV=1	-1.124	Down	0.00078576	542504	cytoplasm	GO:0006139 nucleobase-containing compound metabolic process; GO:0006259 DNA metabolic process; GO:0006260 DNA replication; GO:0006261 DNA-dependent DNA replication; GO:0006268 DNA unwinding involved in DNA replication; GO:0006725 cellular aromatic compound metabolic process; GO:0006807 nitrogen compound metabolic process; GO:0006996 organelle organization; GO:0007154 cell communication; GO:000716…	GO:0000347 THO complex; GO:0005622 intracellular; GO:0005623 cell; GO:0005634 nucleus; GO:0005737 cytoplasm; GO:0032991 macromolecular complex; GO:0043226 organelle; GO:0043227 membrane-bounded organelle; GO:0043229 intracellular organelle; GO:0043231 intracellular membrane-bounded organelle; GO:0044422 organelle part; GO:0044424 intracellular part; GO:0044428 nuclear part; GO:0044446 intracellul…	-	K02210	MCM7, CDC47; DNA replication licensing factor MCM7 [EC:3.6.4.12]	zma03030 DNA replication - Zea mays (maize);	PF00493	MCM2/3/5 family
	C0HFQ1	Dirigent protein OS=Zea mays OX=4577 GN=100304441 PE=2 SV=1	-5.093	Down	1.76893e-06	100304441	chloroplast	-	-	-	-	-	-	PF01419	Jacalin-like lectin domain
	C0HFW9	Putative nucleolin-like family protein OS=Zea mays OX=4577 GN=100194303 PE=2 SV=1	1.258	Up	0.00487787	100194303	nucleus	GO:0000003 reproduction; GO:0000469 cleavage involved in rRNA processing; GO:0000478 endonucleolytic cleavage involved in rRNA processing; GO:0003002 regionalization; GO:0003006 developmental process involved in reproduction; GO:0006139 nucleobase-containing compound metabolic process; GO:0006364 rRNA processing; GO:0006396 RNA processing; GO:0006725 cellular aromatic compound metabolic process; …	GO:0005622 intracellular; GO:0005623 cell; GO:0005634 nucleus; GO:0005730 nucleolus; GO:0005737 cytoplasm; GO:0005739 mitochondrion; GO:0031974 membrane-enclosed lumen; GO:0031981 nuclear lumen; GO:0043226 organelle; GO:0043227 membrane-bounded organelle; GO:0043228 non-membrane-bounded organelle; GO:0043229 intracellular organelle; GO:0043231 intracellular membrane-bounded organelle; GO:0043232 …	GO:0003676 nucleic acid binding; GO:0003723 RNA binding; GO:0003729 mRNA binding; GO:0005488 binding; GO:0097159 organic cyclic compound binding; GO:1901363 heterocyclic compound binding;	K11294	NCL, NSR1; nucleolin	-	PF00076	RNA recognition motif. (a.k.a. RRM, RBD, or RNP domain)
[truncated: 4,646 more rows]
