# Supplementary material for: Reveal the kernel dehydration mechanisms in maize based on proteomic and metabolomic analysis
Source: BMC Plant Biol. 2024 Jan 2;24:15. doi: 10.1186/s12870-023-04692-z (PMC10759482; doi:10.1186/s12870-023-04692-z)
Supplement: Supplementary file 9 — Additional file 9: Table S7. The common proteins detected in KB182 VS KB020 at three periods. [file 12870_2023_4692_MOESM9_ESM.xlsx]

## Sheet: Sheet1
Table S7. The common proteins detected in KB182 VS KB020 at three periods
Protein Accession	Protein Description	Protein Gene	Subcellular localization	Biological Process	Cellular Component	Molecular Function	KEGG KO No.	KEGG Gene	KEGG pathway	Pfam ID	Domain description
A0A096RBT2	D-amino-acid transaminase chloroplastic OS=Zea mays OX=4577 GN=100192017 PE=4 SV=1	100192017	cytoplasm	-	-	-	K18482	ADCL; 4-amino-4-deoxychorismate lyase [EC:4.1.3.38]	zma00790 Folate biosynthesis - Zea mays (maize);	PF01063	Aminotransferase class IV
A0A096TAY4	Stachyose synthase OS=Zea mays OX=4577 GN=ZEAMMB73_Zm00001d019163 PE=4 SV=1	ZEAMMB73_Zm00001d019163	mitochondria	GO:0005975 carbohydrate metabolic process; GO:0006950 response to stress; GO:0006979 response to oxidative stress; GO:0008152 metabolic process; GO:0009056 catabolic process; GO:0009311 oligosaccharide metabolic process; GO:0009313 oligosaccharide catabolic process; GO:0009628 response to abiotic stimulus; GO:0016052 carbohydrate catabolic process; GO:0033530 raffinose metabolic process; GO:00344…	GO:0005911 cell-cell junction; GO:0009506 plasmodesma; GO:0030054 cell junction; GO:0055044 symplast;	GO:0003824 catalytic activity; GO:0004553 hydrolase activity, hydrolyzing O-glycosyl compounds; GO:0004557 alpha-galactosidase activity; GO:0015925 galactosidase activity; GO:0016787 hydrolase activity; GO:0016798 hydrolase activity, acting on glycosyl bonds; GO:0052692 raffinose alpha-galactosidase activity;	-	-	-	-	-
A0A1D6DW28	UDP-glycosyltransferase 89B1 OS=Zea mays OX=4577 GN=103645845 PE=4 SV=1	103645845	cytoplasm	-	-	-	-	-	-	-	-
A0A1D6DWL5	3-oxoacyl-[acyl-carrier-protein] synthase III chloroplastic OS=Zea mays OX=4577 GN=100280714 PE=3 SV=1	100280714	chloroplast	-	GO:0005622 intracellular; GO:0005623 cell; GO:0005737 cytoplasm; GO:0009507 chloroplast; GO:0009532 plastid stroma; GO:0009536 plastid; GO:0009570 chloroplast stroma; GO:0043226 organelle; GO:0043227 membrane-bounded organelle; GO:0043229 intracellular organelle; GO:0043231 intracellular membrane-bounded organelle; GO:0044422 organelle part; GO:0044424 intracellular part; GO:0044434 chloroplast p…	-	K00648	fabH; 3-oxoacyl-[acyl-carrier-protein] synthase III [EC:2.3.1.180]	zma00061 Fatty acid biosynthesis - Zea mays (maize); zma01100 Metabolic pathways - Zea mays (maize); zma01212 Fatty acid metabolism - Zea mays (maize);	PF08545; PF08541	3-Oxoacyl-[acyl-carrier-protein (ACP)] synthase III; 3-Oxoacyl-[acyl-carrier-protein (ACP)] synthase III C terminal
A0A1D6DYU3	Peroxisomal (S)-2-hydroxy-acid oxidase GLO1 OS=Zea mays OX=4577 GN=100285987 PE=3 SV=1	100285987	chloroplast	GO:0002218 activation of innate immune response; GO:0002253 activation of immune response; GO:0002376 immune system process; GO:0002682 regulation of immune system process; GO:0002684 positive regulation of immune system process; GO:0006950 response to stress; GO:0006952 defense response; GO:0007154 cell communication; GO:0007165 signal transduction; GO:0008152 metabolic process; GO:0009058 biosy…	GO:0005622 intracellular; GO:0005623 cell; GO:0005737 cytoplasm; GO:0005777 peroxisome; GO:0042579 microbody; GO:0043226 organelle; GO:0043227 membrane-bounded organelle; GO:0043229 intracellular organelle; GO:0043231 intracellular membrane-bounded organelle; GO:0044424 intracellular part; GO:0044444 cytoplasmic part; GO:0044464 cell part;	-	K11517	HAO; (S)-2-hydroxy-acid oxidase [EC:1.1.3.15]	zma00630 Glyoxylate and dicarboxylate metabolism - Zea mays (maize); zma01100 Metabolic pathways - Zea mays (maize); zma01110 Biosynthesis of secondary metabolites - Zea mays (maize); zma01200 Carbon metabolism - Zea mays (maize); zma04146 Peroxisome - Zea mays (maize);	PF01070	FMN-dependent dehydrogenase
A0A1D6E5Q7	Kunitz trypsin inhibitor 1 OS=Zea mays OX=4577 GN=ZEAMMB73_Zm00001d002960 PE=4 SV=1	ZEAMMB73_Zm00001d002960	extracellular	GO:0009892 negative regulation of metabolic process; GO:0010466 negative regulation of peptidase activity; GO:0010605 negative regulation of macromolecule metabolic process; GO:0010951 negative regulation of endopeptidase activity; GO:0019222 regulation of metabolic process; GO:0030162 regulation of proteolysis; GO:0031323 regulation of cellular metabolic process; GO:0031324 negative regulation o…	-	GO:0004857 enzyme inhibitor activity; GO:0004866 endopeptidase inhibitor activity; GO:0004867 serine-type endopeptidase inhibitor activity; GO:0015066 alpha-amylase inhibitor activity; GO:0030234 enzyme regulator activity; GO:0030414 peptidase inhibitor activity; GO:0061134 peptidase regulator activity; GO:0061135 endopeptidase regulator activity; GO:0098772 molecular function regulator;	-	-	-	PF00197	Trypsin and protease inhibitor
A0A1D6E5Z5	Adenosine kinase 2 OS=Zea mays OX=4577 GN=103646212 PE=4 SV=1	103646212	cytoplasm	-	-	-	K00856	E2.7.1.20, ADK; adenosine kinase [EC:2.7.1.20]	zma00230 Purine metabolism - Zea mays (maize); zma01100 Metabolic pathways - Zea mays (maize);	-	-
A0A1D6ELS0	Histone H2B OS=Zea mays OX=4577 GN=103647254 PE=3 SV=1	103647254	cytoplasm	-	-	-	K11252	H2B; histone H2B	-	PF00125	Core histone H2A/H2B/H3/H4
A0A1D6EN44	Protein transport protein SEC13 homolog B OS=Zea mays OX=4577 GN=ZEAMMB73_Zm00001d005461 PE=3 SV=1	ZEAMMB73_Zm00001d005461	cytoplasm	-	-	-	K14004	SEC13; protein transport protein SEC13	zma03013 RNA transport - Zea mays (maize); zma04141 Protein processing in endoplasmic reticulum - Zea mays (maize);	-	-
A0A1D6ENT5	Putative leucyl-tRNA synthetase OS=Zea mays OX=4577 GN=103647355 PE=3 SV=1	103647355	cytoplasm	GO:0001101 response to acid chemical; GO:0006082 organic acid metabolic process; GO:0006139 nucleobase-containing compound metabolic process; GO:0006399 tRNA metabolic process; GO:0006412 translation; GO:0006418 tRNA aminoacylation for protein translation; GO:0006425 glutaminyl-tRNA aminoacylation; GO:0006429 leucyl-tRNA aminoacylation; GO:0006438 valyl-tRNA aminoacylation; GO:0006518 peptide met…	GO:0000323 lytic vacuole; GO:0005622 intracellular; GO:0005623 cell; GO:0005634 nucleus; GO:0005654 nucleoplasm; GO:0005737 cytoplasm; GO:0005764 lysosome; GO:0005773 vacuole; GO:0005783 endoplasmic reticulum; GO:0005829 cytosol; GO:0005911 cell-cell junction; GO:0009506 plasmodesma; GO:0009507 chloroplast; GO:0009536 plastid; GO:0012505 endomembrane system; GO:0016604 nuclear body; GO:0017101 am…	GO:0003824 catalytic activity; GO:0004812 aminoacyl-tRNA ligase activity; GO:0004819 glutamine-tRNA ligase activity; GO:0004823 leucine-tRNA ligase activity; GO:0004832 valine-tRNA ligase activity; GO:0005096 GTPase activator activity; GO:0008047 enzyme activator activity; GO:0016874 ligase activity; GO:0016875 ligase activity, forming carbon-oxygen bonds; GO:0030234 enzyme regulator activity; GO…	K01869	LARS, leuS; leucyl-tRNA synthetase [EC:6.1.1.4]	zma00970 Aminoacyl-tRNA biosynthesis - Zea mays (maize);	PF08264	Anticodon-binding domain of tRNA
A0A1D6ES22	Heat shock protein 90-2 OS=Zea mays OX=4577 GN=103647533 PE=4 SV=1	103647533	nucleus	-	-	-	K04079	HSP90A, htpG; molecular chaperone HtpG	zma04141 Protein processing in endoplasmic reticulum - Zea mays (maize); zma04626 Plant-pathogen interaction - Zea mays (maize);	PF02518	Histidine kinase-, DNA gyrase B-, and HSP90-like ATPase
A0A1D6F0W7	NAD(P)-binding Rossmann-fold superfamily protein OS=Zea mays OX=4577 GN=ZEAMMB73_Zm00001d006796 PE=4 SV=1	ZEAMMB73_Zm00001d006796	chloroplast	GO:0008152 metabolic process; GO:0055114 oxidation-reduction process;	GO:0005622 intracellular; GO:0005623 cell; GO:0005737 cytoplasm; GO:0009507 chloroplast; GO:0009536 plastid; GO:0043226 organelle; GO:0043227 membrane-bounded organelle; GO:0043229 intracellular organelle; GO:0043231 intracellular membrane-bounded organelle; GO:0044424 intracellular part; GO:0044444 cytoplasmic part; GO:0044464 cell part;	GO:0003824 catalytic activity; GO:0004033 aldo-keto reductase (NADP) activity; GO:0008106 alcohol dehydrogenase (NADP+) activity; GO:0016491 oxidoreductase activity; GO:0016614 oxidoreductase activity, acting on CH-OH group of donors; GO:0016616 oxidoreductase activity, acting on the CH-OH group of donors, NAD or NADP as acceptor;	-	-	-	PF13561	Enoyl-(Acyl carrier protein) reductase
A0A1D6F3V1	Xylose isomerase OS=Zea mays OX=4577 GN=100194385 PE=3 SV=1	100194385	cytoplasm	-	GO:0005622 intracellular; GO:0005623 cell; GO:0005737 cytoplasm; GO:0005773 vacuole; GO:0005774 vacuolar membrane; GO:0005783 endoplasmic reticulum; GO:0005794 Golgi apparatus; GO:0012505 endomembrane system; GO:0016020 membrane; GO:0031090 organelle membrane; GO:0043226 organelle; GO:0043227 membrane-bounded organelle; GO:0043229 intracellular organelle; GO:0043231 intracellular membrane-bounded…	-	K01805	xylA; xylose isomerase [EC:5.3.1.5]	zma00040 Pentose and glucuronate interconversions - Zea mays (maize); zma00051 Fructose and mannose metabolism - Zea mays (maize); zma01100 Metabolic pathways - Zea mays (maize);	-	-
A0A1D6F5C4	Protein disulfide isomerase2 OS=Zea mays OX=4577 GN=606410 PE=3 SV=1	606410	cytoskeleton	GO:0000003 reproduction; GO:0003006 developmental process involved in reproduction; GO:0006457 protein folding; GO:0006950 response to stress; GO:0006970 response to osmotic stress; GO:0007275 multicellular organism development; GO:0009314 response to radiation; GO:0009416 response to light stimulus; GO:0009628 response to abiotic stimulus; GO:0009642 response to light intensity; GO:0009644 respo…	GO:0000322 storage vacuole; GO:0000323 lytic vacuole; GO:0000325 plant-type vacuole; GO:0000326 protein storage vacuole; GO:0000327 lytic vacuole within protein storage vacuole; GO:0005618 cell wall; GO:0005622 intracellular; GO:0005623 cell; GO:0005737 cytoplasm; GO:0005773 vacuole; GO:0005774 vacuolar membrane; GO:0005783 endoplasmic reticulum; GO:0005788 endoplasmic reticulum lumen; GO:0005794…	GO:0003756 protein disulfide isomerase activity; GO:0003824 catalytic activity; GO:0016853 isomerase activity; GO:0016860 intramolecular oxidoreductase activity; GO:0016864 intramolecular oxidoreductase activity, transposing S-S bonds;	-	-	-	PF13848; PF00085	Thioredoxin-like domain; Thioredoxin
A0A1D6F696	NADH-ubiquinone reductase complex 1 MLRQ subunit OS=Zea mays OX=4577 GN=ZEAMMB73_Zm00001d007411 PE=4 SV=1	ZEAMMB73_Zm00001d007411	chloroplast	-	-	-	-	-	-	-	-
A0A1D6F8J3	Eukaryotic aspartyl protease family protein OS=Zea mays OX=4577 GN=ZEAMMB73_Zm00001d007753 PE=4 SV=1	ZEAMMB73_Zm00001d007753	chloroplast	-	-	-	-	-	-	-	-
A0A1D6FL68	RNA cytidine acetyltransferase OS=Zea mays OX=4577 GN=ZEAMMB73_Zm00001d009690 PE=3 SV=1	ZEAMMB73_Zm00001d009690	nucleus	GO:0000154 rRNA modification; GO:0002097 tRNA wobble base modification; GO:0002101 tRNA wobble cytosine modification; GO:0006139 nucleobase-containing compound metabolic process; GO:0006364 rRNA processing; GO:0006396 RNA processing; GO:0006399 tRNA metabolic process; GO:0006400 tRNA modification; GO:0006725 cellular aromatic compound metabolic process; GO:0006807 nitrogen compound metabolic proc…	GO:0005622 intracellular; GO:0005623 cell; GO:0005634 nucleus; GO:0005730 nucleolus; GO:0030684 preribosome; GO:0030686 90S preribosome; GO:0031974 membrane-enclosed lumen; GO:0031981 nuclear lumen; GO:0032991 macromolecular complex; GO:0043226 organelle; GO:0043227 membrane-bounded organelle; GO:0043228 non-membrane-bounded organelle; GO:0043229 intracellular organelle; GO:0043231 intracellular …	GO:0000049 tRNA binding; GO:0003676 nucleic acid binding; GO:0003723 RNA binding; GO:0003824 catalytic activity; GO:0005488 binding; GO:0008080 N-acetyltransferase activity; GO:0016407 acetyltransferase activity; GO:0016410 N-acyltransferase activity; GO:0016740 transferase activity; GO:0016746 transferase activity, transferring acyl groups; GO:0016747 transferase activity, transferring acyl grou…	K14521	NAT10, KRE33; N-acetyltransferase 10 [EC:2.3.1.-]	zma03008 Ribosome biogenesis in eukaryotes - Zea mays (maize);	PF05127	Helicase
A0A1D6FML0	Putative O-Glycosyl hydrolase superfamily protein OS=Zea mays OX=4577 GN=ZEAMMB73_Zm00001d009876 PE=3 SV=1	ZEAMMB73_Zm00001d009876	cytoplasm	GO:0002215 defense response to nematode; GO:0002376 immune system process; GO:0006950 response to stress; GO:0006952 defense response; GO:0006955 immune response; GO:0006970 response to osmotic stress; GO:0009605 response to external stimulus; GO:0009607 response to biotic stimulus; GO:0009617 response to bacterium; GO:0009620 response to fungus; GO:0009628 response to abiotic stimulus; GO:000965…	GO:0005576 extracellular region; GO:0005618 cell wall; GO:0005622 intracellular; GO:0005623 cell; GO:0005737 cytoplasm; GO:0005773 vacuole; GO:0005774 vacuolar membrane; GO:0005886 plasma membrane; GO:0016020 membrane; GO:0030312 external encapsulating structure; GO:0031090 organelle membrane; GO:0031224 intrinsic component of membrane; GO:0031225 anchored component of membrane; GO:0031226 intrin…	GO:0001871 pattern binding; GO:0003824 catalytic activity; GO:0004553 hydrolase activity, hydrolyzing O-glycosyl compounds; GO:0005488 binding; GO:0008810 cellulase activity; GO:0016787 hydrolase activity; GO:0016798 hydrolase activity, acting on glycosyl bonds; GO:0030246 carbohydrate binding; GO:0030247 polysaccharide binding;	-	-	-	PF00332	Glycosyl hydrolases family 17
A0A1D6FSB7	Putative mini-chromosome maintenance (MCM) complex protein family OS=Zea mays OX=4577 GN=100193296 PE=4 SV=1	100193296	chloroplast	GO:0006139 nucleobase-containing compound metabolic process; GO:0006259 DNA metabolic process; GO:0006260 DNA replication; GO:0006261 DNA-dependent DNA replication; GO:0006268 DNA unwinding involved in DNA replication; GO:0006725 cellular aromatic compound metabolic process; GO:0006807 nitrogen compound metabolic process; GO:0006996 organelle organization; GO:0008152 metabolic process; GO:0009058…	GO:0000347 THO complex; GO:0005622 intracellular; GO:0005623 cell; GO:0005634 nucleus; GO:0032991 macromolecular complex; GO:0043226 organelle; GO:0043227 membrane-bounded organelle; GO:0043229 intracellular organelle; GO:0043231 intracellular membrane-bounded organelle; GO:0044422 organelle part; GO:0044424 intracellular part; GO:0044428 nuclear part; GO:0044446 intracellular organelle part; GO:…	-	K02541	MCM3; DNA replication licensing factor MCM3 [EC:3.6.4.12]	zma03030 DNA replication - Zea mays (maize);	-	-
A0A1D6GAX0	Chorismate mutase OS=Zea mays OX=4577 GN=103636619 PE=4 SV=1	103636619	chloroplast	GO:0000162 tryptophan biosynthetic process; GO:0006082 organic acid metabolic process; GO:0006520 cellular amino acid metabolic process; GO:0006568 tryptophan metabolic process; GO:0006576 cellular biogenic amine metabolic process; GO:0006586 indolalkylamine metabolic process; GO:0006725 cellular aromatic compound metabolic process; GO:0006807 nitrogen compound metabolic process; GO:0006950 respo…	GO:0005622 intracellular; GO:0005623 cell; GO:0005737 cytoplasm; GO:0005829 cytosol; GO:0009536 plastid; GO:0043226 organelle; GO:0043227 membrane-bounded organelle; GO:0043229 intracellular organelle; GO:0043231 intracellular membrane-bounded organelle; GO:0044424 intracellular part; GO:0044444 cytoplasmic part; GO:0044464 cell part;	GO:0003824 catalytic activity; GO:0004106 chorismate mutase activity; GO:0004601 peroxidase activity; GO:0016209 antioxidant activity; GO:0016491 oxidoreductase activity; GO:0016684 oxidoreductase activity, acting on peroxide as acceptor; GO:0016688 L-ascorbate peroxidase activity; GO:0016853 isomerase activity; GO:0016866 intramolecular transferase activity;	K01850	E5.4.99.5; chorismate mutase [EC:5.4.99.5]	zma00400 Phenylalanine, tyrosine and tryptophan biosynthesis - Zea mays (maize); zma01100 Metabolic pathways - Zea mays (maize); zma01110 Biosynthesis of secondary metabolites - Zea mays (maize); zma01230 Biosynthesis of amino acids - Zea mays (maize);	-	-
A0A1D6GB93	Phosphoenolpyruvate carboxylase 3 OS=Zea mays OX=4577 GN=100384708 PE=4 SV=1	100384708	cytoplasm	GO:0001101 response to acid chemical; GO:0006950 response to stress; GO:0007154 cell communication; GO:0007275 multicellular organism development; GO:0008152 metabolic process; GO:0009267 cellular response to starvation; GO:0009605 response to external stimulus; GO:0009719 response to endogenous stimulus; GO:0009725 response to hormone; GO:0009735 response to cytokinin; GO:0009987 cellular proces…	GO:0005576 extracellular region; GO:0005622 intracellular; GO:0005623 cell; GO:0005737 cytoplasm; GO:0005829 cytosol; GO:0005886 plasma membrane; GO:0005911 cell-cell junction; GO:0009506 plasmodesma; GO:0009507 chloroplast; GO:0009536 plastid; GO:0016020 membrane; GO:0030054 cell junction; GO:0043226 organelle; GO:0043227 membrane-bounded organelle; GO:0043229 intracellular organelle; GO:0043231…	GO:0003824 catalytic activity; GO:0004611 phosphoenolpyruvate carboxykinase activity; GO:0008964 phosphoenolpyruvate carboxylase activity; GO:0016829 lyase activity; GO:0016830 carbon-carbon lyase activity; GO:0016831 carboxy-lyase activity;	K01595	ppc; phosphoenolpyruvate carboxylase [EC:4.1.1.31]	zma00620 Pyruvate metabolism - Zea mays (maize); zma00710 Carbon fixation in photosynthetic organisms - Zea mays (maize); zma01100 Metabolic pathways - Zea mays (maize); zma01200 Carbon metabolism - Zea mays (maize);	-	-
A0A1D6GET4	DNA gyrase subunit A chloroplastic/mitochondrial OS=Zea mays OX=4577 GN=103625778 PE=4 SV=1	103625778	chloroplast	-	GO:0005622 intracellular; GO:0005623 cell; GO:0005634 nucleus; GO:0005654 nucleoplasm; GO:0005737 cytoplasm; GO:0005739 mitochondrion; GO:0009295 nucleoid; GO:0009507 chloroplast; GO:0009536 plastid; GO:0016592 mediator complex; GO:0031974 membrane-enclosed lumen; GO:0031981 nuclear lumen; GO:0032991 macromolecular complex; GO:0043226 organelle; GO:0043227 membrane-bounded organelle; GO:0043229 i…	-	K02469	gyrA; DNA gyrase subunit A [EC:5.99.1.3]	-	-	-
A0A1D6GKM3	Glucan endo-13-beta-glucosidase 7 OS=Zea mays OX=4577 GN=100273173 PE=3 SV=1	100273173	Golgi apparatus,plasma membrane	-	GO:0005623 cell; GO:0005886 plasma membrane; GO:0016020 membrane; GO:0031224 intrinsic component of membrane; GO:0031225 anchored component of membrane; GO:0031226 intrinsic component of plasma membrane; GO:0044425 membrane part; GO:0044459 plasma membrane part; GO:0044464 cell part; GO:0046658 anchored component of plasma membrane; GO:0071944 cell periphery;	GO:0001871 pattern binding; GO:0003824 catalytic activity; GO:0004553 hydrolase activity, hydrolyzing O-glycosyl compounds; GO:0005488 binding; GO:0016787 hydrolase activity; GO:0016798 hydrolase activity, acting on glycosyl bonds; GO:0030246 carbohydrate binding; GO:0030247 polysaccharide binding;	-	-	-	PF00332; PF07983	Glycosyl hydrolases family 17; X8 domain
A0A1D6GLS4	Serpin-Z1 OS=Zea mays OX=4577 GN=ZEAMMB73_Zm00001d013737 PE=3 SV=1	ZEAMMB73_Zm00001d013737	chloroplast	GO:0006139 nucleobase-containing compound metabolic process; GO:0006259 DNA metabolic process; GO:0006281 DNA repair; GO:0006725 cellular aromatic compound metabolic process; GO:0006807 nitrogen compound metabolic process; GO:0006950 response to stress; GO:0006974 cellular response to DNA damage stimulus; GO:0008152 metabolic process; GO:0009892 negative regulation of metabolic process; GO:000998…	GO:0005576 extracellular region; GO:0005615 extracellular space; GO:0005622 intracellular; GO:0005623 cell; GO:0005634 nucleus; GO:0005737 cytoplasm; GO:0005829 cytosol; GO:0043226 organelle; GO:0043227 membrane-bounded organelle; GO:0043229 intracellular organelle; GO:0043231 intracellular membrane-bounded organelle; GO:0044421 extracellular region part; GO:0044424 intracellular part; GO:0044444…	GO:0004857 enzyme inhibitor activity; GO:0004866 endopeptidase inhibitor activity; GO:0004867 serine-type endopeptidase inhibitor activity; GO:0004869 cysteine-type endopeptidase inhibitor activity; GO:0030234 enzyme regulator activity; GO:0030414 peptidase inhibitor activity; GO:0061134 peptidase regulator activity; GO:0061135 endopeptidase regulator activity; GO:0098772 molecular function regul…	-	-	-	PF00079	Serpin (serine protease inhibitor)
A0A1D6GNG4	PREDICTED: low-temperature-induced 65 kDa protein-like [Zea mays](predicted) OS=Zea mays OX=4577 GN=ZEAMMB73_Zm00001d013903 PE=4 SV=1	ZEAMMB73_Zm00001d013903	nucleus	GO:0000302 response to reactive oxygen species; GO:0001101 response to acid chemical; GO:0006950 response to stress; GO:0006970 response to osmotic stress; GO:0006972 hyperosmotic response; GO:0006979 response to oxidative stress; GO:0007154 cell communication; GO:0007165 signal transduction; GO:0007275 multicellular organism development; GO:0007568 aging; GO:0007623 circadian rhythm; GO:0009266 …	GO:0005622 intracellular; GO:0005623 cell; GO:0005737 cytoplasm; GO:0044424 intracellular part; GO:0044464 cell part;	-	-	-	-	-	-
A0A1D6GRJ2	PREDICTED: eukaryotic initiation factor 4A-I [Oryza brachyantha](predicted) OS=Zea mays OX=4577 GN=ZEAMMB73_Zm00001d014272 PE=4 SV=1	ZEAMMB73_Zm00001d014272	chloroplast	-	-	-	-	-	-	-	-
A0A1D6GY72	Pentatricopeptide repeat-containing protein OS=Zea mays OX=4577 GN=ZEAMMB73_Zm00001d014966 PE=4 SV=1	ZEAMMB73_Zm00001d014966	chloroplast	GO:0006139 nucleobase-containing compound metabolic process; GO:0006725 cellular aromatic compound metabolic process; GO:0006807 nitrogen compound metabolic process; GO:0006950 response to stress; GO:0008152 metabolic process; GO:0009266 response to temperature stimulus; GO:0009409 response to cold; GO:0009451 RNA modification; GO:0009628 response to abiotic stimulus; GO:0009987 cellular process;…	GO:0005622 intracellular; GO:0005623 cell; GO:0005737 cytoplasm; GO:0009507 chloroplast; GO:0009534 chloroplast thylakoid; GO:0009535 chloroplast thylakoid membrane; GO:0009536 plastid; GO:0009579 thylakoid; GO:0016020 membrane; GO:0031976 plastid thylakoid; GO:0031984 organelle subcompartment; GO:0034357 photosynthetic membrane; GO:0042651 thylakoid membrane; GO:0043226 organelle; GO:0043227 mem…	GO:0003676 nucleic acid binding; GO:0003723 RNA binding; GO:0003729 mRNA binding; GO:0003824 catalytic activity; GO:0004518 nuclease activity; GO:0004519 endonuclease activity; GO:0005488 binding; GO:0016787 hydrolase activity; GO:0016788 hydrolase activity, acting on ester bonds; GO:0097159 organic cyclic compound binding; GO:1901363 heterocyclic compound binding;	-	-	-	-	-
A0A1D6GZG2	Pectin lyase-like superfamily protein OS=Zea mays OX=4577 GN=103626566 PE=3 SV=1	103626566	vacuolar membrane	-	GO:0005618 cell wall; GO:0005623 cell; GO:0009505 plant-type cell wall; GO:0030312 external encapsulating structure; GO:0044464 cell part; GO:0071944 cell periphery;	-	-	-	-	PF00295	Glycosyl hydrolases family 28
A0A1D6H167	Cystathionine beta-synthase (CBS) family protein OS=Zea mays OX=4577 GN=103626636 PE=4 SV=1	103626636	cytoplasm	GO:0000003 reproduction; GO:0003006 developmental process involved in reproduction; GO:0006935 chemotaxis; GO:0007275 multicellular organism development; GO:0009553 embryo sac development; GO:0009555 pollen development; GO:0009605 response to external stimulus; GO:0009791 post-embryonic development; GO:0009856 pollination; GO:0009908 flower development; GO:0010183 pollen tube guidance; GO:0022414…	-	-	-	-	-	PF00571	CBS domain
A0A1D6H1C4	Pectate lyase OS=Zea mays OX=4577 GN=ZEAMMB73_Zm00001d015328 PE=3 SV=1	ZEAMMB73_Zm00001d015328	cytoplasm	-	-	-	K01728	pel; pectate lyase [EC:4.2.2.2]	zma00040 Pentose and glucuronate interconversions - Zea mays (maize); zma01100 Metabolic pathways - Zea mays (maize);	PF00544	Pectate lyase
A0A1D6H5J1	PREDICTED: embryonic protein DC-8-like [Zea mays](predicted) OS=Zea mays OX=4577 GN=ZEAMMB73_Zm00001d016128 PE=4 SV=1	ZEAMMB73_Zm00001d016128	nucleus	-	-	-	-	-	-	-	-
A0A1D6H679	Aspartate aminotransferase OS=Zea mays OX=4577 GN=100274119 PE=4 SV=1	100274119	mitochondria	GO:0006082 organic acid metabolic process; GO:0006103 2-oxoglutarate metabolic process; GO:0006520 cellular amino acid metabolic process; GO:0006531 aspartate metabolic process; GO:0006536 glutamate metabolic process; GO:0006807 nitrogen compound metabolic process; GO:0008152 metabolic process; GO:0009064 glutamine family amino acid metabolic process; GO:0009066 aspartate family amino acid metabo…	GO:0005622 intracellular; GO:0005623 cell; GO:0005737 cytoplasm; GO:0005739 mitochondrion; GO:0043226 organelle; GO:0043227 membrane-bounded organelle; GO:0043229 intracellular organelle; GO:0043231 intracellular membrane-bounded organelle; GO:0044424 intracellular part; GO:0044444 cytoplasmic part; GO:0044464 cell part;	GO:0003824 catalytic activity; GO:0004069 L-aspartate:2-oxoglutarate aminotransferase activity; GO:0005488 binding; GO:0005507 copper ion binding; GO:0008483 transaminase activity; GO:0016740 transferase activity; GO:0016769 transferase activity, transferring nitrogenous groups; GO:0043167 ion binding; GO:0043169 cation binding; GO:0046872 metal ion binding; GO:0046914 transition metal ion bindin…	K14455	GOT2; aspartate aminotransferase, mitochondrial [EC:2.6.1.1]	zma00220 Arginine biosynthesis - Zea mays (maize); zma00250 Alanine, aspartate and glutamate metabolism - Zea mays (maize); zma00270 Cysteine and methionine metabolism - Zea mays (maize); zma00330 Arginine and proline metabolism - Zea mays (maize); zma00350 Tyrosine metabolism - Zea mays (maize); zma00360 Phenylalanine metabolism - Zea mays (maize); zma00400 Phenylalanine, tyrosine and tryptophan…	PF00155	Aminotransferase class I and II
A0A1D6H9V2	Poly [ADP-ribose] polymerase OS=Zea mays OX=4577 GN=103627237 PE=4 SV=1	103627237	nucleus	GO:0006139 nucleobase-containing compound metabolic process; GO:0006259 DNA metabolic process; GO:0006260 DNA replication; GO:0006261 DNA-dependent DNA replication; GO:0006266 DNA ligation; GO:0006271 DNA strand elongation involved in DNA replication; GO:0006273 lagging strand elongation; GO:0006281 DNA repair; GO:0006725 cellular aromatic compound metabolic process; GO:0006807 nitrogen compound …	GO:0005622 intracellular; GO:0005623 cell; GO:0005737 cytoplasm; GO:0044424 intracellular part; GO:0044464 cell part;	GO:0003824 catalytic activity; GO:0003909 DNA ligase activity; GO:0003910 DNA ligase (ATP) activity; GO:0016874 ligase activity; GO:0016886 ligase activity, forming phosphoric ester bonds;	K10798	PARP; poly [ADP-ribose] polymerase [EC:2.4.2.30]	zma03410 Base excision repair - Zea mays (maize);	PF08063; PF05406; PF02877	PADR1 (NUC008) domain; WGR domain; Poly(ADP-ribose) polymerase, regulatory domain
A0A1D6H9V8	Poly [ADP-ribose] polymerase OS=Zea mays OX=4577 GN=103627237 PE=4 SV=1	103627237	cytoplasm	GO:0006139 nucleobase-containing compound metabolic process; GO:0006259 DNA metabolic process; GO:0006260 DNA replication; GO:0006261 DNA-dependent DNA replication; GO:0006266 DNA ligation; GO:0006271 DNA strand elongation involved in DNA replication; GO:0006273 lagging strand elongation; GO:0006281 DNA repair; GO:0006725 cellular aromatic compound metabolic process; GO:0006807 nitrogen compound …	GO:0005622 intracellular; GO:0005623 cell; GO:0005737 cytoplasm; GO:0044424 intracellular part; GO:0044464 cell part;	GO:0003824 catalytic activity; GO:0003909 DNA ligase activity; GO:0003910 DNA ligase (ATP) activity; GO:0016874 ligase activity; GO:0016886 ligase activity, forming phosphoric ester bonds;	K10798	PARP; poly [ADP-ribose] polymerase [EC:2.4.2.30]	zma03410 Base excision repair - Zea mays (maize);	PF02877	Poly(ADP-ribose) polymerase, regulatory domain
A0A1D6HAA2	PDIL5-3-Zea mays protein disulfide isomerase OS=Zea mays OX=4577 GN=100282296 PE=4 SV=1	100282296	plasma membrane	GO:0006457 protein folding; GO:0006950 response to stress; GO:0009987 cellular process; GO:0033554 cellular response to stress; GO:0034976 response to endoplasmic reticulum stress; GO:0050896 response to stimulus; GO:0051716 cellular response to stimulus;	GO:0005618 cell wall; GO:0005622 intracellular; GO:0005623 cell; GO:0005737 cytoplasm; GO:0005773 vacuole; GO:0005774 vacuolar membrane; GO:0005783 endoplasmic reticulum; GO:0005911 cell-cell junction; GO:0009505 plant-type cell wall; GO:0009506 plasmodesma; GO:0012505 endomembrane system; GO:0016020 membrane; GO:0030054 cell junction; GO:0030312 external encapsulating structure; GO:0031090 organ…	GO:0003756 protein disulfide isomerase activity; GO:0003824 catalytic activity; GO:0016853 isomerase activity; GO:0016860 intramolecular oxidoreductase activity; GO:0016864 intramolecular oxidoreductase activity, transposing S-S bonds;	K09580	PDIA1, P4HB; protein disulfide-isomerase A1 [EC:5.3.4.1]	zma04141 Protein processing in endoplasmic reticulum - Zea mays (maize);	PF00085; PF13848	Thioredoxin; Thioredoxin-like domain
A0A1D6HBU3	Glycerophosphodiester phosphodiesterase GDPDL3 OS=Zea mays OX=4577 GN=103627358 PE=4 SV=1	103627358	plasma membrane	GO:0000902 cell morphogenesis; GO:0000904 cell morphogenesis involved in differentiation; GO:0005975 carbohydrate metabolic process; GO:0005976 polysaccharide metabolic process; GO:0006073 cellular glucan metabolic process; GO:0006950 response to stress; GO:0006952 defense response; GO:0006968 cellular defense response; GO:0007275 multicellular organism development; GO:0008152 metabolic process; …	GO:0005618 cell wall; GO:0005623 cell; GO:0005886 plasma membrane; GO:0005911 cell-cell junction; GO:0009505 plant-type cell wall; GO:0009506 plasmodesma; GO:0016020 membrane; GO:0030054 cell junction; GO:0030312 external encapsulating structure; GO:0031224 intrinsic component of membrane; GO:0031225 anchored component of membrane; GO:0031226 intrinsic component of plasma membrane; GO:0044425 mem…	GO:0003824 catalytic activity; GO:0005488 binding; GO:0005509 calcium ion binding; GO:0008081 phosphoric diester hydrolase activity; GO:0008889 glycerophosphodiester phosphodiesterase activity; GO:0016787 hydrolase activity; GO:0016788 hydrolase activity, acting on ester bonds; GO:0042578 phosphoric ester hydrolase activity; GO:0043167 ion binding; GO:0043169 cation binding; GO:0046872 metal ion …	-	-	-	-	-
A0A1D6HEN8	Vacuolar processing enzyme 1 OS=Zea mays OX=4577 GN=ZEAMMB73_Zm00001d017399 PE=4 SV=1	ZEAMMB73_Zm00001d017399	vacuolar membrane	GO:0006508 proteolysis; GO:0006624 vacuolar protein processing; GO:0006807 nitrogen compound metabolic process; GO:0008152 metabolic process; GO:0009056 catabolic process; GO:0009057 macromolecule catabolic process; GO:0009987 cellular process; GO:0010467 gene expression; GO:0016485 protein processing; GO:0019538 protein metabolic process; GO:0030163 protein catabolic process; GO:0043170 macromol…	GO:0000322 storage vacuole; GO:0000325 plant-type vacuole; GO:0000326 protein storage vacuole; GO:0005622 intracellular; GO:0005623 cell; GO:0005737 cytoplasm; GO:0005773 vacuole; GO:0043226 organelle; GO:0043227 membrane-bounded organelle; GO:0043229 intracellular organelle; GO:0043231 intracellular membrane-bounded organelle; GO:0044424 intracellular part; GO:0044444 cytoplasmic part; GO:004446…	GO:0003824 catalytic activity; GO:0004175 endopeptidase activity; GO:0004197 cysteine-type endopeptidase activity; GO:0008233 peptidase activity; GO:0008234 cysteine-type peptidase activity; GO:0016787 hydrolase activity; GO:0070011 peptidase activity, acting on L-amino acid peptides;	K01369	LGMN; legumain [EC:3.4.22.34]	-	-	-
A0A1D6HF43	Expansin-B4 OS=Zea mays OX=4577 GN=100216633 PE=3 SV=1	100216633	chloroplast	-	GO:0005618 cell wall; GO:0005623 cell; GO:0016020 membrane; GO:0030312 external encapsulating structure; GO:0044464 cell part; GO:0071944 cell periphery;	-	-	-	-	PF03330; PF01357	Rare lipoprotein A (RlpA)-like double-psi beta-barrel; Pollen allergen
A0A1D6HG33	Chitinase 1 OS=Zea mays OX=4577 GN=ZEAMMB73_Zm00001d017639 PE=3 SV=1	ZEAMMB73_Zm00001d017639	chloroplast	-	-	-	-	-	-	PF00704	Glycosyl hydrolases family 18
A0A1D6HL18	ER6 protein OS=Zea mays OX=4577 GN=ZEAMMB73_Zm00001d018135 PE=4 SV=1	ZEAMMB73_Zm00001d018135	cytoplasm	-	GO:0005623 cell; GO:0005886 plasma membrane; GO:0016020 membrane; GO:0044464 cell part; GO:0071944 cell periphery;	GO:0000166 nucleotide binding; GO:0005488 binding; GO:0008144 drug binding; GO:0016208 AMP binding; GO:0017076 purine nucleotide binding; GO:0030554 adenyl nucleotide binding; GO:0032553 ribonucleotide binding; GO:0032555 purine ribonucleotide binding; GO:0032559 adenyl ribonucleotide binding; GO:0036094 small molecule binding; GO:0043167 ion binding; GO:0043168 anion binding; GO:0043169 cation b…	-	-	-	PF00582	Universal stress protein family
A0A1D6HNJ8	Plastid transcriptionally active 17 OS=Zea mays OX=4577 GN=ZEAMMB73_Zm00001d018401 PE=4 SV=1	ZEAMMB73_Zm00001d018401	cytoplasm	-	-	-	-	-	-	PF02492; PF07683	CobW/HypB/UreG, nucleotide-binding domain; Cobalamin synthesis protein cobW C-terminal domain
A0A1D6HSR3	Putative carboxylesterase 15 OS=Zea mays OX=4577 GN=103631970 PE=4 SV=1	103631970	cytoplasm	GO:0008152 metabolic process; GO:0009056 catabolic process;	-	GO:0003824 catalytic activity; GO:0016787 hydrolase activity;	-	-	-	PF07859	alpha/beta hydrolase fold
A0A1D6HTN9	Acidic endochitinase OS=Zea mays OX=4577 GN=ZEAMMB73_Zm00001d018966 PE=4 SV=1	ZEAMMB73_Zm00001d018966	chloroplast	-	-	-	K01183	E3.2.1.14; chitinase [EC:3.2.1.14]	zma00520 Amino sugar and nucleotide sugar metabolism - Zea mays (maize); zma01100 Metabolic pathways - Zea mays (maize);	PF00704	Glycosyl hydrolases family 18
A0A1D6HUN4	D-2-hydroxyglutarate dehydrogenase mitochondrial OS=Zea mays OX=4577 GN=100273608 PE=4 SV=1	100273608	mitochondria	GO:0006082 organic acid metabolic process; GO:0006089 lactate metabolic process; GO:0006091 generation of precursor metabolites and energy; GO:0006807 nitrogen compound metabolic process; GO:0008152 metabolic process; GO:0009853 photorespiration; GO:0009987 cellular process; GO:0015980 energy derivation by oxidation of organic compounds; GO:0019516 lactate oxidation; GO:0019752 carboxylic acid me…	GO:0005622 intracellular; GO:0005623 cell; GO:0005737 cytoplasm; GO:0005739 mitochondrion; GO:0043226 organelle; GO:0043227 membrane-bounded organelle; GO:0043229 intracellular organelle; GO:0043231 intracellular membrane-bounded organelle; GO:0044424 intracellular part; GO:0044444 cytoplasmic part; GO:0044464 cell part;	GO:0000166 nucleotide binding; GO:0003824 catalytic activity; GO:0004457 lactate dehydrogenase activity; GO:0004458 D-lactate dehydrogenase (cytochrome) activity; GO:0005488 binding; GO:0016491 oxidoreductase activity; GO:0016614 oxidoreductase activity, acting on CH-OH group of donors; GO:0016898 oxidoreductase activity, acting on the CH-OH group of donors, cytochrome as acceptor; GO:0036094 sma…	K18204	D2HGDH; D-2-hydroxyglutarate dehydrogenase [EC:1.1.99.39]	-	PF01565	FAD binding domain
A0A1D6HW85	Nitrile-specifier protein 1 OS=Zea mays OX=4577 GN=103632137 PE=4 SV=2	103632137	chloroplast	GO:0001101 response to acid chemical; GO:0006082 organic acid metabolic process; GO:0006790 sulfur compound metabolic process; GO:0006807 nitrogen compound metabolic process; GO:0006950 response to stress; GO:0006952 defense response; GO:0007275 multicellular organism development; GO:0007568 aging; GO:0008152 metabolic process; GO:0009056 catabolic process; GO:0009058 biosynthetic process; GO:000…	GO:0005622 intracellular; GO:0005623 cell; GO:0005634 nucleus; GO:0005737 cytoplasm; GO:0005829 cytosol; GO:0005911 cell-cell junction; GO:0009506 plasmodesma; GO:0009507 chloroplast; GO:0009536 plastid; GO:0030054 cell junction; GO:0043226 organelle; GO:0043227 membrane-bounded organelle; GO:0043229 intracellular organelle; GO:0043231 intracellular membrane-bounded organelle; GO:0044424 intracel…	GO:0003676 nucleic acid binding; GO:0003723 RNA binding; GO:0003729 mRNA binding; GO:0005488 binding; GO:0030234 enzyme regulator activity; GO:0097159 organic cyclic compound binding; GO:0098772 molecular function regulator; GO:1901363 heterocyclic compound binding;	-	-	-	PF13415	Galactose oxidase, central domain
A0A1D6HWJ1	UDP-glucosyltransferase OS=Zea mays OX=4577 GN=ZEAMMB73_Zm00001d019265 PE=4 SV=1	ZEAMMB73_Zm00001d019265	cytoplasm	-	-	-	-	-	-	-	-
A0A1D6HWR8	IAA-amino acid hydrolase ILR1 OS=Zea mays OX=4577 GN=100274355 PE=4 SV=1	100274355	cytoplasm	GO:0008152 metabolic process; GO:0009850 auxin metabolic process; GO:0009987 cellular process; GO:0010817 regulation of hormone levels; GO:0042445 hormone metabolic process; GO:0044237 cellular metabolic process; GO:0065007 biological regulation; GO:0065008 regulation of biological quality;	GO:0005622 intracellular; GO:0005623 cell; GO:0005737 cytoplasm; GO:0005783 endoplasmic reticulum; GO:0012505 endomembrane system; GO:0043226 organelle; GO:0043227 membrane-bounded organelle; GO:0043229 intracellular organelle; GO:0043231 intracellular membrane-bounded organelle; GO:0044424 intracellular part; GO:0044444 cytoplasmic part; GO:0044464 cell part;	GO:0003824 catalytic activity; GO:0010178 IAA-amino acid conjugate hydrolase activity; GO:0010210 IAA-Phe conjugate hydrolase activity; GO:0010211 IAA-Leu conjugate hydrolase activity; GO:0016787 hydrolase activity; GO:0016810 hydrolase activity, acting on carbon-nitrogen (but not peptide) bonds;	K14664	ILR1; IAA-amino acid hydrolase [EC:3.5.1.-]	-	PF07687	Peptidase dimerisation domain
A0A1D6HY95	Serine carboxypeptidase-like 19 OS=Zea mays OX=4577 GN=ZEAMMB73_Zm00001d019534 PE=3 SV=1	ZEAMMB73_Zm00001d019534	chloroplast	-	-	-	K16296	SCPL-I; serine carboxypeptidase-like clade I [EC:3.4.16.-]	-	PF00450	Serine carboxypeptidase
A0A1D6HYF7	Alpha-galactosidase OS=Zea mays OX=4577 GN=ZEAMMB73_Zm00001d019552 PE=3 SV=1	ZEAMMB73_Zm00001d019552	cytoplasm	-	-	-	K07407	E3.2.1.22B, galA, rafA; alpha-galactosidase [EC:3.2.1.22]	zma00052 Galactose metabolism - Zea mays (maize); zma00561 Glycerolipid metabolism - Zea mays (maize); zma00600 Sphingolipid metabolism - Zea mays (maize); zma00603 Glycosphingolipid biosynthesis - globo and isoglobo series - Zea mays (maize); zma01100 Metabolic pathways - Zea mays (maize);	-	-
A0A1D6HYF8	Alpha-galactosidase OS=Zea mays OX=4577 GN=ZEAMMB73_Zm00001d019552 PE=3 SV=1	ZEAMMB73_Zm00001d019552	cytoplasm	-	-	-	K07407	E3.2.1.22B, galA, rafA; alpha-galactosidase [EC:3.2.1.22]	zma00052 Galactose metabolism - Zea mays (maize); zma00561 Glycerolipid metabolism - Zea mays (maize); zma00600 Sphingolipid metabolism - Zea mays (maize); zma00603 Glycosphingolipid biosynthesis - globo and isoglobo series - Zea mays (maize); zma01100 Metabolic pathways - Zea mays (maize);	-	-
A0A1D6I2R1	Putative methyltransferase family protein OS=Zea mays OX=4577 GN=ZEAMMB73_Zm00001d020193 PE=4 SV=1	ZEAMMB73_Zm00001d020193	chloroplast	-	-	-	-	-	-	-	-
A0A1D6I8D8	Beta-glucosidase 11 OS=Zea mays OX=4577 GN=100502335 PE=3 SV=1	100502335	chloroplast	GO:0008152 metabolic process; GO:0009628 response to abiotic stimulus; GO:0009812 flavonoid metabolic process; GO:0042440 pigment metabolic process; GO:0046283 anthocyanin-containing compound metabolic process; GO:0050896 response to stimulus; GO:0071704 organic substance metabolic process; GO:0080167 response to karrikin; GO:1901135 carbohydrate derivative metabolic process; GO:1901657 glycosyl …	GO:0005622 intracellular; GO:0005623 cell; GO:0005737 cytoplasm; GO:0005773 vacuole; GO:0005777 peroxisome; GO:0042579 microbody; GO:0043226 organelle; GO:0043227 membrane-bounded organelle; GO:0043229 intracellular organelle; GO:0043231 intracellular membrane-bounded organelle; GO:0044424 intracellular part; GO:0044444 cytoplasmic part; GO:0044464 cell part;	GO:0003824 catalytic activity; GO:0004553 hydrolase activity, hydrolyzing O-glycosyl compounds; GO:0008422 beta-glucosidase activity; GO:0015926 glucosidase activity; GO:0016787 hydrolase activity; GO:0016798 hydrolase activity, acting on glycosyl bonds;	K01188	E3.2.1.21; beta-glucosidase [EC:3.2.1.21]	zma00460 Cyanoamino acid metabolism - Zea mays (maize); zma00500 Starch and sucrose metabolism - Zea mays (maize); zma00940 Phenylpropanoid biosynthesis - Zea mays (maize); zma01100 Metabolic pathways - Zea mays (maize); zma01110 Biosynthesis of secondary metabolites - Zea mays (maize);	PF00232	Glycosyl hydrolase family 1
A0A1D6I8E4	Plasma membrane OS=Zea mays OX=4577 GN=103633000 PE=4 SV=1	103633000	cytoplasm	-	-	-	-	-	-	-	-
A0A1D6I8Q3	Inositol-tetrakisphosphate 1-kinase OS=Zea mays OX=4577 GN=100193066 PE=3 SV=1	100193066	chloroplast	GO:0006066 alcohol metabolic process; GO:0006793 phosphorus metabolic process; GO:0006796 phosphate-containing compound metabolic process; GO:0008152 metabolic process; GO:0009058 biosynthetic process; GO:0009987 cellular process; GO:0010264 myo-inositol hexakisphosphate biosynthetic process; GO:0016310 phosphorylation; GO:0017144 drug metabolic process; GO:0019637 organophosphate metabolic proce…	GO:0005622 intracellular; GO:0005623 cell; GO:0005737 cytoplasm; GO:0005829 cytosol; GO:0044424 intracellular part; GO:0044444 cytoplasmic part; GO:0044464 cell part;	GO:0003824 catalytic activity; GO:0016301 kinase activity; GO:0016740 transferase activity; GO:0016772 transferase activity, transferring phosphorus-containing groups; GO:0016773 phosphotransferase activity, alcohol group as acceptor; GO:0047325 inositol tetrakisphosphate 1-kinase activity; GO:0051765 inositol tetrakisphosphate kinase activity; GO:0051766 inositol trisphosphate kinase activity; G…	K01765	zma00562 Inositol phosphate metabolism - Zea mays (maize); zma01100 Metabolic pathways - Zea mays (maize);	-	PF05770	Inositol 1, 3, 4-trisphosphate 5/6-kinase
A0A1D6IMH7	Hydroxyproline-rich glycoprotein family protein OS=Zea mays OX=4577 GN=ZEAMMB73_Zm00001d022421 PE=4 SV=1	ZEAMMB73_Zm00001d022421	peroxisome	-	-	-	-	-	-	-	-
A0A1D6IMJ2	Hydroxyproline-rich glycoprotein family protein OS=Zea mays OX=4577 GN=ZEAMMB73_Zm00001d022421 PE=4 SV=1	ZEAMMB73_Zm00001d022421	nucleus	-	-	-	-	-	-	-	-
A0A1D6J4M3	Rhodanese-like domain-containing protein 19 mitochondrial OS=Zea mays OX=4577 GN=ZEAMMB73_Zm00001d025081 PE=4 SV=1	ZEAMMB73_Zm00001d025081	chloroplast	GO:0008152 metabolic process; GO:0009636 response to toxic substance; GO:0042221 response to chemical; GO:0046685 response to arsenic-containing substance; GO:0050896 response to stimulus; GO:0055114 oxidation-reduction process; GO:0071722 detoxification of arsenic-containing substance; GO:0098754 detoxification;	GO:0005622 intracellular; GO:0005623 cell; GO:0005737 cytoplasm; GO:0044424 intracellular part; GO:0044464 cell part;	GO:0003824 catalytic activity; GO:0004792 thiosulfate sulfurtransferase activity; GO:0016491 oxidoreductase activity; GO:0016740 transferase activity; GO:0016782 transferase activity, transferring sulfur-containing groups; GO:0016783 sulfurtransferase activity; GO:0030611 arsenate reductase activity;	K22547	-	-	PF00581	Rhodanese-like domain
A0A1D6J7Z0	ABC transporter B family member 19 OS=Zea mays OX=4577 GN=ZEAMMB73_Zm00001d025590 PE=4 SV=1	ZEAMMB73_Zm00001d025590	plasma membrane	GO:0000003 reproduction; GO:0003006 developmental process involved in reproduction; GO:0006810 transport; GO:0007275 multicellular organism development; GO:0008361 regulation of cell size; GO:0009314 response to radiation; GO:0009411 response to UV; GO:0009416 response to light stimulus; GO:0009605 response to external stimulus; GO:0009606 tropism; GO:0009628 response to abiotic stimulus; GO:0009…	GO:0005623 cell; GO:0005886 plasma membrane; GO:0016020 membrane; GO:0044464 cell part; GO:0071944 cell periphery;	GO:0005215 transporter activity; GO:0010329 auxin efflux transmembrane transporter activity; GO:0015562 efflux transmembrane transporter activity; GO:0022857 transmembrane transporter activity; GO:0080161 auxin transmembrane transporter activity;	K05658	ABCB1, CD243; ATP-binding cassette, subfamily B (MDR/TAP), member 1 [EC:3.6.3.44]	zma02010 ABC transporters - Zea mays (maize);	PF00005	ABC transporter
A0A1D6JA97	Peroxygenase 2 OS=Zea mays OX=4577 GN=100216957 PE=4 SV=1	100216957	nucleus	GO:0000003 reproduction; GO:0003006 developmental process involved in reproduction; GO:0006082 organic acid metabolic process; GO:0006629 lipid metabolic process; GO:0006631 fatty acid metabolic process; GO:0006633 fatty acid biosynthetic process; GO:0006950 response to stress; GO:0006952 defense response; GO:0006996 organelle organization; GO:0007275 multicellular organism development; GO:000815…	GO:0016020 membrane; GO:0016021 integral component of membrane; GO:0031224 intrinsic component of membrane; GO:0044425 membrane part;	GO:0003824 catalytic activity; GO:0004392 heme oxygenase (decyclizing) activity; GO:0004497 monooxygenase activity; GO:0005488 binding; GO:0005509 calcium ion binding; GO:0016491 oxidoreductase activity; GO:0016705 oxidoreductase activity, acting on paired donors, with incorporation or reduction of molecular oxygen; GO:0043167 ion binding; GO:0043169 cation binding; GO:0046872 metal ion binding; …	K17991	PXG; peroxygenase [EC:1.11.2.3]	zma00073 Cutin, suberine and wax biosynthesis - Zea mays (maize);	-	-
A0A1D6JAL1	Cytokinin-O-glucosyltransferase 3 OS=Zea mays OX=4577 GN=ZEAMMB73_Zm00001d025886 PE=4 SV=1	ZEAMMB73_Zm00001d025886	chloroplast	-	-	-	-	-	-	-	-
A0A1D6JAN9	Phosphoenolpyruvate carboxylase family protein OS=Zea mays OX=4577 GN=100194050 PE=4 SV=1	100194050	cytoskeleton	-	-	-	-	-	-	PF13714	Phosphoenolpyruvate phosphomutase
A0A1D6JC24	Copper chaperone for superoxide dismutase chloroplastic/cytosolic OS=Zea mays OX=4577 GN=ZEAMMB73_Zm00001d026069 PE=4 SV=1	ZEAMMB73_Zm00001d026069	chloroplast	GO:0006873 cellular ion homeostasis; GO:0006875 cellular metal ion homeostasis; GO:0006878 cellular copper ion homeostasis; GO:0009987 cellular process; GO:0019725 cellular homeostasis; GO:0030003 cellular cation homeostasis; GO:0042592 homeostatic process; GO:0043085 positive regulation of catalytic activity; GO:0044093 positive regulation of molecular function; GO:0046916 cellular transition me…	GO:0005622 intracellular; GO:0005623 cell; GO:0005737 cytoplasm; GO:0009507 chloroplast; GO:0009532 plastid stroma; GO:0009536 plastid; GO:0009570 chloroplast stroma; GO:0043226 organelle; GO:0043227 membrane-bounded organelle; GO:0043229 intracellular organelle; GO:0043231 intracellular membrane-bounded organelle; GO:0044422 organelle part; GO:0044424 intracellular part; GO:0044434 chloroplast p…	GO:0005488 binding; GO:0005507 copper ion binding; GO:0008047 enzyme activator activity; GO:0008270 zinc ion binding; GO:0016530 metallochaperone activity; GO:0016531 copper chaperone activity; GO:0016532 superoxide dismutase copper chaperone activity; GO:0030234 enzyme regulator activity; GO:0043167 ion binding; GO:0043169 cation binding; GO:0046872 metal ion binding; GO:0046914 transition metal…	K04569	CCS; copper chaperone for superoxide dismutase	-	PF00403	Heavy-metal-associated domain
A0A1D6JCS2	Sodium/hydrogen exchanger 2 OS=Zea mays OX=4577 GN=ZEAMMB73_Zm00001d026118 PE=4 SV=1	ZEAMMB73_Zm00001d026118	plasma membrane	-	-	-	K14724	SLC9A8, NHE8; solute carrier family 9 (sodium/hydrogen exchanger), member 8	-	PF01026	TatD related DNase
A0A1D6JFC0	Formation of crista junctions protein 1 OS=Zea mays OX=4577 GN=100383507 PE=4 SV=1	100383507	nucleus	-	-	-	K17785	IMMT, FCJ1, MNOS2; mitofilin	-	-	-
A0A1D6JNB1	Glutamate--tRNA ligase cytoplasmic OS=Zea mays OX=4577 GN=100383320 PE=3 SV=1	100383320	chloroplast	GO:0002181 cytoplasmic translation; GO:0002376 immune system process; GO:0006082 organic acid metabolic process; GO:0006139 nucleobase-containing compound metabolic process; GO:0006399 tRNA metabolic process; GO:0006412 translation; GO:0006417 regulation of translation; GO:0006418 tRNA aminoacylation for protein translation; GO:0006424 glutamyl-tRNA aminoacylation; GO:0006433 prolyl-tRNA aminoacy…	GO:0005622 intracellular; GO:0005623 cell; GO:0005737 cytoplasm; GO:0005829 cytosol; GO:0005886 plasma membrane; GO:0016020 membrane; GO:0017101 aminoacyl-tRNA synthetase multienzyme complex; GO:0032991 macromolecular complex; GO:0044424 intracellular part; GO:0044444 cytoplasmic part; GO:0044464 cell part; GO:0071944 cell periphery; GO:0097452 GAIT complex; GO:1990904 ribonucleoprotein complex;	GO:0003676 nucleic acid binding; GO:0003723 RNA binding; GO:0003824 catalytic activity; GO:0004812 aminoacyl-tRNA ligase activity; GO:0004818 glutamate-tRNA ligase activity; GO:0004827 proline-tRNA ligase activity; GO:0005488 binding; GO:0005515 protein binding; GO:0008270 zinc ion binding; GO:0016874 ligase activity; GO:0016875 ligase activity, forming carbon-oxygen bonds; GO:0019899 enzyme bind…	K01885	EARS, gltX; glutamyl-tRNA synthetase [EC:6.1.1.17]	zma00860 Porphyrin and chlorophyll metabolism - Zea mays (maize); zma00970 Aminoacyl-tRNA biosynthesis - Zea mays (maize); zma01100 Metabolic pathways - Zea mays (maize); zma01110 Biosynthesis of secondary metabolites - Zea mays (maize);	PF00043; PF00749	Glutathione S-transferase, C-terminal domain; tRNA synthetases class I (E and Q), catalytic domain
A0A1D6JP57	Rab28 protein OS=Zea mays OX=4577 GN=103631743 PE=4 SV=1	103631743	cytoplasm	GO:0006873 cellular ion homeostasis; GO:0007275 multicellular organism development; GO:0009791 post-embryonic development; GO:0009845 seed germination; GO:0009987 cellular process; GO:0010035 response to inorganic substance; GO:0010038 response to metal ion; GO:0010226 response to lithium ion; GO:0019725 cellular homeostasis; GO:0032501 multicellular organismal process; GO:0032502 developmental p…	GO:0005622 intracellular; GO:0005623 cell; GO:0005634 nucleus; GO:0005730 nucleolus; GO:0005737 cytoplasm; GO:0005829 cytosol; GO:0031974 membrane-enclosed lumen; GO:0031981 nuclear lumen; GO:0043226 organelle; GO:0043227 membrane-bounded organelle; GO:0043228 non-membrane-bounded organelle; GO:0043229 intracellular organelle; GO:0043231 intracellular membrane-bounded organelle; GO:0043232 intrac…	-	-	-	-	-	-
A0A1D6JTN4	Glutamine synthetase OS=Zea mays OX=4577 GN=ZEAMMB73_Zm00001d028260 PE=3 SV=1	ZEAMMB73_Zm00001d028260	cytoplasm	-	GO:0005622 intracellular; GO:0005623 cell; GO:0005737 cytoplasm; GO:0044424 intracellular part; GO:0044464 cell part;	-	K01915	glnA, GLUL; glutamine synthetase [EC:6.3.1.2]	zma00220 Arginine biosynthesis - Zea mays (maize); zma00250 Alanine, aspartate and glutamate metabolism - Zea mays (maize); zma00630 Glyoxylate and dicarboxylate metabolism - Zea mays (maize); zma00910 Nitrogen metabolism - Zea mays (maize); zma01100 Metabolic pathways - Zea mays (maize); zma01230 Biosynthesis of amino acids - Zea mays (maize);	PF03951; PF00120	Glutamine synthetase, beta-Grasp domain; Glutamine synthetase, catalytic domain
A0A1D6JVG2	NAD(P)-linked oxidoreductase superfamily protein OS=Zea mays OX=4577 GN=778439 PE=4 SV=1	778439	chloroplast	GO:0006518 peptide metabolic process; GO:0006807 nitrogen compound metabolic process; GO:0006950 response to stress; GO:0007154 cell communication; GO:0008152 metabolic process; GO:0009058 biosynthetic process; GO:0009237 siderophore metabolic process; GO:0009267 cellular response to starvation; GO:0009605 response to external stimulus; GO:0009987 cellular process; GO:0009991 response to extracel…	-	GO:0003824 catalytic activity; GO:0016491 oxidoreductase activity; GO:0016614 oxidoreductase activity, acting on CH-OH group of donors; GO:0016616 oxidoreductase activity, acting on the CH-OH group of donors, NAD or NADP as acceptor; GO:0033707 3''-deamino-3''-oxonicotianamine reductase activity;	K22374	-	-	PF00248	Aldo/keto reductase family
A0A1D6JWA9	Glyoxal oxidase OS=Zea mays OX=4577 GN=ZEAMMB73_Zm00001d028452 PE=4 SV=1	ZEAMMB73_Zm00001d028452	chloroplast	-	-	-	-	-	-	PF09118	Domain of unknown function (DUF1929)
A0A1D6JWI8	Beta-galactosidase OS=Zea mays OX=4577 GN=100279948 PE=3 SV=1	100279948	vacuolar membrane	-	GO:0005618 cell wall; GO:0005622 intracellular; GO:0005623 cell; GO:0005737 cytoplasm; GO:0005773 vacuole; GO:0030312 external encapsulating structure; GO:0043226 organelle; GO:0043227 membrane-bounded organelle; GO:0043229 intracellular organelle; GO:0043231 intracellular membrane-bounded organelle; GO:0044424 intracellular part; GO:0044444 cytoplasmic part; GO:0044464 cell part; GO:0071944 cell…	GO:0003824 catalytic activity; GO:0004553 hydrolase activity, hydrolyzing O-glycosyl compounds; GO:0004565 beta-galactosidase activity; GO:0015925 galactosidase activity; GO:0016787 hydrolase activity; GO:0016798 hydrolase activity, acting on glycosyl bonds;	-	-	-	PF01301; PF02140	Glycosyl hydrolases family 35; Galactose binding lectin domain
A0A1D6JWK1	Beta-galactosidase OS=Zea mays OX=4577 GN=100279948 PE=4 SV=1	100279948	extracellular	-	GO:0005618 cell wall; GO:0005622 intracellular; GO:0005623 cell; GO:0005737 cytoplasm; GO:0005773 vacuole; GO:0030312 external encapsulating structure; GO:0043226 organelle; GO:0043227 membrane-bounded organelle; GO:0043229 intracellular organelle; GO:0043231 intracellular membrane-bounded organelle; GO:0044424 intracellular part; GO:0044444 cytoplasmic part; GO:0044464 cell part; GO:0071944 cell…	GO:0003824 catalytic activity; GO:0004553 hydrolase activity, hydrolyzing O-glycosyl compounds; GO:0004565 beta-galactosidase activity; GO:0015925 galactosidase activity; GO:0016787 hydrolase activity; GO:0016798 hydrolase activity, acting on glycosyl bonds;	-	-	-	PF01301	Glycosyl hydrolases family 35
A0A1D6JYM5	Glutathione S-transferase L2 chloroplastic OS=Zea mays OX=4577 GN=ZEAMMB73_Zm00001d028692 PE=3 SV=1	ZEAMMB73_Zm00001d028692	chloroplast	GO:0006464 cellular protein modification process; GO:0006518 peptide metabolic process; GO:0006575 cellular modified amino acid metabolic process; GO:0006749 glutathione metabolic process; GO:0006790 sulfur compound metabolic process; GO:0006807 nitrogen compound metabolic process; GO:0008152 metabolic process; GO:0009987 cellular process; GO:0010035 response to inorganic substance; GO:0010038 re…	GO:0005622 intracellular; GO:0005623 cell; GO:0005737 cytoplasm; GO:0005829 cytosol; GO:0009507 chloroplast; GO:0009532 plastid stroma; GO:0009536 plastid; GO:0009570 chloroplast stroma; GO:0043226 organelle; GO:0043227 membrane-bounded organelle; GO:0043229 intracellular organelle; GO:0043231 intracellular membrane-bounded organelle; GO:0044422 organelle part; GO:0044424 intracellular part; GO:0…	GO:0003824 catalytic activity; GO:0004364 glutathione transferase activity; GO:0016740 transferase activity; GO:0016765 transferase activity, transferring alkyl or aryl (other than methyl) groups;	K00799	GST, gst; glutathione S-transferase [EC:2.5.1.18]	zma00480 Glutathione metabolism - Zea mays (maize); zma01100 Metabolic pathways - Zea mays (maize);	PF13417; PF13410	Glutathione S-transferase, N-terminal domain; Glutathione S-transferase, C-terminal domain
A0A1D6K5D2	Nucleoredoxin1 OS=Zea mays OX=4577 GN=ZEAMMB73_Zm00001d029457 PE=4 SV=1	ZEAMMB73_Zm00001d029457	cytoskeleton	GO:0008152 metabolic process; GO:0009636 response to toxic substance; GO:0009987 cellular process; GO:0042221 response to chemical; GO:0050896 response to stimulus; GO:0051716 cellular response to stimulus; GO:0055114 oxidation-reduction process; GO:0070887 cellular response to chemical stimulus; GO:0097237 cellular response to toxic substance; GO:0098754 detoxification; GO:0098869 cellular oxida…	GO:0005622 intracellular; GO:0005623 cell; GO:0005737 cytoplasm; GO:0044424 intracellular part; GO:0044464 cell part;	GO:0003824 catalytic activity; GO:0004791 thioredoxin-disulfide reductase activity; GO:0015036 disulfide oxidoreductase activity; GO:0016209 antioxidant activity; GO:0016491 oxidoreductase activity; GO:0016651 oxidoreductase activity, acting on NAD(P)H; GO:0016667 oxidoreductase activity, acting on a sulfur group of donors; GO:0016668 oxidoreductase activity, acting on a sulfur group of donors, N…	K17609	NXN; nucleoredoxin [EC:1.8.1.8]	-	PF13905; PF03107	Thioredoxin-like; C1 domain
A0A1D6K7R4	Ubiquitin domain-containing protein DSK2b OS=Zea mays OX=4577 GN=100382017 PE=4 SV=1	100382017	nucleus	GO:0000045 autophagosome assembly; GO:0001666 response to hypoxia; GO:0006508 proteolysis; GO:0006511 ubiquitin-dependent protein catabolic process; GO:0006807 nitrogen compound metabolic process; GO:0006914 autophagy; GO:0006950 response to stress; GO:0006996 organelle organization; GO:0007033 vacuole organization; GO:0008152 metabolic process; GO:0009056 catabolic process; GO:0009057 macromolec…	GO:0005622 intracellular; GO:0005623 cell; GO:0005634 nucleus; GO:0005654 nucleoplasm; GO:0005737 cytoplasm; GO:0005773 vacuole; GO:0005776 autophagosome; GO:0005783 endoplasmic reticulum; GO:0005829 cytosol; GO:0005886 plasma membrane; GO:0012505 endomembrane system; GO:0016020 membrane; GO:0016234 inclusion body; GO:0016235 aggresome; GO:0031974 membrane-enclosed lumen; GO:0031981 nuclear lumen…	GO:0005488 binding; GO:0005515 protein binding; GO:0019899 enzyme binding; GO:0019900 kinase binding; GO:0031593 polyubiquitin binding; GO:0042802 identical protein binding;	K04523	UBQLN, DSK2; ubiquilin	zma04141 Protein processing in endoplasmic reticulum - Zea mays (maize);	PF00240; PF00627	Ubiquitin family; UBA/TS-N domain
A0A1D6K8H5	Expansin-B4 OS=Zea mays OX=4577 GN=103637658 PE=3 SV=1	103637658	extracellular	GO:0000902 cell morphogenesis; GO:0009653 anatomical structure morphogenesis; GO:0009664 plant-type cell wall organization; GO:0009826 unidimensional cell growth; GO:0009827 plant-type cell wall modification; GO:0009828 plant-type cell wall loosening; GO:0009987 cellular process; GO:0016043 cellular component organization; GO:0016049 cell growth; GO:0032502 developmental process; GO:0032989 cellu…	GO:0005618 cell wall; GO:0005623 cell; GO:0016020 membrane; GO:0030312 external encapsulating structure; GO:0044464 cell part; GO:0071944 cell periphery;	-	-	-	-	PF03330; PF01357	Rare lipoprotein A (RlpA)-like double-psi beta-barrel; Pollen allergen
A0A1D6KAR7	Serine carboxypeptidase-like 19 OS=Zea mays OX=4577 GN=100191502 PE=3 SV=1	100191502	chloroplast	GO:0008152 metabolic process; GO:0019748 secondary metabolic process;	GO:0005618 cell wall; GO:0005623 cell; GO:0009505 plant-type cell wall; GO:0030312 external encapsulating structure; GO:0044464 cell part; GO:0071944 cell periphery;	GO:0003824 catalytic activity; GO:0016740 transferase activity; GO:0016746 transferase activity, transferring acyl groups; GO:0016747 transferase activity, transferring acyl groups other than amino-acyl groups; GO:0016752 sinapoyltransferase activity;	K16296	SCPL-I; serine carboxypeptidase-like clade I [EC:3.4.16.-]	-	PF00450	Serine carboxypeptidase
A0A1D6KAX0	(Z)-3-hexen-1-ol acetyltransferase OS=Zea mays OX=4577 GN=ZEAMMB73_Zm00001d030214 PE=4 SV=1	ZEAMMB73_Zm00001d030214	cytoplasm	-	-	-	K19861	BEBT, AMAT; benzyl alcohol O-benzoyltransferase [EC:2.3.1.196 2.3.1.232]	-	-	-
A0A1D6KBR5	Alpha-mannosidase OS=Zea mays OX=4577 GN=103638195 PE=3 SV=1	103638195	vacuolar membrane	GO:0005975 carbohydrate metabolic process; GO:0005996 monosaccharide metabolic process; GO:0006013 mannose metabolic process; GO:0006464 cellular protein modification process; GO:0006517 protein deglycosylation; GO:0006807 nitrogen compound metabolic process; GO:0008152 metabolic process; GO:0009100 glycoprotein metabolic process; GO:0009987 cellular process; GO:0019318 hexose metabolic process; …	GO:0000323 lytic vacuole; GO:0005622 intracellular; GO:0005623 cell; GO:0005737 cytoplasm; GO:0005764 lysosome; GO:0005773 vacuole; GO:0043226 organelle; GO:0043227 membrane-bounded organelle; GO:0043229 intracellular organelle; GO:0043231 intracellular membrane-bounded organelle; GO:0044424 intracellular part; GO:0044444 cytoplasmic part; GO:0044464 cell part;	GO:0003824 catalytic activity; GO:0004553 hydrolase activity, hydrolyzing O-glycosyl compounds; GO:0004559 alpha-mannosidase activity; GO:0015923 mannosidase activity; GO:0016787 hydrolase activity; GO:0016798 hydrolase activity, acting on glycosyl bonds;	K01191	MAN2C1; alpha-mannosidase [EC:3.2.1.24]	zma00511 Other glycan degradation - Zea mays (maize);	PF01074; PF09261; PF07748	Glycosyl hydrolases family 38 N-terminal domain; Alpha mannosidase, middle domain; Glycosyl hydrolases family 38 C-terminal domain
A0A1D6KJV9	Sulfite oxidase1 OS=Zea mays OX=4577 GN=103642918 PE=4 SV=1	103642918	cytoplasm	GO:0006725 cellular aromatic compound metabolic process; GO:0006778 porphyrin-containing compound metabolic process; GO:0006790 sulfur compound metabolic process; GO:0006807 nitrogen compound metabolic process; GO:0008152 metabolic process; GO:0009987 cellular process; GO:0010035 response to inorganic substance; GO:0010477 response to sulfur dioxide; GO:0015994 chlorophyll metabolic process; GO:0…	GO:0005622 intracellular; GO:0005623 cell; GO:0005737 cytoplasm; GO:0005739 mitochondrion; GO:0005777 peroxisome; GO:0042579 microbody; GO:0043226 organelle; GO:0043227 membrane-bounded organelle; GO:0043229 intracellular organelle; GO:0043231 intracellular membrane-bounded organelle; GO:0044424 intracellular part; GO:0044444 cytoplasmic part; GO:0044464 cell part;	GO:0003824 catalytic activity; GO:0008482 sulfite oxidase activity; GO:0016491 oxidoreductase activity; GO:0016667 oxidoreductase activity, acting on a sulfur group of donors; GO:0016670 oxidoreductase activity, acting on a sulfur group of donors, oxygen as acceptor;	K00387	SUOX; sulfite oxidase [EC:1.8.3.1]	zma00920 Sulfur metabolism - Zea mays (maize); zma01100 Metabolic pathways - Zea mays (maize);	PF00174; PF03404	Oxidoreductase molybdopterin binding domain; Mo-co oxidoreductase dimerisation domain
A0A1D6KKK1	MtN19-like protein OS=Zea mays OX=4577 GN=100281705 PE=4 SV=1	100281705	chloroplast	-	-	-	-	-	-	PF07712	Stress up-regulated Nod 19
A0A1D6KL28	Sorbitol dehydrogenase OS=Zea mays OX=4577 GN=100283066 PE=4 SV=1	100283066	chloroplast	GO:0008152 metabolic process; GO:0055114 oxidation-reduction process;	GO:0005622 intracellular; GO:0005623 cell; GO:0005737 cytoplasm; GO:0005829 cytosol; GO:0005911 cell-cell junction; GO:0009506 plasmodesma; GO:0030054 cell junction; GO:0044424 intracellular part; GO:0044444 cytoplasmic part; GO:0044464 cell part; GO:0055044 symplast;	GO:0003824 catalytic activity; GO:0003939 L-iditol 2-dehydrogenase activity; GO:0016491 oxidoreductase activity; GO:0016614 oxidoreductase activity, acting on CH-OH group of donors; GO:0016616 oxidoreductase activity, acting on the CH-OH group of donors, NAD or NADP as acceptor;	K00008	SORD, gutB; L-iditol 2-dehydrogenase [EC:1.1.1.14]	zma00040 Pentose and glucuronate interconversions - Zea mays (maize); zma00051 Fructose and mannose metabolism - Zea mays (maize); zma01100 Metabolic pathways - Zea mays (maize);	-	-
A0A1D6KL30	Sorbitol dehydrogenase OS=Zea mays OX=4577 GN=100283066 PE=3 SV=1	100283066	cytoplasm	GO:0008152 metabolic process; GO:0055114 oxidation-reduction process;	GO:0005622 intracellular; GO:0005623 cell; GO:0005737 cytoplasm; GO:0005829 cytosol; GO:0005911 cell-cell junction; GO:0009506 plasmodesma; GO:0030054 cell junction; GO:0044424 intracellular part; GO:0044444 cytoplasmic part; GO:0044464 cell part; GO:0055044 symplast;	GO:0003824 catalytic activity; GO:0003939 L-iditol 2-dehydrogenase activity; GO:0016491 oxidoreductase activity; GO:0016614 oxidoreductase activity, acting on CH-OH group of donors; GO:0016616 oxidoreductase activity, acting on the CH-OH group of donors, NAD or NADP as acceptor;	K00008	SORD, gutB; L-iditol 2-dehydrogenase [EC:1.1.1.14]	zma00040 Pentose and glucuronate interconversions - Zea mays (maize); zma00051 Fructose and mannose metabolism - Zea mays (maize); zma01100 Metabolic pathways - Zea mays (maize);	PF08240	Alcohol dehydrogenase GroES-like domain
A0A1D6KQU5	Electron transfer flavoprotein-ubiquinone oxidoreductase mitochondrial OS=Zea mays OX=4577 GN=100280392 PE=4 SV=1	100280392	chloroplast	GO:0006091 generation of precursor metabolites and energy; GO:0008152 metabolic process; GO:0009987 cellular process; GO:0015980 energy derivation by oxidation of organic compounds; GO:0022900 electron transport chain; GO:0022904 respiratory electron transport chain; GO:0044237 cellular metabolic process; GO:0045333 cellular respiration; GO:0055114 oxidation-reduction process;	GO:0005622 intracellular; GO:0005623 cell; GO:0005737 cytoplasm; GO:0005739 mitochondrion; GO:0005740 mitochondrial envelope; GO:0005743 mitochondrial inner membrane; GO:0005759 mitochondrial matrix; GO:0016020 membrane; GO:0016021 integral component of membrane; GO:0017133 mitochondrial electron transfer flavoprotein complex; GO:0019866 organelle inner membrane; GO:0031090 organelle membrane; GO…	GO:0003824 catalytic activity; GO:0004174 electron-transferring-flavoprotein dehydrogenase activity; GO:0005488 binding; GO:0009055 electron carrier activity; GO:0016491 oxidoreductase activity; GO:0016645 oxidoreductase activity, acting on the CH-NH group of donors; GO:0016649 oxidoreductase activity, acting on the CH-NH group of donors, quinone or similar compound as acceptor; GO:0016722 oxidor…	K00311	ETFDH; electron-transferring-flavoprotein dehydrogenase [EC:1.5.5.1]	-	PF13450	NAD(P)-binding Rossmann-like domain
A0A1D6KQU6	Electron transfer flavoprotein-ubiquinone oxidoreductase mitochondrial OS=Zea mays OX=4577 GN=100280392 PE=4 SV=1	100280392	cytoplasm	GO:0006091 generation of precursor metabolites and energy; GO:0008152 metabolic process; GO:0009987 cellular process; GO:0015980 energy derivation by oxidation of organic compounds; GO:0022900 electron transport chain; GO:0022904 respiratory electron transport chain; GO:0044237 cellular metabolic process; GO:0045333 cellular respiration; GO:0055114 oxidation-reduction process;	GO:0005622 intracellular; GO:0005623 cell; GO:0005737 cytoplasm; GO:0005739 mitochondrion; GO:0005740 mitochondrial envelope; GO:0005743 mitochondrial inner membrane; GO:0005759 mitochondrial matrix; GO:0016020 membrane; GO:0016021 integral component of membrane; GO:0017133 mitochondrial electron transfer flavoprotein complex; GO:0019866 organelle inner membrane; GO:0031090 organelle membrane; GO…	GO:0003824 catalytic activity; GO:0004174 electron-transferring-flavoprotein dehydrogenase activity; GO:0005488 binding; GO:0009055 electron carrier activity; GO:0016491 oxidoreductase activity; GO:0016645 oxidoreductase activity, acting on the CH-NH group of donors; GO:0016649 oxidoreductase activity, acting on the CH-NH group of donors, quinone or similar compound as acceptor; GO:0016722 oxidor…	K00311	ETFDH; electron-transferring-flavoprotein dehydrogenase [EC:1.5.5.1]	-	-	-
A0A1D6KR83	PREDICTED: apomucin-like isoform X2 [Zea mays](predicted) OS=Zea mays OX=4577 GN=103643388 PE=4 SV=1	103643388	cytoplasm	GO:0000302 response to reactive oxygen species; GO:0001101 response to acid chemical; GO:0006950 response to stress; GO:0006970 response to osmotic stress; GO:0006972 hyperosmotic response; GO:0006979 response to oxidative stress; GO:0007154 cell communication; GO:0007165 signal transduction; GO:0007275 multicellular organism development; GO:0007568 aging; GO:0007623 circadian rhythm; GO:0009266 …	GO:0005622 intracellular; GO:0005623 cell; GO:0005737 cytoplasm; GO:0044424 intracellular part; GO:0044464 cell part;	-	-	-	-	-	-
A0A1D6KX35	Ornithine aminotransferase OS=Zea mays OX=4577 GN=100191445 PE=3 SV=1	100191445	chloroplast	GO:0001101 response to acid chemical; GO:0006950 response to stress; GO:0006970 response to osmotic stress; GO:0006979 response to oxidative stress; GO:0009266 response to temperature stimulus; GO:0009408 response to heat; GO:0009413 response to flooding; GO:0009414 response to water deprivation; GO:0009415 response to water; GO:0009628 response to abiotic stimulus; GO:0009651 response to salt st…	-	GO:0005488 binding; GO:0005515 protein binding; GO:0008144 drug binding; GO:0019842 vitamin binding; GO:0030170 pyridoxal phosphate binding; GO:0036094 small molecule binding; GO:0042802 identical protein binding; GO:0043167 ion binding; GO:0043168 anion binding; GO:0048037 cofactor binding; GO:0050662 coenzyme binding; GO:0070279 vitamin B6 binding; GO:0097159 organic cyclic compound binding; GO…	K00819	rocD, OAT; ornithine--oxo-acid transaminase [EC:2.6.1.13]	zma00330 Arginine and proline metabolism - Zea mays (maize); zma01100 Metabolic pathways - Zea mays (maize); zma01110 Biosynthesis of secondary metabolites - Zea mays (maize);	PF00202	Aminotransferase class-III
A0A1D6L0J1	Lipoxygenase OS=Zea mays OX=4577 GN=542495 PE=3 SV=1	542495	cytoplasm	-	-	-	K15718	LOX1_5; linoleate 9S-lipoxygenase [EC:1.13.11.58]	zma00591 Linoleic acid metabolism - Zea mays (maize);	PF01477; PF00305	PLAT/LH2 domain; Lipoxygenase
A0A1D6L0J6	Lipoxygenase OS=Zea mays OX=4577 GN=542495 PE=4 SV=1	542495	cytoplasm	-	-	-	K15718	LOX1_5; linoleate 9S-lipoxygenase [EC:1.13.11.58]	zma00591 Linoleic acid metabolism - Zea mays (maize);	PF01477; PF00305	PLAT/LH2 domain; Lipoxygenase
A0A1D6L0L2	Lipoxygenase OS=Zea mays OX=4577 GN=100037803 PE=3 SV=1	100037803	cytoplasm	GO:0006629 lipid metabolic process; GO:0007275 multicellular organism development; GO:0008152 metabolic process; GO:0009653 anatomical structure morphogenesis; GO:0009791 post-embryonic development; GO:0009987 cellular process; GO:0010015 root morphogenesis; GO:0010101 post-embryonic root morphogenesis; GO:0010102 lateral root morphogenesis; GO:0010311 lateral root formation; GO:0022622 root syst…	GO:0005622 intracellular; GO:0005623 cell; GO:0005737 cytoplasm; GO:0009507 chloroplast; GO:0009536 plastid; GO:0043226 organelle; GO:0043227 membrane-bounded organelle; GO:0043229 intracellular organelle; GO:0043231 intracellular membrane-bounded organelle; GO:0044424 intracellular part; GO:0044444 cytoplasmic part; GO:0044464 cell part;	GO:0003824 catalytic activity; GO:0016165 linoleate 13S-lipoxygenase activity; GO:0016491 oxidoreductase activity; GO:0016701 oxidoreductase activity, acting on single donors with incorporation of molecular oxygen; GO:0016702 oxidoreductase activity, acting on single donors with incorporation of molecular oxygen, incorporation of two atoms of oxygen; GO:0051213 dioxygenase activity; GO:1990136 li…	K15718	LOX1_5; linoleate 9S-lipoxygenase [EC:1.13.11.58]	zma00591 Linoleic acid metabolism - Zea mays (maize);	PF00305	Lipoxygenase
A0A1D6L299	Cytochrome c oxidase assembly protein COX11 mitochondrial OS=Zea mays OX=4577 GN=ZEAMMB73_Zm00001d033792 PE=4 SV=1	ZEAMMB73_Zm00001d033792	chloroplast	GO:0000003 reproduction; GO:0007275 multicellular organism development; GO:0009653 anatomical structure morphogenesis; GO:0009791 post-embryonic development; GO:0009846 pollen germination; GO:0009856 pollination; GO:0009893 positive regulation of metabolic process; GO:0010015 root morphogenesis; GO:0010101 post-embryonic root morphogenesis; GO:0010155 regulation of proton transport; GO:0019222 re…	GO:0005622 intracellular; GO:0005623 cell; GO:0005737 cytoplasm; GO:0005739 mitochondrion; GO:0005740 mitochondrial envelope; GO:0016020 membrane; GO:0016021 integral component of membrane; GO:0031090 organelle membrane; GO:0031224 intrinsic component of membrane; GO:0031300 intrinsic component of organelle membrane; GO:0031301 integral component of organelle membrane; GO:0031966 mitochondrial me…	GO:0005488 binding; GO:0005515 protein binding; GO:0043621 protein self-association;	K02258	COX11; cytochrome c oxidase assembly protein subunit 11	zma00190 Oxidative phosphorylation - Zea mays (maize); zma01100 Metabolic pathways - Zea mays (maize);	-	-
A0A1D6L4F0	Exhydrolase II OS=Zea mays OX=4577 GN=ZEAMMB73_Zm00001d034017 PE=4 SV=1	ZEAMMB73_Zm00001d034017	chloroplast	-	-	-	K01188	E3.2.1.21; beta-glucosidase [EC:3.2.1.21]	zma00460 Cyanoamino acid metabolism - Zea mays (maize); zma00500 Starch and sucrose metabolism - Zea mays (maize); zma00940 Phenylpropanoid biosynthesis - Zea mays (maize); zma01100 Metabolic pathways - Zea mays (maize); zma01110 Biosynthesis of secondary metabolites - Zea mays (maize);	PF00933; PF01915	Glycosyl hydrolase family 3 N terminal domain; Glycosyl hydrolase family 3 C-terminal domain
A0A1D6L725	Aldehyde oxidase1 OS=Zea mays OX=4577 GN=ZEAMMB73_Zm00001d034387 PE=4 SV=1	ZEAMMB73_Zm00001d034387	chloroplast	GO:0006066 alcohol metabolic process; GO:0006082 organic acid metabolic process; GO:0006629 lipid metabolic process; GO:0006714 sesquiterpenoid metabolic process; GO:0006720 isoprenoid metabolic process; GO:0006721 terpenoid metabolic process; GO:0006790 sulfur compound metabolic process; GO:0006807 nitrogen compound metabolic process; GO:0008152 metabolic process; GO:0008299 isoprenoid biosynthe…	GO:0005622 intracellular; GO:0005623 cell; GO:0005737 cytoplasm; GO:0005829 cytosol; GO:0044424 intracellular part; GO:0044444 cytoplasmic part; GO:0044464 cell part;	GO:0000166 nucleotide binding; GO:0003824 catalytic activity; GO:0004029 aldehyde dehydrogenase (NAD) activity; GO:0004031 aldehyde oxidase activity; GO:0005488 binding; GO:0005515 protein binding; GO:0010293 abscisic aldehyde oxidase activity; GO:0016491 oxidoreductase activity; GO:0016620 oxidoreductase activity, acting on the aldehyde or oxo group of donors, NAD or NADP as acceptor; GO:0016623…	K11817	AAO1_2; indole-3-acetaldehyde oxidase [EC:1.2.3.7]	zma00380 Tryptophan metabolism - Zea mays (maize); zma01100 Metabolic pathways - Zea mays (maize);	PF00111; PF01799; PF03450; PF01315	2Fe-2S iron-sulfur cluster binding domain; [2Fe-2S] binding domain; CO dehydrogenase flavoprotein C-terminal domain; Aldehyde oxidase and xanthine dehydrogenase, a/b hammerhead domain
A0A1D6L729	Aldehyde oxidase1 OS=Zea mays OX=4577 GN=ZEAMMB73_Zm00001d034387 PE=4 SV=1	ZEAMMB73_Zm00001d034387	chloroplast	GO:0006066 alcohol metabolic process; GO:0006082 organic acid metabolic process; GO:0006629 lipid metabolic process; GO:0006714 sesquiterpenoid metabolic process; GO:0006720 isoprenoid metabolic process; GO:0006721 terpenoid metabolic process; GO:0006790 sulfur compound metabolic process; GO:0006807 nitrogen compound metabolic process; GO:0008152 metabolic process; GO:0008299 isoprenoid biosynthe…	GO:0005622 intracellular; GO:0005623 cell; GO:0005737 cytoplasm; GO:0005829 cytosol; GO:0044424 intracellular part; GO:0044444 cytoplasmic part; GO:0044464 cell part;	GO:0000166 nucleotide binding; GO:0003824 catalytic activity; GO:0004029 aldehyde dehydrogenase (NAD) activity; GO:0004031 aldehyde oxidase activity; GO:0005488 binding; GO:0005515 protein binding; GO:0010293 abscisic aldehyde oxidase activity; GO:0016491 oxidoreductase activity; GO:0016620 oxidoreductase activity, acting on the aldehyde or oxo group of donors, NAD or NADP as acceptor; GO:0016623…	K11817	AAO1_2; indole-3-acetaldehyde oxidase [EC:1.2.3.7]	zma00380 Tryptophan metabolism - Zea mays (maize); zma01100 Metabolic pathways - Zea mays (maize);	PF00111; PF01799; PF03450; PF01315	2Fe-2S iron-sulfur cluster binding domain; [2Fe-2S] binding domain; CO dehydrogenase flavoprotein C-terminal domain; Aldehyde oxidase and xanthine dehydrogenase, a/b hammerhead domain
A0A1D6L7R5	Tryptophan synthase alpha chain chloroplastic OS=Zea mays OX=4577 GN=103644181 PE=3 SV=1	103644181	cytoplasm	GO:0000162 tryptophan biosynthetic process; GO:0006082 organic acid metabolic process; GO:0006520 cellular amino acid metabolic process; GO:0006568 tryptophan metabolic process; GO:0006576 cellular biogenic amine metabolic process; GO:0006586 indolalkylamine metabolic process; GO:0006725 cellular aromatic compound metabolic process; GO:0006807 nitrogen compound metabolic process; GO:0006950 respo…	GO:0005622 intracellular; GO:0005623 cell; GO:0005737 cytoplasm; GO:0009507 chloroplast; GO:0009532 plastid stroma; GO:0009536 plastid; GO:0009570 chloroplast stroma; GO:0043226 organelle; GO:0043227 membrane-bounded organelle; GO:0043229 intracellular organelle; GO:0043231 intracellular membrane-bounded organelle; GO:0044422 organelle part; GO:0044424 intracellular part; GO:0044434 chloroplast p…	GO:0003824 catalytic activity; GO:0004834 tryptophan synthase activity; GO:0016829 lyase activity; GO:0016830 carbon-carbon lyase activity; GO:0016832 aldehyde-lyase activity; GO:0016835 carbon-oxygen lyase activity; GO:0016836 hydro-lyase activity; GO:0033984 indole-3-glycerol-phosphate lyase activity;	K01695	trpA; tryptophan synthase alpha chain [EC:4.2.1.20]	zma00260 Glycine, serine and threonine metabolism - Zea mays (maize); zma00400 Phenylalanine, tyrosine and tryptophan biosynthesis - Zea mays (maize); zma01100 Metabolic pathways - Zea mays (maize); zma01110 Biosynthesis of secondary metabolites - Zea mays (maize); zma01230 Biosynthesis of amino acids - Zea mays (maize);	PF00290	Tryptophan synthase alpha chain
A0A1D6LHL0	Aspartic proteinase A1 OS=Zea mays OX=4577 GN=ZEAMMB73_Zm00001d035621 PE=3 SV=1	ZEAMMB73_Zm00001d035621	chloroplast	GO:0006508 proteolysis; GO:0006807 nitrogen compound metabolic process; GO:0006950 response to stress; GO:0006970 response to osmotic stress; GO:0008152 metabolic process; GO:0009056 catabolic process; GO:0009057 macromolecule catabolic process; GO:0009628 response to abiotic stimulus; GO:0009651 response to salt stress; GO:0009719 response to endogenous stimulus; GO:0009725 response to hormone; …	GO:0005622 intracellular; GO:0005623 cell; GO:0005737 cytoplasm; GO:0005773 vacuole; GO:0005829 cytosol; GO:0005911 cell-cell junction; GO:0009506 plasmodesma; GO:0030054 cell junction; GO:0043226 organelle; GO:0043227 membrane-bounded organelle; GO:0043229 intracellular organelle; GO:0043231 intracellular membrane-bounded organelle; GO:0044424 intracellular part; GO:0044444 cytoplasmic part; GO:…	GO:0003824 catalytic activity; GO:0004175 endopeptidase activity; GO:0004190 aspartic-type endopeptidase activity; GO:0008233 peptidase activity; GO:0016787 hydrolase activity; GO:0070001 aspartic-type peptidase activity; GO:0070011 peptidase activity, acting on L-amino acid peptides;	K08245	E3.4.23.40; phytepsin [EC:3.4.23.40]	-	-	-
A0A1D6LLV2	Prolyl oligopeptidase family protein OS=Zea mays OX=4577 GN=100281516 PE=4 SV=1	100281516	cytoplasm	-	-	-	K01354	ptrB; oligopeptidase B [EC:3.4.21.83]	-	PF02897; PF00326	Prolyl oligopeptidase, N-terminal beta-propeller domain; Prolyl oligopeptidase family
A0A1D6LSA0	D-aminoacyl-tRNA deacylase OS=Zea mays OX=4577 GN=100193788 PE=4 SV=1	100193788	cytoplasm	GO:0006139 nucleobase-containing compound metabolic process; GO:0006399 tRNA metabolic process; GO:0006450 regulation of translational fidelity; GO:0006725 cellular aromatic compound metabolic process; GO:0006807 nitrogen compound metabolic process; GO:0008152 metabolic process; GO:0009987 cellular process; GO:0016070 RNA metabolic process; GO:0034641 cellular nitrogen compound metabolic process;…	GO:0005622 intracellular; GO:0005623 cell; GO:0005737 cytoplasm; GO:0005829 cytosol; GO:0044424 intracellular part; GO:0044444 cytoplasmic part; GO:0044464 cell part;	GO:0002161 aminoacyl-tRNA editing activity; GO:0003824 catalytic activity; GO:0016787 hydrolase activity; GO:0016788 hydrolase activity, acting on ester bonds; GO:0051499 D-aminoacyl-tRNA deacylase activity; GO:0052689 carboxylic ester hydrolase activity;	K09716	dtdA, GEK1; D-aminoacyl-tRNA deacylase [EC:3.1.1.96]	-	-	-
A0A1D6LVH7	Protein EXORDIUM OS=Zea mays OX=4577 GN=ZEAMMB73_Zm00001d037205 PE=4 SV=1	ZEAMMB73_Zm00001d037205	chloroplast	-	-	-	-	-	-	-	-
A0A1D6LXV3	ZCN11 OS=Zea mays OX=4577 GN=ZEAMMB73_Zm00001d037439 PE=4 SV=1	ZEAMMB73_Zm00001d037439	cytoplasm	GO:0001101 response to acid chemical; GO:0009719 response to endogenous stimulus; GO:0009725 response to hormone; GO:0009737 response to abscisic acid; GO:0010029 regulation of seed germination; GO:0010030 positive regulation of seed germination; GO:0010033 response to organic substance; GO:0033993 response to lipid; GO:0042221 response to chemical; GO:0048518 positive regulation of biological pr…	GO:0005622 intracellular; GO:0005623 cell; GO:0005634 nucleus; GO:0043226 organelle; GO:0043227 membrane-bounded organelle; GO:0043229 intracellular organelle; GO:0043231 intracellular membrane-bounded organelle; GO:0044424 intracellular part; GO:0044464 cell part;	-	K06910	K06910; uncharacterized protein	-	PF01161	Phosphatidylethanolamine-binding protein
A0A1D6LZN2	Xylanase inhibitor protein 1 OS=Zea mays OX=4577 GN=ZEAMMB73_Zm00001d037656 PE=4 SV=1	ZEAMMB73_Zm00001d037656	extracellular	-	-	-	K01183	E3.2.1.14; chitinase [EC:3.2.1.14]	zma00520 Amino sugar and nucleotide sugar metabolism - Zea mays (maize); zma01100 Metabolic pathways - Zea mays (maize);	PF00704	Glycosyl hydrolases family 18
A0A1D6M0R1	Phosphoribosylaminoimidazole carboxylase family protein / AIR carboxylase family protein OS=Zea mays OX=4577 GN=103630165 PE=3 SV=1	103630165	chloroplast	-	-	-	K11808	ADE2; phosphoribosylaminoimidazole carboxylase [EC:4.1.1.21]	zma00230 Purine metabolism - Zea mays (maize); zma01100 Metabolic pathways - Zea mays (maize); zma01110 Biosynthesis of secondary metabolites - Zea mays (maize);	PF00731	AIR carboxylase
A0A1D6M1S7	Non-cyanogenic beta-glucosidase OS=Zea mays OX=4577 GN=ZEAMMB73_Zm00001d037918 PE=3 SV=1	ZEAMMB73_Zm00001d037918	mitochondria	GO:0008152 metabolic process; GO:0009628 response to abiotic stimulus; GO:0009812 flavonoid metabolic process; GO:0042440 pigment metabolic process; GO:0046283 anthocyanin-containing compound metabolic process; GO:0050896 response to stimulus; GO:0071704 organic substance metabolic process; GO:0080167 response to karrikin; GO:1901135 carbohydrate derivative metabolic process; GO:1901657 glycosyl …	GO:0005622 intracellular; GO:0005623 cell; GO:0005737 cytoplasm; GO:0005773 vacuole; GO:0005777 peroxisome; GO:0042579 microbody; GO:0043226 organelle; GO:0043227 membrane-bounded organelle; GO:0043229 intracellular organelle; GO:0043231 intracellular membrane-bounded organelle; GO:0044424 intracellular part; GO:0044444 cytoplasmic part; GO:0044464 cell part;	GO:0003824 catalytic activity; GO:0004553 hydrolase activity, hydrolyzing O-glycosyl compounds; GO:0008422 beta-glucosidase activity; GO:0015926 glucosidase activity; GO:0016787 hydrolase activity; GO:0016798 hydrolase activity, acting on glycosyl bonds;	K01188	E3.2.1.21; beta-glucosidase [EC:3.2.1.21]	zma00460 Cyanoamino acid metabolism - Zea mays (maize); zma00500 Starch and sucrose metabolism - Zea mays (maize); zma00940 Phenylpropanoid biosynthesis - Zea mays (maize); zma01100 Metabolic pathways - Zea mays (maize); zma01110 Biosynthesis of secondary metabolites - Zea mays (maize);	PF00232	Glycosyl hydrolase family 1
A0A1D6M4F8	Beta-hexosaminidase OS=Zea mays OX=4577 GN=103630365 PE=3 SV=1	103630365	chloroplast	-	GO:0005618 cell wall; GO:0005623 cell; GO:0005886 plasma membrane; GO:0009505 plant-type cell wall; GO:0016020 membrane; GO:0030312 external encapsulating structure; GO:0044464 cell part; GO:0071944 cell periphery;	GO:0003824 catalytic activity; GO:0004553 hydrolase activity, hydrolyzing O-glycosyl compounds; GO:0004563 beta-N-acetylhexosaminidase activity; GO:0015929 hexosaminidase activity; GO:0016787 hydrolase activity; GO:0016798 hydrolase activity, acting on glycosyl bonds;	K12373	HEXA_B; hexosaminidase [EC:3.2.1.52]	zma00511 Other glycan degradation - Zea mays (maize); zma00513 Various types of N-glycan biosynthesis - Zea mays (maize); zma00520 Amino sugar and nucleotide sugar metabolism - Zea mays (maize); zma00531 Glycosaminoglycan degradation - Zea mays (maize); zma00603 Glycosphingolipid biosynthesis - globo and isoglobo series - Zea mays (maize); zma00604 Glycosphingolipid biosynthesis - ganglio series …	PF00728	Glycosyl hydrolase family 20, catalytic domain
A0A1D6M4G2	Beta-hexosaminidase 3 OS=Zea mays OX=4577 GN=103630365 PE=4 SV=1	103630365	cytoplasm	-	GO:0005618 cell wall; GO:0005623 cell; GO:0005886 plasma membrane; GO:0009505 plant-type cell wall; GO:0016020 membrane; GO:0030312 external encapsulating structure; GO:0044464 cell part; GO:0071944 cell periphery;	GO:0003824 catalytic activity; GO:0004553 hydrolase activity, hydrolyzing O-glycosyl compounds; GO:0004563 beta-N-acetylhexosaminidase activity; GO:0015929 hexosaminidase activity; GO:0016787 hydrolase activity; GO:0016798 hydrolase activity, acting on glycosyl bonds;	K12373	HEXA_B; hexosaminidase [EC:3.2.1.52]	zma00511 Other glycan degradation - Zea mays (maize); zma00513 Various types of N-glycan biosynthesis - Zea mays (maize); zma00520 Amino sugar and nucleotide sugar metabolism - Zea mays (maize); zma00531 Glycosaminoglycan degradation - Zea mays (maize); zma00603 Glycosphingolipid biosynthesis - globo and isoglobo series - Zea mays (maize); zma00604 Glycosphingolipid biosynthesis - ganglio series …	PF00728	Glycosyl hydrolase family 20, catalytic domain
A0A1D6M6E0	Sorting nexin 2B OS=Zea mays OX=4577 GN=100857058 PE=4 SV=1	100857058	cytoplasm	-	-	-	-	-	-	PF00787; PF09325; PF00248	PX domain; Vps5 C terminal like; Aldo/keto reductase family
A0A1D6MAR6	Chaperone protein ClpB1 OS=Zea mays OX=4577 GN=541780 PE=4 SV=1	541780	cytoplasm	GO:0000302 response to reactive oxygen species; GO:0006417 regulation of translation; GO:0006950 response to stress; GO:0006979 response to oxidative stress; GO:0009266 response to temperature stimulus; GO:0009314 response to radiation; GO:0009408 response to heat; GO:0009416 response to light stimulus; GO:0009628 response to abiotic stimulus; GO:0009636 response to toxic substance; GO:0009642 re…	GO:0005622 intracellular; GO:0005623 cell; GO:0005737 cytoplasm; GO:0009507 chloroplast; GO:0009526 plastid envelope; GO:0009532 plastid stroma; GO:0009536 plastid; GO:0009570 chloroplast stroma; GO:0009941 chloroplast envelope; GO:0031967 organelle envelope; GO:0031975 envelope; GO:0043226 organelle; GO:0043227 membrane-bounded organelle; GO:0043229 intracellular organelle; GO:0043231 intracellu…	-	K03695	clpB; ATP-dependent Clp protease ATP-binding subunit ClpB	-	PF07724; PF10431	AAA domain (Cdc48 subfamily); C-terminal, D2-small domain, of ClpB protein
A0A1D6MBI8	Putative polygalacturonase OS=Zea mays OX=4577 GN=ZEAMMB73_Zm00001d038874 PE=3 SV=1	ZEAMMB73_Zm00001d038874	chloroplast	-	GO:0005618 cell wall; GO:0005623 cell; GO:0009505 plant-type cell wall; GO:0030312 external encapsulating structure; GO:0044464 cell part; GO:0071944 cell periphery;	-	K01213	E3.2.1.67; galacturan 1,4-alpha-galacturonidase [EC:3.2.1.67]	zma00040 Pentose and glucuronate interconversions - Zea mays (maize); zma01100 Metabolic pathways - Zea mays (maize);	PF00295	Glycosyl hydrolases family 28
A0A1D6MEL7	Argonaute104 OS=Zea mays OX=4577 GN=100383316 PE=4 SV=1	100383316	nucleus	GO:0000003 reproduction; GO:0002252 immune effector process; GO:0002376 immune system process; GO:0003006 developmental process involved in reproduction; GO:0006950 response to stress; GO:0006952 defense response; GO:0007049 cell cycle; GO:0007275 multicellular organism development; GO:0009553 embryo sac development; GO:0009554 megasporogenesis; GO:0009605 response to external stimulus; GO:000960…	GO:0005622 intracellular; GO:0005623 cell; GO:0005634 nucleus; GO:0005737 cytoplasm; GO:0043226 organelle; GO:0043227 membrane-bounded organelle; GO:0043229 intracellular organelle; GO:0043231 intracellular membrane-bounded organelle; GO:0044424 intracellular part; GO:0044464 cell part;	GO:0003676 nucleic acid binding; GO:0003723 RNA binding; GO:0005488 binding; GO:0035197 siRNA binding; GO:0097159 organic cyclic compound binding; GO:1901363 heterocyclic compound binding;	K11593	ELF2C, AGO; eukaryotic translation initiation factor 2C	-	PF08699; PF02170	Domain of unknown function (DUF1785); PAZ domain
A0A1D6MET1	D-amino-acid transaminase chloroplastic OS=Zea mays OX=4577 GN=100192017 PE=4 SV=1	100192017	cytoplasm	-	-	-	K18482	ADCL; 4-amino-4-deoxychorismate lyase [EC:4.1.3.38]	zma00790 Folate biosynthesis - Zea mays (maize);	PF01063	Aminotransferase class IV
A0A1D6MID1	Glutamine--tRNA ligase cytoplasmic OS=Zea mays OX=4577 GN=100280365 PE=4 SV=1	100280365	cytoplasm	-	-	-	K01886	QARS, glnS; glutaminyl-tRNA synthetase [EC:6.1.1.18]	zma00970 Aminoacyl-tRNA biosynthesis - Zea mays (maize); zma01100 Metabolic pathways - Zea mays (maize);	-	-
A0A1D6MID8	Glutamine--tRNA ligase cytoplasmic OS=Zea mays OX=4577 GN=100280365 PE=3 SV=1	100280365	cytoplasm	-	-	-	K01886	QARS, glnS; glutaminyl-tRNA synthetase [EC:6.1.1.18]	zma00970 Aminoacyl-tRNA biosynthesis - Zea mays (maize); zma01100 Metabolic pathways - Zea mays (maize);	PF00749; PF03950	tRNA synthetases class I (E and Q), catalytic domain; tRNA synthetases class I (E and Q), anti-codon binding domain
A0A1D6MLK3	Mitochondrial glycoprotein family protein OS=Zea mays OX=4577 GN=ZEAMMB73_Zm00001d039883 PE=4 SV=1	ZEAMMB73_Zm00001d039883	chloroplast	-	GO:0005622 intracellular; GO:0005623 cell; GO:0005737 cytoplasm; GO:0005739 mitochondrion; GO:0043226 organelle; GO:0043227 membrane-bounded organelle; GO:0043229 intracellular organelle; GO:0043231 intracellular membrane-bounded organelle; GO:0044424 intracellular part; GO:0044444 cytoplasmic part; GO:0044464 cell part;	-	K15414	C1QBP; complement component 1 Q subcomponent-binding protein, mitochondrial	-	PF02330	Mitochondrial glycoprotein
A0A1D6MLW6	Putative calcium-binding protein CML27 OS=Zea mays OX=4577 GN=103649813 PE=4 SV=1	103649813	chloroplast	-	GO:0005622 intracellular; GO:0005623 cell; GO:0005737 cytoplasm; GO:0005773 vacuole; GO:0005886 plasma membrane; GO:0016020 membrane; GO:0043226 organelle; GO:0043227 membrane-bounded organelle; GO:0043229 intracellular organelle; GO:0043231 intracellular membrane-bounded organelle; GO:0044424 intracellular part; GO:0044444 cytoplasmic part; GO:0044464 cell part; GO:0071944 cell periphery;	GO:0005488 binding; GO:0005509 calcium ion binding; GO:0043167 ion binding; GO:0043169 cation binding; GO:0046872 metal ion binding;	K13448	CML; calcium-binding protein CML	zma04626 Plant-pathogen interaction - Zea mays (maize);	PF13499	EF-hand domain pair
A0A1D6MPD1	Cysteine synthase OS=Zea mays OX=4577 GN=100272829 PE=3 SV=1	100272829	chloroplast	GO:0000003 reproduction; GO:0000096 sulfur amino acid metabolic process; GO:0000097 sulfur amino acid biosynthetic process; GO:0000902 cell morphogenesis; GO:0000904 cell morphogenesis involved in differentiation; GO:0003006 developmental process involved in reproduction; GO:0006082 organic acid metabolic process; GO:0006520 cellular amino acid metabolic process; GO:0006534 cysteine metabolic pro…	GO:0005576 extracellular region; GO:0005622 intracellular; GO:0005623 cell; GO:0005737 cytoplasm; GO:0005739 mitochondrion; GO:0005768 endosome; GO:0005794 Golgi apparatus; GO:0005802 trans-Golgi network; GO:0009507 chloroplast; GO:0009509 chromoplast; GO:0009526 plastid envelope; GO:0009532 plastid stroma; GO:0009536 plastid; GO:0009570 chloroplast stroma; GO:0009941 chloroplast envelope; GO:001…	GO:0003824 catalytic activity; GO:0004124 cysteine synthase activity; GO:0005488 binding; GO:0005515 protein binding; GO:0008144 drug binding; GO:0016740 transferase activity; GO:0016765 transferase activity, transferring alkyl or aryl (other than methyl) groups; GO:0019842 vitamin binding; GO:0030170 pyridoxal phosphate binding; GO:0036094 small molecule binding; GO:0042802 identical protein bin…	K01738	cysK; cysteine synthase A [EC:2.5.1.47]	zma00270 Cysteine and methionine metabolism - Zea mays (maize); zma00920 Sulfur metabolism - Zea mays (maize); zma01100 Metabolic pathways - Zea mays (maize); zma01110 Biosynthesis of secondary metabolites - Zea mays (maize); zma01200 Carbon metabolism - Zea mays (maize); zma01230 Biosynthesis of amino acids - Zea mays (maize);	-	-
A0A1D6MR23	Sulfite oxidase OS=Zea mays OX=4577 GN=ZEAMMB73_Zm00001d040496 PE=4 SV=1	ZEAMMB73_Zm00001d040496	cytoplasm	GO:0006725 cellular aromatic compound metabolic process; GO:0006778 porphyrin-containing compound metabolic process; GO:0006790 sulfur compound metabolic process; GO:0006807 nitrogen compound metabolic process; GO:0008152 metabolic process; GO:0009987 cellular process; GO:0010035 response to inorganic substance; GO:0010477 response to sulfur dioxide; GO:0015994 chlorophyll metabolic process; GO:0…	GO:0005622 intracellular; GO:0005623 cell; GO:0005737 cytoplasm; GO:0005739 mitochondrion; GO:0005777 peroxisome; GO:0042579 microbody; GO:0043226 organelle; GO:0043227 membrane-bounded organelle; GO:0043229 intracellular organelle; GO:0043231 intracellular membrane-bounded organelle; GO:0044424 intracellular part; GO:0044444 cytoplasmic part; GO:0044464 cell part;	GO:0003824 catalytic activity; GO:0008482 sulfite oxidase activity; GO:0016491 oxidoreductase activity; GO:0016667 oxidoreductase activity, acting on a sulfur group of donors; GO:0016670 oxidoreductase activity, acting on a sulfur group of donors, oxygen as acceptor;	K00387	SUOX; sulfite oxidase [EC:1.8.3.1]	zma00920 Sulfur metabolism - Zea mays (maize); zma01100 Metabolic pathways - Zea mays (maize);	PF03404	Mo-co oxidoreductase dimerisation domain
A0A1D6MS43	Serine/arginine-rich-splicing factor SR34 OS=Zea mays OX=4577 GN=ZEAMMB73_Zm00001d040672 PE=4 SV=1	ZEAMMB73_Zm00001d040672	nucleus	-	-	-	K12890	SFRS1, ASF, SF2; splicing factor, arginine/serine-rich 1	zma03040 Spliceosome - Zea mays (maize);	PF00076	RNA recognition motif. (a.k.a. RRM, RBD, or RNP domain)
A0A1D6MSF9	Alpha-L-fucosidase 2 OS=Zea mays OX=4577 GN=100285863 PE=4 SV=1	100285863	chloroplast	-	-	-	-	-	-	-	-
A0A1D6MXK3	Jasmonate-induced protein OS=Zea mays OX=4577 GN=ZEAMMB73_Zm00001d041663 PE=4 SV=1	ZEAMMB73_Zm00001d041663	nucleus	-	-	-	-	-	-	-	-
A0A1D6N533	Lipoxygenase OS=Zea mays OX=4577 GN=541856 PE=3 SV=1	541856	cytoplasm	GO:0006950 response to stress; GO:0008152 metabolic process; GO:0009605 response to external stimulus; GO:0009607 response to biotic stimulus; GO:0009611 response to wounding; GO:0043207 response to external biotic stimulus; GO:0050896 response to stimulus; GO:0051704 multi-organism process; GO:0051707 response to other organism; GO:0055114 oxidation-reduction process;	GO:0005622 intracellular; GO:0005623 cell; GO:0005737 cytoplasm; GO:0044424 intracellular part; GO:0044464 cell part;	GO:0003824 catalytic activity; GO:0016165 linoleate 13S-lipoxygenase activity; GO:0016491 oxidoreductase activity; GO:0016701 oxidoreductase activity, acting on single donors with incorporation of molecular oxygen; GO:0016702 oxidoreductase activity, acting on single donors with incorporation of molecular oxygen, incorporation of two atoms of oxygen; GO:0051213 dioxygenase activity;	K15718	LOX1_5; linoleate 9S-lipoxygenase [EC:1.13.11.58]	zma00591 Linoleic acid metabolism - Zea mays (maize);	PF00305	Lipoxygenase
A0A1D6N536	Lipoxygenase2 OS=Zea mays OX=4577 GN=541856 PE=4 SV=1	541856	cytoplasm	GO:0006950 response to stress; GO:0008152 metabolic process; GO:0009605 response to external stimulus; GO:0009607 response to biotic stimulus; GO:0009611 response to wounding; GO:0043207 response to external biotic stimulus; GO:0050896 response to stimulus; GO:0051704 multi-organism process; GO:0051707 response to other organism; GO:0055114 oxidation-reduction process;	GO:0005622 intracellular; GO:0005623 cell; GO:0005737 cytoplasm; GO:0044424 intracellular part; GO:0044464 cell part;	GO:0003824 catalytic activity; GO:0016165 linoleate 13S-lipoxygenase activity; GO:0016491 oxidoreductase activity; GO:0016701 oxidoreductase activity, acting on single donors with incorporation of molecular oxygen; GO:0016702 oxidoreductase activity, acting on single donors with incorporation of molecular oxygen, incorporation of two atoms of oxygen; GO:0051213 dioxygenase activity;	K15718	LOX1_5; linoleate 9S-lipoxygenase [EC:1.13.11.58]	zma00591 Linoleic acid metabolism - Zea mays (maize);	PF01477; PF00305	PLAT/LH2 domain; Lipoxygenase
A0A1D6N5S8	Beta-galactosidase OS=Zea mays OX=4577 GN=ZEAMMB73_Zm00001d042654 PE=3 SV=1	ZEAMMB73_Zm00001d042654	vacuolar membrane	GO:0009628 response to abiotic stimulus; GO:0050896 response to stimulus; GO:0080167 response to karrikin;	GO:0005618 cell wall; GO:0005622 intracellular; GO:0005623 cell; GO:0005737 cytoplasm; GO:0005773 vacuole; GO:0009505 plant-type cell wall; GO:0030312 external encapsulating structure; GO:0043226 organelle; GO:0043227 membrane-bounded organelle; GO:0043229 intracellular organelle; GO:0043231 intracellular membrane-bounded organelle; GO:0044424 intracellular part; GO:0044444 cytoplasmic part; GO:0…	GO:0003824 catalytic activity; GO:0004553 hydrolase activity, hydrolyzing O-glycosyl compounds; GO:0004565 beta-galactosidase activity; GO:0015925 galactosidase activity; GO:0016787 hydrolase activity; GO:0016798 hydrolase activity, acting on glycosyl bonds;	-	-	-	PF01301; PF02140	Glycosyl hydrolases family 35; Galactose binding lectin domain
A0A1D6N932	Osmotin-like protein OSM34 OS=Zea mays OX=4577 GN=100276695 PE=4 SV=1	100276695	chloroplast	GO:0002831 regulation of response to biotic stimulus; GO:0006950 response to stress; GO:0006952 defense response; GO:0009605 response to external stimulus; GO:0009607 response to biotic stimulus; GO:0009620 response to fungus; GO:0031341 regulation of cell killing; GO:0031343 positive regulation of cell killing; GO:0031347 regulation of defense response; GO:0032101 regulation of response to exter…	-	-	-	-	-	PF00314	Thaumatin family
A0A1D6NAA8	Homocysteine S-methyltransferase4 OS=Zea mays OX=4577 GN=ZEAMMB73_Zm00001d043302 PE=4 SV=1	ZEAMMB73_Zm00001d043302	cytoplasm	GO:0000096 sulfur amino acid metabolic process; GO:0000097 sulfur amino acid biosynthetic process; GO:0006082 organic acid metabolic process; GO:0006520 cellular amino acid metabolic process; GO:0006555 methionine metabolic process; GO:0006575 cellular modified amino acid metabolic process; GO:0006790 sulfur compound metabolic process; GO:0006807 nitrogen compound metabolic process; GO:0008152 me…	GO:0005623 cell; GO:0005886 plasma membrane; GO:0016020 membrane; GO:0044464 cell part; GO:0071944 cell periphery;	GO:0003824 catalytic activity; GO:0008168 methyltransferase activity; GO:0008172 S-methyltransferase activity; GO:0008757 S-adenosylmethionine-dependent methyltransferase activity; GO:0008898 S-adenosylmethionine-homocysteine S-methyltransferase activity; GO:0016740 transferase activity; GO:0016741 transferase activity, transferring one-carbon groups;	K00547	mmuM, BHMT2; homocysteine S-methyltransferase [EC:2.1.1.10]	zma00270 Cysteine and methionine metabolism - Zea mays (maize); zma01100 Metabolic pathways - Zea mays (maize); zma01110 Biosynthesis of secondary metabolites - Zea mays (maize);	-	-
A0A1D6NDJ5	Malic enzyme OS=Zea mays OX=4577 GN=ZEAMMB73_Zm00001d043601 PE=3 SV=1	ZEAMMB73_Zm00001d043601	chloroplast	-	-	-	K00029	E1.1.1.40, maeB; malate dehydrogenase (oxaloacetate-decarboxylating)(NADP+) [EC:1.1.1.40]	zma00620 Pyruvate metabolism - Zea mays (maize); zma00710 Carbon fixation in photosynthetic organisms - Zea mays (maize); zma01100 Metabolic pathways - Zea mays (maize); zma01200 Carbon metabolism - Zea mays (maize);	PF00390; PF03949	Malic enzyme, N-terminal domain; Malic enzyme, NAD binding domain
A0A1D6NV44	Lipase-like OS=Zea mays OX=4577 GN=100501088 PE=4 SV=1	100501088	vacuolar membrane	-	-	-	-	-	-	-	-
A0A1D6NVC9	Pyridoxal-5'-phosphate-dependent enzyme family protein OS=Zea mays OX=4577 GN=100216991 PE=4 SV=1	100216991	chloroplast	-	-	-	K01738	cysK; cysteine synthase A [EC:2.5.1.47]	zma00270 Cysteine and methionine metabolism - Zea mays (maize); zma00920 Sulfur metabolism - Zea mays (maize); zma01100 Metabolic pathways - Zea mays (maize); zma01110 Biosynthesis of secondary metabolites - Zea mays (maize); zma01200 Carbon metabolism - Zea mays (maize); zma01230 Biosynthesis of amino acids - Zea mays (maize);	-	-
A0A1D6NW46	Peptidyl-prolyl cis-trans isomerase OS=Zea mays OX=4577 GN=100280578 PE=3 SV=1	100280578	cytoskeleton	GO:0000413 protein peptidyl-prolyl isomerization; GO:0006464 cellular protein modification process; GO:0006807 nitrogen compound metabolic process; GO:0008152 metabolic process; GO:0009987 cellular process; GO:0018193 peptidyl-amino acid modification; GO:0018208 peptidyl-proline modification; GO:0019538 protein metabolic process; GO:0036211 protein modification process; GO:0043170 macromolecule m…	-	GO:0003755 peptidyl-prolyl cis-trans isomerase activity; GO:0003824 catalytic activity; GO:0016853 isomerase activity; GO:0016859 cis-trans isomerase activity;	K12734	PPIL3; peptidyl-prolyl cis-trans isomerase-like 3 [EC:5.2.1.8]	-	PF00160	Cyclophilin type peptidyl-prolyl cis-trans isomerase/CLD
A0A1D6NW85	Glycosyl hydrolase family 81 protein OS=Zea mays OX=4577 GN=ZEAMMB73_Zm00001d045484 PE=4 SV=1	ZEAMMB73_Zm00001d045484	chloroplast	GO:0000003 reproduction; GO:0000272 polysaccharide catabolic process; GO:0000746 conjugation; GO:0000747 conjugation with cellular fusion; GO:0000920 cell separation after cytokinesis; GO:0005975 carbohydrate metabolic process; GO:0005976 polysaccharide metabolic process; GO:0006073 cellular glucan metabolic process; GO:0006074 (1->3)-beta-D-glucan metabolic process; GO:0006076 (1->3)-beta-D-gluc…	GO:0000935 barrier septum; GO:0000936 primary cell septum; GO:0005622 intracellular; GO:0005623 cell; GO:0005856 cytoskeleton; GO:0005937 mating projection; GO:0009986 cell surface; GO:0015629 actin cytoskeleton; GO:0030427 site of polarized growth; GO:0030428 cell septum; GO:0032153 cell division site; GO:0032155 cell division site part; GO:0042995 cell projection; GO:0043187 cell septum surface…	GO:0001871 pattern binding; GO:0003824 catalytic activity; GO:0004553 hydrolase activity, hydrolyzing O-glycosyl compounds; GO:0005488 binding; GO:0008422 beta-glucosidase activity; GO:0015926 glucosidase activity; GO:0016787 hydrolase activity; GO:0016798 hydrolase activity, acting on glycosyl bonds; GO:0030246 carbohydrate binding; GO:0030247 polysaccharide binding; GO:0042973 glucan endo-1,3-b…	K01180	E3.2.1.6; endo-1,3(4)-beta-glucanase [EC:3.2.1.6]	-	PF03639	Glycosyl hydrolase family 81
A0A1D6NZQ3	Retrovirus-related Pol polyprotein LINE-1 OS=Zea mays OX=4577 GN=ZEAMMB73_Zm00001d045893 PE=4 SV=1	ZEAMMB73_Zm00001d045893	nucleus	-	-	-	-	-	-	-	-
A0A1D6P6M4	PREDICTED: NADH dehydrogenase [ubiquinone] 1 alpha subcomplex assembly factor 3 [Oryza sativa Japonica Group](predicted) OS=Zea mays OX=4577 GN=103638906 PE=4 SV=1	103638906	chloroplast	-	-	-	K09008	NDUFAF3; NADH dehydrogenase [ubiquinone] 1 alpha subcomplex assembly factor 3	-	PF04430	Protein of unknown function (DUF498/DUF598)
A0A1D6P7H3	Cystathionine gamma-synthase 1 chloroplastic OS=Zea mays OX=4577 GN=ZEAMMB73_Zm00001d047166 PE=3 SV=1	ZEAMMB73_Zm00001d047166	cytoskeleton	GO:0000096 sulfur amino acid metabolic process; GO:0000097 sulfur amino acid biosynthetic process; GO:0001887 selenium compound metabolic process; GO:0006082 organic acid metabolic process; GO:0006520 cellular amino acid metabolic process; GO:0006555 methionine metabolic process; GO:0006790 sulfur compound metabolic process; GO:0006807 nitrogen compound metabolic process; GO:0008152 metabolic pro…	GO:0005622 intracellular; GO:0005623 cell; GO:0005737 cytoplasm; GO:0009507 chloroplast; GO:0009532 plastid stroma; GO:0009536 plastid; GO:0009570 chloroplast stroma; GO:0043226 organelle; GO:0043227 membrane-bounded organelle; GO:0043229 intracellular organelle; GO:0043231 intracellular membrane-bounded organelle; GO:0044422 organelle part; GO:0044424 intracellular part; GO:0044434 chloroplast p…	GO:0003824 catalytic activity; GO:0003962 cystathionine gamma-synthase activity; GO:0005488 binding; GO:0008144 drug binding; GO:0016740 transferase activity; GO:0016765 transferase activity, transferring alkyl or aryl (other than methyl) groups; GO:0019842 vitamin binding; GO:0030170 pyridoxal phosphate binding; GO:0036094 small molecule binding; GO:0043167 ion binding; GO:0043168 anion binding;…	K01739	metB; cystathionine gamma-synthase [EC:2.5.1.48]	zma00270 Cysteine and methionine metabolism - Zea mays (maize); zma00450 Selenocompound metabolism - Zea mays (maize); zma00920 Sulfur metabolism - Zea mays (maize); zma01100 Metabolic pathways - Zea mays (maize); zma01110 Biosynthesis of secondary metabolites - Zea mays (maize); zma01230 Biosynthesis of amino acids - Zea mays (maize);	PF01053	Cys/Met metabolism PLP-dependent enzyme
A0A1D6PJ99	Ribulose-phosphate 3-epimerase OS=Zea mays OX=4577 GN=ZEAMMB73_Zm00001d048324 PE=4 SV=1	ZEAMMB73_Zm00001d048324	chloroplast	GO:0005975 carbohydrate metabolic process; GO:0005996 monosaccharide metabolic process; GO:0006081 cellular aldehyde metabolic process; GO:0006098 pentose-phosphate shunt; GO:0006139 nucleobase-containing compound metabolic process; GO:0006725 cellular aromatic compound metabolic process; GO:0006732 coenzyme metabolic process; GO:0006733 oxidoreduction coenzyme metabolic process; GO:0006739 NADP …	GO:0005622 intracellular; GO:0005623 cell; GO:0005737 cytoplasm; GO:0005829 cytosol; GO:0009507 chloroplast; GO:0009534 chloroplast thylakoid; GO:0009535 chloroplast thylakoid membrane; GO:0009536 plastid; GO:0009579 thylakoid; GO:0016020 membrane; GO:0031976 plastid thylakoid; GO:0031984 organelle subcompartment; GO:0034357 photosynthetic membrane; GO:0042651 thylakoid membrane; GO:0043226 organ…	GO:0003824 catalytic activity; GO:0004750 ribulose-phosphate 3-epimerase activity; GO:0005488 binding; GO:0016853 isomerase activity; GO:0016854 racemase and epimerase activity; GO:0016857 racemase and epimerase activity, acting on carbohydrates and derivatives; GO:0043167 ion binding; GO:0043169 cation binding; GO:0046872 metal ion binding;	K01783	rpe, RPE; ribulose-phosphate 3-epimerase [EC:5.1.3.1]	zma00030 Pentose phosphate pathway - Zea mays (maize); zma00040 Pentose and glucuronate interconversions - Zea mays (maize); zma00710 Carbon fixation in photosynthetic organisms - Zea mays (maize); zma01100 Metabolic pathways - Zea mays (maize); zma01110 Biosynthesis of secondary metabolites - Zea mays (maize); zma01200 Carbon metabolism - Zea mays (maize); zma01230 Biosynthesis of amino acids - …	PF00834	Ribulose-phosphate 3 epimerase family
A0A1D6PK68	DUF639 family protein [Medicago truncatula](predicted) OS=Zea mays OX=4577 GN=103639574 PE=4 SV=1	103639574	cytoplasm	-	-	-	-	-	-	-	-
A0A1D6PMN8	Glutathione transferase25 OS=Zea mays OX=4577 GN=ZEAMMB73_Zm00001d048558 PE=4 SV=1	ZEAMMB73_Zm00001d048558	cytoplasm	-	-	-	K00799	GST, gst; glutathione S-transferase [EC:2.5.1.18]	zma00480 Glutathione metabolism - Zea mays (maize); zma01100 Metabolic pathways - Zea mays (maize);	PF02798; PF13410	Glutathione S-transferase, N-terminal domain; Glutathione S-transferase, C-terminal domain
A0A1D6PR01	Acyl-coenzyme A oxidase OS=Zea mays OX=4577 GN=ZEAMMB73_Zm00001d048890 PE=3 SV=1	ZEAMMB73_Zm00001d048890	endoplasmic reticulum	GO:0001676 long-chain fatty acid metabolic process; GO:0006082 organic acid metabolic process; GO:0006629 lipid metabolic process; GO:0006631 fatty acid metabolic process; GO:0006635 fatty acid beta-oxidation; GO:0008152 metabolic process; GO:0009056 catabolic process; GO:0009062 fatty acid catabolic process; GO:0009987 cellular process; GO:0016042 lipid catabolic process; GO:0016054 organic acid…	GO:0005622 intracellular; GO:0005623 cell; GO:0005737 cytoplasm; GO:0005777 peroxisome; GO:0042579 microbody; GO:0043226 organelle; GO:0043227 membrane-bounded organelle; GO:0043229 intracellular organelle; GO:0043231 intracellular membrane-bounded organelle; GO:0044424 intracellular part; GO:0044444 cytoplasmic part; GO:0044464 cell part;	GO:0000166 nucleotide binding; GO:0003824 catalytic activity; GO:0003995 acyl-CoA dehydrogenase activity; GO:0003997 acyl-CoA oxidase activity; GO:0005488 binding; GO:0016491 oxidoreductase activity; GO:0016627 oxidoreductase activity, acting on the CH-CH group of donors; GO:0016634 oxidoreductase activity, acting on the CH-CH group of donors, oxygen as acceptor; GO:0036094 small molecule binding…	K00232	E1.3.3.6, ACOX1, ACOX3; acyl-CoA oxidase [EC:1.3.3.6]	zma00071 Fatty acid degradation - Zea mays (maize); zma00410 beta-Alanine metabolism - Zea mays (maize); zma00592 alpha-Linolenic acid metabolism - Zea mays (maize); zma00640 Propanoate metabolism - Zea mays (maize); zma01040 Biosynthesis of unsaturated fatty acids - Zea mays (maize); zma01100 Metabolic pathways - Zea mays (maize); zma01110 Biosynthesis of secondary metabolites - Zea mays (maize)…	PF02770	Acyl-CoA dehydrogenase, middle domain
A0A1D6PR02	Acyl-coenzyme A oxidase OS=Zea mays OX=4577 GN=ZEAMMB73_Zm00001d048890 PE=3 SV=1	ZEAMMB73_Zm00001d048890	chloroplast	GO:0001676 long-chain fatty acid metabolic process; GO:0006082 organic acid metabolic process; GO:0006629 lipid metabolic process; GO:0006631 fatty acid metabolic process; GO:0006635 fatty acid beta-oxidation; GO:0008152 metabolic process; GO:0009056 catabolic process; GO:0009062 fatty acid catabolic process; GO:0009987 cellular process; GO:0016042 lipid catabolic process; GO:0016054 organic acid…	GO:0005622 intracellular; GO:0005623 cell; GO:0005737 cytoplasm; GO:0005777 peroxisome; GO:0042579 microbody; GO:0043226 organelle; GO:0043227 membrane-bounded organelle; GO:0043229 intracellular organelle; GO:0043231 intracellular membrane-bounded organelle; GO:0044424 intracellular part; GO:0044444 cytoplasmic part; GO:0044464 cell part;	GO:0000166 nucleotide binding; GO:0003824 catalytic activity; GO:0003995 acyl-CoA dehydrogenase activity; GO:0003997 acyl-CoA oxidase activity; GO:0005488 binding; GO:0016491 oxidoreductase activity; GO:0016627 oxidoreductase activity, acting on the CH-CH group of donors; GO:0016634 oxidoreductase activity, acting on the CH-CH group of donors, oxygen as acceptor; GO:0036094 small molecule binding…	K00232	E1.3.3.6, ACOX1, ACOX3; acyl-CoA oxidase [EC:1.3.3.6]	zma00071 Fatty acid degradation - Zea mays (maize); zma00410 beta-Alanine metabolism - Zea mays (maize); zma00592 alpha-Linolenic acid metabolism - Zea mays (maize); zma00640 Propanoate metabolism - Zea mays (maize); zma01040 Biosynthesis of unsaturated fatty acids - Zea mays (maize); zma01100 Metabolic pathways - Zea mays (maize); zma01110 Biosynthesis of secondary metabolites - Zea mays (maize)…	PF02770; PF00441	Acyl-CoA dehydrogenase, middle domain; Acyl-CoA dehydrogenase, C-terminal domain
A0A1D6Q5B1	Phenylalanine ammonia-lyase OS=Zea mays OX=4577 GN=ZEAMMB73_Zm00001d051161 PE=3 SV=1	ZEAMMB73_Zm00001d051161	chloroplast	GO:0001101 response to acid chemical; GO:0006082 organic acid metabolic process; GO:0006464 cellular protein modification process; GO:0006508 proteolysis; GO:0006511 ubiquitin-dependent protein catabolic process; GO:0006725 cellular aromatic compound metabolic process; GO:0006807 nitrogen compound metabolic process; GO:0006950 response to stress; GO:0006979 response to oxidative stress; GO:000727…	GO:0005622 intracellular; GO:0005623 cell; GO:0005737 cytoplasm; GO:0005829 cytosol; GO:0032991 macromolecular complex; GO:0044424 intracellular part; GO:0044444 cytoplasmic part; GO:0044464 cell part;	GO:0003824 catalytic activity; GO:0016829 lyase activity; GO:0016840 carbon-nitrogen lyase activity; GO:0016841 ammonia-lyase activity; GO:0045548 phenylalanine ammonia-lyase activity;	K13064	PTAL; phenylalanine/tyrosine ammonia-lyase [EC:4.3.1.25]	zma00360 Phenylalanine metabolism - Zea mays (maize); zma00940 Phenylpropanoid biosynthesis - Zea mays (maize); zma01100 Metabolic pathways - Zea mays (maize); zma01110 Biosynthesis of secondary metabolites - Zea mays (maize);	-	-
A0A1D6Q5N4	Nitrilase2 OS=Zea mays OX=4577 GN=542093 PE=4 SV=1	542093	cytoplasm	GO:0006082 organic acid metabolic process; GO:0006725 cellular aromatic compound metabolic process; GO:0006790 sulfur compound metabolic process; GO:0006807 nitrogen compound metabolic process; GO:0006950 response to stress; GO:0007154 cell communication; GO:0008152 metabolic process; GO:0009056 catabolic process; GO:0009058 biosynthetic process; GO:0009267 cellular response to starvation; GO:000…	GO:0005576 extracellular region; GO:0005622 intracellular; GO:0005623 cell; GO:0005737 cytoplasm; GO:0005829 cytosol; GO:0005886 plasma membrane; GO:0005911 cell-cell junction; GO:0009506 plasmodesma; GO:0009507 chloroplast; GO:0009536 plastid; GO:0016020 membrane; GO:0030054 cell junction; GO:0043226 organelle; GO:0043227 membrane-bounded organelle; GO:0043229 intracellular organelle; GO:0043231…	GO:0000257 nitrilase activity; GO:0003824 catalytic activity; GO:0016787 hydrolase activity; GO:0016810 hydrolase activity, acting on carbon-nitrogen (but not peptide) bonds; GO:0016815 hydrolase activity, acting on carbon-nitrogen (but not peptide) bonds, in nitriles; GO:0016829 lyase activity; GO:0016835 carbon-oxygen lyase activity; GO:0016836 hydro-lyase activity; GO:0018822 nitrile hydratase…	K13035	NIT4; beta-cyano-L-alanine hydratase/nitrilase [EC:3.5.5.4 4.2.1.65]	zma00460 Cyanoamino acid metabolism - Zea mays (maize); zma01100 Metabolic pathways - Zea mays (maize); zma01110 Biosynthesis of secondary metabolites - Zea mays (maize);	-	-
A0A1D6QRH8	Citrate synthase OS=Zea mays OX=4577 GN=ZEAMMB73_Zm00001d053684 PE=3 SV=1	ZEAMMB73_Zm00001d053684	mitochondria	GO:0006082 organic acid metabolic process; GO:0006091 generation of precursor metabolites and energy; GO:0006099 tricarboxylic acid cycle; GO:0006101 citrate metabolic process; GO:0008152 metabolic process; GO:0009060 aerobic respiration; GO:0009987 cellular process; GO:0010035 response to inorganic substance; GO:0010038 response to metal ion; GO:0015980 energy derivation by oxidation of organic …	GO:0005618 cell wall; GO:0005622 intracellular; GO:0005623 cell; GO:0005737 cytoplasm; GO:0005739 mitochondrion; GO:0005759 mitochondrial matrix; GO:0009507 chloroplast; GO:0009536 plastid; GO:0030312 external encapsulating structure; GO:0031974 membrane-enclosed lumen; GO:0043226 organelle; GO:0043227 membrane-bounded organelle; GO:0043229 intracellular organelle; GO:0043231 intracellular membra…	GO:0000166 nucleotide binding; GO:0003824 catalytic activity; GO:0004108 citrate (Si)-synthase activity; GO:0005488 binding; GO:0005524 ATP binding; GO:0008144 drug binding; GO:0008270 zinc ion binding; GO:0016740 transferase activity; GO:0016746 transferase activity, transferring acyl groups; GO:0017076 purine nucleotide binding; GO:0030554 adenyl nucleotide binding; GO:0032553 ribonucleotide bi…	K01647	CS, gltA; citrate synthase [EC:2.3.3.1]	zma00020 Citrate cycle (TCA cycle) - Zea mays (maize); zma00630 Glyoxylate and dicarboxylate metabolism - Zea mays (maize); zma01100 Metabolic pathways - Zea mays (maize); zma01110 Biosynthesis of secondary metabolites - Zea mays (maize); zma01200 Carbon metabolism - Zea mays (maize); zma01210 2-Oxocarboxylic acid metabolism - Zea mays (maize); zma01230 Biosynthesis of amino acids - Zea mays (mai…	PF00285	Citrate synthase
A0A1R3MKD5	Diphosphomevalonate decarboxylase MVD2 OS=Zea mays OX=4577 GN=103643980 PE=4 SV=1	103643980	nucleus	GO:0006066 alcohol metabolic process; GO:0006084 acetyl-CoA metabolic process; GO:0006139 nucleobase-containing compound metabolic process; GO:0006163 purine nucleotide metabolic process; GO:0006464 cellular protein modification process; GO:0006486 protein glycosylation; GO:0006487 protein N-linked glycosylation; GO:0006488 dolichol-linked oligosaccharide biosynthetic process; GO:0006489 dolichyl…	GO:0005622 intracellular; GO:0005623 cell; GO:0005737 cytoplasm; GO:0005777 peroxisome; GO:0005829 cytosol; GO:0042579 microbody; GO:0043226 organelle; GO:0043227 membrane-bounded organelle; GO:0043229 intracellular organelle; GO:0043231 intracellular membrane-bounded organelle; GO:0044424 intracellular part; GO:0044444 cytoplasmic part; GO:0044464 cell part;	GO:0003824 catalytic activity; GO:0004163 diphosphomevalonate decarboxylase activity; GO:0005488 binding; GO:0005515 protein binding; GO:0016829 lyase activity; GO:0016830 carbon-carbon lyase activity; GO:0016831 carboxy-lyase activity; GO:0030544 Hsp70 protein binding; GO:0031072 heat shock protein binding; GO:0042802 identical protein binding; GO:0042803 protein homodimerization activity; GO:00…	K01597	MVD, mvaD; diphosphomevalonate decarboxylase [EC:4.1.1.33]	zma00900 Terpenoid backbone biosynthesis - Zea mays (maize); zma01100 Metabolic pathways - Zea mays (maize); zma01110 Biosynthesis of secondary metabolites - Zea mays (maize);	PF00320; PF13905	GATA zinc finger; Thioredoxin-like
A3KLI1	Dehydrin DHN1 OS=Zea mays OX=4577 GN=rab17 PE=2 SV=1	rab17	nucleus	GO:0001101 response to acid chemical; GO:0006950 response to stress; GO:0009266 response to temperature stimulus; GO:0009409 response to cold; GO:0009414 response to water deprivation; GO:0009415 response to water; GO:0009628 response to abiotic stimulus; GO:0009631 cold acclimation; GO:0009719 response to endogenous stimulus; GO:0009725 response to hormone; GO:0009737 response to abscisic acid; …	GO:0005622 intracellular; GO:0005623 cell; GO:0005737 cytoplasm; GO:0005829 cytosol; GO:0012506 vesicle membrane; GO:0016020 membrane; GO:0031090 organelle membrane; GO:0031982 vesicle; GO:0043226 organelle; GO:0043227 membrane-bounded organelle; GO:0044422 organelle part; GO:0044424 intracellular part; GO:0044444 cytoplasmic part; GO:0044464 cell part;	GO:0001786 phosphatidylserine binding; GO:0005488 binding; GO:0005507 copper ion binding; GO:0005543 phospholipid binding; GO:0008289 lipid binding; GO:0016151 nickel cation binding; GO:0035091 phosphatidylinositol binding; GO:0043167 ion binding; GO:0043168 anion binding; GO:0043169 cation binding; GO:0046872 metal ion binding; GO:0046914 transition metal ion binding; GO:0070300 phosphatidic aci…	-	-	-	-	-
B4F845	nucleophosmin [Aegilops tauschii subsp. tauschii](predicted) OS=Zea mays OX=4577 GN=100191245 PE=2 SV=1	100191245	chloroplast	-	-	-	-	-	-	-	-
B4F861	IAA-amino acid hydrolase ILR1-like 4 OS=Zea mays OX=4577 GN=100274316 PE=2 SV=1	100274316	cytoplasm	GO:0002682 regulation of immune system process; GO:0002831 regulation of response to biotic stimulus; GO:0006950 response to stress; GO:0008152 metabolic process; GO:0009611 response to wounding; GO:0009850 auxin metabolic process; GO:0009987 cellular process; GO:0010112 regulation of systemic acquired resistance; GO:0010817 regulation of hormone levels; GO:0031347 regulation of defense response;…	GO:0005622 intracellular; GO:0005623 cell; GO:0005737 cytoplasm; GO:0005783 endoplasmic reticulum; GO:0005794 Golgi apparatus; GO:0005886 plasma membrane; GO:0012505 endomembrane system; GO:0016020 membrane; GO:0043226 organelle; GO:0043227 membrane-bounded organelle; GO:0043229 intracellular organelle; GO:0043231 intracellular membrane-bounded organelle; GO:0044424 intracellular part; GO:0044444…	GO:0003824 catalytic activity; GO:0010178 IAA-amino acid conjugate hydrolase activity; GO:0010179 IAA-Ala conjugate hydrolase activity; GO:0016787 hydrolase activity; GO:0016810 hydrolase activity, acting on carbon-nitrogen (but not peptide) bonds;	K21604	IAR3, ILL6; jasmonoyl-L-amino acid hydrolase [EC:3.5.1.127]	-	PF07687	Peptidase dimerisation domain
B4F880	Phosphoglycolate phosphatase OS=Zea mays OX=4577 GN=100191272 PE=2 SV=1	100191272	cytoplasm	GO:0006464 cellular protein modification process; GO:0006468 protein phosphorylation; GO:0006793 phosphorus metabolic process; GO:0006796 phosphate-containing compound metabolic process; GO:0006807 nitrogen compound metabolic process; GO:0008152 metabolic process; GO:0009987 cellular process; GO:0016310 phosphorylation; GO:0016311 dephosphorylation; GO:0019538 protein metabolic process; GO:003621…	GO:0005622 intracellular; GO:0005623 cell; GO:0005737 cytoplasm; GO:0005829 cytosol; GO:0009507 chloroplast; GO:0009536 plastid; GO:0043226 organelle; GO:0043227 membrane-bounded organelle; GO:0043229 intracellular organelle; GO:0043231 intracellular membrane-bounded organelle; GO:0044424 intracellular part; GO:0044444 cytoplasmic part; GO:0044464 cell part;	GO:0003824 catalytic activity; GO:0004672 protein kinase activity; GO:0004674 protein serine/threonine kinase activity; GO:0016301 kinase activity; GO:0016740 transferase activity; GO:0016772 transferase activity, transferring phosphorus-containing groups; GO:0016773 phosphotransferase activity, alcohol group as acceptor; GO:0016787 hydrolase activity; GO:0016788 hydrolase activity, acting on est…	K19269	PGP, PGLP; phosphoglycolate phosphatase [EC:3.1.3.18 3.1.3.48]	zma00630 Glyoxylate and dicarboxylate metabolism - Zea mays (maize); zma01100 Metabolic pathways - Zea mays (maize); zma01110 Biosynthesis of secondary metabolites - Zea mays (maize); zma01200 Carbon metabolism - Zea mays (maize);	PF13344; PF13242	Haloacid dehalogenase-like hydrolase; HAD-hyrolase-like
B4FAA0	4-methyl-5-thiazole monophosphate biosynthesis protein [Zea mays](predicted) OS=Zea mays OX=4577 GN=100191819 PE=2 SV=1	100191819	cytoplasm	GO:0006081 cellular aldehyde metabolic process; GO:0006082 organic acid metabolic process; GO:0006089 lactate metabolic process; GO:0008152 metabolic process; GO:0009056 catabolic process; GO:0009058 biosynthetic process; GO:0009438 methylglyoxal metabolic process; GO:0009987 cellular process; GO:0010035 response to inorganic substance; GO:0010038 response to metal ion; GO:0016053 organic acid bi…	GO:0005622 intracellular; GO:0005623 cell; GO:0005634 nucleus; GO:0005737 cytoplasm; GO:0005773 vacuole; GO:0005774 vacuolar membrane; GO:0005829 cytosol; GO:0005886 plasma membrane; GO:0005911 cell-cell junction; GO:0009506 plasmodesma; GO:0009507 chloroplast; GO:0009532 plastid stroma; GO:0009536 plastid; GO:0009570 chloroplast stroma; GO:0016020 membrane; GO:0030054 cell junction; GO:0031090 o…	GO:0003824 catalytic activity; GO:0016829 lyase activity; GO:0016835 carbon-oxygen lyase activity; GO:0016836 hydro-lyase activity; GO:0019172 glyoxalase III activity;	K03152	thiJ; protein deglycase [EC:3.5.1.124]	-	PF01965	DJ-1/PfpI family
B4FAC9	Calcium-binding EF-hand family protein OS=Zea mays OX=4577 GN=ZEAMMB73_Zm00001d014325 PE=2 SV=1	ZEAMMB73_Zm00001d014325	cytoplasm	-	-	-	-	-	-	-	-
B4FAV5	Germin-like protein OS=Zea mays OX=4577 GN=ZEAMMB73_Zm00001d008210 PE=2 SV=1	ZEAMMB73_Zm00001d008210	extracellular	GO:0006810 transport; GO:0009987 cellular process; GO:0010496 intercellular transport; GO:0010497 plasmodesmata-mediated intercellular transport; GO:0050789 regulation of biological process; GO:0050793 regulation of developmental process; GO:0051179 localization; GO:0051234 establishment of localization; GO:0051239 regulation of multicellular organismal process; GO:0065007 biological regulation; …	GO:0005618 cell wall; GO:0005623 cell; GO:0005911 cell-cell junction; GO:0009505 plant-type cell wall; GO:0009506 plasmodesma; GO:0030054 cell junction; GO:0030312 external encapsulating structure; GO:0044464 cell part; GO:0055044 symplast; GO:0071944 cell periphery;	-	-	-	-	PF00190	Cupin
B4FD39	Alpha/beta-Hydrolases superfamily protein OS=Zea mays OX=4577 GN=100192918 PE=2 SV=1	100192918	vacuolar membrane	-	-	-	-	-	-	-	-
B4FEI9	MD-2-related lipid recognition domain-containing protein / ML domain-containing protein OS=Zea mays OX=4577 GN=100193299 PE=2 SV=1	100193299	cytoplasm	-	-	-	-	-	-	PF02221	ML domain
B4FFZ9	Oil body-associated protein 1A OS=Zea mays OX=4577 GN=OBAP1A PE=2 SV=1	OBAP1A	cytoplasm	GO:0000003 reproduction; GO:0001101 response to acid chemical; GO:0003006 developmental process involved in reproduction; GO:0007275 multicellular organism development; GO:0009719 response to endogenous stimulus; GO:0009725 response to hormone; GO:0009737 response to abscisic acid; GO:0009790 embryo development; GO:0009791 post-embryonic development; GO:0009793 embryo development ending in seed d…	GO:0005622 intracellular; GO:0005623 cell; GO:0005811 lipid particle; GO:0043226 organelle; GO:0043228 non-membrane-bounded organelle; GO:0043229 intracellular organelle; GO:0043232 intracellular non-membrane-bounded organelle; GO:0044424 intracellular part; GO:0044464 cell part;	-	-	-	-	-	-
B4FGA1	Heparanase-like protein 3 OS=Zea mays OX=4577 GN=ZEAMMB73_Zm00001d037493 PE=2 SV=1	ZEAMMB73_Zm00001d037493	chloroplast	-	-	-	K07964	HPSE; heparanase [EC:3.2.1.166]	zma00531 Glycosaminoglycan degradation - Zea mays (maize); zma01100 Metabolic pathways - Zea mays (maize);	PF03662	Glycosyl hydrolase family 79, N-terminal domain
B4FKW0	Thioredoxin superfamily protein OS=Zea mays OX=4577 GN=100278440 PE=2 SV=1	100278440	chloroplast	-	-	-	-	-	-	PF13462	Thioredoxin
B4FMW6	Aspartyl protease AED3 OS=Zea mays OX=4577 GN=100192462 PE=2 SV=1	100192462	extracellular	GO:0002376 immune system process; GO:0006508 proteolysis; GO:0006807 nitrogen compound metabolic process; GO:0006950 response to stress; GO:0006952 defense response; GO:0006955 immune response; GO:0008152 metabolic process; GO:0009056 catabolic process; GO:0009057 macromolecule catabolic process; GO:0009605 response to external stimulus; GO:0009607 response to biotic stimulus; GO:0009627 systemic…	GO:0005576 extracellular region; GO:0005618 cell wall; GO:0005623 cell; GO:0009505 plant-type cell wall; GO:0030312 external encapsulating structure; GO:0044464 cell part; GO:0048046 apoplast; GO:0071944 cell periphery;	GO:0003824 catalytic activity; GO:0004175 endopeptidase activity; GO:0004190 aspartic-type endopeptidase activity; GO:0008233 peptidase activity; GO:0016787 hydrolase activity; GO:0070001 aspartic-type peptidase activity; GO:0070011 peptidase activity, acting on L-amino acid peptides;	-	-	-	-	-
B4FNF4	B-cell receptor-associated 31-like OS=Zea mays OX=4577 GN=100276154 PE=2 SV=1	100276154	chloroplast	GO:0000003 reproduction; GO:0006810 transport; GO:0006873 cellular ion homeostasis; GO:0006874 cellular calcium ion homeostasis; GO:0006875 cellular metal ion homeostasis; GO:0006888 ER to Golgi vesicle-mediated transport; GO:0007154 cell communication; GO:0007165 signal transduction; GO:0007204 positive regulation of cytosolic calcium ion concentration; GO:0007276 gamete generation; GO:0007283 s…	GO:0000139 Golgi membrane; GO:0005622 intracellular; GO:0005623 cell; GO:0005737 cytoplasm; GO:0005783 endoplasmic reticulum; GO:0005789 endoplasmic reticulum membrane; GO:0005794 Golgi apparatus; GO:0005795 Golgi stack; GO:0005811 lipid particle; GO:0005886 plasma membrane; GO:0005887 integral component of plasma membrane; GO:0012505 endomembrane system; GO:0016020 membrane; GO:0016021 integral …	GO:0005102 receptor binding; GO:0005488 binding; GO:0005515 protein binding; GO:0042287 MHC protein binding; GO:0042288 MHC class I protein binding; GO:0044877 macromolecular complex binding;	K14009	BCAP31, BAP31; B-cell receptor-associated protein 31	zma04141 Protein processing in endoplasmic reticulum - Zea mays (maize);	-	-
B4FNT8	Aldolase like OS=Zea mays OX=4577 GN=100272469 PE=2 SV=1	100272469	chloroplast	-	-	-	-	-	-	-	-
B4FQR3	Aldose reductase OS=Zea mays OX=4577 GN=AR4 PE=2 SV=1	AR4	chloroplast	-	-	-	K22374	-	-	PF00248	Aldo/keto reductase family
B4FR99	Acidic endochitinase OS=Zea mays OX=4577 GN=100272870 PE=2 SV=1	100272870	chloroplast	-	-	-	K01183	E3.2.1.14; chitinase [EC:3.2.1.14]	zma00520 Amino sugar and nucleotide sugar metabolism - Zea mays (maize); zma01100 Metabolic pathways - Zea mays (maize);	PF00704	Glycosyl hydrolases family 18
B4FSG4	Jasmonate-induced protein OS=Zea mays OX=4577 GN=100283929 PE=2 SV=1	100283929	chloroplast	-	-	-	-	-	-	-	-
B4FSU4	SOUL heme-binding family protein OS=Zea mays OX=4577 GN=100273098 PE=2 SV=1	100273098	chloroplast	-	-	-	-	-	-	-	-
B4FTJ7	Putative sarcosine oxidase OS=Zea mays OX=4577 GN=100273204 PE=2 SV=1	100273204	chloroplast	GO:0008152 metabolic process; GO:0055114 oxidation-reduction process;	-	GO:0003824 catalytic activity; GO:0008115 sarcosine oxidase activity; GO:0016491 oxidoreductase activity; GO:0016645 oxidoreductase activity, acting on the CH-NH group of donors; GO:0016647 oxidoreductase activity, acting on the CH-NH group of donors, oxygen as acceptor;	K00306	PIPOX; sarcosine oxidase / L-pipecolate oxidase [EC:1.5.3.1 1.5.3.7]	zma00260 Glycine, serine and threonine metabolism - Zea mays (maize); zma00310 Lysine degradation - Zea mays (maize); zma01100 Metabolic pathways - Zea mays (maize); zma04146 Peroxisome - Zea mays (maize);	PF01266	FAD dependent oxidoreductase
B4FTK0	Early nodulin-like protein 9 OS=Zea mays OX=4577 GN=100273206 PE=2 SV=1	100273206	chloroplast	-	-	-	-	-	-	PF02298	Plastocyanin-like domain
B4FWF9	Cytochrome P450 84A1 OS=Zea mays OX=4577 GN=100273589 PE=2 SV=1	100273589	chloroplast	GO:0006725 cellular aromatic compound metabolic process; GO:0008152 metabolic process; GO:0009058 biosynthetic process; GO:0009314 response to radiation; GO:0009411 response to UV; GO:0009416 response to light stimulus; GO:0009628 response to abiotic stimulus; GO:0009698 phenylpropanoid metabolic process; GO:0009699 phenylpropanoid biosynthetic process; GO:0009808 lignin metabolic process; GO:000…	GO:0005622 intracellular; GO:0005623 cell; GO:0005737 cytoplasm; GO:0005783 endoplasmic reticulum; GO:0012505 endomembrane system; GO:0016020 membrane; GO:0043226 organelle; GO:0043227 membrane-bounded organelle; GO:0043229 intracellular organelle; GO:0043231 intracellular membrane-bounded organelle; GO:0044424 intracellular part; GO:0044444 cytoplasmic part; GO:0044464 cell part;	GO:0003824 catalytic activity; GO:0004497 monooxygenase activity; GO:0016491 oxidoreductase activity; GO:0016705 oxidoreductase activity, acting on paired donors, with incorporation or reduction of molecular oxygen; GO:0016709 oxidoreductase activity, acting on paired donors, with incorporation or reduction of molecular oxygen, NAD(P)H as one donor, and incorporation of one atom of oxygen;	K09755	CYP84A, F5H; ferulate-5-hydroxylase [EC:1.14.-.-]	zma00940 Phenylpropanoid biosynthesis - Zea mays (maize); zma01100 Metabolic pathways - Zea mays (maize); zma01110 Biosynthesis of secondary metabolites - Zea mays (maize);	PF00067	Cytochrome P450
B4FX35	ELF4-like protein OS=Zea mays OX=4577 GN=100284193 PE=2 SV=1	100284193	nucleus	-	-	-	-	-	-	PF07011	Protein of unknown function (DUF1313)
B4FY87	Glutamate-oxaloacetate transaminase4 OS=Zea mays OX=4577 GN=100276531 PE=2 SV=1	100276531	chloroplast	GO:0000003 reproduction; GO:0003006 developmental process involved in reproduction; GO:0006082 organic acid metabolic process; GO:0006520 cellular amino acid metabolic process; GO:0006725 cellular aromatic compound metabolic process; GO:0006807 nitrogen compound metabolic process; GO:0007275 multicellular organism development; GO:0008152 metabolic process; GO:0008652 cellular amino acid biosynthe…	GO:0005622 intracellular; GO:0005623 cell; GO:0005737 cytoplasm; GO:0009507 chloroplast; GO:0009532 plastid stroma; GO:0009536 plastid; GO:0009570 chloroplast stroma; GO:0043226 organelle; GO:0043227 membrane-bounded organelle; GO:0043229 intracellular organelle; GO:0043231 intracellular membrane-bounded organelle; GO:0044422 organelle part; GO:0044424 intracellular part; GO:0044434 chloroplast p…	GO:0003824 catalytic activity; GO:0004069 L-aspartate:2-oxoglutarate aminotransferase activity; GO:0008483 transaminase activity; GO:0016740 transferase activity; GO:0016769 transferase activity, transferring nitrogenous groups; GO:0033853 aspartate-prephenate aminotransferase activity; GO:0033854 glutamate-prephenate aminotransferase activity;	K15849	PAT, AAT; bifunctional aspartate aminotransferase and glutamate/aspartate-prephenate aminotransferase [EC:2.6.1.1 2.6.1.78 2.6.1.79]	zma00350 Tyrosine metabolism - Zea mays (maize); zma00360 Phenylalanine metabolism - Zea mays (maize); zma00400 Phenylalanine, tyrosine and tryptophan biosynthesis - Zea mays (maize); zma00950 Isoquinoline alkaloid biosynthesis - Zea mays (maize); zma00960 Tropane, piperidine and pyridine alkaloid biosynthesis - Zea mays (maize); zma01100 Metabolic pathways - Zea mays (maize); zma01110 Biosynthes…	PF00155	Aminotransferase class I and II
B4FYH2	Pyruvate kinase OS=Zea mays OX=4577 GN=100273990 PE=2 SV=1	100273990	chloroplast	-	-	-	K00873	PK, pyk; pyruvate kinase [EC:2.7.1.40]	zma00010 Glycolysis / Gluconeogenesis - Zea mays (maize); zma00230 Purine metabolism - Zea mays (maize); zma00620 Pyruvate metabolism - Zea mays (maize); zma01100 Metabolic pathways - Zea mays (maize); zma01110 Biosynthesis of secondary metabolites - Zea mays (maize); zma01200 Carbon metabolism - Zea mays (maize); zma01230 Biosynthesis of amino acids - Zea mays (maize);	PF02887	Pyruvate kinase, alpha/beta domain
B4G1U6	Phospholipase A1-IIgamma OS=Zea mays OX=4577 GN=100286304 PE=2 SV=1	100286304	chloroplast	GO:0006629 lipid metabolic process; GO:0006638 neutral lipid metabolic process; GO:0006639 acylglycerol metabolic process; GO:0008152 metabolic process; GO:0009056 catabolic process; GO:0009987 cellular process; GO:0010029 regulation of seed germination; GO:0010187 negative regulation of seed germination; GO:0010876 lipid localization; GO:0016042 lipid catabolic process; GO:0019915 lipid storage;…	GO:0005622 intracellular; GO:0005623 cell; GO:0005737 cytoplasm; GO:0044424 intracellular part; GO:0044464 cell part;	GO:0003824 catalytic activity; GO:0004620 phospholipase activity; GO:0008970 phosphatidylcholine 1-acylhydrolase activity; GO:0016298 lipase activity; GO:0016787 hydrolase activity; GO:0016788 hydrolase activity, acting on ester bonds; GO:0047372 acylglycerol lipase activity; GO:0052689 carboxylic ester hydrolase activity;	-	-	-	-	-
B4G256	Dirigent protein OS=Zea mays OX=4577 GN=ZEAMMB73_Zm00001d005472 PE=2 SV=1	ZEAMMB73_Zm00001d005472	cytoplasm	-	-	-	-	-	-	PF01419	Jacalin-like lectin domain
B6SGF3	Glyoxalase family protein superfamily OS=Zea mays OX=4577 GN=100280456 PE=2 SV=1	100280456	chloroplast	-	-	-	-	-	-	-	-
B6SI37	Embryo specific protein1 OS=Zea mays OX=4577 GN=542384 PE=2 SV=1	542384	nucleus	GO:0000003 reproduction; GO:0001101 response to acid chemical; GO:0003006 developmental process involved in reproduction; GO:0007275 multicellular organism development; GO:0009719 response to endogenous stimulus; GO:0009725 response to hormone; GO:0009737 response to abscisic acid; GO:0009791 post-embryonic development; GO:0010033 response to organic substance; GO:0010154 fruit development; GO:00…	GO:0005622 intracellular; GO:0005623 cell; GO:0005737 cytoplasm; GO:0005829 cytosol; GO:0044424 intracellular part; GO:0044444 cytoplasmic part; GO:0044464 cell part;	GO:0003676 nucleic acid binding; GO:0003677 DNA binding; GO:0005488 binding; GO:0097159 organic cyclic compound binding; GO:1901363 heterocyclic compound binding;	-	-	-	-	-
B6SIX0	16.9 kDa class I heat shock protein 1 OS=Zea mays OX=4577 GN=100280576 PE=2 SV=1	100280576	cytoplasm	-	GO:0005622 intracellular; GO:0005623 cell; GO:0005737 cytoplasm; GO:0009507 chloroplast; GO:0009536 plastid; GO:0043226 organelle; GO:0043227 membrane-bounded organelle; GO:0043229 intracellular organelle; GO:0043231 intracellular membrane-bounded organelle; GO:0044424 intracellular part; GO:0044444 cytoplasmic part; GO:0044464 cell part;	-	K13993	HSP20; HSP20 family protein	zma04141 Protein processing in endoplasmic reticulum - Zea mays (maize);	-	-
B6SK46	Cupin family protein OS=Zea mays OX=4577 GN=100280650 PE=2 SV=1	100280650	chloroplast	GO:0006950 response to stress; GO:0006952 defense response; GO:0009605 response to external stimulus; GO:0009607 response to biotic stimulus; GO:0009620 response to fungus; GO:0043207 response to external biotic stimulus; GO:0050832 defense response to fungus; GO:0050896 response to stimulus; GO:0051704 multi-organism process; GO:0051707 response to other organism; GO:0098542 defense response to …	GO:0005911 cell-cell junction; GO:0009506 plasmodesma; GO:0030054 cell junction; GO:0055044 symplast;	-	-	-	-	PF00190	Cupin
B6SMH0	Trypsin/factor XIIA inhibitor OS=Zea mays OX=4577 GN=100280809 PE=2 SV=1	100280809	extracellular	-	-	-	-	-	-	-	-
B6SQL3	Copper transport protein CCH OS=Zea mays OX=4577 GN=ZEAMMB73_Zm00001d016691 PE=2 SV=1	ZEAMMB73_Zm00001d016691	cytoplasm	-	-	-	K07213	ATOX1, ATX1, copZ, golB; copper chaperone	-	PF00403	Heavy-metal-associated domain
B6SUK9	L-ornithine N5-acetyltransferase NATA1 OS=Zea mays OX=4577 GN=100193115 PE=2 SV=1	100193115	nucleus	-	-	-	K22883	-	-	-	-
B6TEW3	Bowman-Birk type trypsin inhibitor OS=Zea mays OX=4577 GN=100274196 PE=2 SV=1	100274196	extracellular	-	-	-	-	-	-	-	-
B6THA4	Oxidoreductase OS=Zea mays OX=4577 GN=ZEAMMB73_Zm00001d014204 PE=2 SV=1	ZEAMMB73_Zm00001d014204	chloroplast	-	GO:0005622 intracellular; GO:0005623 cell; GO:0005737 cytoplasm; GO:0005829 cytosol; GO:0044424 intracellular part; GO:0044444 cytoplasmic part; GO:0044464 cell part;	-	-	-	-	-	-
B6TIF7	Glucan endo-1,3-beta-glucosidase A6 OS=Zea mays OX=4577 GN=100283442 PE=2 SV=1	100283442	chloroplast	GO:0000003 reproduction; GO:0003006 developmental process involved in reproduction; GO:0007275 multicellular organism development; GO:0009555 pollen development; GO:0009653 anatomical structure morphogenesis; GO:0009790 embryo development; GO:0009791 post-embryonic development; GO:0009793 embryo development ending in seed dormancy; GO:0009987 cellular process; GO:0010154 fruit development; GO:001…	GO:0005623 cell; GO:0005886 plasma membrane; GO:0016020 membrane; GO:0031224 intrinsic component of membrane; GO:0031225 anchored component of membrane; GO:0031226 intrinsic component of plasma membrane; GO:0044425 membrane part; GO:0044459 plasma membrane part; GO:0044464 cell part; GO:0046658 anchored component of plasma membrane; GO:0071944 cell periphery;	GO:0001871 pattern binding; GO:0003824 catalytic activity; GO:0004553 hydrolase activity, hydrolyzing O-glycosyl compounds; GO:0005488 binding; GO:0016787 hydrolase activity; GO:0016798 hydrolase activity, acting on glycosyl bonds; GO:0030246 carbohydrate binding; GO:0030247 polysaccharide binding;	-	-	-	PF00332; PF07983	Glycosyl hydrolases family 17; X8 domain
B6TIJ1	Mu-crystallin OS=Zea mays OX=4577 GN=100283455 PE=2 SV=1	100283455	chloroplast	GO:0002682 regulation of immune system process; GO:0002684 positive regulation of immune system process; GO:0002831 regulation of response to biotic stimulus; GO:0002833 positive regulation of response to biotic stimulus; GO:0008152 metabolic process; GO:0010112 regulation of systemic acquired resistance; GO:0031347 regulation of defense response; GO:0031349 positive regulation of defense respons…	GO:0005622 intracellular; GO:0005623 cell; GO:0005737 cytoplasm; GO:0009507 chloroplast; GO:0009536 plastid; GO:0043226 organelle; GO:0043227 membrane-bounded organelle; GO:0043229 intracellular organelle; GO:0043231 intracellular membrane-bounded organelle; GO:0044424 intracellular part; GO:0044444 cytoplasmic part; GO:0044464 cell part;	GO:0003824 catalytic activity; GO:0016491 oxidoreductase activity; GO:0016638 oxidoreductase activity, acting on the CH-NH2 group of donors; GO:0016639 oxidoreductase activity, acting on the CH-NH2 group of donors, NAD or NADP as acceptor;	-	-	-	-	-
B6TMJ8	GDP-L-fucose synthase 1 OS=Zea mays OX=4577 GN=100283867 PE=2 SV=1	100283867	cytoplasm	GO:0005975 carbohydrate metabolic process; GO:0005996 monosaccharide metabolic process; GO:0006004 fucose metabolic process; GO:0006005 L-fucose biosynthetic process; GO:0006139 nucleobase-containing compound metabolic process; GO:0006725 cellular aromatic compound metabolic process; GO:0006793 phosphorus metabolic process; GO:0006807 nitrogen compound metabolic process; GO:0008152 metabolic proc…	-	GO:0003824 catalytic activity; GO:0016491 oxidoreductase activity; GO:0016614 oxidoreductase activity, acting on CH-OH group of donors; GO:0016616 oxidoreductase activity, acting on the CH-OH group of donors, NAD or NADP as acceptor; GO:0050577 GDP-L-fucose synthase activity;	K02377	TSTA3, fcl; GDP-L-fucose synthase [EC:1.1.1.271]	zma00051 Fructose and mannose metabolism - Zea mays (maize); zma00520 Amino sugar and nucleotide sugar metabolism - Zea mays (maize); zma01100 Metabolic pathways - Zea mays (maize);	-	-
B6TNS1	Xyloglucan endotransglucosylase/hydrolase protein 5 OS=Zea mays OX=4577 GN=100283976 PE=2 SV=1	100283976	cytoplasm	GO:0009888 tissue development; GO:0010087 phloem or xylem histogenesis; GO:0032502 developmental process; GO:0048856 anatomical structure development;	-	GO:0003824 catalytic activity; GO:0016740 transferase activity; GO:0016757 transferase activity, transferring glycosyl groups; GO:0016758 transferase activity, transferring hexosyl groups; GO:0016762 xyloglucan:xyloglucosyl transferase activity; GO:0046527 glucosyltransferase activity;	-	-	-	PF00722	Glycosyl hydrolases family 16
B6TQW0	Carboxypeptidase OS=Zea mays OX=4577 GN=100279978 PE=2 SV=1	100279978	vacuolar membrane	GO:0006508 proteolysis; GO:0006807 nitrogen compound metabolic process; GO:0008152 metabolic process; GO:0009056 catabolic process; GO:0009057 macromolecule catabolic process; GO:0009987 cellular process; GO:0019538 protein metabolic process; GO:0030163 protein catabolic process; GO:0043170 macromolecule metabolic process; GO:0044237 cellular metabolic process; GO:0044238 primary metabolic proces…	GO:0005622 intracellular; GO:0005623 cell; GO:0005737 cytoplasm; GO:0005773 vacuole; GO:0043226 organelle; GO:0043227 membrane-bounded organelle; GO:0043229 intracellular organelle; GO:0043231 intracellular membrane-bounded organelle; GO:0044424 intracellular part; GO:0044444 cytoplasmic part; GO:0044464 cell part;	GO:0003824 catalytic activity; GO:0004180 carboxypeptidase activity; GO:0004185 serine-type carboxypeptidase activity; GO:0008233 peptidase activity; GO:0008236 serine-type peptidase activity; GO:0008238 exopeptidase activity; GO:0016787 hydrolase activity; GO:0017171 serine hydrolase activity; GO:0070008 serine-type exopeptidase activity; GO:0070011 peptidase activity, acting on L-amino acid pep…	K16297	SCPL-II; serine carboxypeptidase-like clade II [EC:3.4.16.-]	-	PF00450	Serine carboxypeptidase
B6TR38	Basic endochitinase A OS=Zea mays OX=4577 GN=100284192 PE=2 SV=1	100284192	extracellular	GO:0006950 response to stress; GO:0006952 defense response; GO:0009605 response to external stimulus; GO:0009607 response to biotic stimulus; GO:0009620 response to fungus; GO:0043207 response to external biotic stimulus; GO:0050832 defense response to fungus; GO:0050896 response to stimulus; GO:0051704 multi-organism process; GO:0051707 response to other organism; GO:0098542 defense response to …	-	GO:0003824 catalytic activity; GO:0004553 hydrolase activity, hydrolyzing O-glycosyl compounds; GO:0004568 chitinase activity; GO:0016787 hydrolase activity; GO:0016798 hydrolase activity, acting on glycosyl bonds;	K20547	CHIB; basic endochitinase B [EC:3.2.1.14]	zma00520 Amino sugar and nucleotide sugar metabolism - Zea mays (maize); zma01100 Metabolic pathways - Zea mays (maize); zma04016 MAPK signaling pathway - plant - Zea mays (maize);	PF00187; PF00182	Chitin recognition protein; Chitinase class I
B6TU39	Peroxidase OS=Zea mays OX=4577 GN=100272496 PE=2 SV=1	100272496	cytoplasm	-	-	-	K00430	E1.11.1.7; peroxidase [EC:1.11.1.7]	zma00940 Phenylpropanoid biosynthesis - Zea mays (maize); zma01100 Metabolic pathways - Zea mays (maize); zma01110 Biosynthesis of secondary metabolites - Zea mays (maize);	PF00141	Peroxidase
B6TYW9	Peptidyl-prolyl cis-trans isomerase OS=Zea mays OX=4577 GN=100381373 PE=2 SV=1	100381373	cytoplasm	GO:0000413 protein peptidyl-prolyl isomerization; GO:0006464 cellular protein modification process; GO:0006807 nitrogen compound metabolic process; GO:0008152 metabolic process; GO:0009987 cellular process; GO:0018193 peptidyl-amino acid modification; GO:0018208 peptidyl-proline modification; GO:0019538 protein metabolic process; GO:0036211 protein modification process; GO:0043170 macromolecule m…	-	GO:0003755 peptidyl-prolyl cis-trans isomerase activity; GO:0003824 catalytic activity; GO:0016853 isomerase activity; GO:0016859 cis-trans isomerase activity;	K12734	PPIL3; peptidyl-prolyl cis-trans isomerase-like 3 [EC:5.2.1.8]	-	PF00160	Cyclophilin type peptidyl-prolyl cis-trans isomerase/CLD
B6UGS5	Dehydrin Xero 1 OS=Zea mays OX=4577 GN=100279027 PE=2 SV=1	100279027	nucleus	-	-	-	-	-	-	-	-
B6UH30	PEBP (Phosphatidylethanolamine-binding protein) family protein OS=Zea mays OX=4577 GN=100279044 PE=2 SV=1	100279044	cytoplasm	-	-	-	-	-	-	PF01161	Phosphatidylethanolamine-binding protein
B6UH99	Late embryogeneis abundant protein Lea14-A OS=Zea mays OX=4577 GN=Lea14A PE=2 SV=1	Lea14A	cytoplasm	GO:0006950 response to stress; GO:0006952 defense response; GO:0009314 response to radiation; GO:0009416 response to light stimulus; GO:0009605 response to external stimulus; GO:0009607 response to biotic stimulus; GO:0009611 response to wounding; GO:0009620 response to fungus; GO:0009628 response to abiotic stimulus; GO:0009642 response to light intensity; GO:0009644 response to high light inten…	GO:0005576 extracellular region; GO:0005622 intracellular; GO:0005623 cell; GO:0005737 cytoplasm; GO:0005829 cytosol; GO:0005886 plasma membrane; GO:0016020 membrane; GO:0044424 intracellular part; GO:0044444 cytoplasmic part; GO:0044464 cell part; GO:0048046 apoplast; GO:0071944 cell periphery;	-	-	-	-	PF03168	Late embryogenesis abundant protein
B6UI56	Oil body-associated protein 2B OS=Zea mays OX=4577 GN=OBAP2B PE=2 SV=1	OBAP2B	chloroplast	-	-	-	-	-	-	-	-
B6UIA7	Oleosin Bn-V OS=Zea mays OX=4577 GN=100286352 PE=2 SV=1	100286352	cytoplasm	-	-	-	-	-	-	-	-
B6UIG0	basal endosperm transfer layer 4 precursor [Zea mays](predicted) OS=Zea mays OX=4577 GN=100279160 PE=2 SV=1	100279160	extracellular	-	-	-	-	-	-	-	-
B7ZXZ2	Aldo-keto reductase family 4 member C9 OS=Zea mays OX=4577 GN=AR2 PE=2 SV=1	AR2	cytoplasm	-	-	-	K00002	AKR1A1, adh; alcohol dehydrogenase (NADP+) [EC:1.1.1.2]	zma00010 Glycolysis / Gluconeogenesis - Zea mays (maize); zma00040 Pentose and glucuronate interconversions - Zea mays (maize); zma00561 Glycerolipid metabolism - Zea mays (maize); zma01100 Metabolic pathways - Zea mays (maize); zma01110 Biosynthesis of secondary metabolites - Zea mays (maize);	PF00248	Aldo/keto reductase family
B7ZY93	Thioredoxin reductase OS=Zea mays OX=4577 GN=100283742 PE=2 SV=1	100283742	cytoplasm	GO:0008152 metabolic process; GO:0009636 response to toxic substance; GO:0009987 cellular process; GO:0042221 response to chemical; GO:0048518 positive regulation of biological process; GO:0048522 positive regulation of cellular process; GO:0050789 regulation of biological process; GO:0050794 regulation of cellular process; GO:0050896 response to stimulus; GO:0051302 regulation of cell division; …	GO:0005622 intracellular; GO:0005623 cell; GO:0005737 cytoplasm; GO:0005739 mitochondrion; GO:0005829 cytosol; GO:0009507 chloroplast; GO:0009526 plastid envelope; GO:0009536 plastid; GO:0009941 chloroplast envelope; GO:0031967 organelle envelope; GO:0031975 envelope; GO:0043226 organelle; GO:0043227 membrane-bounded organelle; GO:0043229 intracellular organelle; GO:0043231 intracellular membrane…	GO:0003824 catalytic activity; GO:0004791 thioredoxin-disulfide reductase activity; GO:0015036 disulfide oxidoreductase activity; GO:0016209 antioxidant activity; GO:0016491 oxidoreductase activity; GO:0016651 oxidoreductase activity, acting on NAD(P)H; GO:0016667 oxidoreductase activity, acting on a sulfur group of donors; GO:0016668 oxidoreductase activity, acting on a sulfur group of donors, N…	K00384	trxB, TRR; thioredoxin reductase (NADPH) [EC:1.8.1.9]	zma00450 Selenocompound metabolism - Zea mays (maize);	PF07992	Pyridine nucleotide-disulphide oxidoreductase
B8A1A6	Non-specific phospholipase C2 OS=Zea mays OX=4577 GN=100280012 PE=2 SV=1	100280012	mitochondria	GO:0006629 lipid metabolic process; GO:0006644 phospholipid metabolic process; GO:0006793 phosphorus metabolic process; GO:0006796 phosphate-containing compound metabolic process; GO:0008152 metabolic process; GO:0009056 catabolic process; GO:0009395 phospholipid catabolic process; GO:0009405 pathogenesis; GO:0009987 cellular process; GO:0016042 lipid catabolic process; GO:0016311 dephosphorylati…	-	GO:0003824 catalytic activity; GO:0003993 acid phosphatase activity; GO:0004620 phospholipase activity; GO:0004629 phospholipase C activity; GO:0008081 phosphoric diester hydrolase activity; GO:0016298 lipase activity; GO:0016787 hydrolase activity; GO:0016788 hydrolase activity, acting on ester bonds; GO:0016791 phosphatase activity; GO:0034480 phosphatidylcholine phospholipase C activity; GO:00…	K01114	plc; phospholipase C [EC:3.1.4.3]	zma00562 Inositol phosphate metabolism - Zea mays (maize); zma00564 Glycerophospholipid metabolism - Zea mays (maize); zma00565 Ether lipid metabolism - Zea mays (maize); zma01100 Metabolic pathways - Zea mays (maize); zma01110 Biosynthesis of secondary metabolites - Zea mays (maize);	-	-
B8A3B1	Agmatine deiminase OS=Zea mays OX=4577 GN=100280344 PE=2 SV=1	100280344	cytoplasm	GO:0006576 cellular biogenic amine metabolic process; GO:0006595 polyamine metabolic process; GO:0006596 polyamine biosynthetic process; GO:0006807 nitrogen compound metabolic process; GO:0008152 metabolic process; GO:0009058 biosynthetic process; GO:0009308 amine metabolic process; GO:0009309 amine biosynthetic process; GO:0009987 cellular process; GO:0034641 cellular nitrogen compound metabolic…	-	GO:0003824 catalytic activity; GO:0016787 hydrolase activity; GO:0016810 hydrolase activity, acting on carbon-nitrogen (but not peptide) bonds; GO:0016813 hydrolase activity, acting on carbon-nitrogen (but not peptide) bonds, in linear amidines; GO:0047632 agmatine deiminase activity;	K10536	aguA; agmatine deiminase [EC:3.5.3.12]	zma00330 Arginine and proline metabolism - Zea mays (maize); zma01100 Metabolic pathways - Zea mays (maize);	-	-
C0HEU5	UDP-glucose 4-epimerase 4 OS=Zea mays OX=4577 GN=542127 PE=2 SV=1	542127	cytoplasm	-	-	-	K01784	galE, GALE; UDP-glucose 4-epimerase [EC:5.1.3.2]	zma00052 Galactose metabolism - Zea mays (maize); zma00520 Amino sugar and nucleotide sugar metabolism - Zea mays (maize); zma01100 Metabolic pathways - Zea mays (maize);	-	-
C0HFQ1	Dirigent protein OS=Zea mays OX=4577 GN=100304441 PE=2 SV=1	100304441	chloroplast	-	-	-	-	-	-	PF01419	Jacalin-like lectin domain
C0HFW9	Putative nucleolin-like family protein OS=Zea mays OX=4577 GN=100194303 PE=2 SV=1	100194303	nucleus	GO:0000003 reproduction; GO:0000469 cleavage involved in rRNA processing; GO:0000478 endonucleolytic cleavage involved in rRNA processing; GO:0003002 regionalization; GO:0003006 developmental process involved in reproduction; GO:0006139 nucleobase-containing compound metabolic process; GO:0006364 rRNA processing; GO:0006396 RNA processing; GO:0006725 cellular aromatic compound metabolic process; …	GO:0005622 intracellular; GO:0005623 cell; GO:0005634 nucleus; GO:0005730 nucleolus; GO:0005737 cytoplasm; GO:0005739 mitochondrion; GO:0031974 membrane-enclosed lumen; GO:0031981 nuclear lumen; GO:0043226 organelle; GO:0043227 membrane-bounded organelle; GO:0043228 non-membrane-bounded organelle; GO:0043229 intracellular organelle; GO:0043231 intracellular membrane-bounded organelle; GO:0043232 …	GO:0003676 nucleic acid binding; GO:0003723 RNA binding; GO:0003729 mRNA binding; GO:0005488 binding; GO:0097159 organic cyclic compound binding; GO:1901363 heterocyclic compound binding;	K11294	NCL, NSR1; nucleolin	-	PF00076	RNA recognition motif. (a.k.a. RRM, RBD, or RNP domain)
C0HHH9	Stress-response A/B barrel domain-containing protein UP3 OS=Zea mays OX=4577 GN=100276755 PE=2 SV=1	100276755	chloroplast	GO:0001101 response to acid chemical; GO:0002376 immune system process; GO:0006950 response to stress; GO:0006952 defense response; GO:0006955 immune response; GO:0009605 response to external stimulus; GO:0009607 response to biotic stimulus; GO:0009620 response to fungus; GO:0009719 response to endogenous stimulus; GO:0009725 response to hormone; GO:0009753 response to jasmonic acid; GO:0009814 d…	GO:0005622 intracellular; GO:0005623 cell; GO:0005737 cytoplasm; GO:0005777 peroxisome; GO:0005829 cytosol; GO:0009507 chloroplast; GO:0009532 plastid stroma; GO:0009536 plastid; GO:0009570 chloroplast stroma; GO:0042579 microbody; GO:0043226 organelle; GO:0043227 membrane-bounded organelle; GO:0043229 intracellular organelle; GO:0043231 intracellular membrane-bounded organelle; GO:0044422 organe…	-	K13346	PEX10; peroxin-10	zma04146 Peroxisome - Zea mays (maize);	PF07876	Stress responsive A/B Barrel Domain
C0HIY4	ADP-ribosylation factor-like A1A OS=Zea mays OX=4577 GN=100193835 PE=2 SV=1	100193835	nucleus	GO:0002252 immune effector process; GO:0002376 immune system process; GO:0006950 response to stress; GO:0006952 defense response; GO:0009605 response to external stimulus; GO:0009607 response to biotic stimulus; GO:0009615 response to virus; GO:0043207 response to external biotic stimulus; GO:0050896 response to stimulus; GO:0051607 defense response to virus; GO:0051704 multi-organism process; GO…	-	GO:0000166 nucleotide binding; GO:0001882 nucleoside binding; GO:0001883 purine nucleoside binding; GO:0005488 binding; GO:0005525 GTP binding; GO:0017076 purine nucleotide binding; GO:0019001 guanyl nucleotide binding; GO:0032549 ribonucleoside binding; GO:0032550 purine ribonucleoside binding; GO:0032553 ribonucleotide binding; GO:0032555 purine ribonucleotide binding; GO:0032561 guanyl ribonuc…	K07955	ARL8; ADP-ribosylation factor-like protein 8	-	PF00025	ADP-ribosylation factor family
C0P3K6	Aspartic proteinase A1 OS=Zea mays OX=4577 GN=100282399 PE=2 SV=1	100282399	chloroplast	GO:0006508 proteolysis; GO:0006807 nitrogen compound metabolic process; GO:0006950 response to stress; GO:0006970 response to osmotic stress; GO:0008152 metabolic process; GO:0009056 catabolic process; GO:0009057 macromolecule catabolic process; GO:0009628 response to abiotic stimulus; GO:0009651 response to salt stress; GO:0009719 response to endogenous stimulus; GO:0009725 response to hormone; …	GO:0005622 intracellular; GO:0005623 cell; GO:0005737 cytoplasm; GO:0005773 vacuole; GO:0005829 cytosol; GO:0005911 cell-cell junction; GO:0009506 plasmodesma; GO:0030054 cell junction; GO:0043226 organelle; GO:0043227 membrane-bounded organelle; GO:0043229 intracellular organelle; GO:0043231 intracellular membrane-bounded organelle; GO:0044424 intracellular part; GO:0044444 cytoplasmic part; GO:…	GO:0003824 catalytic activity; GO:0004175 endopeptidase activity; GO:0004190 aspartic-type endopeptidase activity; GO:0008233 peptidase activity; GO:0016787 hydrolase activity; GO:0070001 aspartic-type peptidase activity; GO:0070011 peptidase activity, acting on L-amino acid peptides;	K08245	E3.4.23.40; phytepsin [EC:3.4.23.40]	-	PF05184	Saposin-like type B, region 1
C0P4B1	Chaperone binding OS=Zea mays OX=4577 GN=ZEAMMB73_Zm00001d015227 PE=2 SV=1	ZEAMMB73_Zm00001d015227	cytoplasm	-	-	-	-	-	-	PF09229	Activator of Hsp90 ATPase, N-terminal
C0P4J8	Cytochrome P450 family 76 subfamily C polypeptide 7 OS=Zea mays OX=4577 GN=100382116 PE=2 SV=1	100382116	chloroplast	GO:0008152 metabolic process; GO:0009058 biosynthetic process; GO:0019748 secondary metabolic process; GO:0044550 secondary metabolite biosynthetic process; GO:0055114 oxidation-reduction process;	GO:0016020 membrane;	GO:0003824 catalytic activity; GO:0004497 monooxygenase activity; GO:0016491 oxidoreductase activity; GO:0016705 oxidoreductase activity, acting on paired donors, with incorporation or reduction of molecular oxygen; GO:0016709 oxidoreductase activity, acting on paired donors, with incorporation or reduction of molecular oxygen, NAD(P)H as one donor, and incorporation of one atom of oxygen;	-	-	-	PF00067	Cytochrome P450
C0P567	Pyrophosphate--fructose 6-phosphate 1-phosphotransferase subunit beta OS=Zea mays OX=4577 GN=100382182 PE=2 SV=1	100382182	chloroplast	GO:0000003 reproduction; GO:0003006 developmental process involved in reproduction; GO:0005975 carbohydrate metabolic process; GO:0006793 phosphorus metabolic process; GO:0006796 phosphate-containing compound metabolic process; GO:0007275 multicellular organism development; GO:0008152 metabolic process; GO:0009719 response to endogenous stimulus; GO:0009725 response to hormone; GO:0009735 respons…	GO:0005618 cell wall; GO:0005622 intracellular; GO:0005623 cell; GO:0005737 cytoplasm; GO:0005829 cytosol; GO:0016020 membrane; GO:0030312 external encapsulating structure; GO:0044424 intracellular part; GO:0044444 cytoplasmic part; GO:0044464 cell part; GO:0071944 cell periphery;	GO:0003824 catalytic activity; GO:0008443 phosphofructokinase activity; GO:0016301 kinase activity; GO:0016740 transferase activity; GO:0016772 transferase activity, transferring phosphorus-containing groups; GO:0016773 phosphotransferase activity, alcohol group as acceptor; GO:0019200 carbohydrate kinase activity; GO:0047334 diphosphate-fructose-6-phosphate 1-phosphotransferase activity;	K00895	pfp, PFP; diphosphate-dependent phosphofructokinase [EC:2.7.1.90]	zma00010 Glycolysis / Gluconeogenesis - Zea mays (maize); zma00030 Pentose phosphate pathway - Zea mays (maize); zma00051 Fructose and mannose metabolism - Zea mays (maize); zma01100 Metabolic pathways - Zea mays (maize); zma01110 Biosynthesis of secondary metabolites - Zea mays (maize);	PF00365	Phosphofructokinase
C0P5D8	Subtilisin-like protease SBT1.3 OS=Zea mays OX=4577 GN=100286067 PE=2 SV=1	100286067	plasma membrane	GO:0006508 proteolysis; GO:0006807 nitrogen compound metabolic process; GO:0008152 metabolic process; GO:0019538 protein metabolic process; GO:0043170 macromolecule metabolic process; GO:0044238 primary metabolic process; GO:0071704 organic substance metabolic process; GO:1901564 organonitrogen compound metabolic process;	-	GO:0003824 catalytic activity; GO:0004175 endopeptidase activity; GO:0004252 serine-type endopeptidase activity; GO:0008233 peptidase activity; GO:0008236 serine-type peptidase activity; GO:0016787 hydrolase activity; GO:0017171 serine hydrolase activity; GO:0070011 peptidase activity, acting on L-amino acid peptides;	-	-	-	PF05922; PF00082	Peptidase inhibitor I9; Subtilase family
C0PAI3	Serpin-Z1 OS=Zea mays OX=4577 GN=ZEAMMB73_Zm00001d013737 PE=2 SV=1	ZEAMMB73_Zm00001d013737	chloroplast	GO:0006139 nucleobase-containing compound metabolic process; GO:0006259 DNA metabolic process; GO:0006281 DNA repair; GO:0006725 cellular aromatic compound metabolic process; GO:0006807 nitrogen compound metabolic process; GO:0006950 response to stress; GO:0006974 cellular response to DNA damage stimulus; GO:0008152 metabolic process; GO:0009892 negative regulation of metabolic process; GO:000998…	GO:0005576 extracellular region; GO:0005615 extracellular space; GO:0005622 intracellular; GO:0005623 cell; GO:0005634 nucleus; GO:0005737 cytoplasm; GO:0005829 cytosol; GO:0043226 organelle; GO:0043227 membrane-bounded organelle; GO:0043229 intracellular organelle; GO:0043231 intracellular membrane-bounded organelle; GO:0044421 extracellular region part; GO:0044424 intracellular part; GO:0044444…	GO:0004857 enzyme inhibitor activity; GO:0004866 endopeptidase inhibitor activity; GO:0004867 serine-type endopeptidase inhibitor activity; GO:0004869 cysteine-type endopeptidase inhibitor activity; GO:0030234 enzyme regulator activity; GO:0030414 peptidase inhibitor activity; GO:0061134 peptidase regulator activity; GO:0061135 endopeptidase regulator activity; GO:0098772 molecular function regul…	-	-	-	PF00079	Serpin (serine protease inhibitor)
C0PBS1	Lipase-like OS=Zea mays OX=4577 GN=100501088 PE=2 SV=1	100501088	vacuolar membrane	-	-	-	-	-	-	-	-
C0PDC7	Chaperone protein ClpB1 OS=Zea mays OX=4577 GN=541780 PE=2 SV=1	541780	cytoplasm	GO:0000302 response to reactive oxygen species; GO:0006417 regulation of translation; GO:0006950 response to stress; GO:0006979 response to oxidative stress; GO:0009266 response to temperature stimulus; GO:0009314 response to radiation; GO:0009408 response to heat; GO:0009416 response to light stimulus; GO:0009628 response to abiotic stimulus; GO:0009636 response to toxic substance; GO:0009642 re…	GO:0005622 intracellular; GO:0005623 cell; GO:0005737 cytoplasm; GO:0009507 chloroplast; GO:0009526 plastid envelope; GO:0009532 plastid stroma; GO:0009536 plastid; GO:0009570 chloroplast stroma; GO:0009941 chloroplast envelope; GO:0031967 organelle envelope; GO:0031975 envelope; GO:0043226 organelle; GO:0043227 membrane-bounded organelle; GO:0043229 intracellular organelle; GO:0043231 intracellu…	-	K03695	clpB; ATP-dependent Clp protease ATP-binding subunit ClpB	-	PF00004; PF07724; PF10431	ATPase family associated with various cellular activities (AAA); AAA domain (Cdc48 subfamily); C-terminal, D2-small domain, of ClpB protein
C0PF32	Glutamate--tRNA ligase cytoplasmic OS=Zea mays OX=4577 GN=100383320 PE=2 SV=1	100383320	cytoplasm	GO:0002181 cytoplasmic translation; GO:0002376 immune system process; GO:0006082 organic acid metabolic process; GO:0006139 nucleobase-containing compound metabolic process; GO:0006399 tRNA metabolic process; GO:0006412 translation; GO:0006417 regulation of translation; GO:0006418 tRNA aminoacylation for protein translation; GO:0006424 glutamyl-tRNA aminoacylation; GO:0006433 prolyl-tRNA aminoacy…	GO:0005622 intracellular; GO:0005623 cell; GO:0005737 cytoplasm; GO:0005829 cytosol; GO:0005886 plasma membrane; GO:0016020 membrane; GO:0017101 aminoacyl-tRNA synthetase multienzyme complex; GO:0032991 macromolecular complex; GO:0044424 intracellular part; GO:0044444 cytoplasmic part; GO:0044464 cell part; GO:0071944 cell periphery; GO:0097452 GAIT complex; GO:1990904 ribonucleoprotein complex;	GO:0003676 nucleic acid binding; GO:0003723 RNA binding; GO:0003824 catalytic activity; GO:0004812 aminoacyl-tRNA ligase activity; GO:0004818 glutamate-tRNA ligase activity; GO:0004827 proline-tRNA ligase activity; GO:0005488 binding; GO:0005515 protein binding; GO:0008270 zinc ion binding; GO:0016874 ligase activity; GO:0016875 ligase activity, forming carbon-oxygen bonds; GO:0019899 enzyme bind…	K01885	EARS, gltX; glutamyl-tRNA synthetase [EC:6.1.1.17]	zma00860 Porphyrin and chlorophyll metabolism - Zea mays (maize); zma00970 Aminoacyl-tRNA biosynthesis - Zea mays (maize); zma01100 Metabolic pathways - Zea mays (maize); zma01110 Biosynthesis of secondary metabolites - Zea mays (maize);	PF00749; PF03950	tRNA synthetases class I (E and Q), catalytic domain; tRNA synthetases class I (E and Q), anti-codon binding domain
C0PFG4	Alpha/beta-Hydrolases superfamily protein OS=Zea mays OX=4577 GN=100193420 PE=2 SV=1	100193420	plasma membrane	GO:0000003 reproduction; GO:0002084 protein depalmitoylation; GO:0006464 cellular protein modification process; GO:0006807 nitrogen compound metabolic process; GO:0006810 transport; GO:0006897 endocytosis; GO:0006898 receptor-mediated endocytosis; GO:0006996 organelle organization; GO:0007005 mitochondrion organization; GO:0007275 multicellular organism development; GO:0007610 behavior; GO:000815…	GO:0000323 lytic vacuole; GO:0005622 intracellular; GO:0005623 cell; GO:0005737 cytoplasm; GO:0005764 lysosome; GO:0005773 vacuole; GO:0043226 organelle; GO:0043227 membrane-bounded organelle; GO:0043229 intracellular organelle; GO:0043231 intracellular membrane-bounded organelle; GO:0044424 intracellular part; GO:0044444 cytoplasmic part; GO:0044464 cell part;	GO:0003824 catalytic activity; GO:0008474 palmitoyl-(protein) hydrolase activity; GO:0016787 hydrolase activity; GO:0016788 hydrolase activity, acting on ester bonds; GO:0016790 thiolester hydrolase activity; GO:0098599 palmitoyl hydrolase activity;	-	-	-	PF02089	Palmitoyl protein thioesterase
C0PGW3	Soluble epoxide hydrolase OS=Zea mays OX=4577 GN=100191966 PE=2 SV=1	100191966	cytoplasm	-	-	-	-	-	-	PF00561	alpha/beta hydrolase fold
C0PHP8	Agmatine deiminase OS=Zea mays OX=4577 GN=100280344 PE=2 SV=1	100280344	cytoplasm	GO:0006576 cellular biogenic amine metabolic process; GO:0006595 polyamine metabolic process; GO:0006596 polyamine biosynthetic process; GO:0006807 nitrogen compound metabolic process; GO:0008152 metabolic process; GO:0009058 biosynthetic process; GO:0009308 amine metabolic process; GO:0009309 amine biosynthetic process; GO:0009987 cellular process; GO:0034641 cellular nitrogen compound metabolic…	-	GO:0003824 catalytic activity; GO:0016787 hydrolase activity; GO:0016810 hydrolase activity, acting on carbon-nitrogen (but not peptide) bonds; GO:0016813 hydrolase activity, acting on carbon-nitrogen (but not peptide) bonds, in linear amidines; GO:0047632 agmatine deiminase activity;	K10536	aguA; agmatine deiminase [EC:3.5.3.12]	zma00330 Arginine and proline metabolism - Zea mays (maize); zma01100 Metabolic pathways - Zea mays (maize);	-	-
C0PKS1	Peroxidase OS=Zea mays OX=4577 GN=100283382 PE=2 SV=1	100283382	vacuolar membrane	GO:0001101 response to acid chemical; GO:0006950 response to stress; GO:0006970 response to osmotic stress; GO:0006972 hyperosmotic response; GO:0008152 metabolic process; GO:0009266 response to temperature stimulus; GO:0009269 response to desiccation; GO:0009409 response to cold; GO:0009414 response to water deprivation; GO:0009415 response to water; GO:0009628 response to abiotic stimulus; GO:0…	GO:0005618 cell wall; GO:0005622 intracellular; GO:0005623 cell; GO:0005634 nucleus; GO:0005737 cytoplasm; GO:0005783 endoplasmic reticulum; GO:0005911 cell-cell junction; GO:0009505 plant-type cell wall; GO:0009506 plasmodesma; GO:0012505 endomembrane system; GO:0030054 cell junction; GO:0030312 external encapsulating structure; GO:0043226 organelle; GO:0043227 membrane-bounded organelle; GO:004…	GO:0003824 catalytic activity; GO:0004601 peroxidase activity; GO:0016209 antioxidant activity; GO:0016491 oxidoreductase activity; GO:0016684 oxidoreductase activity, acting on peroxide as acceptor;	K00430	E1.11.1.7; peroxidase [EC:1.11.1.7]	zma00940 Phenylpropanoid biosynthesis - Zea mays (maize); zma01100 Metabolic pathways - Zea mays (maize); zma01110 Biosynthesis of secondary metabolites - Zea mays (maize);	PF00141	Peroxidase
E9JVD4	Aldose reductase OS=Zea mays OX=4577 GN=AR3 PE=1 SV=1	AR3	cytoplasm	-	-	-	K00002	AKR1A1, adh; alcohol dehydrogenase (NADP+) [EC:1.1.1.2]	zma00010 Glycolysis / Gluconeogenesis - Zea mays (maize); zma00040 Pentose and glucuronate interconversions - Zea mays (maize); zma00561 Glycerolipid metabolism - Zea mays (maize); zma01100 Metabolic pathways - Zea mays (maize); zma01110 Biosynthesis of secondary metabolites - Zea mays (maize);	PF00248	Aldo/keto reductase family
K7TSG6	Rhodanese-like domain-containing protein 19 mitochondrial OS=Zea mays OX=4577 GN=ZEAMMB73_Zm00001d025081 PE=4 SV=1	ZEAMMB73_Zm00001d025081	chloroplast	GO:0008152 metabolic process; GO:0009636 response to toxic substance; GO:0042221 response to chemical; GO:0046685 response to arsenic-containing substance; GO:0050896 response to stimulus; GO:0055114 oxidation-reduction process; GO:0071722 detoxification of arsenic-containing substance; GO:0098754 detoxification;	GO:0005622 intracellular; GO:0005623 cell; GO:0005737 cytoplasm; GO:0044424 intracellular part; GO:0044464 cell part;	GO:0003824 catalytic activity; GO:0004792 thiosulfate sulfurtransferase activity; GO:0016491 oxidoreductase activity; GO:0016740 transferase activity; GO:0016782 transferase activity, transferring sulfur-containing groups; GO:0016783 sulfurtransferase activity; GO:0030611 arsenate reductase activity;	K22547	-	-	PF00581	Rhodanese-like domain
K7TUS9	Peroxygenase 2 OS=Zea mays OX=4577 GN=100216957 PE=4 SV=1	100216957	chloroplast	GO:0000003 reproduction; GO:0003006 developmental process involved in reproduction; GO:0006082 organic acid metabolic process; GO:0006629 lipid metabolic process; GO:0006631 fatty acid metabolic process; GO:0006633 fatty acid biosynthetic process; GO:0006950 response to stress; GO:0006952 defense response; GO:0006996 organelle organization; GO:0007275 multicellular organism development; GO:000815…	GO:0016020 membrane; GO:0016021 integral component of membrane; GO:0031224 intrinsic component of membrane; GO:0044425 membrane part;	GO:0003824 catalytic activity; GO:0004392 heme oxygenase (decyclizing) activity; GO:0004497 monooxygenase activity; GO:0005488 binding; GO:0005509 calcium ion binding; GO:0016491 oxidoreductase activity; GO:0016705 oxidoreductase activity, acting on paired donors, with incorporation or reduction of molecular oxygen; GO:0043167 ion binding; GO:0043169 cation binding; GO:0046872 metal ion binding; …	K17991	PXG; peroxygenase [EC:1.11.2.3]	zma00073 Cutin, suberine and wax biosynthesis - Zea mays (maize);	-	-
K7TY10	NAD(P)-binding Rossmann-fold superfamily protein OS=Zea mays OX=4577 GN=103653744 PE=3 SV=1	103653744	chloroplast	-	-	-	-	-	-	PF00106; PF13561	short chain dehydrogenase; Enoyl-(Acyl carrier protein) reductase
K7U1M0	Putative L-gulonolactone oxidase 6 OS=Zea mays OX=4577 GN=103653136 PE=4 SV=1	103653136	cytoplasm	GO:0005975 carbohydrate metabolic process; GO:0005996 monosaccharide metabolic process; GO:0006082 organic acid metabolic process; GO:0006732 coenzyme metabolic process; GO:0006766 vitamin metabolic process; GO:0006767 water-soluble vitamin metabolic process; GO:0008152 metabolic process; GO:0009058 biosynthetic process; GO:0009108 coenzyme biosynthetic process; GO:0009110 vitamin biosynthetic pr…	GO:0005618 cell wall; GO:0005623 cell; GO:0030312 external encapsulating structure; GO:0044464 cell part; GO:0071944 cell periphery;	GO:0000166 nucleotide binding; GO:0003824 catalytic activity; GO:0005488 binding; GO:0016491 oxidoreductase activity; GO:0016614 oxidoreductase activity, acting on CH-OH group of donors; GO:0016899 oxidoreductase activity, acting on the CH-OH group of donors, oxygen as acceptor; GO:0036094 small molecule binding; GO:0043167 ion binding; GO:0043168 anion binding; GO:0048037 cofactor binding; GO:00…	K00103	GULO; L-gulonolactone oxidase [EC:1.1.3.8]	zma00053 Ascorbate and aldarate metabolism - Zea mays (maize); zma01100 Metabolic pathways - Zea mays (maize);	PF01565	FAD binding domain
K7U2E4	Amine oxidase OS=Zea mays OX=4577 GN=103641531 PE=3 SV=1	103641531	vacuolar membrane	GO:0001101 response to acid chemical; GO:0001505 regulation of neurotransmitter levels; GO:0006807 nitrogen compound metabolic process; GO:0006809 nitric oxide biosynthetic process; GO:0007154 cell communication; GO:0007165 signal transduction; GO:0008152 metabolic process; GO:0009058 biosynthetic process; GO:0009719 response to endogenous stimulus; GO:0009725 response to hormone; GO:0009737 resp…	-	-	K00276	AOC3, AOC2, tynA; primary-amine oxidase [EC:1.4.3.21]	zma00260 Glycine, serine and threonine metabolism - Zea mays (maize); zma00350 Tyrosine metabolism - Zea mays (maize); zma00360 Phenylalanine metabolism - Zea mays (maize); zma00410 beta-Alanine metabolism - Zea mays (maize); zma00950 Isoquinoline alkaloid biosynthesis - Zea mays (maize); zma00960 Tropane, piperidine and pyridine alkaloid biosynthesis - Zea mays (maize); zma01100 Metabolic pathwa…	PF02727; PF02728; PF01179	Copper amine oxidase, N2 domain; Copper amine oxidase, N3 domain; Copper amine oxidase, enzyme domain
K7UU06	Calmodulin protein 2, touch-induced OS=Zea mays OX=4577 GN=ZEAMMB73_Zm00001d008573 PE=4 SV=1	ZEAMMB73_Zm00001d008573	chloroplast	-	GO:0005622 intracellular; GO:0005623 cell; GO:0005737 cytoplasm; GO:0005773 vacuole; GO:0005886 plasma membrane; GO:0016020 membrane; GO:0043226 organelle; GO:0043227 membrane-bounded organelle; GO:0043229 intracellular organelle; GO:0043231 intracellular membrane-bounded organelle; GO:0044424 intracellular part; GO:0044444 cytoplasmic part; GO:0044464 cell part; GO:0071944 cell periphery;	GO:0005488 binding; GO:0005509 calcium ion binding; GO:0043167 ion binding; GO:0043169 cation binding; GO:0046872 metal ion binding;	K13448	CML; calcium-binding protein CML	zma04626 Plant-pathogen interaction - Zea mays (maize);	PF13499	EF-hand domain pair
K7V4T1	Glycosyltransferase OS=Zea mays OX=4577 GN=100191999 PE=3 SV=1	100191999	chloroplast	-	-	-	-	-	-	-	-
K7VEP4	Pyridoxal-5'-phosphate-dependent enzyme family protein OS=Zea mays OX=4577 GN=100216991 PE=4 SV=1	100216991	cytoplasm	-	-	-	K01738	cysK; cysteine synthase A [EC:2.5.1.47]	zma00270 Cysteine and methionine metabolism - Zea mays (maize); zma00920 Sulfur metabolism - Zea mays (maize); zma01100 Metabolic pathways - Zea mays (maize); zma01110 Biosynthesis of secondary metabolites - Zea mays (maize); zma01200 Carbon metabolism - Zea mays (maize); zma01230 Biosynthesis of amino acids - Zea mays (maize);	-	-
K7VKH1	Tubulin alpha chain OS=Zea mays OX=4577 GN=ZEAMMB73_Zm00001d048065 PE=3 SV=1	ZEAMMB73_Zm00001d048065	cytoplasm	GO:0007017 microtubule-based process; GO:0009987 cellular process;	GO:0005622 intracellular; GO:0005623 cell; GO:0005737 cytoplasm; GO:0005829 cytosol; GO:0005856 cytoskeleton; GO:0005886 plasma membrane; GO:0016020 membrane; GO:0043226 organelle; GO:0043228 non-membrane-bounded organelle; GO:0043229 intracellular organelle; GO:0043232 intracellular non-membrane-bounded organelle; GO:0044424 intracellular part; GO:0044444 cytoplasmic part; GO:0044464 cell part; …	-	K07374	TUBA; tubulin alpha	zma04145 Phagosome - Zea mays (maize);	PF00091; PF03953	Tubulin/FtsZ family, GTPase domain; Tubulin C-terminal domain
K7VRQ5	Protein disulfide isomerase5 OS=Zea mays OX=4577 GN=ZEAMMB73_Zm00001d045218 PE=4 SV=1	ZEAMMB73_Zm00001d045218	chloroplast	GO:0006457 protein folding; GO:0006950 response to stress; GO:0009987 cellular process; GO:0033554 cellular response to stress; GO:0034976 response to endoplasmic reticulum stress; GO:0050896 response to stimulus; GO:0051716 cellular response to stimulus;	GO:0005622 intracellular; GO:0005623 cell; GO:0005737 cytoplasm; GO:0005783 endoplasmic reticulum; GO:0012505 endomembrane system; GO:0043226 organelle; GO:0043227 membrane-bounded organelle; GO:0043229 intracellular organelle; GO:0043231 intracellular membrane-bounded organelle; GO:0044424 intracellular part; GO:0044444 cytoplasmic part; GO:0044464 cell part;	GO:0003756 protein disulfide isomerase activity; GO:0003824 catalytic activity; GO:0016853 isomerase activity; GO:0016860 intramolecular oxidoreductase activity; GO:0016864 intramolecular oxidoreductase activity, transposing S-S bonds;	K09580	PDIA1, P4HB; protein disulfide-isomerase A1 [EC:5.3.4.1]	zma04141 Protein processing in endoplasmic reticulum - Zea mays (maize);	PF00085; PF13848	Thioredoxin; Thioredoxin-like domain
K7VV41	Amidophosphoribosyltransferase OS=Zea mays OX=4577 GN=103635621 PE=3 SV=1	103635621	chloroplast	-	-	-	K00764	purF, PPAT; amidophosphoribosyltransferase [EC:2.4.2.14]	zma00230 Purine metabolism - Zea mays (maize); zma00250 Alanine, aspartate and glutamate metabolism - Zea mays (maize); zma01100 Metabolic pathways - Zea mays (maize); zma01110 Biosynthesis of secondary metabolites - Zea mays (maize);	PF13537	Glutamine amidotransferase domain
K7W6W9	Root cap-specific protein OS=Zea mays OX=4577 GN=103638108 PE=3 SV=1	103638108	cytoplasm	-	-	-	K01711	gmd, GMDS; GDPmannose 4,6-dehydratase [EC:4.2.1.47]	zma00051 Fructose and mannose metabolism - Zea mays (maize); zma00520 Amino sugar and nucleotide sugar metabolism - Zea mays (maize); zma01100 Metabolic pathways - Zea mays (maize);	-	-
Q3S3T0	Hemoglobin 2 OS=Zea mays OX=4577 GN=Hb2 PE=2 SV=1	Hb2	mitochondria	GO:0001666 response to hypoxia; GO:0006950 response to stress; GO:0009628 response to abiotic stimulus; GO:0036293 response to decreased oxygen levels; GO:0050896 response to stimulus; GO:0070482 response to oxygen levels;	GO:0005618 cell wall; GO:0005622 intracellular; GO:0005623 cell; GO:0005737 cytoplasm; GO:0005829 cytosol; GO:0005886 plasma membrane; GO:0005911 cell-cell junction; GO:0009506 plasmodesma; GO:0016020 membrane; GO:0030054 cell junction; GO:0030312 external encapsulating structure; GO:0044424 intracellular part; GO:0044444 cytoplasmic part; GO:0044464 cell part; GO:0055044 symplast; GO:0071944 cel…	GO:0005488 binding; GO:0008144 drug binding; GO:0019825 oxygen binding; GO:0036094 small molecule binding;	K21894	CYGB; cytoglobin	-	PF00042	Globin
Q64HC3	ASF/SF2-like pre-mRNA splicing factor SRP32 OS=Zea mays OX=4577 GN=srp32 PE=2 SV=1	srp32	nucleus	-	GO:0005622 intracellular; GO:0005623 cell; GO:0005634 nucleus; GO:0005654 nucleoplasm; GO:0016604 nuclear body; GO:0016607 nuclear speck; GO:0031974 membrane-enclosed lumen; GO:0031981 nuclear lumen; GO:0035061 interchromatin granule; GO:0043226 organelle; GO:0043227 membrane-bounded organelle; GO:0043229 intracellular organelle; GO:0043231 intracellular membrane-bounded organelle; GO:0043233 org…	GO:0003676 nucleic acid binding; GO:0003723 RNA binding; GO:0003729 mRNA binding; GO:0005488 binding; GO:0097159 organic cyclic compound binding; GO:1901363 heterocyclic compound binding;	K12890	SFRS1, ASF, SF2; splicing factor, arginine/serine-rich 1	zma03040 Spliceosome - Zea mays (maize);	PF00076	RNA recognition motif. (a.k.a. RRM, RBD, or RNP domain)
Q6JN54	1-aminocyclopropane-1-carboxylate oxidase20 OS=Zea mays OX=4577 GN=ACO20 PE=2 SV=1	ACO20	cytoplasm	GO:0000302 response to reactive oxygen species; GO:0001101 response to acid chemical; GO:0006950 response to stress; GO:0006970 response to osmotic stress; GO:0006979 response to oxidative stress; GO:0008152 metabolic process; GO:0009058 biosynthetic process; GO:0009593 detection of chemical stimulus; GO:0009605 response to external stimulus; GO:0009607 response to biotic stimulus; GO:0009620 res…	GO:0005618 cell wall; GO:0005622 intracellular; GO:0005623 cell; GO:0005737 cytoplasm; GO:0005783 endoplasmic reticulum; GO:0005794 Golgi apparatus; GO:0005829 cytosol; GO:0005886 plasma membrane; GO:0005911 cell-cell junction; GO:0009506 plasmodesma; GO:0012505 endomembrane system; GO:0016020 membrane; GO:0030054 cell junction; GO:0030312 external encapsulating structure; GO:0043226 organelle; G…	GO:0003824 catalytic activity; GO:0005488 binding; GO:0005507 copper ion binding; GO:0009815 1-aminocyclopropane-1-carboxylate oxidase activity; GO:0016491 oxidoreductase activity; GO:0016638 oxidoreductase activity, acting on the CH-NH2 group of donors; GO:0016641 oxidoreductase activity, acting on the CH-NH2 group of donors, oxygen as acceptor; GO:0043167 ion binding; GO:0043169 cation binding;…	K05933	E1.14.17.4; aminocyclopropanecarboxylate oxidase [EC:1.14.17.4]	zma00270 Cysteine and methionine metabolism - Zea mays (maize); zma01100 Metabolic pathways - Zea mays (maize); zma01110 Biosynthesis of secondary metabolites - Zea mays (maize);	PF03171	2OG-Fe(II) oxygenase superfamily
Q6VWG3	Flavone 3'-O-methyltransferase 1 OS=Zea mays OX=4577 GN=comt PE=2 SV=1	comt	cytoplasm	GO:0000302 response to reactive oxygen species; GO:0001101 response to acid chemical; GO:0006725 cellular aromatic compound metabolic process; GO:0006807 nitrogen compound metabolic process; GO:0006950 response to stress; GO:0006979 response to oxidative stress; GO:0008152 metabolic process; GO:0009058 biosynthetic process; GO:0009611 response to wounding; GO:0009636 response to toxic substance; …	GO:0005622 intracellular; GO:0005623 cell; GO:0005634 nucleus; GO:0005737 cytoplasm; GO:0005886 plasma membrane; GO:0005911 cell-cell junction; GO:0009506 plasmodesma; GO:0016020 membrane; GO:0030054 cell junction; GO:0043226 organelle; GO:0043227 membrane-bounded organelle; GO:0043229 intracellular organelle; GO:0043231 intracellular membrane-bounded organelle; GO:0044424 intracellular part; GO:…	GO:0003824 catalytic activity; GO:0008168 methyltransferase activity; GO:0008171 O-methyltransferase activity; GO:0008757 S-adenosylmethionine-dependent methyltransferase activity; GO:0016740 transferase activity; GO:0016741 transferase activity, transferring one-carbon groups; GO:0017096 acetylserotonin O-methyltransferase activity; GO:0030744 luteolin O-methyltransferase activity; GO:0030755 qu…	K22439	-	-	PF08100; PF00891	Dimerisation domain; O-methyltransferase
Q7FU57	Bowman-Birk type wound-induced proteinase inhibitor WIP1 OS=Zea mays OX=4577 GN=wip1 PE=2 SV=1	wip1	extracellular	-	-	-	-	-	-	PF00228	Bowman-Birk serine protease inhibitor family
Q8S4W9	Pyruvate decarboxylase OS=Zea mays OX=4577 GN=pdc3 PE=2 SV=1	pdc3	cytoplasm	-	GO:0005622 intracellular; GO:0005623 cell; GO:0044464 cell part;	GO:0003824 catalytic activity; GO:0016829 lyase activity; GO:0016830 carbon-carbon lyase activity; GO:0016831 carboxy-lyase activity;	K01568	PDC, pdc; pyruvate decarboxylase [EC:4.1.1.1]	zma00010 Glycolysis / Gluconeogenesis - Zea mays (maize); zma01100 Metabolic pathways - Zea mays (maize); zma01110 Biosynthesis of secondary metabolites - Zea mays (maize);	PF02776; PF00205; PF02775	Thiamine pyrophosphate enzyme, N-terminal TPP binding domain; Thiamine pyrophosphate enzyme, central domain; Thiamine pyrophosphate enzyme, C-terminal TPP binding domain
Q94KS8	Beta-expansin 1a OS=Zea mays OX=4577 GN=expB6 PE=2 SV=1	expB6	chloroplast	GO:0000902 cell morphogenesis; GO:0009653 anatomical structure morphogenesis; GO:0009664 plant-type cell wall organization; GO:0009826 unidimensional cell growth; GO:0009827 plant-type cell wall modification; GO:0009828 plant-type cell wall loosening; GO:0009987 cellular process; GO:0016043 cellular component organization; GO:0016049 cell growth; GO:0032502 developmental process; GO:0032989 cellu…	GO:0005618 cell wall; GO:0005623 cell; GO:0016020 membrane; GO:0030312 external encapsulating structure; GO:0044464 cell part; GO:0071944 cell periphery;	-	-	-	-	PF03330; PF01357	Rare lipoprotein A (RlpA)-like double-psi beta-barrel; Pollen allergen
Q9FQC7	Glutathione S-transferase OS=Zea mays OX=4577 GN=541830 PE=2 SV=1	541830	nucleus	-	-	-	K00799	GST, gst; glutathione S-transferase [EC:2.5.1.18]	zma00480 Glutathione metabolism - Zea mays (maize); zma01100 Metabolic pathways - Zea mays (maize);	PF13417; PF00043	Glutathione S-transferase, N-terminal domain; Glutathione S-transferase, C-terminal domain
Q9SYS1	Beta-amylase OS=Zea mays OX=4577 GN=Amy2 PE=3 SV=1	Amy2	extracellular	-	-	-	K01177	E3.2.1.2; beta-amylase [EC:3.2.1.2]	zma00500 Starch and sucrose metabolism - Zea mays (maize); zma01100 Metabolic pathways - Zea mays (maize);	PF01373	Glycosyl hydrolase family 14
Q9T0N8	Cytokinin dehydrogenase 1 OS=Zea mays OX=4577 GN=CKX1 PE=1 SV=2	CKX1	cytoplasm	-	GO:0005576 extracellular region; GO:0005615 extracellular space; GO:0044421 extracellular region part;	-	K00279	CKX; cytokinin dehydrogenase [EC:1.5.99.12]	zma00908 Zeatin biosynthesis - Zea mays (maize);	PF01565; PF09265	FAD binding domain ; Cytokinin dehydrogenase 1, FAD and cytokinin binding
