# Supplementary material for: Reveal the kernel dehydration mechanisms in maize based on proteomic and metabolomic analysis
Source: BMC Plant Biol. 2024 Jan 2;24:15. doi: 10.1186/s12870-023-04692-z (PMC10759482; doi:10.1186/s12870-023-04692-z)
Supplement: Supplementary file 10 — Additional file 10: Table S8. GO and KEGG enrichment of key proteins in all comparison group. [file 12870_2023_4692_MOESM10_ESM.xlsx]

## Sheet: Sheet1
Table S8. GO and KEGG enrichment of key proteins in all comparison group.
Enrichment type	Stage	Term	Number in input list	Number in BG/Ref	P value	FDR	Associated proteins found
GO enrichment	35D	Oxidoreductase activity	20	3085	1.7e-07	4.1e-05	C0PKS1|C0PG78|B4FLC6|B4FTJ7|B4FG53|B4FWN1|B4FWF9|C0HHJ5|B7ZXZ2|Q5GAU6|B8A173|K7U2E4|P18123|B6THA4|K7TY10|E9JVD4|K7TMC0|B6TMJ8|B4FQR3|Q6JN54|
		Response to water	3	50	5.5e-05	0.028	B6UGS5|B6UH99|A3KLI1|
		Rxtracellular region	6	609	0.00031	0.028	C0PKS1|B6TJI3|K7VTU7|B4FBN4|B4FAV5|C0PAI3|
		Rxtracellular space	2	22	0.00046	0.028	B6TJI3|C0PAI3|
		Extracellular region part	2	29	0.0008	0.032	B6TJI3|C0PAI3|
GO enrichment	42D	Putrescine metabolic process	2	3	8.9e-06	0.0025	B8A3B1|C0PHP8|
		Putrescine biosynthetic process	2	3	8.9e-06	0.0025	B8A3B1|C0PHP8|
		Protein-arginine deiminase activity	2	3	8.9e-06	0.0036	B8A3B1|C0PHP8|
		Response to inorganic substance	4	109	4.4e-05	0.0083	B7ZY93|B6UGS5|B6UH99|A3KLI1|
		Amine metabolic process	4	119	6.2e-05	0.0088	C0P5X3|Q9T0N8|B8A3B1|C0PHP8|
		Response to water	3	50	9.6e-05	0.011	B6UGS5|B6UH99|A3KLI1|
		Acyl-CoA dehydrogenase activity	2	12	0.00019	0.031	B4FL28|K7V228|
		Hydrolase activity, acting on carbon-nitrogen (but not peptide) bonds, in linear amidines	2	13	0.00023	0.031	B8A3B1|C0PHP8|
		UDP-glucose 4-epimerase activity	2	16	0.00035	0.036	C0HEU5|B6TQ45|
		Response to oxygen-containing compound	4	206	0.00051	0.047	B7ZY93|B6UGS5|B6UH99|A3KLI1|
KEGG enrichment	35D	Metabolic pathways	21	2906	1.78218e-05	0.000766336	A0A1D6M4F8|B6TZ71|B4FTJ7|B6TR38|B6TJA9|B4FG53|B4FJB5|Q9SYS1|A0A1D6H1E9|B7ZXZ2|Q6JN54|E9JVD4|K7U2E4|B8A1A6|B4FWF9|B4F880|Q5NKP6|B4FY87|A0A1D6KL30|B6TMJ8|C0P567
		Biosynthesis of secondary metabolites	12	1478	0.000550429	0.0118342	B4FWF9|B6TJA9|B4FG53|B7ZXZ2|Q6JN54|E9JVD4|K7U2E4|B8A1A6|B4F880|Q5NKP6|B4FY87|C0P567
		Tropane, piperidine and pyridine alkaloid biosynthesis	2	18	0.00128788	0.0156254	B4FY87|K7U2E4
		Pentose and glucuronate interconversions	3	84	0.00163674	0.0156254	E9JVD4|B7ZXZ2|A0A1D6KL30
		Fructose and mannose metabolism	3	90	0.00198104	0.0156254	A0A1D6KL30|B6TMJ8|C0P567
		Isoquinoline alkaloid biosynthesis	2	24	0.00218029	0.0156254	B4FY87|K7U2E4
		Glycerolipid metabolism	3	106	0.00310885	0.0190972	E9JVD4|B6TZ71|B7ZXZ2
		Phenylalanine metabolism	2	38	0.00510819	0.0274565	B4FY87|K7U2E4
		Tyrosine metabolism	2	48	0.00788598	0.0376774	B4FY87|K7U2E4
KEGG enrichment	42D	Metabolic pathways	23	2906	3.25007e-05	0.00126753	K7VEP4|K7U1M0|Q8S4W9|Q9SYS1|Q49HD7|E9JVD4|A0A1D6KL30|B4FR99|K7VV41|C0PF32|B8A3B1|A0A1D6KES9|C0PHP8|B8A3K0|B6TQ45|A0A096PQY2|B6TR38|A0A1D6K8T3|B4FWF9|B4FL28|K7V2Z8|B8A1A6|B4FAW1
KEGG enrichment	49D	Tropane, piperidine and pyridine alkaloid biosynthesis	3	18	9.55664e-06	0.000382266	B4FY87|K7U2E4|B4FFM6
		Glycine, serine and threonine metabolism	4	82	2.60462e-05	0.00044359	A0A1D6L7R5|K7U2E4|B4FTJ7|B6THZ8
		Metabolic pathways	17	2906	3.32692e-05	0.00044359	K7U2E4|B4FTJ7|B6SIS9|B6TZ71|A0A1D6L7R5|B6UIE1|A0A1D6H1E9|B6THZ8|B4FEH1|B8A1A6|B4F880|B6TNM0|B4FY87|A0A1D6E5Z5|B4FFM6|A0A1D6L6U6|C0P567
		Isoquinoline alkaloid biosynthesis	2	24	0.00121492	0.0121492	B4FY87|K7U2E4
		Phenylalanine metabolism	2	38	0.0028644	0.0229152	B4FY87|K7U2E4
		Tyrosine metabolism	2	48	0.00444189	0.0296126	B4FY87|K7U2E4
		Phenylalanine, tyrosine and tryptophan biosynthesis	2	59	0.00654383	0.0373933	B4FY87|A0A1D6L7R5
		Biosynthesis of secondary metabolites	8	1478	0.00863841	0.0431921	A0A1D6L7R5|K7U2E4|B8A1A6|B4F880|B4FY87|B6THZ8|B4FFM6|C0P567
