# Supplementary material for: Reveal the kernel dehydration mechanisms in maize based on proteomic and metabolomic analysis
Source: BMC Plant Biol. 2024 Jan 2;24:15. doi: 10.1186/s12870-023-04692-z (PMC10759482; doi:10.1186/s12870-023-04692-z)
Supplement: Supplementary file 11 — Additional file 11: Table S9. GO and KEGG enrichment of KB182 VS KB020 at three periods. [file 12870_2023_4692_MOESM11_ESM.xlsx]

## Sheet: Sheet1
Table S9. GO and KEGG enrichment of KB182 VS KB020 at three periods.
Enrichment type	Comparison group	Term	Number in input list	Number in BG/Ref	P value	FDR	Associated proteins found
GO enrichment	A35D VS B35D	Response to inorganic substance	5	77	1.9e-05	0.0042	B7ZY93 | B6UGS5 | B6UH99 | B4G1H1 | A3KLI1
		Response to stress	19	1609	2.5e-05	0.0042	C4J6E4 | C0PKS1 | P18123 | B6UHE2 | B6TNT5 | B4FUT1 | B7ZY93 | A3KLI1 | B6SK87 | B6UGS5 | B4G1H1 | B4FKG5 | O81482 | K7TMC0 | B6TU39 | B6UH99 | B4F7T9 | C0PDG3 | K7VBU4
		Response to abiotic stimulus	7	218	3.2e-05	0.0042	A3KLI1 | B6UGS5 | B4G1H1 | A8WES6 | B6UH99 | Q6XFQ2 | Q6XFQ3
		Response to oxygen-containing compound	6	143	2.9e-05	0.0042	B7ZY93 | A3KLI1 | C0P4N4 | B6UGS5 | B6UH99 | B4G1H1
		Response to acid chemical	5	98	5.6e-05	0.0048	C0P4N4 | B6UGS5 | B6UH99 | B4G1H1 | A3KLI1
		Response to oxidative stress	9	412	4.7e-05	0.0048	C4J6E4 | C0PKS1 | P18123 | B6TNT5 | B4FUT1 | B7ZY93 | K7TMC0 | B6TU39 | B4F7T9
		Response to stimulus	24	2866	0.00043	0.031	C0PKS1 | B6UHE2 | B6TNT5 | B7ZY93 | B6SK87 | A8WES6 | C0HIY4 | B4G1H1 | A3KLI1 | C0P4N4 | K7TMC0 | Q6XFQ3 | B4FUT1 | B4FKG5 | O81482 | B6TU39 | C4J6E4 | P18123 | Q6XFQ2 | B6UGS5 | B6UH99 | B4F7T9 | C0PDG3 | K7VBU4
		Reactive oxygen species metabolic process	6	253	0.00058	0.037	C0PKS1 | P18123 | B4FUT1 | B7ZY93 | B6TU39 | B4F7T9
		Catalytic activity	131	22377	5e-10	1.3e-07	B4G1T3 | B6TR38 | C4JC57 | Q6JN53 | B4FCR7 | K7VEP4 | B4FCR1 | B6SI84 | B6TMJ8 | C0P5D8 | C0PGW3 | K7VKH1 | C4J093 | B4FNT8 | C0PF32 | Q6XFQ2 | Q6XFQ3 | B6TNS1 | B4G1U6 | B4FWJ7 | B4G029 | C0PHP8 | Q6JN54 | K7V4T1 | C0PFG4 | K7TY10 | B6TU39 | B4FFU8 | C4J6E4 | B4FW35 | B4FQR3 | Q8S4W9 | B4F861 | C0HFI8 | B8A1A6 | K7VBU4 | P46420 | A0A096TAY4 | B6SUD1 | C4J489 | B4FLS8 | Q6VWG3 | C0PGB3 | E9JVD4 |…
		Pxidoreductase activity	44	4414	8.3e-09	1.1e-06	C0PKS1 | B4FTJ7 | K7U1M0 | B6SUD1 | C0HHJ5 | C4JC57 | B4FLS8 | B7ZXZ2 | B8A173 | E9JVD4 | B6SI84 | B4FSL5 | B4FG53 | C0PBF8 | B6TMJ8 | C0P4J8 | B6TYJ4 | B4FUT1 | B7ZY93 | Q9T0N8 | K7TMC0 | C0PG78 | B4FWN1 | B6TNT5 | B4FDI5 | B4FWJ7 | Q6JN54 | K7U2E4 | B4FLC6 | K7TY10 | B6TU39 | C4J6E4 | B4FW35 | P18123 | B4FWF9 | B4FQR3 | K7TFF5 | B6SKY5 | C0P6B2 | B4FV70 | Q6JN53 | B4F7T9 | Q5GAU6 | B6THA4
		Peptidase inhibitor activity	5	223	0.0021	0.044	P93627 | B6TEW3 | B6SMH0 | B8A1B5 | Q7FU57
		Antioxidant activity	8	493	0.00086	0.044	C4J6E4 | C0PKS1 | P18123 | B4FUT1 | B7ZY93 | B4F7T9 | B6TU39 | K7TMC0
		Oxidoreductase activity, acting on peroxide as acceptor	7	412	0.0014	0.044	C4J6E4 | C0PKS1 | P18123 | B4FUT1 | B4F7T9 | B6TU39 | K7TMC0
		Hydrolase activity, hydrolyzing O-glycosyl compounds	13	1218	0.0012	0.044	B4FR99 | B4G1T3 | B6TR38 | A0A096QE47 | B6TNS1 | B6TIF7 | Q9SYS1 | K7V329 | B4FFD2 | B4FYM6 | B7ZXH6 | B4F9C6 | B6T391
		Heme binding	12	1039	0.00097	0.044	C4J6E4 | B4FW35 | P18123 | B4FUT1 | B4FWF9 | Q3S3T0 | K7TMC0 | C0P4J8 | B4FLC6 | B6TU39 | B4F7T9 | C0PKS1
		Tetrapyrrole binding	12	1137	0.002	0.044	C4J6E4 | B4FW35 | P18123 | B4FUT1 | B4FWF9 | Q3S3T0 | K7TMC0 | C0P4J8 | B4FLC6 | B6TU39 | B4F7T9 | C0PKS1
		Hydrolase activity, acting on glycosyl bonds	15	1456	0.00074	0.044	B4FR99 | B4G1T3 | B6TR38 | A0A096QE47 | B6TNS1 | B6TIF7 | B6SK87 | Q9SYS1 | K7V329 | B4FFD2 | B4FYM6 | B7ZXH6 | B4F9C6 | B4FGA1 | B6T391
		Endopeptidase inhibitor activity	5	223	0.0021	0.044	P93627 | B6TEW3 | B6SMH0 | B8A1B5 | Q7FU57
		Endopeptidase regulator activity	5	223	0.0021	0.044	P93627 | B6TEW3 | B6SMH0 | B8A1B5 | Q7FU57
		Peptidase regulator activity	5	223	0.0021	0.044	P93627 | B6TEW3 | B6SMH0 | B8A1B5 | Q7FU57
		Peroxidase activity	7	403	0.0012	0.044	C4J6E4 | C0PKS1 | P18123 | B4FUT1 | B4F7T9 | B6TU39 | K7TMC0
		Extracellular region	14	841	8.1e-06	0.0007	C0PKS1 | B6TJI3 | B4FUT1 | B4F7T9 | Q7FU57 | B6TEW3 | Q9T0N8 | K7VTU7 | B6TU39 | B4F9C6 | Q94KS8 | B4FAV5 | B4FBN4 | C0PAI3
GO enrichment	A42D VS B42D	Response to water	5	42	2.3e-06	0.0004	B4G1C1 | B6UGS5 | B6UH99 | B4G1H1 | A3KLI1
		Response to inorganic substance	6	77	2.2e-06	0.0004	B7ZY93 | A3KLI1 | B6UGS5 | B4G1C1 | B6UH99 | B4G1H1
		Response to oxygen-containing compound	6	143	6.3e-05	0.0072	B7ZY93 | A3KLI1 | B6UGS5 | B4G1C1 | B6UH99 | B4G1H1
		Amine metabolic process	6	162	0.00012	0.0084	C0P5X3 | K7U2E4 | C0PHP8 | Q9T0N8 | C4JAI3 | B8A3B1
		Response to acid chemical	5	98	0.00011	0.0084	B4G1C1 | B6UGS5 | B6UH99 | B4G1H1 | A3KLI1
		Catalytic activity	146	22377	2e-09	5.8e-07	B6TR38 | B4FNE2 | Q49HD7 | K7VEP4 | C0P9T6 | B6SL60 | Q8VYA8 | B6TMJ8 | C0P5D8 | C0PGW3 | B6TKK2 | K7VKH1 | C4J093 | B2XWS4 | C0PF32 | K7TEL4 | B6SRR5 | B6TNS1 | B4G1U6 | K7VI72 | B4G029 | C0PHP8 | Q6JN54 | K7V4T1 | C0PFG4 | K7TY10 | B6TU39 | B4FFU8 | B8A173 | B4FQR3 | B4FSZ8 | K7V269 | Q8S4W9 | K7V2Z8 | B4F861 | B8A1A6 | B8A0C1 | K7VBU4 | A0A096TAY4 | B4FAW1 | Q6VWG3 | B8A312 | K7VMX2 | B8A2B0 |…
		Oxidoreductase activity	44	4414	6.2e-07	9.1e-05	C0PKS1 | C4J0D4 | B4FTJ7 | K7U1M0 | C1JFF5 | B7ZY93 | B7ZXZ2 | B8A173 | Q49HD7 | B6T9S0 | C0P9T6 | K7VMX2 | E9JVD4 | B6T5N2 | B6SL60 | Q8VYA8 | B6TMJ8 | C0P4J8 | Q9T0N8 | C0P762 | B4FAP3 | K7U2E4 | C0PG78 | C0P813 | Q6JN54 | Q43272 | B4G0E0 | B6THA4 | K7TY10 | B6TU39 | B6SN61 | C4JBV8 | P18123 | B4FWF9 | B4FQR3 | K7TMC0 | B4FL28 | K7U1C6 | C0P6B2 | B4G1G0 | K7V228 | B4F872 | C0PL35 | B4FLC6
		Hydrolase activity	53	7196	0.00021	0.021	B4FBF2 | B6TR38 | A0A096QE47 | C0P5X3 | B6SK87 | Q9SYS1 | B4FMW6 | B4FNL7 | B8A2B0 | B4FGA1 | C0PGU8 | B4FR99 | B4FZ87 | K7UCI2 | B4FQQ6 | C0PBS1 | B6TIF7 | B6TKK2 | K7VKH1 | B4FD39 | B7ZXH6 | C4JAI3 | B6TQW0 | B4G1U6 | K7TEL4 | B6SRR5 | B8A3B1 | C0PCS4 | K7V5N4 | B4FS90 | B6TNS1 | K7U316 | K7VI72 | Q7FU57 | C0PHP8 | B8A356 | C0PFG4 | B4F880 | C0P3K6 | B4G004 | B4FRC3 | B4FFU8 | B8A0E5 | C0P5D8 |…
		Heme binding	14	1039	0.00034	0.025	C0PKS1 | Q8VYA8 | P18123 | B4FWF9 | C4J0D4 | Q3S3T0 | C0P813 | B4FYS2 | C0P4J8 | C0P9T6 | B4FLC6 | B6TU39 | C0P762 | K7TMC0
		Tetrapyrrole binding	14	1137	0.00081	0.047	C0PKS1 | Q8VYA8 | P18123 | B4FWF9 | C4J0D4 | Q3S3T0 | C0P813 | B4FYS2 | C0P4J8 | C0P9T6 | B4FLC6 | B6TU39 | C0P762 | K7TMC0
		Lipid particle	5	22	1.3e-07	1.5e-05	B6UIA7 | B4FJ41 | B6SIZ2 | K7VGW0 | B4FFZ9
		Extracellular region	13	841	0.00015	0.0084	C0PKS1 | B4FRS8 | C0P813 | B6TJI3 | K7V269 | Q7FU57 | B6TEW3 | Q9T0N8 | B6TU39 | B4F9C6 | Q94KS8 | B4FAV5 | C0PAI3
GO enrichment	A49D VS B49D	Response to inorganic substance	5	77	2.5e-05	0.011	B4G1C1 | B7ZY93 | B6UGS5 | B6UH99 | A3KLI1
		Reactive oxygen species metabolic process	7	253	0.00012	0.026	C0PKS1 | B7ZY93 | K7VCN5 | C0P813 | C0HEE6 | B6TU39 | K7TID5
		Hydrogen peroxide metabolic process	6	221	0.00041	0.031	C0PKS1 | K7VCN5 | C0P813 | C0HEE6 | B6TU39 | K7TID5
		Response to oxidative stress	8	412	0.00042	0.031	C0PKS1 | B7ZY93 | K7TID5 | K7VCN5 | C0P813 | C0HEE6 | B6TU39 | B4FWL1
		Hydrogen peroxide catabolic process	6	219	0.00039	0.031	C0PKS1 | K7VCN5 | C0P813 | C0HEE6 | B6TU39 | K7TID5
		Response to oxygen-containing compound	5	143	0.00041	0.031	B4G1C1 | B7ZY93 | B6UGS5 | B6UH99 | A3KLI1
		Response to stress	17	1609	0.00052	0.032	C0PKS1 | Q1EG72 | B7ZY93 | K7TID5 | K7VCN5 | K7UPV6 | A3KLI1 | B6SJ49 | B6UGS5 | B4FJC2 | B6TU39 | B4G1C1 | B4FDX6 | C0P813 | B6UH99 | B4FWL1 | C0HEE6
		Amine metabolic process	5	162	0.00071	0.039	Q9T0N8 | B8A3B1 | C4JAI3 | K7U2E4 | C0PHP8
		Catalytic activity	124	22377	1.9e-05	0.0049	B4G1T3 | B6TR38 | B4FTJ7 | K7VN61 | B6SI84 | K7TID5 | C0HJ53 | K7W6W9 | B6TMJ8 | C0HIQ3 | C0PI30 | C0PGW3 | B6TKK2 | K7VKH1 | B2XWS4 | C0PF32 | K7TEL4 | Q6XFQ2 | B6TNS1 | B4G1U6 | K7VI72 | C0PHP8 | Q6JN54 | K7V4T1 | C0PFG4 | K7TY10 | B6TU39 | B4FNT8 | B4FQR3 | C4J489 | B8A1A6 | B4FFM6 | A0A096TAY4 | K7VJK4 | B4FLS8 | Q6VWG3 | K7VMX2 | E9JVD4 | C0PGU8 | B6SUK9 | B4FQQ6 | B6TWN7 | Q9T0N8 | B6TE04 |…
		Extracellular region	14	841	1.7e-05	0.0021	C0PKS1 | B4FRP2 | B4FAV5 | K7VCN5 | C0P813 | Q7FU57 | B6TEW3 | Q9T0N8 | C0HEE6 | K7VTU7 | B6TU39 | Q94KS8 | K7TID5 | C0PAI3
		Cytosol	7	269	0.00017	0.011	B4FYG1 | B4FR72 | K7VN61 | K7VKH1 | C0HEE6 | B4F7U1 | K7UW20
KEGG enrichment	A35D VS B35D	Metabolic pathways	52	2906	1.76331e-09	1.12852e-07	P46420|B4FTJ7|B6TR38|A0A1D6L7R5|B4FLS8|Q9SYS1|B7ZXZ2|A0A1D6H1E9|B4G1T3|B4FCR1|E9JVD4|B6TJA9|K7U1M0|B4FR99|B6TMJ8|Q9FQC7|Q9FQC5|C0PF32|B4FJB5|B4FY87|B8A3B1|Q9FUN0|A0A1D6L7U4|A0A1D6KL30|B4FQE2|B4FG53|C0PHP8|Q6JN54|K7U2E4|B4F880|Q5NKP6|Q6JN53|B6TQ45|K7W6W9|A0A1D6E5Z5|C0P567|A0A1D6M4F8|A0A1D6F4C8|B4FWF9|B6TZ71|B4FU01|B4FQP4|Q8S4W9|B4FYH2|B6SKY5|B8A1A6|A0A1D6JMZ6|K7VV41|K7VEP4|A0A1D6E992|B4F7T9|B4FYM6
		Biosynthesis of secondary metabolites	29	1478	2.09372e-06	6.6999e-05	K7VEP4|B4FG53|A0A1D6L7R5|B4FLS8|B7ZXZ2|E9JVD4|B4FSL5|B6TJA9|K7VV41|C0PF32|B4FY87|Q9FUN0|A0A1D6L7U4|B4FQE2|Q6JN54|K7U2E4|B4F880|Q5NKP6|Q6JN53|C0P567|A0A1D6F4C8|B4FWF9|B4FU01|B4FQP4|Q8S4W9|B4FYH2|B8A1A6|A0A1D6E992|B4F7T9
		Amino sugar and nucleotide sugar metabolism	7	183	0.000529861	0.0113037	A0A1D6M4F8|B4FR99|B4G1T3|B6TR38|B6TQ45|K7W6W9|B6TMJ8
		Cysteine and methionine metabolism	6	150	0.00105973	0.0169557	K7VEP4|B4FG53|B4FU01|Q6JN54|Q6JN53|Q9FUN0
		Glycine, serine and threonine metabolism	4	82	0.00373984	0.0423266	A0A1D6L7U4|K7U2E4|B4FTJ7|A0A1D6L7R5
		Glycolysis/Gluconeogenesis	6	197	0.00396812	0.0423266	Q8S4W9|B4FYH2|B7ZXZ2|E9JVD4|A0A1D6E992|C0P567
		Fructose and mannose metabolism	4	90	0.0051326	0.0469267	A0A1D6KL30|K7W6W9|B6TMJ8|C0P567
KEGG enrichment	A42D VS B42D	Metabolic pathways	56	2906	1.50304e-09	9.92005e-08	K7VEP4|K7U1M0|B6SIS9|B4FL28|Q9SYS1|B7ZXZ2|B8A312|B4FTJ7|A0A1D6L7N7|E9JVD4|A0A1D6KL30|B6T5N2|B6TR38|B4FR99|B6TMJ8|B4FQQ6|A0A1D6K1T6|Q9FQC7|Q43272|B2XWS4|C0PF32|A0A1D6L7R5|B4FY87|B8A3B1|C0HFG8|A0A1D6KES9|C0P813|A0A096PQY2|Q6JN54|B8A3K0|K7U2E4|B4F880|Q5NKP6|B4G004|B6TQ45|K7W6W9|A0A1D6E5Z5|C0P567|A0A1D6M4F8|B8A0E5|A0A1D6K8T3|B4FWF9|Q49HD7|C0P6J3|B4FSZ8|Q8S4W9|B4FYH2|K7V2Z8|B4FK49|B8A1A6|A0A1D6JMZ6|K7…
		Biosynthesis of secondary metabolites	30	1478	6.12341e-06	0.000184295	K7VEP4|A0A1D6L7R5|B7ZXZ2|B8A312|A0A1D6L7N7|E9JVD4|Q8VYA8|B4FQQ6|A0A1D6K1T6|K7VV41|B2XWS4|C0PF32|B4FY87|C0P813|Q6JN54|K7U2E4|B4F880|Q5NKP6|B4G004|C0P567|C0HFG8|B4FWF9|Q49HD7|Q8S4W9|B4FYH2|B4FK49|B8A1A6|B4F872|B4FAW1|B6THZ8
		Glycolysis/Gluconeogenesis	10	197	8.37703e-06	0.000184295	A0A1D6K1T6|Q43272|Q8S4W9|B4FYH2|B7ZXZ2|B8A312|A0A1D6L7N7|E9JVD4|B4FAW1|C0P567
		Purine metabolism	6	119	0.000573598	0.00946436	C0P6J3|K7VV41|B4FYH2|B4FK49|A0A1D6L7N7|A0A1D6E5Z5
		Glycine, serine and threonine metabolism	5	82	0.000737676	0.00973732	A0A1D6L7R5|K7U2E4|B4FTJ7|B6THZ8|A0A1D6K1T6
		Fructose and mannose metabolism	5	90	0.00109752	0.0120727	K7W6W9|B4FAW1|B6TMJ8|A0A1D6KL30|C0P567
		Amino sugar and nucleotide sugar metabolism	6	183	0.00465443	0.0438846	A0A1D6M4F8|B4FR99|B6TMJ8|B6TQ45|K7W6W9|B6TR38
KEGG enrichment	A49D VS B49D	Metabolic pathways	57	2906	1.21813e-09	9.25777e-08	B4FTJ7|K7U1M0|B6SIS9|A0A1D6L7R5|B4FLS8|Q9SYS1|B7ZXZ2|A0A1D6H1E9|B4G1T3|E9JVD4|A0A1D6KL30|B6TR38|B4FMF7|B6TMJ8|B4FQQ6|B8A372|K7UAQ8|K7VCN5|B4F880|B4FEH1|B6TE04|B2XWS4|C0PF32|B4FY87|B8A3B1|A0A1D6L6U6|C0HEE6|K7VV41|A0A1D6KES9|C0P813|B4FR99|C0PHP8|Q6JN54|B8A3K0|K7U2E4|B4FMT9|B6TNM0|B4G004|K7W6W9|A0A1D6E5Z5|B4FTC8|C0P567|A0A1D6M4F8|B8A0E5|A0A1D6K8T3|B4FWF9|B6TZ71|Q8S4W9|B4FYH2|B4FK49|B6UIE1|B8A1A6|Q9F…
		Biosynthesis of secondary metabolites	29	1478	2.42469e-05	0.000921384	K7VEP4|B4F880|A0A1D6L7R5|B4FLS8|B7ZXZ2|E9JVD4|B4FMF7|B4FQQ6|B8A372|K7VV41|K7VCN5|C0HEE6|B2XWS4|C0PF32|B4FY87|C0P813|Q6JN54|K7U2E4|B4FMT9|B4G004|C0P567|B4FWF9|Q8S4W9|B4FYH2|B4FK49|B8A1A6|B4FAW1|B6THZ8|B4FFM6
		Fructose and mannose metabolism	6	90	0.000154041	0.00390236	B4FAW1|B6TMJ8|C0P567|B4FEH1|K7W6W9|A0A1D6KL30
		Amino sugar and nucleotide sugar metabolism	8	183	0.000208664	0.00396462	A0A1D6M4F8|B4FR99|B4G1T3|B6TMJ8|B4FEH1|B6UIE1|K7W6W9|B6TR38
		Tropane, piperidine and pyridine alkaloid biosynthesis	3	18	0.000675408	0.0102662	B4FY87|K7U2E4|B4FFM6
		Protein processing in endoplasmic reticulum	9	312	0.0015518	0.0179911	Q4G2J5|A0A1D6HAA2|B4FNF4|B4FDU1|B6TMR8|Q41815|B4FNT2|K7WCZ1|B6SIX0
		Glycolysis/Gluconeogenesis	7	197	0.00165708	0.0179911	B4FMF7|Q8S4W9|B4FYH2|B7ZXZ2|E9JVD4|B4FAW1|C0P567
