# Supplementary material for: Reveal the kernel dehydration mechanisms in maize based on proteomic and metabolomic analysis
Source: BMC Plant Biol. 2024 Jan 2;24:15. doi: 10.1186/s12870-023-04692-z (PMC10759482; doi:10.1186/s12870-023-04692-z)
Supplement: Supplementary file 12 — Additional file 12: Table S10. GO and KEGG enrichment of proteins with the same expression pattern of KB182 and KB020. [file 12870_2023_4692_MOESM12_ESM.xlsx]

## Sheet: Sheet1
Table S10. GO and KEGG enrichment of proteins with the same expression pattern of KB182 and KB020.
Enrichment type	Term	Number in input list	Number in BG/Ref	P value	FDR	Associated proteins found
GO enrichment	Response to stress	48	1609	5.8e-09	1.2e-05	C0PKS1|C0PKD9|P33679|B6UHE2|B6TNT5|B7ZY93|B4FFW5|B6SK87|B6UGS5|Q6JAH6|B6T5N2|K7TID5|B4G1H1|B4FH43|Q19VG6|B6TZE6|B4FVQ8|B4FVT4|A3KLI1|C0P4Q3|B6SJ49|B4FRM5|C0HEE6|K7U3I3|B8A0F3|K7TMC0|C4JAE0|K7VH58|C0P813|C4JA10|O81482|B6SL97|P18123|B6TU39|P13867|B4FWL1|C4J6E4|K7VD78|B4FBH0|A6XER2|Q29SB6|P12365|B4FJC2|B4G1C1|B4FRF0|B6UH99|B4F7T9|C0PDG3
	Response to oxidative stress	20	412	1.8e-07	0.00019	C4J6E4|C0PKD9|P18123|B6TNT5|B7ZY93|B4FWL1|B4FVT4|C0P813|B4FBH0|P12365|K7TID5|K7TMC0|Q6JAH6|B6TU39|C0HEE6|B4FRF0|B6T5N2|B4F7T9|C0PKS1|K7VH58
	Response to stimulus	63	2866	1.3e-06	0.00091	C0PKS1|C0PKD9|P33679|B6UHE2|B6TNT5|K7UBA1|B7ZY93|B4FFW5|B6SK87|K7V044|A8WES5|B6UGS5|P49103|Q6JAH6|A6XER2|B6T5N2|K7TID5|B4G1H1|C0HHX2|B4FH43|Q19VG6|B6TLL9|B6TZE6|B4FVQ8|B4FVT4|B4FPQ9|A3KLI1|C0P4Q3|B6SJ49|B4FRM5|C0HEE6|K7U3I3|C0P484|B8A0F3|K7TMC0|Q6XFQ3|B4FBG7|C4JAE0|K7VH58|C0P813|C4JA10|O81482|B6SL97|O50019|P18123|B6TU39|K7TFB6|P13867|B4FWL1|C4J6E4|K7VD78|B6TX62|B4FBH0|A8WES6|Q29SB6|P12365|B4FJC2|…
	Response to biotic stimulus	11	144	1.9e-06	0.001	P33679|B6TZE6|B6SJ49|O81482|Q19VG6|A6XER2|Q29SB6|B4FRM5|B6SL97|B8A0F3|P13867
	Response to external biotic stimulus	9	101	5.2e-06	0.0014	P33679|B6TZE6|B6SJ49|O81482|A6XER2|B4FRM5|B6SL97|B8A0F3|P13867
	Response to other organism	9	101	5.2e-06	0.0014	P33679|B6TZE6|B6SJ49|O81482|A6XER2|B4FRM5|B6SL97|B8A0F3|P13867
	Cellular catabolic process	32	1121	5.1e-06	0.0014	C0PKS1|B4FYG3|B6TR38|B4FDU1|B4FTS6|C0PKN5|C0P451|C0PFF5|K7TID5|B6TT00|B4G1H3|K7W7R1|B4FVT4|C0HDY1|B4FRM5|C4JAI3|B4FW43|B4FZU9|C0P6G1|K7VH58|C0P813|B6TLS0|C0P3M6|B6TU39|P18123|C0P5R8|B4FBH0|P12365|C0HEE6|B4FAS1|B4F7T9|K7WCZ1
	Defense response to other organism	9	96	3.6e-06	0.0014	P33679|B6TZE6|B6SJ49|O81482|A6XER2|B4FRM5|B6SL97|B8A0F3|P13867
	Response to external stimulus	11	169	8.2e-06	0.0019	P33679|B6TZE6|B6SJ49|K7UBA1|O81482|A6XER2|B4FRM5|B6SL97|B8A0F3|P13867|Q6XFQ3
	Small molecule metabolic process	60	2877	1.1e-05	0.0024	B4FYG3|B4FTJ0|B4FG53|B6TMP9|B6T856|B4FML9|C4IZ45|C0PC75|B6T9S0|B4F890|C0HGF4|K7VN61|B4FZG4|B6SL60|C0HJ53|C0HGL6|C0PI30|K7VV41|K7V9P7|B4FAD1|B6TYJ4|K7W7R1|C0PBY7|B4FTC8|C4JAI3|C0PF32|B4FJB5|Q9SWR9|B4FLJ3|B4FID6|B4FZU9|B4FRZ2|B4F9Q1|B4FZW5|C4J3Y5|K7WHC8|B4FMF7|K7VNE0|C0P9S6|B6UAK0|B4FMT9|C0PD02|C0P5R8|B6TXX0|B6SHW5|B6SJF5|C0HEU5|K7V8J3|Q3S3T0|B6SPA1|B4F8P4|B4FK49|B4FEH1|Q6R9H4|B4FSD4|B4FAS1|C0PL35|…
	Reactive oxygen species metabolic process	13	253	1.4e-05	0.0027	C0PKS1|C0PKD9|P18123|K7VH58|B7ZY93|K7TID5|B4FVT4|C0P813|B4FBH0|P12365|C0HEE6|B6TU39|B4F7T9
	Response to abiotic stimulus	12	218	1.6e-05	0.0028	C4JAE0|K7UBA1|A3KLI1|Q6XFQ3|A8WES5|B6UGS5|K7VD78|B1PEY4|B4G1C1|B6UH99|A8WES6|B4G1H1
	Cell killing	5	26	2.6e-05	0.0035	P13867|B6SJ49|P33679|B6SL97|A6XER2
	Killing of cells of other organism	5	26	2.6e-05	0.0035	P13867|B6SJ49|P33679|B6SL97|A6XER2
	Disruption of cells of other organism	5	26	2.6e-05	0.0035	P13867|B6SJ49|P33679|B6SL97|A6XER2
	Catabolic process	38	1582	3e-05	0.0039	C0PKS1|B4FYG3|B4FTJ0|B6TR38|B4FDU1|Q9SYS1|B4FTS6|C0PKN5|K7VN61|C0P451|C0PFF5|K7TID5|B6TT00|B4G1H3|B6TZE6|K7W7R1|B4FVT4|C0HDY1|B4FRM5|C4JAI3|B4FW43|C0HFU7|B4FZU9|C0P6G1|K7VH58|C0P813|A0A096T2N3|B6TLS0|C0P3M6|B6TU39|P18123|C0P5R8|B4FBH0|P12365|C0HEE6|B4FAS1|B4F7T9|K7WCZ1
	Amine metabolic process	10	162	3.2e-05	0.0039	A0A096SGQ3|C0PG05|C0P5X3|B4F8P4|K7WHC8|Q9T0N8|C0PHP8|K7U2E4|C4JAI3|B8A3B1
	Protein folding	17	455	3.9e-05	0.0044	C0PKD9|K7U372|B4FLR0|K7V9N5|B6TYW9|K7TWV7|K7UCZ5|B6SLQ1|C0P4Q3|C0HFM6|B4FZZ2|C0P6C7|B6TNF1|K7UWX4|K7VQ98|C4JA10|C0PDG3
	Modification of morphology or physiology of other organism	5	29	4.1e-05	0.0044	P13867|B6SJ49|P33679|B6SL97|A6XER2
	Response to inorganic substance	7	77	5.2e-05	0.0054	C0PKD9|B7ZY93|A3KLI1|B6UGS5|B4G1C1|B6UH99|B4G1H1
	Response to oxygen-containing compound	9	143	6.9e-05	0.0068	C0PKD9|B7ZY93|A3KLI1|B4G1H1|B6UGS5|B4G1C1|B8A0F3|B6UH99|K7TFB6
	Regulation of biological quality	20	628	7.3e-05	0.0069	P33679|Q5EUD9|B4FK71|B4FR72|B6SJ49|Q5EUD3|K7UBA1|B6TYJ4|B6SHW5|C0PC75|C0P9S6|Q9T0N8|B6SL97|B6T9S0|C0P5X3|A6XER2|P13867|B6SL60|B6SN61|K7VRQ5
	Hydrogen peroxide catabolic process	11	219	7.9e-05	0.0071	C0PKS1|B4FVT4|P18123|K7VH58|K7TID5|C0P813|B4FBH0|P12365|C0HEE6|B6TU39|B4F7T9
	Hydrogen peroxide metabolic process	11	221	8.5e-05	0.0073	C0PKS1|B4FVT4|P18123|K7VH58|K7TID5|C0P813|B4FBH0|P12365|C0HEE6|B6TU39|B4F7T9
	Response to water	5	42	0.0002	0.016	B4G1C1|B6UGS5|B6UH99|B4G1H1|A3KLI1
	Response to acid chemical	7	98	0.00021	0.017	A3KLI1|B4G1H1|B6UGS5|B4G1C1|B8A0F3|B6UH99|K7TFB6
	Organonitrogen compound catabolic process	13	346	0.00029	0.023	B4FYG3|C0P5R8|B6TR38|K7W7R1|B4FTS6|C0P3M6|B4FRM5|C0PKN5|C4JAI3|B4FZU9|C0P451|B6TT00|B4G1H3
	Carbohydrate metabolic process	50	2569	0.00032	0.023	B8A1R0|Q7SIC9|B4G1T3|B4FTJ0|B6TR38|A0A096QE47|C0P6F8|B8A0P7|B6T856|Q9SYS1|B4FTS6|C4IZ45|B8A312|B4FYM6|C0PKN5|C0HGF4|K7VN61|C0P451|B4FZG0|B6TT00|B4G1H3|B4FR99|B6SRX9|B6TZE6|B4FQQ6|C0P9V5|B8A356|B6TIF7|B4FZW5|B7ZXH6|C0PD02|C0HEU5|C0P6G1|B6TNS1|B4FMF7|B6TW83|K7VNE0|C0P3M6|B6TX01|B6UAK0|Q5NKP6|C0PML6|B4G004|B4FG53|B6TZ71|B4FEH1|B4FAS1|B4F9C6|E1AFV5|P15719
	Organonitrogen compound metabolic process	67	3759	0.00036	0.025	B4FYG3|B4FTJ0|B6TR38|B6TMP9|B4FTS6|C0P5X3|B6SK87|C0PD54|B6TPG2|C4IZ45|B4FB66|C0PKN5|Q9SM26|K7VA99|K7VN61|K7W7R1|B6SMC7|B6TT00|B4G1H3|B4F8D2|C0PCQ6|C0PI30|C0P451|K7VV41|B4FMB3|B4FRM5|K7VUK8|C0PBY7|Q9T0N8|B4FL64|C4JAI3|B6SNL8|C0PF32|B4FJB5|C0PG05|C0PH34|B8A3B1|B6THM9|B4FZU9|B4FUB4|B4FRZ2|A0A096SGQ3|C4J3Y5|K7WHC8|C0PHP8|C0P3M6|K7U2E4|B6UAK0|C0P5R8|B6TXX0|B4FYR2|B4FU01|B6T1F1|K7V8J3|B6SPA1|B4F8P4|O81…
	Defense Response	14	401	0.00036	0.025	P33679|B6UHE2|B6TZE6|B6SJ49|B6SK87|O81482|Q19VG6|A6XER2|Q29SB6|B4FRM5|B6SL97|B4FJC2|B8A0F3|P13867
	Carbohydrate derivative metabolic process	28	1204	0.00054	0.036	B4FTJ0|B6TR38|B6TMP9|B8A0P7|B4FTS6|C4IZ45|C0PKN5|K7VN61|C0P451|B6TT00|B4G1H3|B6TMJ8|C0PI30|K7VV41|C0PBY7|C0PKE5|B4FJB5|C0P567|C0P3M6|B6UAK0|B6TXX0|C4JAX7|B6TZ71|B6SPA1|B4FK49|Q6R9H4|B4FAS1|B4FAW1
	Single-organism metabolic process	80	4786	0.00064	0.041	B4FYG3|Q7SIC9|B4FTJ0|B4FG53|B6TMP9|C0P6F8|B8A0P7|C0HGF4|B6T856|B4FML9|C4IZ45|C0PC75|Q71RX2|B6T9S0|B4FNL7|B4F890|C0P3K6|B8A2B0|B4FZG4|C0PGU8|B6SL60|A0A096T2N3|C0HJ53|C0HGL6|C4J3Y5|C0PI30|K7VV41|K7V9P7|B4FRM5|B6TYJ4|K7W7R1|C0PBY7|C0PKE5|B4FTC8|C4JAI3|C0P8C8|B4FJB5|C0P9S6|C0HFU7|B8A0F3|B4FUA7|B4FLJ3|C0PD02|B4FZU9|B4FRZ2|C0PF32|B4F9Q1|Q06509|B4FZW5|B4G1U6|C0P5R8|K7WHC8|B4FMF7|K7VN61|K7VNE0|B4FAD1|B6U…
	Defense Response to fungus	5	58	0.00078	0.049	P13867|B6SJ49|P33679|B6SL97|A6XER2
	Oxidoreductase activity	112	4414	5e-15	5e-12	C0PG05|B4FIC7|C4JC57|Q6JN53|B4FML9|Q49HD7|C0P9T6|B6UGU4|B4FRF0|B6SI84|K7TID5|B6SL60|A0A096PQR7|Q8VYA8|B6TMJ8|B4FQS9|B4F8B4|B4FID6|A0A096SGQ3|B4FZW5|Q6JN54|B6TU39|B8A0F3|C4J6E4|B4FQR3|B6SPA1|C0P4G2|Q84TC2|B4FFM6|B4FVT4|B6SUD1|B4FLS8|B6SHW5|K7VMX2|E9JVD4|C0PBF8|K7W7R1|B6TYJ4|O24478|Q6A4M2|Q9T0N8|B6U7D8|B4FUA7|B4FAP3|C0PG78|B4FMP6|Q43272|B4G0E0|P15719|B6ST56|B4FWL1|B4FN24|B4FL28|K7U1C6|P12365|B4FQH2…
	Catalytic activity	348	22377	9.1e-14	4.6e-11	B6TR38|C4JC57|B4FML9|C0HJ53|K7TZS3|C0PI30|K7UPJ1|B4FQS9|C4J093|B4FNT8|B6T4E6|K7U316|B6SMX7|Q6JN54|C0PFG4|B6TU39|B4FZF3|B4FN43|C0HFV7|B6SPA1|C4J489|B4FDB1|B6SUD1|B8A312|B7ZZ56|K7VMX2|C0HEH4|B4FYX5|K7VB55|K7W7R1|O24478|C0PBY7|B6U7D8|B4FAP3|B4F861|K7VI50|B8A1S0|B6ST56|Q5NKP6|B6TMJ8|B4FIY0|B4FL28|B4FEH1|B1PEY4|B4FYG3|P22198|B6TYW9|C0P5X3|B6SK87|B6TQC5|B6TNT5|B4FR99|K7VHV1|B4FQW1|C0PFQ7|B4FY87|C0PD02|…
	Antioxidant activity	23	493	4.4e-08	1.5e-05	C0PKS1|B4FVT4|Q6JAH6|B7ZY93|B4FIC7|B4FRF0|B6T5N2|K7TID5|B4FYU6|K7TMC0|K7VH58|B4F9H6|C0P813|B6TU39|B4FWL1|C4J6E4|P18123|B4FM07|B4FBH0|P12365|C0HEE6|B1PEY4|B4F7T9
	Oxidoreductase activity, acting on peroxide as acceptor	19	412	7.7e-07	0.00019	C4J6E4|C0PKS1|P18123|B4FM07|B4FRF0|B4FWL1|B4FVT4|C0P813|B4FBH0|P12365|K7TMC0|Q6JAH6|B6TU39|C0HEE6|B4FYU6|B6T5N2|B4F7T9|K7TID5|K7VH58
	Peroxidase activity	17	403	8.9e-06	0.0018	C4J6E4|C0PKS1|P18123|B4FRF0|B4FWL1|B4FVT4|C0P813|B4FBH0|P12365|K7TMC0|Q6JAH6|B6TU39|C0HEE6|B6T5N2|B4F7T9|K7TID5|K7VH58
	Enzyme regulator activity	19	582	8.1e-05	0.013	B6SIW3|B4FLR0|K7W249|B4F9F9|K7U372|B4FV48|B6SMX7|P01088|C0P4B1|B6TEW3|B4FAX5|B8A1B5|B4FW43|P93627|K7UWX4|C0HDY1|B6SMH0|P13867|B6UGN8
	O-methyltransferase activity	8	121	0.00013	0.018	Q06509|B4FDI2|Q6VWG3|B8A3P7|C0HEH4|B6TS22|B4F9X3|B6UF45
	Hydrolase activity	115	7196	0.00021	0.026	B8A1P6|B4G1T3|B6TR38|K7V4K2|B4FNL7|B4FBF2|K7TZS3|C0P4H6|K7UPJ1|B6SGY5|K7VKH1|B6TQW0|B4FLX8|B6TKC8|C0P6G1|B6TNS1|B4G1U6|A0A096T2N3|B6TLS0|B6TX01|C0PFG4|B4FFU8|B4FZF3|B4FN43|C0HFV7|B8A3B1|B4FSZ8|K7V269|B6TE04|B8A1R0|C4J233|B4FX40|B8A2B0|C0P451|B4FYX5|P49103|B4FZG0|K7W288|K7UCI2|B4FQQ6|B8A019|C0P699|B4F861|B8A0Q3|K7VI50|K7V5N4|O50019|C0HHC3|B4F880|B6TZE6|B4FIY0|B6TN48|B4F9C6|B4F871|B4FTJ4|P22198|C0P…
	Molecular function regulator	19	645	0.00029	0.029	B6SIW3|B4FLR0|K7W249|B4F9F9|K7U372|B4FV48|B6SMX7|P01088|C0P4B1|B6TEW3|B4FAX5|B8A1B5|B4FW43|P93627|K7UWX4|C0HDY1|B6SMH0|P13867|B6UGN8
	Adenyl-nucleotide exchange factor activity	3	9	0.0003	0.029	K7UWX4|K7U372|B4FLR0
	ATPase regulator activity	4	25	0.00032	0.029	C0P4B1|K7UWX4|K7U372|B4FLR0
	Heme binding	25	1039	0.00066	0.05	C0PKS1|B4FVT4|B4FBH0|C0P9T6|K7TID5|B6SM43|A0A096PQR7|Q8VYA8|B4FQS9|C0P4J8|K7TMC0|K7VH58|C0P813|B6TU39|B4FWL1|C4J6E4|P18123|B4FWF9|Q3S3T0|C0P4G2|B6UG51|P12365|C0HEE6|B4FQH2|B4F7T9
	Primary amine oxidase activity	3	13	0.00075	0.05	A0A096SGQ3|K7U2E4|C0PG05
	Cysteine-type endopeptidase inhibitor activity	5	57	0.00073	0.05	B4FV48|B6UGN8|B8A1B5|K7W249|P93627
	Cofactor binding	28	1214	0.00061	0.05	K7VE94|C0PG05|Q8S4W9|B4FLS8|B4FLJ3|Q49HD7|B4F890|B4G0E0|K7VB55|K7U1M0|B6TMJ8|Q9T0N8|B4FTC8|B6T4E6|B4FY87|B4FID6|A0A096SGQ3|C4J3Y5|B8A1S0|K7U2E4|C4JAX7|B4FU01|B4FL28|B4FDB1|B6SKY5|K7V228|B4F872|B6THZ8
	Cytoplasm	118	5895	2.9e-09	1.1e-06	C0PKD9|K7VQ98|K7V4K2|B4FYR2|B4FB66|C0HGF4|K7VN61|B6SL60|C0HJ53|B4FK71|K7VSJ5|B4F9F8|B6SGY5|K7VUK8|K7VKH1|B6TQW0|C0PH34|B4F8B4|A0A096SGQ3|B4FLR0|C0PHP0|K7WHC8|B7ZX64|C0P9U4|K7WBS3|K7VD78|B6SPA1|J7LC26|Q84TC2|B4FUB4|C0PM53|B4FTW5|B6TMP9|B4FX42|Q9SM26|B4FZG4|C0PFF5|P49103|B4F8D2|C0HGL6|K7UCI2|B6SII7|B6SNL8|B4FJB5|K7UWX4|Q9SWR9|B6SIX3|B6TV18|K7U372|Q43272|P15719|B4F880|Q5NKP6|C4JAX7|P04706|Q94G01|B6T…
	Cytoplasmic part	99	4826	2.3e-08	3.8e-06	K7VQ98|K7V4K2|B4FYR2|B4FB66|K7VN61|B6SL60|B4FK71|K7VSJ5|B4F9F8|B6SGY5|K7VUK8|K7VKH1|B6TQW0|C0PH34|B4F8B4|A0A096SGQ3|B4FLR0|C0PHP0|K7WHC8|B7ZX64|C0P9U4|K7WBS3|B6SPA1|J7LC26|B4FUB4|C0PM53|B4FTW5|B6TMP9|Q9SM26|B4FZG4|P49103|B4F8D2|C0HGL6|K7UCI2|B4FMB3|B6SNL8|B4FJB5|K7UWX4|Q9SWR9|B6SIX3|B6TV18|K7U372|P15719|B4F880|Q5NKP6|C4JAX7|P04706|Q94G01|B6TJH8|P12365|B4FEH1|B1PEY4|B6THM9|Q7SIC9|B8A0P7|B4F890|B6S…
	Lipid particle	7	22	3.1e-08	3.8e-06	K7VGW0|B6UIA7|B6SNF5|B6SI42|B4FFZ9|B4FJ41|B6SIZ2
	Monolayer-surrounded lipid storage body	6	21	5.3e-07	4.9e-05	K7VGW0|B6UIA7|B6SNF5|B6SI42|B4FJ41|B6SIZ2
	Mitochondrial matrix	7	51	4.5e-06	0.00033	B4FLR0|K7VSJ5|B6TFV4|K7U372|B6TJH8|K7UWX4|Q9SWR9
	Cytosol	13	269	2.6e-05	0.0016	C4JAE0|B4FR72|K7URV3|K7VN61|C0PD54|O81482|K7VKH1|B4FRM5|C0HEE6|C0PM53|B4F7U1|B4F8B4|B6SL60
	Peroxisome	8	104	4.7e-05	0.0022	A0A096SGQ3|B6TV18|K7VQ98|C0P8K0|P12365|B4F890|C0PL35|K7TQ73
	Microbody	8	104	4.7e-05	0.0022	A0A096SGQ3|B6TV18|K7VQ98|C0P8K0|P12365|B4F890|C0PL35|K7TQ73
	Extracellular region	24	841	7.7e-05	0.0032	C0PKS1|B4FVT4|B4FQY1|K7TID5|Q9T0N8|K7VTU7|B4FAV5|B4FUT3|K7VH58|B4FYF7|C0P813|P01088|B4FY73|B6TX01|B4FRP2|B6TU39|B6TEW3|K7V269|B4FBH0|C0HEE6|B4F9C6|B4FBN4|B4F7T9|C0PAI3
KEGG enrichment	Metabolic pathways	149	2906	7.75227e-27	7.59722e-25	B8A1P6|B4G1T3|B6TR38|B4FML9|Q49HD7|B6TMJ8|B4FQS9|B2XWS4|C0PF32|B4FID6|A0A1D6L6U6|A0A096SGQ3|B4FZW5|B7ZX64|Q6JN54|Q6JN53|C0HFV7|A0A1D6JQ63|B4FSZ8|Q8S4W9|A0A1D6L748|A0A1X7YIJ7|B4FU01|A0A1D6K8T3|B6THZ8|B4FFM6|B4FPN3|B8A1R0|P46420|B6TMP9|C0P4G2|B4FLS8|B4FLJ3|B8A312|K7V2Z8|E9JVD4|B4FZG4|B4FYX5|A0A1D6K719|B4FQQ6|B4FBK8|O24478|Q6A4M2|C0PKE5|B6TE04|B4FJB5|Q9SWR9|B8A3B1|K7VV41|A0A1D6DW09|Q43272|B6TI69|B6T…
	Biosynthesis of secondary metabolites	74	1478	1.0174e-12	4.98527e-11	B8A1P6|B4FTJ0|B4FG53|C0P4G2|B6T856|B4FML9|B4FLJ3|Q71RX2|Q49HD7|A0A1D6L7N7|E9JVD4|A0A1D6H650|A0A1D6K719|B4FK49|B4FMF7|B6SRX9|B4FQQ6|Q6A4M2|B4FBK8|B4F9D7|Q8S4W9|B4FQS9|O24478|B4FZW5|B4FRM5|B2XWS4|C0PF32|A0A1D6L7R5|B4FY87|Q9SWR9|B4FYU6|A0A1D6JQ63|B4F7T9|B4FID6|B4FQH2|A0A096SGQ3|C0P813|B6SS27|Q8VYA8|B4F8J8|A0A1D6DW09|K7VV41|A0A1D6L245|Q6JN54|K7U2E4|B6TI69|B6UAK0|B4F880|Q5NKP6|B4G004|C4IZ45|B4FU01|C0P…
	Glycolysis / Gluconeogenesis	18	197	2.51034e-07	8.20045e-06	B4FMF7|Q9SWR9|B4FTJ0|B6SS27|B8A312|B4F8J8|B6T856|Q8S4W9|B4FYH2|B4FML9|B4G1C9|Q43272|A0A1D6L7N7|E9JVD4|B6SRX9|B4FAW1|C0PD02|C0P567
	Carbon metabolism	24	358	5.82811e-07	1.42789e-05	B4FTJ0|B4FG53|B4FML9|B4FLJ3|B4F890|A0A1D6L7N7|B4FYX5|B6SRX9|B4FZW5|Q9SWR9|B4FID6|B6SS27|B4F8J8|Q43272|B6UAK0|B4F880|C4IZ45|B6TN48|A0A1D6I5L0|B4FYH2|B4G1C9|B4FL47|B4FAW1|P15719
	Protein processing in endoplasmic reticulum	21	312	2.76754e-06	5.42438e-05	Q08275|C0P8J4|B4F9K4|Q5EUD9|B4F9E8|B4FNF4|B8A0P7|Q5EUD3|O64960|B4FDU1|B6TMR8|K7WCZ1|C0P4Q3|A0A1D6N7I4|C0PD31|Q41815|B6SIX0|B6TNF1|B6SLV6|C0PDG3|B4FNT2
	Pyruvate metabolism	12	121	1.17108e-05	0.000191277	B4FG53|B4F8J8|B6T856|B4FYH2|B4FML9|B4G1C9|B4FZW5|P15719|A0A1D6L7N7|Q9SWR9|B4F871|B6SS27
	Fatty acid metabolism	10	91	2.78997e-05	0.000390596	C0PGQ9|K7UAQ8|B6TNM0|A0A096PQY2|O24478|Q6A4M2|B4FTC8|B4FBK8|B7ZX64|B4F9Q1
	Amino sugar and nucleotide sugar metabolism	14	183	3.42465e-05	0.00041952	B8A1R0|A0A1D6M4F8|B4FR99|B4G1T3|B6TR38|B4FEH1|C0PKN5|B4FTS6|B6UIE1|A0A1X7YIJ7|A0A1D6M1Y6|A0A1D6HT77|B6TT00|B6TMJ8
	Purine metabolism	11	119	4.88676e-05	0.000532114	C0HFV7|A0A1D6M5J5|B4F8J8|K7VV41|B4FYH2|A0A1D6L245|C0PFQ7|B4FK49|C0P6J3|A0A1D6L7N7|A0A1D6E5Z5
	Glutathione metabolism	11	126	7.8822e-05	0.000772455	B6U9D5|P46420|Q9FQA9|B4FK84|Q9FQC7|B4FLJ3|B8A3K0|Q6JAH6|Q9FQA1|B6T5N2|A0A1D6L6U6
	Fatty acid biosynthesis	7	65	0.000497674	0.00443382	C0PGQ9|K7UAQ8|B6TNM0|B7ZX64|B4FTC8|B4F9Q1|A0A096PQY2
	Peroxisome	9	113	0.000646292	0.00527805	B4FTJ7|C0PGQ9|B4FBK8|B4FLJ3|C0HHH9|B1PEY4|B7ZX64|A0A096PQY2|B4F9H6
	Tropane, piperidine and pyridine alkaloid biosynthesis	4	18	0.000780172	0.0058813	B4FY87|A0A096SGQ3|K7U2E4|B4FFM6
	alpha-Linolenic acid metabolism	6	55	0.00117537	0.0082276	B4FBK8|B4FLS8|C0P4G2|Q49HD7|B4F872|A0A1D6GGD7
	Glycine, serine and threonine metabolism	7	82	0.00175559	0.0114698	A0A096SGQ3|B4FTJ7|A0A1D6L7R5|K7U2E4|B6TI69|A0A1D6JQ63|B6THZ8
	Fructose and mannose metabolism	7	90	0.00286773	0.0167225	B6SRX9|B6TMJ8|B4FEH1|B4FTJ0|A0A1D6KL30|B4FAW1|C0P567
	Citrate cycle (TCA cycle)	7	91	0.00303778	0.0167225	B4FG53|B4FZW5|B4FML9|B4FLJ3|B4G1C9|Q9SWR9|B4FID6
	Biosynthesis of amino acids	15	327	0.00307149	0.0167225	B4FID6|B4FTJ0|B4F8J8|A0A1D6L7R5|B4F8P4|B4FYH2|B4FLJ3|B4FAD1|B6TI69|B4FSD4|A0A1D6L7N7|B4FY87|B4FAW1|B6THZ8|B4FU01
	Alanine, aspartate and glutamate metabolism	6	69	0.00339512	0.0172082	B8A0E5|A0A1D6M5J5|K7VV41|A0A1D6DW09|K7V2Z8|A0A1D6JQ63
	Cyanoamino acid metabolism	5	48	0.00361851	0.0172082	B4G004|B4FYX5|A0A1D6DW09|B4FQQ6|B4FL47
	Selenocompound metabolism	4	29	0.00368747	0.0172082	B7ZY93|C0P6J3|B4FU01|C0PFQ7
	Cysteine and methionine metabolism	9	150	0.00402334	0.0179222	C0PEP2|B4FG53|B4FZW5|B4FU01|B6T856|Q6JN54|B4FAD1|Q6JN53|A0A1D6JQ63
	Stilbenoid, diarylheptanoid and gingerol biosynthesis	4	31	0.00457664	0.0195005	B6TS22|B4F9D7|B4FQH2|B4FQS9
	Pentose phosphate pathway	6	76	0.00527189	0.0215269	B6SRX9|C4IZ45|Q43272|B6UAK0|B4FAW1|C0P567
	Fatty acid degradation	5	55	0.00616642	0.0241724	B4FBK8|B7ZX64|B6TPA4|C0PGQ9|A0A096PQY2
	Ribosome	21	577	0.00714627	0.0269359	B4F8D2|B4FTW5|B6T1F1|C0PCQ6|B4F7Y1|B4FMB3|B6SMC7|B6SII7|B4FCX1|B6TPG2|B4FYR2|B4FB66|B4G0E1|B4FL64|B4FUB4|Q9SM26|C0PH34|B4FEE7|B6THM9|B6SIX3|B4FW06
	beta-Alanine metabolism	5	58	0.00757005	0.0274765	B6TN48|A0A096SGQ3|K7U2E4|B4FZU9|B4FSZ8
	Biosynthesis of unsaturated fatty acids	4	37	0.00807988	0.0278429	O24478|B4FBK8|Q6A4M2|B4F9Q1
	Pyrimidine metabolism	6	84	0.00823922	0.0278429	C0HFV7|A0A1D6HHN9|B4FSZ8|K7V2Z8|B4FK49|B4FZU9
	Phenylalanine metabolism	4	38	0.00879597	0.0287335	B4FY87|A0A096SGQ3|K7U2E4|B4F890
	Glyoxylate and dicarboxylate metabolism	6	89	0.0106126	0.0335495	B4FG53|B4FZW5|B4FL47|B4F880|B4FYX5|B6SS27
	Phenylpropanoid biosynthesis	11	245	0.011986	0.0367071	B4FQQ6|B4FWF9|A0A1D6H650|C0P813|B4FBH0|B4FQS9|C0HEE6|B4FQH2|B4G004|B4FYU6|B4F7T9
	Starch and sucrose metabolism	9	186	0.014406	0.0427813	B4FQQ6|Q9SYS1|B4FEH1|B6TW83|A0A1D6N358|B4FYM6|Q5NKP6|B4G004|A0A1D6K8T3
	Isoquinoline alkaloid biosynthesis	3	24	0.015082	0.0434716	B4FY87|A0A096SGQ3|K7U2E4
