# Supplementary material for: Reveal the kernel dehydration mechanisms in maize based on proteomic and metabolomic analysis
Source: BMC Plant Biol. 2024 Jan 2;24:15. doi: 10.1186/s12870-023-04692-z (PMC10759482; doi:10.1186/s12870-023-04692-z)
Supplement: Supplementary file 13 — Additional file 13: Table S11. GO and KEGG enrichment in different modules. [file 12870_2023_4692_MOESM13_ESM.xlsx]

## Sheet: Sheet1
Table S11. GO and KEGG enrichment in different modules.
Enrichment type	Moudle	Term	Number in input list	Number in BG/Ref	P value	FDR	Associated proteins found
GO enrichment	green	Organonitrogen compound metabolic process	131	3759	2.5e-19	6.9e-16	B6TNR8|B6T5B9|B6TR38|C0PNT2|B4FB66|K7V7W7|Q9FYS0|B6TKZ3|B4FWR7|K7VAS4|B4FP25|B6U6Z4|K7UUB3|B6TMJ4|B4FMD3|B6TG61|K7VUK8|B4FID1|B4FID0|B6SHZ1|B4FZN6|Q41768|C4J986|K7VZN8|B4FFJ0|B4FWU6|B6TH64|K7WCU8|Q6R9L4|B6THR9|C0HGV5|B6SPA1|B6T7B2|B6SHY8|K7UYT7|B6THZ8|B4FS03|B4G0Z5|Q9SM26|B6SJ08|K7UD53|C0P451|K7U8V8|K7W3B1|B6SHX4|K7W7R1|B4FMB3|B4FDT0|C0PBY7|Q9T0N8|B6SNL8|B4F9L9|B6SIX3|B4FJH5|B6TQ06|B6UAV8|C4J3Y5|…
		Organonitrogen compound biosynthetic process	97	2784	2.3e-14	3.2e-11	B6TNR8|B6T5B9|B4FP25|C0PNT2|B4FB66|K7V7W7|Q9FYS0|B6TKZ3|B4FWR7|K7VAS4|B6U6Z4|K7UUB3|B6TMJ4|B4FMD3|K7VUK8|B4FID1|B4FID0|B6SHZ1|Q41768|C4J986|K7VZN8|B4FFJ0|B6TH64|K7WCU8|B4FZN6|B6THR9|B6T7B2|B6SHY8|B4FS03|B4G0Z5|Q9SM26|B6SJ08|K7UD53|K7U8V8|B4FMB3|B4FDT0|C0PBY7|B6TG61|B6SNL8|B6SIX3|B4FJH5|K7W3B1|B6UAV8|B6TAQ5|B4FD90|C0PFA1|B4FJ27|B6T442|B6SK87|B8A1T6|P46252|B6SMC7|C0PCQ6|Q6R987|B6TGT0|A0A096SXU4|B6U…
		Translation	69	1698	2.5e-13	1.5e-10	B6TNR8|B6T5B9|B4FYM2|B6TAV8|B4G0Z5|P46252|B6TPG2|C0PNT2|B4FB66|P25460|K7V7W7|Q9SM26|B6SJ08|Q9FYS0|K7UD53|B4FWR7|B6SMC7|K7U8V8|K7VAS4|B4FP25|B6SIX3|Q08069|C0PCQ6|B4FDT0|B6TGT0|B4FMB3|B4FMD3|A0A096SXU4|K7VUK8|B6TG61|B6UE26|B4FN19|B6UIJ6|O22424|B4FID1|B4FID0|B6SHZ1|B6SZS2|K7UBP7|B6SNL8|B6TH64|B4FZN6|B6SK87|C4J986|B4FI88|B4FCK9|K7VZN8|K7W7M7|B6SIT5|C0P2E2|B6TAQ5|B4FD90|B6TH42|K7WCU8|B4FVJ0|B4FJ27|B6T…
		Peptide metabolic process	70	1739	2.5e-13	1.5e-10	B6TNR8|B6T5B9|B4FYM2|B6TAV8|B4G0Z5|P46252|B6TPG2|C0PNT2|B4FB66|P25460|K7V7W7|Q9SM26|B6SJ08|Q9FYS0|K7UD53|B4FWR7|B6SMC7|K7U8V8|K7VAS4|B4FP25|B6SIX3|Q08069|C0PCQ6|B4FDT0|B6TGT0|B4FMB3|B4FMD3|A0A096SXU4|K7VUK8|B6TG61|B6UE26|B4FN19|B6UIJ6|O22424|B4FID1|B4FID0|B6SHZ1|B6SZS2|K7UBP7|B6SNL8|B6TH64|B4FZN6|B6SK87|C4J986|B4FI88|B4FWU6|B4FCK9|K7VZN8|K7W7M7|B6SIT5|C0P2E2|B6TAQ5|B4FD90|B6TH42|K7WCU8|B4FVJ0|B4F…
		Peptide biosynthetic process	69	1705	3e-13	1.5e-10	B6TNR8|B6T5B9|B4FYM2|B6TAV8|B4G0Z5|P46252|B6TPG2|C0PNT2|B4FB66|P25460|K7V7W7|Q9SM26|B6SJ08|Q9FYS0|K7UD53|B4FWR7|B6SMC7|K7U8V8|K7VAS4|B4FP25|B6SIX3|Q08069|C0PCQ6|B4FDT0|B6TGT0|B4FMB3|B4FMD3|A0A096SXU4|K7VUK8|B6TG61|B6UE26|B4FN19|B6UIJ6|O22424|B4FID1|B4FID0|B6SHZ1|B6SZS2|K7UBP7|B6SNL8|B6TH64|B4FZN6|B6SK87|C4J986|B4FI88|B4FCK9|K7VZN8|K7W7M7|B6SIT5|C0P2E2|B6TAQ5|B4FD90|B6TH42|K7WCU8|B4FVJ0|B4FJ27|B6T…
		Amide biosynthetic process	69	1710	3.4e-13	1.5e-10	B6TNR8|B6T5B9|B4FYM2|B6TAV8|B4G0Z5|P46252|B6TPG2|C0PNT2|B4FB66|P25460|K7V7W7|Q9SM26|B6SJ08|Q9FYS0|K7UD53|B4FWR7|B6SMC7|K7U8V8|K7VAS4|B4FP25|B6SIX3|Q08069|C0PCQ6|B4FDT0|B6TGT0|B4FMB3|B4FMD3|A0A096SXU4|K7VUK8|B6TG61|B6UE26|B4FN19|B6UIJ6|O22424|B4FID1|B4FID0|B6SHZ1|B6SZS2|K7UBP7|B6SNL8|B6TH64|B4FZN6|B6SK87|C4J986|B4FI88|B4FCK9|K7VZN8|K7W7M7|B6SIT5|C0P2E2|B6TAQ5|B4FD90|B6TH42|K7WCU8|B4FVJ0|B4FJ27|B6T…
		Cellular amide metabolic process	70	1765	4.9e-13	1.9e-10	B6TNR8|B6T5B9|B4FYM2|B6TAV8|B4G0Z5|P46252|B6TPG2|C0PNT2|B4FB66|P25460|K7V7W7|Q9SM26|B6SJ08|Q9FYS0|K7UD53|B4FWR7|B6SMC7|K7U8V8|K7VAS4|B4FP25|B6SIX3|Q08069|C0PCQ6|B4FDT0|B6TGT0|B4FMB3|B4FMD3|A0A096SXU4|K7VUK8|B6TG61|B6UE26|B4FN19|B6UIJ6|O22424|B4FID1|B4FID0|B6SHZ1|B6SZS2|K7UBP7|B6SNL8|B6TH64|B4FZN6|B6SK87|C4J986|B4FI88|B4FWU6|B4FCK9|K7VZN8|K7W7M7|B6SIT5|C0P2E2|B6TAQ5|B4FD90|B6TH42|K7WCU8|B4FVJ0|B4F…
		Small molecule metabolic process	92	2877	1.2e-11	4e-09	K7V067|B4FML9|C0HGF4|B6SL60|C0HJ53|B6TFE4|B6U666|B6TMJ4|B4FRI1|B4FID6|B4FV29|B6SND3|B4FZW5|B4FFJ0|B8A306|Q6R9L4|B6THR9|C0HGV5|B6SPA1|C0P5E7|K7UYT7|B6THZ8|B4FS03|B4FLJ3|B4FZG4|K7TS88|C0HGL6|B6SHX4|K7W7R1|C0PBY7|K7UGF5|C0PD27|K7W3B1|B6U6Z4|C4J3Y5|K7UUB3|P15719|B4F8V5|C0PFA1|K7V5R6|Q6R9J9|B4FYG3|B6TQ06|B4FTJ0|K7U267|Q41768|K7UN56|B4F890|B4FFP2|Q6R987|Q1PBH6|Q84Y01|C4JAI3|B8A2L1|B4FZU9|B4FZU8|B4FRZ2|…
		Cellular process	306	15254	5.9e-10	1.8e-07	C0PKS1|B6TNR8|K7VET8|B6T1K6|B6TR38|K7V067|C0PEI1|C0P7S8|C0HI22|B4FML9|C0PNT2|B4FB66|B4G039|B4FER3|K7V7W7|B4FRH1|Q9FYS0|B6TKZ3|C0PHH6|K7VXU7|K7TQH6|B4G1Z2|K7VAS4|B4FP25|C0HJ53|K7UUB3|Q3S3T0|K7VSJ5|C0P451|B6TMJ4|B6SGY5|B4FMD3|B6TG61|K7VUK8|C0P4Q3|B4G0U5|K7W3B1|C4IYE1|B4FVJ0|B4FAK8|B4F8B1|B4FID1|B4FID0|B6SHZ1|B4FID6|B7ZXL7|B4FV29|B4FZN6|C0HHJ6|B4FLR0|B6SND3|B4FEU9|B4FZW5|K7U316|K7VZN8|A0A096RXB0|B4F…
		Metabolic process	294	14535	7.2e-10	2e-07	O23813|B6TNR8|B4G1T3|B6T1K6|B6TR38|K7V067|B4FML9|C0PNT2|B4FB66|B4G039|B4FER3|B4FNL7|B4FRH1|Q9FYS0|B6TKZ3|C0PHH6|K7TQH6|B4G1Z2|K7VAS4|B4FP25|A0A096T2N3|C0HJ53|B6TFE4|Q3S3T0|K7VSJ5|B6U666|C0P451|B6TMJ4|B6SGY5|B4FMD3|B6TG61|K7VUK8|B4G0U5|K7W3B1|B4FVJ0|B4F8B1|B4FID1|B4FID0|B6SHZ1|B4FID6|B4FV29|B4FZN6|B6SK87|B6SND3|B4FEU9|B4FZW5|Q9SYS1|K7VZN8|A0A096RXB0|A0A096RY80|B6SMX7|B4FFJ0|B7ZX64|B4FWU6|K7V1E2|C0…
		Protein metabolic process	86	2859	1.1e-09	2.6e-07	B6TNR8|B6T5B9|B4FP25|C0PNT2|B4FB66|K7V7W7|Q9FYS0|B4FWR7|K7VAS4|B4FMD3|B6TAJ3|K7VUK8|B4FID1|B4FID0|B6SHZ1|C4J986|K7U316|K7VZN8|B6TH64|K7WCU8|B4FQZ2|B4FZN6|B6T7B2|B6SHY8|B6TCC9|B4G0Z5|Q9SM26|B6SJ08|K7UD53|K7U8V8|B4FMB3|B4FDT0|B6TG61|B6SNL8|B4FI86|B6SIX3|B4FJH5|B6UAV8|B6TAQ5|B4FD90|B4FJ27|B6T442|B4FDU1|B4FN21|B6SK87|B8A270|B6T7G0|P46252|B6SMC7|C0PCQ6|B6TGT0|A0A096SXU4|B6UE26|O22424|B6SNQ7|K7UBP7|B4F…
		Cellular protein metabolic process	83	2749	1.8e-09	4.1e-07	B6TNR8|B6T5B9|B4FYM2|B4FCK9|B6T7G0|B6TAV8|B4G0Z5|K7UD53|B8A270|B6TPG2|A0A096SXU4|B4FB66|P25460|K7V7W7|Q9SM26|B6SJ08|Q9FYS0|P46252|B4FWR7|B6SMC7|K7U8V8|K7VAS4|B4FP25|B6SNQ7|Q08069|C0PCQ6|B4FDT0|B6SIX3|B6TGT0|B4FMB3|B4FMD3|B6TG61|K7VUK8|B6SNL8|B6TAJ3|B6UE26|B4FN19|B4FI86|B6UIJ6|O22424|B4FID1|B4FID0|B6SHZ1|B6SZS2|K7UBP7|C0PFK3|B6TH64|B4FJH5|B6SK87|C4J986|B4FI88|K7U316|K7VZN8|B4F822|K7W7M7|B6SIT5|C0P…
		Organic substance metabolic process	267	13339	2.3e-08	4.9e-06	O23813|B6TNR8|B4G1T3|B6T1K6|B6TR38|K7V067|B4FML9|C0PNT2|B4FB66|B4G039|B4FER3|B4FNL7|Q9FYS0|B6TKZ3|C0PHH6|K7TQH6|B4G1Z2|K7VAS4|B4FP25|C0HJ53|B6TFE4|Q3S3T0|C0HIQ3|B6U666|B6TMJ4|B6SGY5|B4FMD3|B6TAJ3|K7VUK8|B4G0U5|K7W3B1|B4FVJ0|B4F8B1|B4FID1|B4FID0|B6SHZ1|B4FID6|B4FV29|B4FZN6|Q41768|B6SND3|B4FEU9|B4FZW5|Q9SYS1|K7VZN8|A0A096RXB0|A0A096T2N3|B6SMX7|B4FFJ0|B7ZX64|B4FWU6|K7V1E2|C0PDC1|B4FQZ4|Q9SAQ3|K7WCU8…
		Single-organism metabolic process	119	4786	3e-08	5.9e-06	K7V067|B4FML9|B4G039|B4FNL7|C0HGF4|B6SL60|C0HJ53|B6TFE4|B6U666|B6TMJ4|K7W3B1|B4FRI1|B4FID6|B4FV29|Q41768|B6SND3|B4FZW5|A0A096T2N3|B4FFJ0|B8A306|Q6R9L4|B6THR9|C0HGV5|B6SPA1|C0P5E7|K7UYT7|B6TCC9|B6THZ8|B4FS03|C0P6F8|B4FLJ3|B8A2B0|B4FZG4|C0PGU8|K7TS88|C0HGL6|B6SHX4|K7W7R1|C0PBY7|K7UGF5|C0PD27|B4F9L9|B6TQ06|B6U6Z4|C4J3Y5|K7UUB3|P15719|Q5NKP6|B4F8V5|C0PFA1|K7V5R6|Q1PBH6|Q6R9J9|O23813|B4FYG3|Q7SIC9|B4F…
		Cellular metabolic process	242	11876	3.7e-08	6.8e-06	C0PKS1|B6TNR8|B6T1K6|B6TR38|K7V067|B4FML9|C0PNT2|B4FB66|B4G039|B4FER3|K7V7W7|Q9FYS0|B6TKZ3|C0PHH6|K7TQH6|B4G1Z2|K7VAS4|B4FP25|C0HJ53|K7UUB3|Q3S3T0|K7VSJ5|C0P451|B6TMJ4|B6SGY5|B4FMD3|B6TAJ3|K7VUK8|K7W3B1|B4FVJ0|B4F8B1|B4FID1|B4FID0|B6SHZ1|B4FID6|B4FZN6|B6SK87|B6SND3|B4FEU9|B4FZW5|K7U316|K7VZN8|B4FWJ7|B6SMX7|B4FFJ0|B4FWU6|K7V1E2|C0PDC1|B6TU39|B4FQZ4|Q9SAQ3|K7WCU8|Q6R9L4|B6THR9|B8A270|C0HGV5|B6SPA1|…
		Nucleobase-containing small molecule metabolic process	30	756	2.6e-06	0.00043	B4FTJ0|K7U267|C4IZ45|K7UTD0|B4FWP0|B6U6Z4|B6SHX4|Q6R987|C0PBY7|B4FZU9|C0PFX0|B6TBW2|B4FAS1|B4FQC6|K7UUB3|B6UAK0|B4F8V5|C0PFA1|Q6R9L4|C0PH60|B6UHI4|C0HGV5|B6SPA1|C4J6I7|B4FK49|K7UYT7|Q6R9H4|K7UH13|B4FS03|Q6R9J9
		Cellular respiration	15	224	3e-06	0.00048	Q6R9L4|B6SHX4|B4FG53|K7V067|B4FZW5|B6SPA1|B4FYG9|B4FLJ3|Q6R9H4|C0PD27|B4FAS1|B4F8V5|B4FZU8|B4FID6|Q6R9J9
		PPrimary metabolic process	235	12173	4.7e-06	0.0007	O23813|B6TNR8|B4G1T3|B6T1K6|B6TR38|K7V067|B6T442|C0PNT2|B4FB66|B4G039|B4FER3|B4FNL7|Q9FYS0|C0PHH6|K7TQH6|K7VAS4|B4FP25|C0HJ53|B6TFE4|Q3S3T0|C0HIQ3|B6U666|B6TH64|B6SGY5|B4FMD3|B6TAJ3|K7VUK8|K7W3B1|B4FVJ0|B4F8B1|B4FID1|B4FID0|B6SHZ1|B4FID6|B4FZN6|Q41768|B6SND3|B4FEU9|B4FZW5|K7U316|K7VZN8|A0A096T2N3|B6SMX7|B4FFJ0|K7V1E2|C0PDC1|B4FQZ4|Q9SAQ3|K7WCU8|B4FQZ2|Q6R9L4|B6THR9|B8A270|C0HGV5|B6SPA1|C0P5E7|K7T…
		Fibose phosphate metabolic process	24	545	4.9e-06	0.0007	B4FTJ0|K7U267|C4IZ45|K7UTD0|B4FWP0|B6SHX4|Q6R987|C0PBY7|C0PFX0|B6TBW2|B4FQC6|K7UUB3|B6UAK0|B4F8V5|C0PFA1|Q6R9L4|C0PH60|B6UHI4|C0HGV5|B6SPA1|C4J6I7|B4FK49|Q6R9H4|Q6R9J9
		mRNA splicing, via spliceosome	12	156	7.8e-06	0.0011	B4FJ31|B4FE46|B6U772|B6SU82|B6T4C6|K7V1E2|B4FL42|C0PM53|A0A096RXB0|B4FXV8|B4FMM6|B4FGA5
		Protein folding	21	455	9.7e-06	0.0013	C0PH06|C4J3K8|B4FLR0|K7UCH1|B6TYW9|B6T8U7|P29185|B6SLX1|Q5XLE1|C0P4Q3|C0HFM6|B6SXW8|C0P6C7|B4FAK8|B6SLQ1|C0P7S8|B4FT54|K7VXU7|K7U372|C0PDG3|A0A096S8H0
		Nitrogen compound metabolic process	172	8495	1.2e-05	0.0014	B6TNR8|B6T1K6|B6TR38|C0PNT2|B4FB66|B4FER3|K7V7W7|Q9FYS0|B6TKZ3|C0PHH6|K7VAS4|B4FP25|B6U6Z4|K7UUB3|C0HIQ3|B6TMJ4|B6SGY5|B4FMD3|Q9T0N8|K7VUK8|B4FVJ0|B4F8B1|B4FID1|B4FID0|B6SHZ1|B4FZN6|Q41768|C4J986|C0PH60|K7VZN8|B4FWJ7|B6SMX7|B4FFJ0|B4FWU6|K7V1E2|K7TQH6|B4FQZ4|Q9SAQ3|K7WCU8|Q6R9L4|B6THR9|C0HGV5|B6SPA1|B4FRF4|K7TM20|B6T7B2|B6SHY8|K7UYT7|B4FXV8|C0PM53|B4FD90|B6THZ8|B4FS03|B4G0Z5|Q9SM26|B6SJ08|K7UD53|…
		RNA splicing, via transesterification reactions	12	164	1.3e-05	0.0014	B4FJ31|B4FE46|B6U772|B6SU82|B6T4C6|K7V1E2|B4FL42|C0PM53|A0A096RXB0|B4FXV8|B4FMM6|B4FGA5
		RNA splicing, via transesterification reactions with bulged adenosine as nucleophile	12	164	1.3e-05	0.0014	B4FJ31|B4FE46|B6U772|B6SU82|B6T4C6|K7V1E2|B4FL42|C0PM53|A0A096RXB0|B4FXV8|B4FMM6|B4FGA5
		Energy derivation by oxidation of organic compounds	17	330	1.8e-05	0.0019	Q6R9L4|B6SHX4|P55241|B4FG53|K7V067|B4FZW5|B6SPA1|B4FYG9|B4FLJ3|Q941P2|Q6R9H4|C0PD27|B4FAS1|B4F8V5|B4FZU8|B4FID6|Q6R9J9
		Oxidation-reduction process	23	553	1.8e-05	0.0019	O23813|Q941P2|B4FG53|K7V067|B4FYG9|B4FLJ3|P55241|P41347|B6SHX4|Q6R985|C0PD27|B4F9L9|B4FID6|B4FZU8|B4FZW5|B4FYS2|B4F8V5|Q6R9L4|B6SPA1|Q6R9H4|B4F8X3|B4FAS1|Q6R9J9
		Nucleotide metabolic process	25	644	2.4e-05	0.0025	B4FTJ0|K7U267|C4IZ45|K7UTD0|B4FWP0|B6SHX4|Q6R987|C0PBY7|C0PFX0|B6TBW2|B4FQC6|K7UUB3|B6UAK0|B4F8V5|C0PFA1|Q6R9L4|C0PH60|B6UHI4|C0HGV5|B6SPA1|C4J6I7|B4FK49|Q6R9H4|B4FAS1|Q6R9J9
		Nucleoside phosphate metabolic process	25	649	2.7e-05	0.0027	B4FTJ0|K7U267|C4IZ45|K7UTD0|B4FWP0|B6SHX4|Q6R987|C0PBY7|C0PFX0|B6TBW2|B4FQC6|K7UUB3|B6UAK0|B4F8V5|C0PFA1|Q6R9L4|C0PH60|B6UHI4|C0HGV5|B6SPA1|C4J6I7|B4FK49|Q6R9H4|B4FAS1|Q6R9J9
		mRNA processing	15	276	3.1e-05	0.0029	B4FJ31|C0PDC1|B4FE46|B4FXL2|B6U772|B6SU82|B6T4C6|K7V1E2|K7TQH6|B4FL42|C0PM53|A0A096RXB0|B4FXV8|B4FMM6|B4FGA5
		Nucleoside metabolic process	22	535	3.3e-05	0.0029	B4FTJ0|K7UTD0|B4FWP0|B6SHX4|Q6R987|C0PBY7|B6TBW2|B4FQC6|K7UUB3|B4F8V5|C0PFA1|Q6R9L4|C0PH60|B6UHI4|C0HGV5|B6SPA1|B4FK49|K7UYT7|Q6R9H4|K7UH13|B4FS03|Q6R9J9
		Glycosyl compound metabolic process	22	535	3.3e-05	0.0029	B4FTJ0|K7UTD0|B4FWP0|B6SHX4|Q6R987|C0PBY7|B6TBW2|B4FQC6|K7UUB3|B4F8V5|C0PFA1|Q6R9L4|C0PH60|B6UHI4|C0HGV5|B6SPA1|B4FK49|K7UYT7|Q6R9H4|K7UH13|B4FS03|Q6R9J9
		RNA splicing	13	217	4e-05	0.0034	B4FJ31|B4FE46|B6U772|K7TM20|B6SU82|B6T4C6|K7V1E2|B4FL42|C0PM53|A0A096RXB0|B4FXV8|B4FMM6|B4FGA5
		Catabolic process	45	1582	4.4e-05	0.0036	C0PKS1|B4FYG3|B4FTJ0|B6TR38|B4FDU1|Q9SYS1|C0PKN5|B4FWP0|C0P451|K7VH58|B4FZK1|K7W7R1|K7VCN5|C0HDY1|B6TAJ3|C4JAI3|B6UHU1|C0HFU7|B4F9L9|B4FZU9|C0PFK3|B6TQ06|B4FI86|B4F822|C0P813|A0A096T2N3|B4FQC6|B8A306|B8A045|B6TU39|B4FGF5|B4FQZ2|P18122|P18123|B8A270|C0HGV5|B6TTW1|K7V5R6|B4FBH0|B4FN21|C0HEE6|B4F8X3|B4FAS1|K7WCZ1|B4FDY6
		Purine-containing compound metabolic process	21	510	4.8e-05	0.0038	Q6R9L4|C0PH60|B6SHX4|B4FTJ0|B4FK49|B6UHI4|C0HGV5|B6SPA1|Q6R987|B6TBW2|C4J6I7|B4FQC6|C0PBY7|B4FWP0|K7UUB3|Q6R9H4|K7UH13|B4F8V5|C0PFA1|B4FS03|Q6R9J9
		mRNA metabolic process	16	326	5.4e-05	0.0042	B4FJ31|C0PDC1|B4FE46|B4FXL2|B6U772|C0HDY1|B6SU82|B6T4C6|K7V1E2|K7TQH6|B4FL42|C0PM53|A0A096RXB0|B4FXV8|B4FMM6|B4FGA5
		Cofactor metabolic process	23	600	6.1e-05	0.0046	B4FTJ0|B4F938|B4FIM3|K7U267|K7UN56|B4FML9|C4IZ45|B4FWP0|C0HGL6|K7VSJ5|B6T2K9|B4F9L9|B4FRZ2|B4FJH5|B8A1T6|B4FQC6|C0PFX0|B6UAK0|B4FMT9|B4FLP7|C0HGV5|K7UYC3|B4FAS1
		Single-organism process	160	8041	6.6e-05	0.0048	K7V067|C0PEI1|C0HI22|B4FML9|B4G039|A8WES6|B4FNL7|B4FRF0|B4FSW8|B6SL60|C0HJ53|B6TFE4|B6U666|B6TMJ4|B6SGY5|K7W3B1|B4FTJ0|B4FRI1|B4FID6|B7ZXL7|B4FV29|C0HHJ6|B6SND3|B4FZW5|A0A096T2N3|B4FFJ0|B4FWU6|B8A306|O49975|K7TYW1|Q6R9L4|B6THR9|C0HGV5|B6SPA1|C0P5E7|B6U122|K7UYC3|K7UYT7|B4FXV8|B6TCC9|B6THZ8|B4FS03|C0HGF4|C0P6F8|A0A096QP97|B4FQ28|B4FLJ3|B8A2B0|B7ZZN9|B4FZG4|C0PGU8|K7TS88|C0HGL6|B6SHX4|K7W7R1|B4FWP0…
		Response to water	6	42	7e-05	0.0049	B4F9K0|A3KLI1|B5AMJ8|B6UGS5|B4G1C1|B6UH99
		Ribonucleotide metabolic process	20	485	7.1e-05	0.0049	Q6R9L4|C0PH60|B6SHX4|B4FTJ0|B4FK49|B6UHI4|C0HGV5|B6SPA1|Q6R987|C4J6I7|B4FQC6|C0PBY7|B4FWP0|K7UTD0|Q6R9H4|K7UUB3|B4F8V5|C0PFA1|B6TBW2|Q6R9J9
		Purine nucleoside metabolic process	19	448	7.5e-05	0.005	Q6R9L4|C0PH60|B6SHX4|B4FTJ0|B4FK49|B6UHI4|C0HGV5|B6SPA1|Q6R987|B4FQC6|C0PBY7|B4FWP0|K7UUB3|Q6R9H4|K7UH13|B4F8V5|C0PFA1|B6TBW2|Q6R9J9
		Purine ribonucleoside metabolic process	19	448	7.5e-05	0.005	Q6R9L4|C0PH60|B6SHX4|B4FTJ0|B4FK49|B6UHI4|C0HGV5|B6SPA1|Q6R987|B4FQC6|C0PBY7|B4FWP0|K7UUB3|Q6R9H4|K7UH13|B4F8V5|C0PFA1|B6TBW2|Q6R9J9
		Cell redox homeostasis	16	337	7.9e-05	0.0051	B6THA1|K7VRQ5|B4FSW8|K7TYW1|B4FH44|K7US39|Q5EUD7|B4FRH1|B4FWU6|C0P9S6|B6T9S0|K7UQQ8|Q5GA18|B6SL60|B6SN61|B4FV29
		Purine ribonucleotide metabolic process	19	451	8.1e-05	0.0051	Q6R9L4|C0PH60|B6SHX4|B4FTJ0|B4FK49|B6UHI4|C0HGV5|B6SPA1|Q6R987|C4J6I7|B4FQC6|C0PBY7|K7UUB3|Q6R9H4|B4FWP0|B4F8V5|C0PFA1|B6TBW2|Q6R9J9
		Ribonucleoside metabolic process	20	491	8.3e-05	0.0051	Q6R9L4|C0PH60|B6SHX4|B4FQC6|B4FK49|B6UHI4|C0HGV5|B6SPA1|Q6R987|K7UUB3|C0PBY7|B4FWP0|K7UTD0|Q6R9H4|B4FTJ0|K7UH13|B4F8V5|C0PFA1|B6TBW2|Q6R9J9
		Ribonucleoside monophosphate metabolic process	18	418	9.5e-05	0.0058	Q6R9L4|C0PH60|B6SHX4|B4FTJ0|B6UHI4|C0HGV5|B6SPA1|Q6R987|C4J6I7|B4FQC6|K7UUB3|K7UTD0|Q6R9H4|B4FWP0|B4F8V5|C0PFA1|B6TBW2|Q6R9J9
		Purine nucleotide metabolic process	19	459	0.0001	0.006	Q6R9L4|C0PH60|B6SHX4|B4FTJ0|B4FK49|B6UHI4|C0HGV5|B6SPA1|Q6R987|C4J6I7|B4FQC6|C0PBY7|K7UUB3|Q6R9H4|B4FWP0|B4F8V5|C0PFA1|B6TBW2|Q6R9J9
		Cellular homeostasis	17	384	0.00011	0.0062	B6THA1|K7VRQ5|B4FSW8|K7TYW1|B4FH44|K7US39|Q5EUD7|B4FRH1|B4FWU6|C0P9S6|B6T9S0|B4FXV8|K7UQQ8|Q5GA18|B6SL60|B6SN61|B4FV29
		Nucleoside monophosphate metabolic process	18	424	0.00011	0.0064	Q6R9L4|C0PH60|B6SHX4|B4FTJ0|B6UHI4|C0HGV5|B6SPA1|Q6R987|C4J6I7|B4FQC6|K7UUB3|K7UTD0|Q6R9H4|B4FWP0|B4F8V5|C0PFA1|B6TBW2|Q6R9J9
		Cellular catabolic process	34	1121	0.00012	0.0066	C0PKS1|B4FYG3|B6TR38|B4FDU1|C0PKN5|C0P451|K7VH58|B4FZK1|K7W7R1|K7VCN5|C0HDY1|B6TAJ3|C4JAI3|B6UHU1|B4F9L9|B4FZU9|C0PFK3|B6TQ06|B4FI86|B4F822|C0P813|B6TU39|B4FGF5|P18122|P18123|B6TTW1|K7V5R6|B4FBH0|B4FN21|C0HEE6|B4F8X3|B4FAS1|K7WCZ1|B4FDY6
		Purine ribonucleoside monophosphate metabolic process	17	391	0.00013	0.0071	Q6R9L4|C0PH60|B6SHX4|B4FTJ0|B6UHI4|C0HGV5|B6SPA1|Q6R987|C4J6I7|B4FQC6|K7UUB3|Q6R9H4|B4FWP0|B4F8V5|C0PFA1|B6TBW2|Q6R9J9
		Purine nucleoside monophosphate metabolic process	17	391	0.00013	0.0071	Q6R9L4|C0PH60|B6SHX4|B4FTJ0|B6UHI4|C0HGV5|B6SPA1|Q6R987|C4J6I7|B4FQC6|K7UUB3|Q6R9H4|B4FWP0|B4F8V5|C0PFA1|B6TBW2|Q6R9J9
		Respiratory electron transport chain	8	98	0.00017	0.0091	Q6R9L4|B6SHX4|B6SPA1|B4FYG9|Q6R9H4|B4FAS1|B4F8V5|Q6R9J9
		Ribonucleoside triphosphate metabolic process	17	402	0.00018	0.0093	Q6R9L4|B4FK49|B6SHX4|B4FTJ0|B6UHI4|C0HGV5|B6SPA1|Q6R987|B4FQC6|C0PBY7|B4FWP0|K7UTD0|Q6R9H4|K7UUB3|B4F8V5|B6TBW2|Q6R9J9
		Oxidoreduction coenzyme metabolic process	12	222	0.0002	0.0098	C0PFX0|C0HGL6|B4FTJ0|C0HGV5|K7U267|K7UN56|C4IZ45|B4FQC6|B6UAK0|B4FMT9|B4FAS1|B4FWP0
		Nucleoside triphosphate metabolic process	17	405	0.0002	0.0098	Q6R9L4|B4FK49|B6SHX4|B4FTJ0|B6UHI4|C0HGV5|B6SPA1|Q6R987|B4FQC6|C0PBY7|B4FWP0|K7UTD0|Q6R9H4|K7UUB3|B4F8V5|B6TBW2|Q6R9J9
		Generation of precursor metabolites and energy	23	655	0.00021	0.01	Q941P2|B4FTJ0|B4FG53|K7V067|B4FYG9|B8A270|B4FLJ3|P55241|B4FWP0|B6SHX4|Q6R985|C0PD27|B4FID6|B4FZU8|B4FZW5|B4FQC6|B4F8V5|Q6R9L4|C0HGV5|B6SPA1|Q6R9H4|B4FAS1|Q6R9J9
		Single-organism catabolic process	18	447	0.00021	0.01	B4FYG3|B4FTJ0|B6TQ06|B4FWP0|C0HGV5|K7W7R1|B6TTW1|K7V5R6|A0A096T2N3|B4FQC6|B8A306|C4JAI3|B4F8X3|B8A045|B4FAS1|C0HFU7|B4FGF5|B4FZU9
		Cellular ketone metabolic process	6	53	0.00022	0.011	C0HGL6|K7UN56|C4JAI3|B4FMT9|B4FAS1|B4FGF5
		Single-organism cellular process	131	6517	0.00023	0.011	K7V067|C0PEI1|B4FML9|B4G039|B4FSW8|B6SL60|C0HJ53|K7UUB3|B6TMJ4|B6SGY5|K7W3B1|B4FTJ0|B4FRI1|B4FID6|B7ZXL7|B4FV29|C0HHJ6|B6SND3|B4FZW5|B4FFJ0|B4FWU6|O49975|K7TYW1|Q6R9L4|B6THR9|C0HGV5|B6SPA1|C0P5E7|B6U122|K7UYC3|K7UYT7|B4FXV8|B6TCC9|B6THZ8|B4FS03|C0P6F8|B4FQ28|B4FLJ3|B7ZZN9|B4FZG4|K7TS88|C0HGL6|B6SHX4|K7W7R1|C0PBY7|C0PD27|B4F9L9|B6TQ06|B6U6Z4|C4J3Y5|K7VRQ5|P15719|Q5NKP6|B4F8V5|C0PFA1|B6T442|B6THA1|…
		Organophosphate metabolic process	30	975	0.00023	0.011	B4FTJ0|C0PFX0|K7U267|Q84Y01|C4IZ45|K7UTD0|B4FWP0|B6SHX4|Q6R987|B6T613|C0PBY7|B4FQM2|B4FJH5|B6TBW2|B4FQC6|K7UUB3|B6UAK0|B4F8V5|C0PFA1|Q6R9L4|C0PH60|B6UHI4|C0HGV5|B6SPA1|C4J6I7|B4FK49|Q6R9H4|B4FAS1|B4FAW1|Q6R9J9
		Response to inorganic substance	7	77	0.00024	0.011	B4F9K0|B6T8U7|A3KLI1|B5AMJ8|B6UGS5|B4G1C1|B6UH99
		Regulation of biological quality	22	628	0.00029	0.013	B4FSW8|C0P5X3|B6T9S0|B6SL60|Q5GA18|K7VRQ5|B4FH44|Q9T0N8|B4FV29|K7UBA1|B6THA1|C0P9S6|B6SL97|B6SN61|B4FWU6|K7TYW1|K7US39|Q5EUD7|B6U122|B4FXV8|K7UQQ8|B4FRH1
		Monosaccharide metabolic process	11	199	0.0003	0.013	C0HEU5|Q6XZ79|B6TFE4|B6U666|K7U267|C0PFX0|B4FQC6|B8A306|K7UGF5|C0HGF4|B6TQ45
		Purine nucleoside triphosphate metabolic process	16	382	0.00031	0.013	Q6R9L4|B4FK49|B6SHX4|B4FTJ0|B6UHI4|C0HGV5|B6SPA1|Q6R987|B4FQC6|C0PBY7|K7UUB3|Q6R9H4|B4FWP0|B4F8V5|B6TBW2|Q6R9J9
		Purine ribonucleoside triphosphate metabolic process	16	382	0.00031	0.013	Q6R9L4|B4FK49|B6SHX4|B4FTJ0|B6UHI4|C0HGV5|B6SPA1|Q6R987|B4FQC6|C0PBY7|K7UUB3|Q6R9H4|B4FWP0|B4F8V5|B6TBW2|Q6R9J9
		Phosphorus metabolic process	32	1092	0.00033	0.014	B4FTJ0|C0PFX0|K7U267|Q84Y01|C4IZ45|K7UTD0|B4FWP0|B6SHX4|Q6R987|B6T613|C0PBY7|B4FQM2|B4FRZ2|B4FJH5|B6TBW2|B4FQC6|K7UUB3|B6UAK0|B4F8V5|C0PFA1|Q6R9L4|C0PH60|B6TQK1|B6UHI4|C0HGV5|B6SPA1|C4J6I7|B4FK49|Q6R9H4|B4FAS1|B4FAW1|Q6R9J9
		Cellular nitrogen compound metabolic process	146	7493	0.00038	0.015	B6TNR8|B6T1K6|B4FP25|C0PNT2|B4FB66|B4FRF4|K7V7W7|Q9FYS0|B6TKZ3|C0PHH6|K7VAS4|B6U6Z4|K7UUB3|C0HIQ3|B6TMJ4|B6SGY5|B4FMD3|K7VUK8|B4FVJ0|B4F8B1|B4FID1|B4FID0|B6SHZ1|B4FZN6|C4J986|C0PH60|K7VZN8|B6SMX7|B4FWU6|K7V1E2|K7TQH6|B4FQZ4|Q9SAQ3|K7WCU8|Q6R9L4|C0HGV5|B6SPA1|K7TM20|B4FER3|B6T5B9|B6SHY8|K7UYT7|B4FXV8|C0PM53|B4FD90|B4FS03|B4G0Z5|B6T7B2|Q9SM26|B6SJ08|K7UD53|K7U8V8|B6SHX4|B4FMB3|B4FDT0|C0PBY7|B6TG61|…
		Carbohydrate derivative metabolic process	34	1204	0.00042	0.017	B4FTJ0|B6TR38|K7U267|C4IZ45|C0PKN5|B4FWP0|C0P451|B6SHX4|Q6R987|C0PBY7|B4FQM2|C0PFX0|B6TBW2|B4FAS1|B4FQC6|K7UUB3|B6UAK0|B4F8V5|C0PFA1|Q6R9L4|C0PH60|B6UHI4|C0HGV5|B6SPA1|C4J6I7|B4FK49|K7UYT7|K7UTD0|Q6R9H4|B6TCC9|K7UH13|B4FAW1|B4FS03|Q6R9J9
		Coenzyme metabolic process	16	404	0.00055	0.022	B4FRZ2|B4FJH5|C0HGL6|B4FTJ0|C0HGV5|K7U267|B8A1T6|K7UN56|B4FML9|C4IZ45|B4FQC6|C0PFX0|B6UAK0|B4FMT9|B4FAS1|B4FWP0
		Phosphate-containing compound metabolic process	31	1079	0.00056	0.022	B4FTJ0|C0PFX0|K7U267|Q84Y01|C4IZ45|K7UTD0|B4FWP0|B6SHX4|Q6R987|B6T613|C0PBY7|B4FQM2|B4FJH5|B6TBW2|B4FQC6|K7UUB3|B6UAK0|B4F8V5|C0PFA1|Q6R9L4|C0PH60|B6TQK1|B6UHI4|C0HGV5|B6SPA1|C4J6I7|B4FK49|Q6R9H4|B4FAS1|B4FAW1|Q6R9J9
		Homeostatic process	17	447	0.00058	0.022	B6THA1|K7VRQ5|B4FSW8|K7TYW1|B4FH44|K7US39|Q5EUD7|B4FRH1|B4FWU6|C0P9S6|B6T9S0|B4FXV8|K7UQQ8|Q5GA18|B6SL60|B6SN61|B4FV29
		Response to desiccation	3	9	0.00062	0.024	B4G1C1|B6UH99|B4F9K0
		Small molecule catabolic process	9	152	0.00065	0.024	B4FYG3|B6TQ06|K7W7R1|K7V5R6|B8A306|C4JAI3|B4F8X3|B4FAS1|B4FGF5
		Isocitrate metabolic process	3	10	0.0008	0.029	B4FLJ3|C0PD27|K7V067
		Cellular aldehyde metabolic process	7	96	0.00082	0.03	B4FYG3|C0PFX0|K7U267|K7V5R6|C4IZ45|B6UAK0|B4FGF5
		Response to water deprivation	4	27	0.001	0.038	B4G1C1|B5AMJ8|B6UH99|B4F9K0
		RNA processing	23	743	0.0011	0.039	B6T1K6|B4FGA5|C0HIQ3|B6SGY5|B6T4C6|A0A096RXB0|B4FL42|B4FJ31|K7UGM6|K7V1E2|K7TQH6|B4FQZ4|B4FMM6|B6TSA2|C0PDC1|B4FXL2|B6U772|K7TM20|B6SU82|B4FE46|B4FXV8|C0PM53|K7U4K6
		Carboxylic acid metabolic process	39	1532	0.0011	0.039	B4FYG3|B4FTJ0|B4FG53|K7V067|Q41768|B4FML9|B4FLJ3|C0PGF8|B4F890|B4FWP0|K7TS88|C0HJ53|B4FFP2|K7W7R1|K7W3B1|C4IYE1|C0PD27|B8A2L1|B4FRI1|B4FZU8|B4FIW6|B6TQ06|B6SND3|B4FZW5|C4J3Y5|B4FFJ0|B4FQC6|B6UI69|P15719|B4FGF5|C0HFG8|B6THR9|K7V8J3|Q3S3T0|C0P5E7|C0HGV5|B4F8X3|B6THZ8|C0PL35
		D-ribose metabolic process	3	12	0.0012	0.043	Q6XZ79|B6TFE4|B6U666
		ATP metabolic process	14	358	0.0013	0.045	Q6R9L4|B6SHX4|B4FTJ0|B6UHI4|C0HGV5|B6SPA1|Q6R987|B4FQC6|K7UUB3|Q6R9H4|B4FWP0|B4F8V5|B6TBW2|Q6R9J9
		Oxoacid metabolic process	39	1547	0.0013	0.045	B4FYG3|B4FTJ0|B4FG53|K7V067|Q41768|B4FML9|B4FLJ3|C0PGF8|B4F890|B4FWP0|K7TS88|C0HJ53|B4FFP2|K7W7R1|K7W3B1|C4IYE1|C0PD27|B8A2L1|B4FRI1|B4FZU8|B4FIW6|B6TQ06|B6SND3|B4FZW5|C4J3Y5|B4FFJ0|B4FQC6|B6UI69|P15719|B4FGF5|C0HFG8|B6THR9|K7V8J3|Q3S3T0|C0P5E7|C0HGV5|B4F8X3|B6THZ8|C0PL35
		Structural constituent of ribosome	65	1306	1.7e-16	2e-13	B6TNR8|B6T5B9|B4FYM2|B4G0Z5|P46252|B6TPG2|C0PNT2|B4FB66|P25460|K7V7W7|Q9SM26|B6SJ08|Q9FYS0|K7UD53|B4FWR7|B6SMC7|K7U8V8|B4FN19|B4FP25|B6SIX3|Q08069|C0PCQ6|B4FDT0|B6TGT0|B4FMB3|B4FMD3|A0A096SXU4|K7VUK8|B6TG61|B6UE26|B6SNL8|B6UIJ6|O22424|B4FID1|B4FID0|B6SHZ1|B6SZS2|K7UBP7|B6TH64|B4FZN6|C4J986|B4FI88|B4FCK9|K7VZN8|K7W7M7|B6SIT5|C0P2E2|B6TAQ5|B4FD90|B6TH42|K7WCU8|B4FVJ0|B4FJ27|B6T442|P08529|B6T1F1|B6U…
		Structural molecule activity	68	1467	9.6e-16	5.6e-13	B6TNR8|B6T5B9|B4FYM2|Q41784|B4G0Z5|P46252|B6TPG2|C0PNT2|B4FB66|P25460|K7V7W7|Q9SM26|B6SJ08|Q9FYS0|K7UD53|B4FWR7|B6SMC7|K7U8V8|B4FN19|B4FP25|B6SIX3|Q08069|C0PCQ6|B4FDT0|B6TGT0|B4FMB3|B6T2K9|A0A096SXU4|K7VUK8|B6TG61|B6UE26|B6SNL8|B6UIJ6|O22424|B4FID1|B4FID0|B6SHZ1|B6SZS2|K7UBP7|B6TH64|B4FZN6|B4FMD3|C4J986|B4FI88|B4FCK9|K7VZN8|K7W7M7|B6SIT5|C0P2E2|B6TAQ5|B4FD90|B6TH42|K7WCU8|B4FVJ0|B4FJ27|B6T442|P08…
		RNA binding	55	1530	5e-09	1.9e-06	K7UH50|B6TNR8|B6TI18|B4FBD6|B4FB09|B6TPG0|K7UKK5|B4FVR4|K7V7W7|K7VA99|B4FYM2|B4FGA3|C4J9R3|K7VAS4|B4FGA5|C0PCQ6|C0HIQ3|C0PCJ5|B6TGT0|B6SGY5|B6TWN7|B4FG27|K7UZ87|A0A096RXB0|O22424|B6SHZ1|B6SZS2|B6SLK4|B6TH64|B4F9N8|K7VE89|B4FTR6|B4FQK5|K7W7M7|P08529|B6T3J2|K7V1E2|K7TQH6|O50018|B6TH42|B4FMM6|P25460|B4FJ31|B4FB66|C0PDC1|B6T798|A0A096Q886|B4FXL2|B6U772|B6T7B2|B4FE46|B4F9M6|B4FL42|C0PM53|K7U4K6
		Oxidoreductase activity	110	4414	9.9e-08	2.9e-05	C0PKS1|K7V067|B4FML9|Q6R9G1|Q49HD7|B6UGU4|B4FRF0|B4FSW8|B6SI84|B6SL60|A0A096PQR7|B4F8B4|B4FID6|B4FV29|B4FZW5|B4FWJ7|B4FWU6|K7TY10|B6TU39|B6T9P0|Q6R9L4|Q6R9L0|B6THR9|B6SPA1|C0P4G2|Q84TC2|B4FFM6|A2T1W7|B6SUD1|B4FLJ3|K7V0F9|E9JVD4|B4FMP6|K7W7R1|Q9T0N8|K7UGF5|C0PD27|B6UHU1|B4F9L9|C0PG78|K7W3B1|B4FC14|P15719|B4F8V5|B4FPX5|B6THA1|B4FWD0|B4FN24|B4FL28|K7U1C6|C0PNV0|Q6R9J9|O23813|B4FYG3|C4J9M7|K7U1M0|K7U…
		Oxidoreductase activity, acting on NAD(P)H	15	200	8e-07	0.00019	Q6R9L4|B4FWU6|Q6R9L0|Q6R977|B4FYG9|K7US39|K7V0F9|Q6R9G1|Q6R9H4|Q6R9F4|C0PNV0|B4F8V5|B4FCV1|B4FQ98|Q6R9J9
		NADH dehydrogenase (ubiquinone) activity	10	88	1.9e-06	0.00027	Q6R9L4|Q6R9L0|Q6R977|B4FQ98|Q6R9H4|Q6R9F4|C0PNV0|B4F8V5|B4FCV1|Q6R9J9
		NADH dehydrogenase (quinone) activity	10	88	1.9e-06	0.00027	Q6R9L4|Q6R9L0|Q6R977|B4FQ98|Q6R9H4|Q6R9F4|C0PNV0|B4F8V5|B4FCV1|Q6R9J9
		NADH dehydrogenase activity	10	88	1.9e-06	0.00027	Q6R9L4|Q6R9L0|Q6R977|B4FQ98|Q6R9H4|Q6R9F4|C0PNV0|B4F8V5|B4FCV1|Q6R9J9
		rRNA binding	11	119	3.7e-06	0.00048	P25460|B6TH64|B6SZS2|B6T7B2|K7W7M7|P08529|K7V7W7|K7VA99|B4FYM2|O22424|B6TH42
		Oxidoreductase activity, acting on NAD(P)H, quinone or similar compound as acceptor	10	105	8e-06	0.00093	Q6R9L4|Q6R9L0|Q6R977|B4FQ98|Q6R9H4|Q6R9F4|C0PNV0|B4F8V5|B4FCV1|Q6R9J9
		Catalytic activity	389	22377	2e-05	0.0022	B6TR38|B4FML9|Q6R9G1|C4J9M7|C0HJ53|B6TFE4|K7UTX5|B4FNT8|K7U316|B6SMX7|Q6JN54|K7TY10|B6TU39|B4FZF3|B6T994|Q6R9L4|Q6R9L0|B6SPA1|C0P5E7|B4FDB1|K7UYT7|B8A1A6|B4FQ44|B6SUD1|B4FQ89|K7VB55|B4FMP6|K7W7R1|C0PBY7|K7W753|B4FC14|B8A1S0|B8A3K1|B4FPA0|Q5NKP6|B4F8V5|B4FIY0|B6T9P0|C0P8F5|K7V5R6|B4FL28|B4FD03|B4FYG3|P22198|B6TYW9|C0P5X3|B6TQC0|K7UHM3|B4FJP1|B6TQC5|C0PDS7|B4FCV1|K7TMH6|B4FS56|B4FQW1|Q84Y01|B4FWN1|…
		Cofactor binding	37	1214	5.5e-05	0.0053	B4FP24|K7U1M0|K7V067|K7U267|Q8S4W9|Q41768|B4FLJ3|Q6R9G1|Q49HD7|B4F890|K7US39|K7VB55|K7W753|B4FQ98|B5AMJ8|Q9T0N8|K7UGF5|C0PD27|B8A2L1|B4FID6|C0PFX0|A0A096RYW9|C4J3Y5|B4FWJ7|B8A1S0|B4FWU6|B6T9P0|B4FLP7|B6THR9|B4FED4|B4FWD0|B4FL28|B4FDB1|B4F8X3|K7V228|C0PNV0|B6THZ8
		Oxidoreductase activity, acting on CH-OH group of donors	19	450	7.9e-05	0.0071	C0PFX0|P15719|B6T9P0|B4FG53|K7V067|B4FZW5|B4FWJ7|B6THR9|K7U267|Q9T0N8|K7U1M0|B4F890|C0PD27|B4FAS1|B8A2L1|C0PL35|B4FLJ3|B4FID6|B4FZU8
		Coenzyme binding	27	816	0.00016	0.013	K7U1M0|K7V067|K7U267|B4FL28|Q41768|B4FLJ3|Q6R9G1|B4F890|K7VB55|Q8S4W9|B4FQ98|Q9T0N8|K7UGF5|C0PD27|B8A2L1|B4FID6|C0PFX0|B4FWJ7|B8A1S0|B4FWU6|B6T9P0|B4FED4|B6THR9|K7US39|B4FDB1|B4F8X3|K7V228
		Oxidoreductase activity, acting on peroxide as acceptor	17	412	0.00024	0.017	C0PKS1|P18122|P18123|C4J9M7|K7VH58|K7VCN5|C0P813|B4FBH0|B6UHU1|K7V0F9|C0HEE6|B4FRF0|B6TU39|B4FM07|B4FYU6|B6T5N2|K7TMC0
		Oxidoreductase activity, acting on a sulfur group of donors	14	298	0.00024	0.017	O23813|B6THA1|B4FSW8|B4FH44|B4FRH1|K7US39|B4FHM4|B4FWU6|C0P9S6|B6T9S0|K7UQQ8|B6SL60|B6SN61|B4FV29
		Cysteine-type endopeptidase inhibitor activity	6	57	0.00032	0.021	Q4FZ50|K7W249|B4FV48|B8A1B5|P93627|B6UGN8
		Disulfide oxidoreductase activity	12	235	0.00032	0.021	B6THA1|B4FSW8|B4FH44|B4FRH1|B4FHM4|B4FWU6|C0P9S6|B6T9S0|K7UQQ8|B6SL60|B6SN61|B4FV29
		Oxidoreductase activity, acting on the CH-OH group of donors, NAD or NADP as acceptor	15	347	0.00034	0.021	C0PFX0|B6T9P0|B4FG53|K7V067|B4FZW5|B6THR9|K7U267|B4F890|P15719|C0PD27|B8A2L1|C0PL35|B4FLJ3|B4FID6|B4FZU8
		Isocitrate dehydrogenase activity	4	21	0.00045	0.026	B4FLJ3|B4FID6|C0PD27|K7V067
		Antioxidant activity	18	493	0.00064	0.036	C0PKS1|P18122|P18123|C4J9M7|K7VH58|K7VCN5|C0P813|B4FBH0|B6UHU1|K7V0F9|B4FWU6|C0HEE6|B4FRF0|B6TU39|B4FM07|B4FYU6|B6T5N2|K7TMC0
		Enzyme regulator activity	20	582	0.00068	0.036	Q4FZ50|B4FLR0|Q42420|K7W249|B6UI23|Q9SAQ3|K7U372|B4FV48|B6SMX7|P01088|B6SIW3|B6TEW3|B8A1B5|B4FNW7|P93627|B7ZZN9|C0HDY1|B6UGN8|B7ZXL7|B4FQZ2
		NAD binding	11	223	0.00074	0.037	B4FQ98|B6THR9|K7V067|B4FLJ3|Q6R9G1|K7UGF5|B4F890|C0PD27|B8A2L1|B6T9P0|B4FID6
		Isocitrate dehydrogenase (NADP+) activity	3	10	0.0008	0.037	B4FLJ3|C0PD27|K7V067
		Peroxiredoxin activity	3	10	0.0008	0.037	B4FM07|B4FYU6|C4J9M7
		Protein disulfide oxidoreductase activity	11	228	0.00088	0.039	B4FSW8|B4FH44|B4FRH1|B4FHM4|B6THA1|C0P9S6|B6T9S0|K7UQQ8|B6SL60|B6SN61|B4FV29
		Translation factor activity, RNA binding	14	350	0.0011	0.047	K7UZ87|B6TI18|B6T798|A0A096Q886|B4FQK5|B6TWN7|B6TPG0|K7UKK5|B6T3J2|O50018|B6SLK4|B4FGA3|C4J9R3|K7VAS4
		Translation elongation factor activity	7	102	0.0011	0.048	B6T798|B6TWN7|B6TPG0|K7UKK5|O50018|C4J9R3|B6SLK4
		Ribokinase activity	3	12	0.0012	0.05	Q6XZ79|B6TFE4|B6U666
		Cytoplasm	216	5895	3.6e-36	2.4e-33	K7UH50|O23813|B6TNR8|B6T5B9|B4FP25|C0PEI1|C0HI22|B4F8K1|C0PNT2|B4FB66|K7V7W7|B4FDT0|Q9FYS0|B4FWR7|B6SL60|K7VAS4|C0HJ53|K7VSJ5|B6TMJ4|B6SGY5|B4FMD3|B6TAJ3|K7VUK8|O49975|K7UZ87|B4FAK8|B4FID1|B4FID0|B4F8B4|B6TSN0|B4FZN6|C0HHJ6|B4FLR0|C4J986|B4FEU9|Q41768|B8A270|K7VZN8|B4FWJ7|B7ZX64|B8A306|B6TBJ2|C0P9U4|K7WBS3|B6TH64|K7WCU8|B6THR9|Q6R9L4|Q6R9G1|B4G227|Q6R9L0|A0A096Q886|C0HGV5|B6SPA1|C0P5E7|B6T7B2|B6S…
		Cytoplasmic part	186	4826	2.9e-33	9.5e-31	K7UH50|O23813|B6TNR8|B6T5B9|B4FP25|C0PEI1|C0HI22|B4F8K1|C0PNT2|B4FB66|K7V7W7|B4FDT0|Q9FYS0|B4FWR7|B6SL60|K7VAS4|B6U6Z4|K7VSJ5|B6TMJ4|B6SGY5|B4FMD3|K7VUK8|O49975|K7UZ87|B4FAK8|B4FID1|B4FID0|B4F8B4|B4FZN6|Q41768|B4FLR0|C4J986|C0PH60|B8A270|K7VZN8|B4FWJ7|B7ZX64|B6TBJ2|C0P9U4|K7WBS3|B6TH64|K7WCU8|Q6R9L4|K7UKK5|B4G227|Q6R9L0|C0HGV5|B6SPA1|C0P5E7|B6T7B2|B6SHY8|B4FXV8|B6TCC9|C0PM53|K7UW20|B4FTW5|B4F9K0|…
		Ribonucleoprotein complex	89	1696	9.3e-24	1.5e-21	B6TNR8|B6T1K6|B4FP25|B4F8K1|C0PNT2|B4FB66|B4F7Y1|Q9FYS0|B6T5B9|K7VAS4|B4FMD3|K7VUK8|K7UZ87|B4FID1|B4FID0|B6SHZ1|C4J986|K7VZN8|B4FQZ4|B6TH64|K7WCU8|B4FZN6|K7TM20|B6T7B2|B6SHY8|K7V7W7|C0PM53|B4FTW5|B4G0Z5|Q9SM26|B6SJ08|K7UD53|K7U8V8|B4FMB3|B4FDT0|B6TG61|B6SNL8|B6SIX3|B6UAV8|B6TAQ5|B4FD90|B4FJ27|B6TSA2|B6SU82|B6SKB6|P46252|B6SMC7|B6T1G6|C0PCQ6|B6TGT0|A0A096SXU4|B4FWR7|B6UE26|O22424|B6SNQ7|K7UBP7|B6T…
		Intracellular ribonucleoprotein complex	89	1696	9.3e-24	1.5e-21	B6TNR8|B6T1K6|B4FP25|B4F8K1|C0PNT2|B4FB66|B4F7Y1|Q9FYS0|B6T5B9|K7VAS4|B4FMD3|K7VUK8|K7UZ87|B4FID1|B4FID0|B6SHZ1|C4J986|K7VZN8|B4FQZ4|B6TH64|K7WCU8|B4FZN6|K7TM20|B6T7B2|B6SHY8|K7V7W7|C0PM53|B4FTW5|B4G0Z5|Q9SM26|B6SJ08|K7UD53|K7U8V8|B4FMB3|B4FDT0|B6TG61|B6SNL8|B6SIX3|B6UAV8|B6TAQ5|B4FD90|B4FJ27|B6TSA2|B6SU82|B6SKB6|P46252|B6SMC7|B6T1G6|C0PCQ6|B6TGT0|A0A096SXU4|B4FWR7|B6UE26|O22424|B6SNQ7|K7UBP7|B6T…
		Cell	302	12838	6.9e-19	9e-17	K7UH50|O23813|B6TNR8|B6T1K6|B4FP25|B4F9B1|C0PEI1|B4FPT6|C0HI22|B4FML9|C0PNT2|B4FB66|K7V7W7|Q8W514|Q9FYS0|B4FQZ4|C0PHH6|K7TQH6|B4G1Z2|K7VAS4|C0HJ53|K7VSJ5|B4G0W2|B6TMJ4|B6SGY5|B4FMD3|B6TAJ3|K7VUK8|O49975|B6UIA7|B4FVJ0|B4FAK8|B6UAV8|C0P9S6|B4F8B1|B4FID1|B4FID0|B4F8B4|B6TSN0|B7ZXL7|B4FV29|B4FZN6|C0HHJ6|B4FLR0|C0PL35|C4J986|B4FEU9|Q41768|B8A270|K7VZN8|B4FWJ7|B7ZX64|B4FWU6|B6UIJ6|K7V1E2|C0PDC1|B6TBJ2|…
		Ribosome	71	1395	2.1e-18	2.3e-16	B6TNR8|B6T5B9|B4FYM2|B4FWI0|B4G0Z5|P46252|B6TPG2|B4F8K1|C0PNT2|B4FB66|P25460|K7V7W7|Q9SM26|B6SJ08|Q9FYS0|K7UD53|B4FTW5|B4FWR7|B6SMC7|K7U8V8|B4FN19|B4FP25|B6T1G6|B6SIX3|Q08069|C0PCQ6|B4FDT0|B6TGT0|B4FMB3|B4FMD3|A0A096SXU4|K7VUK8|B6TG61|B6UE26|B6SNL8|B6UIJ6|O22424|B4FID1|B4FID0|B6SHZ1|B6SZS2|K7UBP7|B6TH64|B4FZN6|C4J986|B4FI88|B4FCK9|K7VZN8|K7W7M7|B6SIT5|C0P2E2|B6TAQ5|B4FD90|B6TH42|K7WCU8|B4FVJ0|B4F…
		Intracellular part	266	11017	1.5e-17	1.4e-15	K7UH50|O23813|B6TNR8|B6T1K6|B4FP25|C0PEI1|C0HI22|B4FML9|C0PNT2|B4FB66|K7V7W7|Q8W514|Q9FYS0|B4FQZ4|C0PHH6|K7TQH6|B6SL60|K7VAS4|C0HJ53|K7VSJ5|B4G0W2|B6TMJ4|B6SGY5|B4FMD3|B6TAJ3|K7VUK8|O49975|B6UIA7|B4FVJ0|B4FAK8|B6UAV8|B4F8B1|B4FID1|B4FID0|B4F8B4|B6TSN0|B7ZXL7|B4FZN6|C0HHJ6|B4FLR0|C0PL35|C4J986|B4FEU9|Q41768|B8A270|K7VZN8|B4FWJ7|B7ZX64|K7V1E2|C0PDC1|B6TBJ2|B4F8K1|K7WBS3|Q9SAQ3|K7WCU8|B4FQZ2|Q6R9L4|…
		Cell part	289	12509	9.2e-17	7.6e-15	K7UH50|O23813|B6TNR8|B6T1K6|B4FP25|B4F9B1|C0PEI1|B4FPT6|C0HI22|B4FML9|C0PNT2|B4FB66|K7V7W7|Q8W514|Q9FYS0|B4FQZ4|C0PHH6|K7TQH6|B4G1Z2|K7VAS4|C0HJ53|K7VSJ5|B4G0W2|B6TMJ4|B6SGY5|B4FMD3|B6TAJ3|K7VUK8|O49975|B6UIA7|B4FVJ0|B4FAK8|B6UAV8|B4F8B1|B4FID1|B4FID0|B4F8B4|B6TSN0|B7ZXL7|B4FZN6|C0HHJ6|B4FLR0|C0PL35|C4J986|B4FEU9|Q41768|B8A270|K7VZN8|B4FWJ7|B7ZX64|K7V1E2|C0PDC1|B6TBJ2|B4F8K1|K7WBS3|B6T5R1|K7WCU8|…
		Intracellular	279	11987	1.9e-16	1.4e-14	K7UH50|O23813|B6TNR8|B6T1K6|B4FP25|C0PEI1|C0HI22|B4FML9|C0PNT2|B4FB66|K7V7W7|Q8W514|Q9FYS0|B4FQZ4|C0PHH6|K7TQH6|B6SL60|K7VAS4|C0HJ53|K7VSJ5|B4G0W2|B6TMJ4|B6SGY5|B4FMD3|B6TAJ3|K7VUK8|O49975|B6UIA7|B4FVJ0|B4FAK8|B6UAV8|B4F8B1|B4FID1|B4FID0|B4F8B4|B6TSN0|B7ZXL7|B4FZN6|C0HHJ6|B4FLR0|C0PL35|C4J986|B4FEU9|Q41768|B8A270|K7VZN8|B4FWJ7|B7ZX64|K7V1E2|C0PDC1|B6TBJ2|B4F8K1|K7WBS3|B6T5R1|K7WCU8|B4FQZ2|Q6R9L4|…
		Macromolecular complex	125	4000	6e-15	3.9e-13	B6TNR8|B6T1K6|B4FP25|C0PEI1|B4F8K1|C0PNT2|B4FB66|K7V7W7|Q9FYS0|B4FQZ4|B6T5B9|K7VAS4|B4FMD3|B6TG61|K7VUK8|B4FVJ0|B4FID1|B4FID0|B6SHZ1|B7ZXL7|C4J986|B6SYW4|K7VZN8|B6UIJ6|K7V1E2|K7WBS3|B6TH64|K7WCU8|B4FQZ2|B4FZN6|C0HGV5|K7TM20|B6U122|B6SLQ1|B6SHY8|B4F7Y1|B4FXV8|C0PM53|K7UW20|B4FTW5|B4G0Z5|B6T7B2|Q9SM26|B6SJ08|K7UD53|B7ZZN9|K7U8V8|B6SHX4|B4FMB3|B4FDT0|B6TAJ3|B6SNL8|B4FCK9|B6SIX3|B6UAV8|B6TAQ5|B4FD90|…
		Intracellular non-membrane-bounded organelle	89	2476	5.9e-14	3.2e-12	B6TNR8|B6T5B9|B4FP25|B6UIA7|B4F8K1|C0PNT2|B4FB66|K7V7W7|Q9FYS0|B4FWR7|B4FMD3|K7VUK8|B4FVJ0|B4FID1|B4FID0|B6SHZ1|C4J986|B6SYW4|K7VZN8|B6TH64|K7WCU8|B4FZN6|B6U122|B6T7B2|B6SHY8|C0PM53|B4FTW5|B4G0Z5|Q9SM26|B6SJ08|K7UD53|K7U8V8|B4FMB3|B4FDT0|B6TG61|B6SNL8|B4FJ41|B6SIX3|B6TVN0|B6SNF5|B6TAQ5|B4FD90|B4FD93|B4FJ27|B6TSA2|O23813|K7VGW0|C0HHJ6|P46252|B6SMC7|B6T1G6|C0PCQ6|B6SI42|B6TGT0|A0A096SXU4|B6UE26|O22…
		Non-membrane-bounded organelle	89	2476	5.9e-14	3.2e-12	B6TNR8|B6T5B9|B4FP25|B6UIA7|B4F8K1|C0PNT2|B4FB66|K7V7W7|Q9FYS0|B4FWR7|B4FMD3|K7VUK8|B4FVJ0|B4FID1|B4FID0|B6SHZ1|C4J986|B6SYW4|K7VZN8|B6TH64|K7WCU8|B4FZN6|B6U122|B6T7B2|B6SHY8|C0PM53|B4FTW5|B4G0Z5|Q9SM26|B6SJ08|K7UD53|K7U8V8|B4FMB3|B4FDT0|B6TG61|B6SNL8|B4FJ41|B6SIX3|B6TVN0|B6SNF5|B6TAQ5|B4FD90|B4FD93|B4FJ27|B6TSA2|O23813|K7VGW0|C0HHJ6|P46252|B6SMC7|B6T1G6|C0PCQ6|B6SI42|B6TGT0|A0A096SXU4|B6UE26|O22…
		Intracellular organelle	213	9207	9.4e-12	4.4e-10	K7UH50|O23813|B6TNR8|B6T5B9|B4FP25|B6UIA7|B6T442|B4FML9|C0PNT2|B4FB66|K7V7W7|B4FDT0|Q9FYS0|C0PHH6|K7TQH6|B6SL60|B6U6Z4|K7VSJ5|B4FDY6|B6TMJ4|B6SGY5|B4FMD3|B6TAJ3|K7VUK8|B4FVJ0|B4FAK8|B4F8B1|B4FID1|B4FID0|B6SHZ1|B4FZN6|C0HHJ6|B4FLR0|C4J986|B6SYW4|Q41768|B8A270|K7VZN8|B4FWJ7|B7ZX64|K7V1E2|C0PDC1|B6TBJ2|B4F8K1|K7WBS3|Q9SAQ3|K7WCU8|Q6R9L4|Q6R9G1|B4G227|Q6R9L0|B6SPA1|K7TM20|B6U122|B6T7B2|B6SIX3|B6SHY8|…
		Organelle	213	9208	9.5e-12	4.4e-10	K7UH50|O23813|B6TNR8|B6T5B9|B4FP25|B6UIA7|B6T442|B4FML9|C0PNT2|B4FB66|K7V7W7|B4FDT0|Q9FYS0|C0PHH6|K7TQH6|B6SL60|B6U6Z4|K7VSJ5|B4FDY6|B6TMJ4|B6SGY5|B4FMD3|B6TAJ3|K7VUK8|B4FVJ0|B4FAK8|B4F8B1|B4FID1|B4FID0|B6SHZ1|B4FZN6|C0HHJ6|B4FLR0|C4J986|B6SYW4|Q41768|B8A270|K7VZN8|B4FWJ7|B7ZX64|K7V1E2|C0PDC1|B6TBJ2|B4F8K1|K7WBS3|Q9SAQ3|K7WCU8|Q6R9L4|Q6R9G1|B4G227|Q6R9L0|B6SPA1|K7TM20|B6U122|B6T7B2|B6SIX3|B6SHY8|…
		Mitochondrion	42	955	1.6e-09	6.9e-08	B4FYG9|K7UN56|Q6R9G1|B6SIM0|B6TBW2|K7VXL1|B6SL60|Q5GA18|C0HGL6|B6SHX4|Q6R985|K7VSJ5|Q6R987|B4FU14|B6T8U7|B6TAV8|B6SQH6|B4FJH5|K7UBA1|B4FLR0|Q6R977|B4FWJ7|B4FC14|K7U372|B4FYS2|B4FFP2|Q9SPD7|P18123|Q6R9F4|B4FLP7|Q6R9L4|B4FEU9|B6TQK1|Q6R9L0|P29185|B6SPA1|B6TJH8|Q6R9H4|B4FM49|B4FAS1|B6TFV4|Q6R9J9
		Cytosol	18	269	3.2e-07	1.3e-05	C0PH60|B4F9K0|C0HGV5|C0P5E7|C4JBA7|B5AMJ8|Q5XLE1|B6SL60|B6TAQ5|C0HEE6|B4FXV8|C0PM53|B4F7U1|B4FGA3|K7UW20|B6TV98|B4F8B4|B6TTW1
		Intracellular organelle part	80	2993	5.1e-07	1.9e-05	B6T994|O23813|B6TNR8|K7V1E2|K7UBA1|B4FIM3|Q41784|B4G0Z5|B4FYG9|K7UN56|Q7SIC9|B4FB66|B6SIM0|B6TV18|P41347|B4FZG4|C0PM53|B6TBW2|B6TJH8|B4FFP2|B6SHX4|Q6R985|K7VSJ5|B6TGT0|B6T8U7|B4FMD3|B4FDT0|B6THS4|B6T4C6|B6TGL5|B4F9B1|B8A270|A0A096RXB0|C0PCF2|Q6R9H4|B4FU52|B4FDX6|B4FZU9|B6SHZ1|K7UCI2|C0HHJ6|B4FLR0|B4F8J5|B6SYW4|B4FTR5|B6SZS2|K7U372|B4FYD7|B6TPG2|P08529|B6TAQ5|Q9SPD7|Q9SBX0|B6TBJ2|K7UYC3|K7WBS3|B4F…
		Organelle part	80	2995	5.3e-07	1.9e-05	B6T994|O23813|B6TNR8|K7V1E2|K7UBA1|B4FIM3|Q41784|B4G0Z5|B4FYG9|K7UN56|Q7SIC9|B4FB66|B6SIM0|B6TV18|P41347|B4FZG4|C0PM53|B6TBW2|B6TJH8|B4FFP2|B6SHX4|Q6R985|K7VSJ5|B6TGT0|B6T8U7|B4FMD3|B4FDT0|B6THS4|B6T4C6|B6TGL5|B4F9B1|B8A270|A0A096RXB0|C0PCF2|Q6R9H4|B4FU52|B4FDX6|B4FZU9|B6SHZ1|K7UCI2|C0HHJ6|B4FLR0|B4F8J5|B6SYW4|B4FTR5|B6SZS2|K7U372|B4FYD7|B6TPG2|P08529|B6TAQ5|Q9SPD7|Q9SBX0|B6TBJ2|K7UYC3|K7WBS3|B4F…
		Monolayer-surrounded lipid storage body	6	21	2.2e-06	7.6e-05	K7VGW0|B6UIA7|B6SNF5|B6SI42|B4FJ41|B6SIZ2
		Lipid particle	6	22	2.8e-06	9.1e-05	K7VGW0|B6UIA7|B6SNF5|B6SI42|B4FJ41|B6SIZ2
		Ribosomal subunit	14	222	1.2e-05	0.00037	P08529|B6TNR8|C0PCQ6|B6TGT0|B6SZS2|B4FMD3|B6T7B2|B4FDT0|B6TPG2|B4FB66|B6TAQ5|B6TH64|B4G0Z5|B6SHZ1
		Chloroplast stroma	12	167	1.5e-05	0.00044	O23813|C0HI22|B4FIM3|B6TMJ4|B6T8U7|B8A270|K7UYC3|B4FTR5|B6TBJ2|P41347|B4FZG4|B4FZU9
		Plastid stroma	12	171	1.9e-05	0.00053	O23813|C0HI22|B4FIM3|B6TMJ4|B6T8U7|B8A270|K7UYC3|B4FTR5|B6TBJ2|P41347|B4FZG4|B4FZU9
		Small ribosomal subunit	10	121	2.5e-05	0.00068	B6TNR8|C0PCQ6|B6SHZ1|B6SZS2|B4FMD3|B6T7B2|B4FDT0|B4FB66|B6TAQ5|B6TH64
		Viral capsid	7	68	0.00012	0.0031	B6TSA2|B4FJ31|B6T1K6|Q9MAY9|B6SKB6|B4FMM6|B4FGA5
		Virion part	7	70	0.00014	0.0034	B6TSA2|B4FJ31|B6T1K6|Q9MAY9|B6SKB6|B4FMM6|B4FGA5
		Virion	7	70	0.00014	0.0034	B6TSA2|B4FJ31|B6T1K6|Q9MAY9|B6SKB6|B4FMM6|B4FGA5
		Mitochondrial part	15	343	0.0003	0.0071	B6SHX4|B4FLR0|Q6R985|K7VSJ5|B6SPA1|B6TFV4|B4FYG9|K7UN56|B6TJH8|B6SIM0|Q9SPD7|B6TBW2|Q6R9H4|B4FM49|K7U372
		Organelle envelope	18	471	0.00038	0.0087	C0HI22|B6SHX4|Q6R985|B8A270|B4FIM3|B6SPA1|B6T8U7|B4FYG9|K7UN56|B6SIM0|Q9SPD7|Q9SBX0|Q6R9H4|B4FYD7|B4FM49|P41347|C0PGX5|B6TBW2
		Envelope	18	474	0.00041	0.009	C0HI22|B6SHX4|Q6R985|B8A270|B4FIM3|B6SPA1|B6T8U7|B4FYG9|K7UN56|B6SIM0|Q9SPD7|Q9SBX0|Q6R9H4|B4FYD7|B4FM49|P41347|C0PGX5|B6TBW2
		Proteasome complex	9	152	0.00065	0.014	B6T9G1|B4FR70|B4FDY6|B4FI86|B4F822|B4FN21|B6TAJ3|C0PFK3|B4FQZ2
		Viral nucleocapsid	6	66	0.00066	0.014	B6TSA2|B4FJ31|B6T1K6|B6SKB6|B4FMM6|B4FGA5
		Small nucleolar ribonucleoprotein complex	4	24	0.0007	0.014	B4FJ31|B6U772|B4FMM6|B4FGA5
		Microbody	7	104	0.0013	0.024	P18122|B6TV18|C0P8K0|B6TSN0|B4F890|B4F8X3|C0PL35
		Peroxisome	7	104	0.0013	0.024	P18122|B6TV18|C0P8K0|B6TSN0|B4F890|B4F8X3|C0PL35
		Mitochondrial matrix	5	51	0.0014	0.025	B6TJH8|B6TFV4|K7U372|B4FLR0|K7VSJ5
		Chloroplast	27	962	0.0017	0.03	K7UH50|O23813|Q7SIC9|Q941P2|B4FIM3|Q41768|B8A270|C0HI22|K7UKK5|P55241|B4FZG4|B6U6Z4|B6TMJ4|B6T8U7|B5AMJ8|B8A2L1|B4FZU9|B6TBW2|B4FTR5|P08529|Q9SBX0|B6TBJ2|P15719|Q5NKP6|P41347|B6TQK1|K7UYC3
		Proteasome core complex, alpha-subunit complex	4	33	0.002	0.035	B6TAJ3|B4FDY6|B4F822|C0PFK3
		Vacuole	9	181	0.0021	0.035	B6T994|B4G227|P04706|P08031|B6SGY5|K7UBA1|B4FFP2|O64964|B6TCC9
		Plastid	27	986	0.0024	0.039	K7UH50|O23813|Q7SIC9|Q941P2|B4FIM3|Q41768|B8A270|C0HI22|K7UKK5|P55241|B4FZG4|B6U6Z4|B6TMJ4|B6T8U7|B5AMJ8|B8A2L1|B4FZU9|B6TBW2|B4FTR5|P08529|Q9SBX0|B6TBJ2|P15719|Q5NKP6|P41347|B6TQK1|K7UYC3
GO enrichment	Cyan	Catalytic activity	49	22377	2.6e-06	0.00058	C0PMR4|B4F9I1|K7VE94|B6TFN1|C0P6F6|C0P905|B4G072|K7V0F3|C0P9T6|B4FB47|K7TE79|K7VEM0|K7VM64|C0P9V2|B7ZWV7|Q5TIM9|B4FZ60|B6SY20|C0P5L7|K7TWQ8|B4FXX8|C0HFN9|B4FV09|B4FLX8|B4FP91|B4F846|B4FWN5|B6T856|B4FUT1|C0P759|C0P7C9|A0A096PQY2|B4FRC9|C0HHT5|B4FWL1|B8A0F3|C0PCX3|C0PL14|B4FVB2|K7VN61|B4FCX9|C0P5P9|C0P3X0|C0P6J3|B4FAD1|C4JC17|C0PJ39|C0HFI1|B6T402
GO enrichment	Grey60	Cytoplasm	13	5895	5.8e-06	0.00056	B6TZD1|K7V686|C4JB68|Q5EUD6|K7TNP5|B4FSG3|K7UDG5|K7UGQ0|B6SJ18|C0P489|B6SGN1|P26567|C0HI10
		Cytoplasmic part	11	4826	3.1e-05	0.0015	K7V686|C4JB68|Q5EUD6|K7TNP5|B4FSG3|K7UGQ0|B6SJ18|C0P489|B6SGN1|P26567|C0HI10
		Intracellular part	14	11017	0.0011	0.034	B6TZD1|K7V686|C4JB68|B4G147|Q5EUD6|K7TNP5|B4FSG3|K7UDG5|K7UGQ0|B6SJ18|C0P489|B6SGN1|P26567|C0HI10
		Ribonucleoprotein complex	5	1696	0.0023	0.035	K7TNP5|K7V686|B6SGN1|B6SJ18|B4FSG3
		Intracellular ribonucleoprotein complex	5	1696	0.0023	0.035	K7TNP5|K7V686|B6SGN1|B6SJ18|B4FSG3
		Endoplasmic reticulum	3	477	0.0024	0.035	Q5EUD6|C0HI10|C4JB68
		Intracellular	14	11987	0.0026	0.035	B6TZD1|K7V686|C4JB68|B4G147|Q5EUD6|K7TNP5|B4FSG3|K7UDG5|K7UGQ0|B6SJ18|C0P489|B6SGN1|P26567|C0HI10
		Cell part	14	12509	0.0039	0.047	B6TZD1|K7V686|C4JB68|B4G147|Q5EUD6|K7TNP5|B4FSG3|K7UDG5|K7UGQ0|B6SJ18|C0P489|B6SGN1|P26567|C0HI10
GO enrichment	Darkolivegreen	Protein tyrosine phosphatase activity	2	62	0.0003	0.018	C0PIK7|C4J9C7
		Phosphoprotein phosphatase activity	3	440	0.00071	0.021	C0PIK7|C4J9C7|B4F7Z0
		Phosphatase activity	3	645	0.0021	0.041	C0PIK7|C4J9C7|B4F7Z0
GO enrichment	Lightcyan1	Cellular amine metabolic process	2	96	0.00029	0.018	B6TCZ1|C0PGV5
		Cellular biogenic amine metabolic process	2	95	0.00029	0.018	B6TCZ1|C0PGV5
		Amine metabolic process	2	162	0.00082	0.033	B6TCZ1|C0PGV5
		Carboxy-lyase activity	2	181	0.001	0.033	K7V7C8|C0PGV5
		Carbon-carbon lyase activity	2	242	0.0018	0.033	K7V7C8|C0PGV5
KEGG enrichment	Green	Metabolic pathways	148	2906	6.14774e-16	3.71394e-14	B4G1T3|B4FP24|B6TR38|B4FML9|B4G039|B6U9Z8|B6T613|B6TMJ4|B4FH67|B4FRI1|B6TIJ2|B4FID6|B4FYG9|A0A1D6KMT8|B4FZW5|B8A1T6|A0A1D6HFV2|B4FFJ0|B7ZX64|Q6JN54|C4JAC1|C0HFV7|A0A1D6ECT0|B4FI76|B6THR9|Q49HD7|C0P4G2|B8A1A6|B6TCC9|B4FQ44|A0A1D6ETY2|B6THZ8|B4FFM6|A2T1W7|P46420|Q8S4W9|B4G058|B4FLJ3|E9JVD4|B4FZG4|C4J6I7|A0A1D6K719|B6SHX4|B4FBK8|C0PD27|B6UHU1|A0A1D6MAI0|B4F9L9|B6TJK3|B6TQ06|B4FAG0|P15719|Q5NKP6|B4F8…
		Ribosome	55	577	7.28224e-16	3.71394e-14	B4FTW5|B4FWR7|B4FP25|B4G0Z5|B6TPG2|B4F8K1|C0PNT2|B4FB66|B6TNR8|B4F7Y1|Q9SM26|A0A1D6MLR1|Q9FYS0|P46252|B6SMC7|B4FWI0|B6T1G6|B6SHY8|Q08069|B4FJ27|B6TH64|B6T769|B6TG61|B6UE26|B6UIJ6|O22424|B4FID1|P25460|B6SNQ7|B6T442|B4FYM2|C4J986|B4FI88|B4FCK9|B6SZS2|B6SIT5|P08529|B6TAQ5|A0A1D6N2W0|B4FD90|B6TH42|C0PCQ6|B4FZN6|C0P2E2|B6T1F1|B6UAV8|A0A1D6JW41|B6T7B2|B6SIX3|A0A1D6GF42|B4FL64|B6TVN0|B6SX73|B4FMB3|B6SJ08
		Biosynthesis of secondary metabolites	78	1478	2.57592e-09	8.75812e-08	A2T1W7|Q941P2|B4FTJ0|B4FG53|B4F938|B4FIM3|C0P4G2|B4G058|P55241|B7ZXZ2|B4FML9|B4FLJ3|Q49HD7|A0A1D6HFV2|A0A1D6E5Y8|A0A1D6L7N7|E9JVD4|B4FWP0|A0A1D6K719|B6TQ06|Q8S4W9|Q6JN54|B6SRX9|Q1PBH6|B4FBK8|K7VCN5|Q6VWJ0|A0A1D6N1P8|B5AMJ8|A0A1D6ETY2|C0PD27|B6UHU1|A0A1D6MAI0|B4FI76|B4F9L9|B6TIJ2|B4FID6|B4FQM2|B4FZU8|C0PFX0|Q41768|B4FAE2|B4FZW5|C0P813|K7US39|B4FFJ0|C0PEP2|C4JAC1|B6UAK0|B8A045|Q5NKP6|B4G004|C4IZ45|…
		Carbon metabolism	29	358	1.47008e-07	3.7487e-06	B4FTJ0|B4FG53|B4FML9|B4FLJ3|B4F890|A0A1D6L7N7|B4FWP0|B6TQ06|B4FFP2|B6SRX9|A0A1D6N1P8|B4FAE2|B6UHU1|A0A1D6MAI0|B4FRI1|B4FID6|B4FZU8|C0PFX0|C0PD27|B4FZW5|B6UAK0|C4IZ45|B4FAW1|B6TN48|K7US39|B4FD03|B4F8X3|A0A1D6ETY2|P15719
		Spliceosome	24	268	3.29473e-07	6.72124e-06	C0PP10|Q2MJJ9|B6T1K6|C0P782|B4FJP1|C0P558|C4J410|B4FGA5|B6T346|B6T4C6|A0A1D6KD20|C0P2Q6|A0A1D6N7I4|B4FJ31|A0A1D6HT10|Q64HC3|A0A1D6GP79|B4F7Z7|B4FMM6|B4FY18|B4FT01|B6U772|B6SU82|B4FL42
		Glycolysis / Gluconeogenesis	18	197	7.40443e-06	0.000125875	A2T1W7|A0A1D6ECT0|A0A1D6ETY2|B6SRX9|K7US39|Q8S4W9|B7ZXZ2|B4FML9|A0A1D6MAI0|A0A1D6N1P8|B4FAE2|A0A1D6L7N7|E9JVD4|B4FWP0|A0A1D6E992|B4FAW1|B4FTJ0|B4FQM2
		Fructose and mannose metabolism	11	90	4.08902e-05	0.000595828	Q6XZ79|A0A1D6ETY2|B6SRX9|A0A1D6KL30|A0A1D6N1P8|C4JAC1|B4FTJ0|A0A1D6MAI0|B4FWP0|B4FAW1|B4FQM2
		Glutathione metabolism	12	126	0.000168019	0.00214224	B6TL20|B6U9D5|P46420|P12653|B6U9Z8|C0PFX0|A0A1D6K6V8|B4FLJ3|B4FWU6|C0PD27|A0A1D6JPH3|B6T5N2
		Pentose phosphate pathway	9	76	0.000251204	0.00258336	C0PFX0|B6SRX9|C4IZ45|B4FD03|B6UAK0|A0A1D6MAI0|B4FWP0|B4FAW1|B4FQM2
		Protein processing in endoplasmic reticulum	20	312	0.000253271	0.00258336	B4FPT6|C0P8J4|K7VQA7|B4F9E8|A0A1D6ES19|Q5EUD7|O64960|C0P7S8|B4FDU1|B6TMR8|C0P4Q3|Q41815|B6TCC9|B4FAK8|C0PDG3|C4J5C1|A0A1D6N7I4|O22656|K7WCZ1|C4J410
		Pyruvate metabolism	11	121	0.000447715	0.00415154	A0A1D6ECT0|B4FG53|B4FZW5|K7US39|B4FML9|P15719|B4FAE2|A0A1D6L7N7|B4F871|B4FGF5|B4FZU8
		Amino sugar and nucleotide sugar metabolism	13	183	0.00124059	0.010545	A0A1D6M4F8|Q6XZ79|Q941P2|B6TR38|B4FAG0|A0A1D6N1P8|B4G039|B4G1T3|C0PKN5|C4JAC1|P55241|B6TQ45|A0A1D6M1Y6
		Proteasome	9	98	0.00135571	0.0106371	B4FR70|B6TE60|B4FI86|B4F822|B4FN21|C0P4D6|B6TAJ3|B4FDY6|B6T9G1
		Citrate cycle (TCA cycle)	8	91	0.0031707	0.0231008	B4FG53|B4FZW5|K7US39|B4FML9|B4FLJ3|C0PD27|B4FID6|B4FZU8
		Ether lipid metabolism	4	22	0.00357643	0.0243197	A0A1D6HFV2|B8A1A6|A0A1D6K719|B8A045
		Plant-pathogen interaction	13	214	0.00444929	0.0283642	A0A1D6MLW6|A0A1D6EIK3|A0A1D6ES19|B4FQY1|C4JBJ3|B4FGG7|K7VTH8|C0P4Q3|K7UI27|C0PDG3|K7V0F9|C4J3M8|O49975
		Biosynthesis of amino acids	17	327	0.00563334	0.0323227	B6TIJ2|A0A1D6ETY2|B4FTJ0|B6THR9|Q41768|B4FFJ0|B4FLJ3|B4FD03|C4IYE1|C0PD27|A0A1D6L7N7|A0A1D6MAI0|B4FWP0|B4FRI1|B4FAW1|B6THZ8|B4FID6
		Carbon fixation in photosynthetic organisms	8	102	0.00600225	0.0323227	B6SRX9|B4FG53|B4FZW5|P15719|B4FTJ0|B4FWP0|A0A1D6ETY2|B4FZU8
		Oxidative phosphorylation	12	197	0.00602089	0.0323227	B6SHX4|B6UHI4|Q6R987|B4FYG9|B6SIM0|B6TBW2|B4FHM1|B4F8V5|B4FCV1|B4FPX5|A0A1D6HKL3|B6TJK3
		Glycerolipid metabolism	8	106	0.00740558	0.0377685	A2T1W7|A0A1D6ECT0|A0A1D6HFV2|B7ZXZ2|B4F8Z8|B4F7W5|E9JVD4|B4FW48
		Glyoxylate and dicarboxylate metabolism	7	89	0.00975107	0.0473623	B6TQ06|B4FZW5|K7US39|B4FAE2|B6UHU1|B4FZU8|B4FG53
KEGG enrichment	Orange	Endocytosis	4	218	0.000287487	0.00603723	B4FK96|G2XK55|K7TQM1|B4FEP4
KEGG enrichment	Cyan	Biosynthesis of secondary metabolites	12	1478	0.000381197	0.0148667	C0PL14|A0A1D6DZR9|B6TFN1|A0A1D6N1Z8|B6T856|B4FAD1|B4FRC9|C0P5L7|A0A1D6DZU6|C0HHT5|B4FB47|C0HFI1
		Pentose phosphate pathway	3	76	0.00110723	0.0154934	A0A1D6N1Z8|C0P5L7|B4FRC9
		Other glycan degradation	2	18	0.0011918	0.0154934	A0A1D6LDZ3|B4FCX9
		Metabolic pathways	16	2906	0.00260109	0.0253606	C0PL14|A0A1D6LDZ3|C0P905|A0A1D6DZR9|B6TFN1|A0A1D6N1Z8|B6T856|B4FAD1|A0A096PQY2|B4FRC9|C0P5L7|A0A1D6DZU6|C0P6J3|C0HHT5|A0A1D6K8T3|C0P9V2
		Steroid biosynthesis	2	44	0.0062191	0.048509	C0HFI1|B4FB47
