# Supplementary material for: Reveal the kernel dehydration mechanisms in maize based on proteomic and metabolomic analysis
Source: BMC Plant Biol. 2024 Jan 2;24:15. doi: 10.1186/s12870-023-04692-z (PMC10759482; doi:10.1186/s12870-023-04692-z)
Supplement: Supplementary file 14 — Additional file 14: Table S12. TOP 5% of hub protein identified by WGCNA. [file 12870_2023_4692_MOESM14_ESM.xlsx]

## Sheet: Sheet1
Table S12. TOP 5% of hub protein identified by WGCNA.
Protein accession	Protein description	Protein gene	Moudle
A0A1D6NC76	Oil body-associated protein 2A OS=Zea mays OX=4577 GN=100274115 PE=4 SV=1	100274115	green
B4FAW1	ATP-dependent 6-phosphofructokinase OS=Zea mays OX=4577 GN=100191982 PE=2 SV=1	100191982	green
K7U1C6	External alteRNAtive NAD(P)H-ubiquinone oxidoreductase B4 mitochondrial OS=Zea mays OX=4577 GN=ZEAMMB73_Zm00001d049597 PE=4 SV=1	Zm00001d049597	green
A0A1D6KGW5	Benzoxazinone synthesis9 OS=Zea mays OX=4577 GN=100274317 PE=4 SV=1	100274317	green
A0A1D6J2U9	Fatty acid amide hydrolase OS=Zea mays OX=4577 GN=ZEAMMB73_Zm00001d024936 PE=4 SV=1	Zm00001d024936	green
A0A1D6DPM7	VOC domain-containing protein OS=Zea mays OX=4577 PE=4 SV=1	-	green
B6UI56	Oil body-associated protein 2B OS=Zea mays OX=4577 GN=OBAP2B PE=2 SV=1	OBAP2B	green
A0A1D6FYA9	Coiled-coil domain-containing protein OS=Zea mays OX=4577 GN=ZEAMMB73_Zm00001d011243 PE=4 SV=1	Zm00001d011243	green
A0A1D6H167	Cystathionine beta-synthase (CBS) family protein OS=Zea mays OX=4577 GN=103626636 PE=4 SV=1	103626636	green
B4F8K1	60S ribosomal protein L7-2 OS=Zea mays OX=4577 GN=100191368 PE=2 SV=1	100191368	green
B6SJ08	60S ribosomal protein L18 OS=Zea mays OX=4577 GN=100192878 PE=2 SV=1	100192878	green
B4FMB3	Ribosomal protein L15 OS=Zea mays OX=4577 GN=100282218 PE=2 SV=1	100282218	green
B4FFK9	Oil body-associated protein 2A OS=Zea mays OX=4577 GN=OBAP2A PE=2 SV=1	OBAP2A	green
A0A1D6LBD6	40S ribosomal protein S4 OS=Zea mays OX=4577 GN=ZEAMMB73_Zm00001d034790 PE=3 SV=1	Zm00001d034790	green
A0A1D6QIC9	Outer envelope protein 64 chloroplastic OS=Zea mays OX=4577 GN=100279085 PE=4 SV=1	100279085	green
A0A1D6EI79	Peptidyl-prolyl cis-trans isomerase FKBP42 OS=Zea mays OX=4577 GN=100193080 PE=4 SV=1	100193080	green
B6T769	60S ribosomal protein L7a OS=Zea mays OX=4577 GN=100282418 PE=2 SV=1	100282418	green
A0A1D6N2U1	CBS domain-containing protein CBSCBSPB1 OS=Zea mays OX=4577 GN=ZEAMMB73_Zm00001d042314 PE=4 SV=1	Zm00001d042314	green
A0A1D6L554	60S ribosomal protein L13a-1 OS=Zea mays OX=4577 GN=ZEAMMB73_Zm00001d034059 PE=3 SV=1	Zm00001d034059	green
A0A1D6QEM7	Expansin OS=Zea mays OX=4577 GN=ZEAMMB73_Zm00001d052264 PE=3 SV=1	Zm00001d052264	green
C4JAI3	Cyclase family protein OS=Zea mays OX=4577 GN=100502334 PE=2 SV=1	100502334	green
A0A1D6MWW9	60S ribosomal protein L2 OS=Zea mays OX=4577 GN=ZEAMMB73_Zm00001d041568 PE=4 SV=1	Zm00001d041568	green
C0HFU7	Phospholipase D OS=Zea mays OX=4577 GN=542702 PE=2 SV=1	542702	green
A0A1D6HXP2	Starch synthase, chloroplastic/amyloplastic OS=Zea mays OX=4577 GN=100125638 PE=3 SV=1	100125638	green
B6SIZ2	Oleosin OS=Zea mays OX=4577 GN=100280642 PE=2 SV=1	100280642	green
B4FQK5	Eukaryotic peptide chain release factor subunit 1-1 OS=Zea mays OX=4577 GN=100272775 PE=2 SV=1	100272775	green
A0A1D6LZA7	60S ribosomal protein L18-3 OS=Zea mays OX=4577 GN=100194344 PE=4 SV=1	100194344	green
A0A1D6E6B4	Isocitrate dehydrogenase [NADP] OS=Zea mays OX=4577 GN=ZEAMMB73_Zm00001d003083 PE=3 SV=1	Zm00001d003083	green
A0A1D6IYD6	Glyoxylase1 OS=Zea mays OX=4577 GN=ZEAMMB73_Zm00001d024245 PE=4 SV=1	Zm00001d024245	green
A0A1D6GGV3	60S ribosomal protein L13a-1 OS=Zea mays OX=4577 GN=100283655 PE=4 SV=1	100283655	green
B4FID0	60S ribosomal protein L18-3 OS=Zea mays OX=4577 GN=100194344 PE=2 SV=1	100194344	green
B4FJ27	40S ribosomal protein S24 OS=Zea mays OX=4577 GN=542641 PE=2 SV=1	542641	green
B6SNL8	60S ribosomal protein L38 OS=Zea mays OX=4577 GN=ZEAMMB73_Zm00001d052718 PE=2 SV=1	Zm00001d052718	green
A0A1D6GNN7	Soluble epoxide hydrolase OS=Zea mays OX=4577 GN=100192768 PE=4 SV=1	100192768	green
A0A1D6KJP4	Peptidylprolyl isomerase OS=Zea mays OX=4577 GN=ZEAMMB73_Zm00001d031569 PE=4 SV=1	Zm00001d031569	green
B6UIJ6	60S ribosomal protein L13 OS=Zea mays OX=4577 GN=100286371 PE=2 SV=1	100286371	green
B6T7B2	40S ribosomal protein S9 OS=Zea mays OX=4577 GN=100282862 PE=2 SV=1	100282862	green
A0A1D6K2M0	4-alpha-glucanotransferase DPE2 OS=Zea mays OX=4577 GN=ZEAMMB73_Zm00001d029103 PE=4 SV=1	Zm00001d029103	green
A0A1D6HTM2	60S ribosomal protein L4-1 OS=Zea mays OX=4577 GN=100382075 PE=4 SV=1	100382075	green
A0A1D6LZN2	Xylanase inhibitor protein 1 OS=Zea mays OX=4577 GN=ZEAMMB73_Zm00001d037656 PE=4 SV=1	Zm00001d037656	green
B4FZ87	Alpha-L-fucosidase 2 OS=Zea mays OX=4577 GN=606473 PE=2 SV=1	606473	green
A0A1D6MTZ9	p-loop containing nucleoside triphosphate hydrolase superfamily protein OS=Zea mays OX=4577 GN=ZEAMMB73_Zm00001d041083 PE=4 SV=1	Zm00001d041083	green
A0A1D6FRJ9	Tetratricopeptide repeat (TPR)-like superfamily protein OS=Zea mays OX=4577 GN=100274920 PE=4 SV=1	100274920	green
K7VGW0	Oleosin Zm-II OS=Zea mays OX=4577 GN=ZEAMMB73_Zm00001d045988 PE=4 SV=1	Zm00001d045988	green
A0A1D6KTZ2	Chaperonin2 OS=Zea mays OX=4577 GN=542707 PE=3 SV=1	542707	green
A0A1D6I846	Proteasome subunit beta type OS=Zea mays OX=4577 GN=103632974 PE=4 SV=1	103632974	green
A0A1D6MRR5	Stress-inducible membrane pore protein OS=Zea mays OX=4577 GN=100286246 PE=4 SV=1	100286246	green
B6TH64	40S ribosomal protein S9 OS=Zea mays OX=4577 GN=100283332 PE=2 SV=1	100283332	green
A0A1D6J2M1	Putative thioredoxin superfamily protein OS=Zea mays OX=4577 GN=ZEAMMB73_Zm00001d024894 PE=4 SV=1	Zm00001d024894	green
B4FD93	Histone H1 OS=Zea mays OX=4577 GN=542385 PE=2 SV=1	542385	green
A0A1D6FCW7	Putative acetyl-CoA acetyltransferase cytosolic 2 OS=Zea mays OX=4577 GN=ZEAMMB73_Zm00001d008432 PE=3 SV=1	Zm00001d008432	green
A0A1D6MRM3	ATP-citrate synthase beta chain protein 2 OS=Zea mays OX=4577 GN=ZEAMMB73_Zm00001d040603 PE=4 SV=1	Zm00001d040603	green
A0A1D6QG81	Ferritin OS=Zea mays OX=4577 GN=ZEAMMB73_Zm00001d052316 PE=3 SV=1	Zm00001d052316	green
A0A1D6N3E9	NADP-dependent malic enzyme 1 OS=Zea mays OX=4577 GN=ZEAMMB73_Zm00001d042392 PE=4 SV=1	Zm00001d042392	green
A0A1D6IIU2	Saccharopine dehydrogenase OS=Zea mays OX=4577 GN=100282082 PE=4 SV=1	100282082	green
A0A1D6GPU9	Chaperonin 1 OS=Zea mays OX=4577 GN=542736 PE=3 SV=1	542736	green
B6UGS5	Dehydrin Xero 1 OS=Zea mays OX=4577 GN=100279027 PE=2 SV=1	100279027	green
B4G0Z5	60S ribosomal protein L27a-3 OS=Zea mays OX=4577 GN=100286357 PE=2 SV=1	100286357	green
A0A1D6LIB9	Argo0ute1a OS=Zea mays OX=4577 GN=103629289 PE=3 SV=1	103629289	green
A0A1D6JP57	Rab28 protein OS=Zea mays OX=4577 GN=103631743 PE=4 SV=1	103631743	green
C4J410	Heat shock 70 kDa protein OS=Zea mays OX=4577 GN=100501536 PE=2 SV=1	100501536	green
C4JBJ3	Calmodulin-7 OS=Zea mays OX=4577 GN=100502442 PE=2 SV=1	100502442	green
A0A1D6DQG3	Acetyl-coenzyme A synthetase OS=Zea mays OX=4577 GN=103646525 PE=3 SV=1	103646525	green
A0A1D6F0W7	NAD(P)-binding Rossmann-fold superfamily protein OS=Zea mays OX=4577 GN=ZEAMMB73_Zm00001d006796 PE=4 SV=1	Zm00001d006796	green
A0A1D6EAY0	60S ribosomal protein L3-1 OS=Zea mays OX=4577 GN=103647029 PE=3 SV=1	103647029	green
A0A1D6MSC0	Peroxidase OS=Zea mays OX=4577 GN=ZEAMMB73_Zm00001d040702 PE=3 SV=1	Zm00001d040702	green
B4FL28	Isovaleryl-CoA dehydrogenase mitochondrial OS=Zea mays OX=4577 GN=100217040 PE=2 SV=1	100217040	green
B4FVJ0	60S ribosomal protein L4-1 OS=Zea mays OX=4577 GN=ZEAMMB73_Zm00001d007824 PE=2 SV=1	Zm00001d007824	green
A0A1D6N719	Alpha-1,4 glucan phosphorylase OS=Zea mays OX=4577 GN=100285259 PE=3 SV=1	100285259	green
C4IZ54	Putative cysteine protease RD21B OS=Zea mays OX=4577 GN=ZEAMMB73_Zm00001d001900 PE=2 SV=1	Zm00001d001900	green
A0A1D6N4X2	60S ribosomal protein L5-1 homolog a OS=Zea mays OX=4577 GN=103650892 PE=4 SV=1	103650892	green
A0A1D6FEZ2	Phospholipase D OS=Zea mays OX=4577 GN=100280155 PE=3 SV=1	100280155	green
A0A1D6M6E0	Sorting nexin 2B OS=Zea mays OX=4577 GN=100857058 PE=4 SV=1	100857058	green
A0A1D6MHG9	DEAD-box ATP-dependent RNA helicase 20 OS=Zea mays OX=4577 GN=ZEAMMB73_Zm00001d039452 PE=3 SV=1	Zm00001d039452	green
A0A1D6K0P3	FAD/NAD(P)-binding oxidoreductase family protein OS=Zea mays OX=4577 GN=100126935 PE=4 SV=1	100126935	green
Q8W514	Histone-binding protein MSI1 OS=Zea mays OX=4577 GN=nfc103 PE=2 SV=1	nfc103	green
A0A1D6H5J1	PREDICTED: embryonic protein DC-8-like [Zea mays](predicted) OS=Zea mays OX=4577 GN=ZEAMMB73_Zm00001d016128 PE=4 SV=1	Zm00001d016128	green
A0A1D6N511	Fructokinase1 OS=Zea mays OX=4577 GN=ZEAMMB73_Zm00001d042536 PE=3 SV=1	Zm00001d042536	green
A0A1D6KFW8	Methylcrotonoyl-CoA carboxylase subunit alpha OS=Zea mays OX=4577 GN=100280665 PE=4 SV=1	100280665	green
A0A1D6H070	Leucine-rich repeat/extensin 2 OS=Zea mays OX=4577 GN=ZEAMMB73_Zm00001d015213 PE=4 SV=1	Zm00001d015213	green
C4J9M7	2-Cys peroxiredoxin BAS1 chloroplastic OS=Zea mays OX=4577 GN=ZEAMMB73_Zm00001d050666 PE=2 SV=1	Zm00001d050666	green
A0A1D6NG79	Adenine nucleotide alpha hydrolase-like superfamily protein OS=Zea mays OX=4577 GN=100282113 PE=4 SV=1	100282113	green
B4F7Y1	60S ribosomal protein L7a-1 OS=Zea mays OX=4577 GN=100191190 PE=2 SV=1	100191190	green
A0A1D6J613	Double Clp-N motif-containing P-loop nucleoside triphosphate hydrolase superfamily protein OS=Zea mays OX=4577 GN=103641592 PE=4 SV=1	103641592	green
A0A1D6M749	Calmodulin OS=Zea mays OX=4577 GN=ZEAMMB73_Zm00001d038545 PE=3 SV=1	Zm00001d038545	green
A0A1D6HXP5	Granule-bound starch synthase1b OS=Zea mays OX=4577 GN=100125638 PE=4 SV=1	100125638	green
C0P488	Polyadenylate-binding protein RBP45C OS=Zea mays OX=4577 GN=100382091 PE=2 SV=1	100382091	green
B6T1G6	60S ribosomal protein L24 OS=Zea mays OX=4577 GN=100283730 PE=2 SV=1	100283730	green
B6SN61	Grx_C2.1-glutaredoxin subgroup I OS=Zea mays OX=4577 GN=100303864 PE=2 SV=1	100303864	green
B6SHY8	40S ribosomal protein S12 OS=Zea mays OX=4577 GN=100282880 PE=2 SV=1	100282880	green
A0A1D6MCX0	60S ribosomal protein L18a-2 OS=Zea mays OX=4577 GN=ZEAMMB73_Zm00001d039020 PE=3 SV=1	Zm00001d039020	green
A0A1D6E6T5	40S ribosomal protein S11-1 OS=Zea mays OX=4577 GN=ZEAMMB73_Zm00001d003118 PE=3 SV=1	Zm00001d003118	green
B6UH99	Late embryogeneis abundant protein Lea14-A OS=Zea mays OX=4577 GN=Lea14A PE=2 SV=1	Lea14A	green
A0A1D6K6E4	Iron-sulfur cluster assembly protein 1 OS=Zea mays OX=4577 GN=ZEAMMB73_Zm00001d029638 PE=4 SV=1	Zm00001d029638	green
A0A1D6JPH3	Glutathione reductase OS=Zea mays OX=4577 GN=541986 PE=3 SV=1	541986	green
A0A1D6MF79	p-loop containing nucleoside triphosphate hydrolase superfamily protein OS=Zea mays OX=4577 GN=103649551 PE=4 SV=1	103649551	green
A0A1D6H6Q9	Guanosine nucleotide diphosphate dissociation inhibitor OS=Zea mays OX=4577 GN=ZEAMMB73_Zm00001d016318 PE=3 SV=1	Zm00001d016318	green
B6T5B9	60S ribosomal protein L10-3 OS=Zea mays OX=4577 GN=ZEAMMB73_Zm00001d033128 PE=2 SV=1	Zm00001d033128	green
B6THR9	3-isopropylmalate dehydrogenase OS=Zea mays OX=4577 GN=100283376 PE=2 SV=1	100283376	green
A0A1D6FMB7	NifU-like protein 4 mitochondrial OS=Zea mays OX=4577 GN=ZEAMMB73_Zm00001d009849 PE=4 SV=1	Zm00001d009849	green
A0A1X7YIL8	FAS1 domain-containing protein OS=Zea mays OX=4577 PE=4 SV=1	-	green
A0A1D6KGV8	Alpha/beta-Hydrolases superfamily protein OS=Zea mays OX=4577 GN=ZEAMMB73_Zm00001d031204 PE=4 SV=1	Zm00001d031204	green
A0A1D6GPF1	Putative eukaryotic translation initiation factor 5-2 OS=Zea mays OX=4577 GN=ZEAMMB73_Zm00001d014019 PE=4 SV=1	Zm00001d014019	green
C4J2K0	Putative voltage-gated potassium channel subunit beta OS=Zea mays OX=4577 GN=100282429 PE=2 SV=1	100282429	green
A0A1D6IYF8	RNA-binding KH domain-containing protein OS=Zea mays OX=4577 GN=100384498 PE=4 SV=1	100384498	green
A0A1D6NCY3	Peptidase M28 family protein OS=Zea mays OX=4577 GN=100280900 PE=4 SV=1	100280900	green
A0A1D6LIV7	Translocator protein-like protein OS=Zea mays OX=4577 GN=103629328 PE=4 SV=1	103629328	green
B6TV98	Cysteine proteinases superfamily protein OS=Zea mays OX=4577 GN=100216982 PE=2 SV=1	100216982	green
A0A1D6P0Z5	Protein DJ-1 homolog B OS=Zea mays OX=4577 GN=ZEAMMB73_Zm00001d046135 PE=4 SV=1	Zm00001d046135	green
A0A1D6KEB3	RNA-binding (RRM/RBD/RNP motifs) family protein OS=Zea mays OX=4577 GN=100191891 PE=4 SV=1	100191891	green
E9JVD4	Aldose reductase OS=Zea mays OX=4577 GN=AR3 PE=1 SV=1	AR3	green
C4J9R3	Elongation factor 1-beta 2 OS=Zea mays OX=4577 GN=ZEAMMB73_Zm00001d022513 PE=2 SV=1	Zm00001d022513	green
A0A1D6DTX5	Protein DJ-1 homolog D OS=Zea mays OX=4577 GN=100280536 PE=4 SV=1	Zm00001d043757	green
A0A1D6GDU9	Soluble epoxide hydrolase OS=Zea mays OX=4577 GN=100191966 PE=4 SV=1	100191966	green
A0A1D60D8	Glycosyl hydrolase family protein OS=Zea mays OX=4577 GN=100280148 PE=4 SV=1	100280148	green
A0A1D6G4W1	WD repeat-containing protein domain phosphoinositide-interacting protein 3 OS=Zea mays OX=4577 GN=ZEAMMB73_Zm00001d011920 PE=4 SV=1	Zm00001d011920	green
C0HFM6	Chaperonin CPN60-like 2 mitochondrial OS=Zea mays OX=4577 GN=100272259 PE=2 SV=1	100272259	green
B4FBK8	3-ketoacyl-CoA thiolase 2 peroxisomal OS=Zea mays OX=4577 GN=100192501 PE=2 SV=1	100192501	green
A0A1D6H3D4	uncharacterized LOC8278573 precursor [Ricinus communis](predicted) OS=Zea mays OX=4577 GN=ZEAMMB73_Zm00001d015715 PE=4 SV=1	Zm00001d015715	green
A0A1D6H9V8	Poly [ADP-ribose] polymerase OS=Zea mays OX=4577 GN=103627237 PE=4 SV=1	103627237	green
B4FNN8	Soluble epoxide hydrolase OS=Zea mays OX=4577 GN=100192768 PE=2 SV=1	100192768	green
B6UAV8	60S ribosomal protein L18a OS=Zea mays OX=4577 GN=100285865 PE=2 SV=1	100285865	green
A0A1D6KR83	PREDICTED: apomucin-like isoform X2 [Zea mays](predicted) OS=Zea mays OX=4577 GN=103643388 PE=4 SV=1	103643388	green
A0A1D6MF01	Putative ubiquitin-conjugating enzyme E2 25 OS=Zea mays OX=4577 GN=ZEAMMB73_Zm00001d039285 PE=4 SV=1	Zm00001d039285	grey60
A0A1D6IKP8	H/ACA ribonucleoprotein complex subunit 4 OS=Zea mays OX=4577 GN=ZEAMMB73_Zm00001d022265 PE=4 SV=1	Zm00001d022265	grey60
A0A1D6J7K0	Lipoxygenase OS=Zea mays OX=4577 GN=ZEAMMB73_Zm00001d025524 PE=3 SV=1	Zm00001d025524	grey60
A0A1D6F4C8	Peroxidase OS=Zea mays OX=4577 GN=541674 PE=3 SV=1	541674	grey60
C4JAS5	Glycerol-3-phosphate dehydrogenase [NAD(+)] GPDHC1 cytosolic OS=Zea mays OX=4577 GN=100273469 PE=2 SV=1	100273469	grey60
A0A1D6MXM9	Acyl-CoA-binding domain-containing protein 4 OS=Zea mays OX=4577 GN=ZEAMMB73_Zm00001d041692 PE=4 SV=1	Zm00001d041692	grey60
A0A1D6IDG1	ABC transporter G family member 34 OS=Zea mays OX=4577 GN=103633239 PE=3 SV=1	103633239	orange
A0A096UDI7	Putative E3 ubiquitin-protein ligase LOG2 OS=Zea mays OX=4577 GN=103633744 PE=4 SV=1	Zm00001d031749	orange
A0A1D6E2F7	Methyltransferase OS=Zea mays OX=4577 GN=100384329 PE=3 SV=1	100384329	orange
K7UAW0	Putative regulator of chromosome condensation (RCC1) family protein OS=Zea mays OX=4577 GN=103654838 PE=4 SV=1	103654838	orange
K7TQM1	Heat shock 70 kDa protein 3 OS=Zea mays OX=4577 GN=103652717 PE=3 SV=1	103652717	orange
A0A1D6FQH8	Methyl binding domain101a OS=Zea mays OX=4577 GN=542066 PE=4 SV=1	542066	lightcyan1
A0A1D6IKV8	Peroxidase OS=Zea mays OX=4577 GN=ZEAMMB73_Zm00001d022280 PE=3 SV=1	Zm00001d022280	lightcyan1
A0A1D6E0D9	Calcium-transporting ATPase 9 plasma membrane-type OS=Zea mays OX=4577 GN=103645972 PE=4 SV=1	103645972	lightcyan1
C0PL14	Phenylalanine ammonia-lyase OS=Zea mays OX=4577 GN=100281532 PE=2 SV=1	100281532	cyan
C4J8S0	Succi0te dehydrogenase subunit 4 mitochondrial OS=Zea mays OX=4577 GN=100274754 PE=2 SV=1	100274754	cyan
A0A1D6J3X6	Protein transport protein Sec24-like OS=Zea mays OX=4577 GN=ZEAMMB73_Zm00001d025010 PE=4 SV=1	Zm00001d025010	cyan
A5HEH5	GIF2 OS=Zea mays OX=4577 GN=GIF2 PE=2 SV=1	GIF2	cyan
B7ZWV7	DNA helicase OS=Zea mays OX=4577 GN=ZEAMMB73_Zm00001d044540 PE=2 SV=1	Zm00001d044540	cyan
B4F7Y9	PRP38 family protein OS=Zea mays OX=4577 GN=ZEAMMB73_Zm00001d045382 PE=2 SV=1	Zm00001d045382	cyan
B4F9I1	Alpha/beta-Hydrolases superfamily protein OS=Zea mays OX=4577 GN=100274448 PE=2 SV=1	100274448	cyan
A0A1D6IPQ7	SNARE-like superfamily protein OS=Zea mays OX=4577 GN=100273959 PE=4 SV=1	100273959	cyan
A0A096TL79	BLISTER OS=Zea mays OX=4577 GN=103650859 PE=4 SV=1	Zm00001d030019	cyan
A0A1D6EL93	Protein phosphatase 2C 70 OS=Zea mays OX=4577 GN=ZEAMMB73_Zm00001d005240 PE=4 SV=1	Zm00001d005240	cyan
A0A1D6GMI2	Embryo defective 2016 OS=Zea mays OX=4577 GN=ZEAMMB73_Zm00001d013829 PE=4 SV=1	Zm00001d013829	cyan
A0A1D6P601	DNAJ homolog subfamily C GRV2 OS=Zea mays OX=4577 GN=103638891 PE=4 SV=1	103638891	cyan
C0P6R1	Branched-chain-amino-acid aminotransferase OS=Zea mays OX=4577 GN=100281255 PE=2 SV=1	100281255	darkolivegreen
A0A1D6G1Q0	Aspartic proteinase nepenthesin-2 OS=Zea mays OX=4577 GN=ZEAMMB73_Zm00001d011599 PE=3 SV=1	Zm00001d011599	darkolivegreen
C0P2N0	Heavy metal-associated isoprenylated plant protein 27 OS=Zea mays OX=4577 GN=100285326 PE=2 SV=1	100285326	darkolivegreen
A0A1D6FT74	AGC (cAMP-dependent cGMP-dependent and protein kinase C) kinase family protein OS=Zea mays OX=4577 GN=ZEAMMB73_Zm00001d010720 PE=4 SV=1	Zm00001d010720	darkolivegreen
