# Supplementary material for: Reveal the kernel dehydration mechanisms in maize based on proteomic and metabolomic analysis
Source: BMC Plant Biol. 2024 Jan 2;24:15. doi: 10.1186/s12870-023-04692-z (PMC10759482; doi:10.1186/s12870-023-04692-z)
Supplement: Supplementary file 15 — Additional file 15: Table S13. GO and KEGG enrichment of hub protein identified by WGCNA. [file 12870_2023_4692_MOESM15_ESM.xlsx]

## Sheet: Sheet1
Table S13. GO and KEGG enrichment of hub protein identified by WGCNA.
Enrichment type	Description	Number in input list	Number in BG/Ref	P value	FDR	Associated proteins found
GO enrichment	Peptide biosynthetic process	13	1705	1.3e-08	1e-06	B6T5B9|B4FJ27|B4FMB3|B4G0Z5|B6T7B2|B6SHY8|B6SJ08|B6UIJ6|B4FID0|B6TH64|B6UAV8|B4FVJ0|B6SNL8
	Amide biosynthetic process	13	1710	1.3e-08	1e-06	B6T5B9|B4FJ27|B4FMB3|B4G0Z5|B6T7B2|B6SHY8|B6SJ08|B6UIJ6|B4FID0|B6TH64|B6UAV8|B4FVJ0|B6SNL8
	Cellular amide metabolic process	13	1765	1.9e-08	1e-06	B6T5B9|B4FJ27|B4FMB3|B4G0Z5|B6T7B2|B6SHY8|B6SJ08|B6UIJ6|B4FID0|B6TH64|B6UAV8|B4FVJ0|B6SNL8
	Peptide metabolic process	13	1739	1.6e-08	1e-06	B6T5B9|B4FJ27|B4FMB3|B4G0Z5|B6T7B2|B6SHY8|B6SJ08|B6UIJ6|B4FID0|B6TH64|B6UAV8|B4FVJ0|B6SNL8
	Translation	13	1698	1.2e-08	1e-06	B6T5B9|B4FJ27|B4FMB3|B4G0Z5|B6T7B2|B6SHY8|B6SJ08|B6UIJ6|B4FID0|B6TH64|B6UAV8|B4FVJ0|B6SNL8
	Organonitrogen compound metabolic process	17	3759	1e-07	4.7e-06	C0PL14|C0P6R1|B6T5B9|B4FJ27|B4FMB3|B4G0Z5|B6T7B2|B6THR9|B6SHY8|C4JAI3|B6SJ08|B6UIJ6|B4FID0|B6TH64|B6UAV8|B4FVJ0|B6SNL8
	Organonitrogen compound biosynthetic process	14	2784	5.3e-07	2.1e-05	B6T5B9|B4FJ27|B4FMB3|B4G0Z5|B6T7B2|B6THR9|B6SHY8|B6SJ08|B6UIJ6|B4FID0|B6TH64|B6UAV8|B4FVJ0|B6SNL8
	Cellular protein metabolic process	13	2749	2.9e-06	9.9e-05	B6T5B9|B4FJ27|B4FMB3|B4G0Z5|B6T7B2|B6SHY8|B6SJ08|B6UIJ6|B4FID0|B6TH64|B6UAV8|B4FVJ0|B6SNL8
	Protein metabolic process	13	2859	4.4e-06	0.00014	B6T5B9|B4FJ27|B4FMB3|B4G0Z5|B6T7B2|B6SHY8|B6SJ08|B6UIJ6|B4FID0|B6TH64|B6UAV8|B4FVJ0|B6SNL8
	Nitrogen compound metabolic process	19	8495	0.00045	0.012	C0PL14|C0P6R1|B6T5B9|B4FJ27|B7ZWV7|B4G0Z5|B4FMB3|B6T7B2|B6THR9|B6SHY8|C4JAI3|B6SJ08|B6UIJ6|C0HFU7|B4FID0|B6TH64|B6UAV8|B4FVJ0|B6SNL8
	Cellular macromolecule biosynthetic process	14	5460	0.0009	0.021	B6T5B9|B4FJ27|B7ZWV7|B4G0Z5|B4FMB3|B6T7B2|B6SHY8|B6SJ08|B6UIJ6|B4FID0|B6TH64|B6UAV8|B4FVJ0|B6SNL8
	Response to water	2	42	0.00094	0.021	B6UGS5|B6UH99
	Macromolecule biosynthetic process	14	5512	0.00098	0.021	B6T5B9|B4FJ27|B7ZWV7|B4G0Z5|B4FMB3|B6T7B2|B6SHY8|B6SJ08|B6UIJ6|B4FID0|B6TH64|B6UAV8|B4FVJ0|B6SNL8
	Cellular biosynthetic process	16	7565	0.0028	0.048	C0PL14|B6T5B9|B4FJ27|B7ZWV7|B4G0Z5|B4FMB3|B6T7B2|B6THR9|B6SHY8|B6SJ08|B6UIJ6|B4FID0|B6TH64|B6UAV8|B4FVJ0|B6SNL8
	Organic substance biosynthetic process	16	7614	0.003	0.048	C0PL14|B6T5B9|B4FJ27|B7ZWV7|B4G0Z5|B4FMB3|B6T7B2|B6THR9|B6SHY8|B6SJ08|B6UIJ6|B4FID0|B6TH64|B6UAV8|B4FVJ0|B6SNL8
	Cellular nitrogen compound biosynthetic process	13	5398	0.0025	0.048	B6T5B9|B4FJ27|B4FMB3|B4G0Z5|B6T7B2|B6SHY8|B6SJ08|B6UIJ6|B4FID0|B6TH64|B6UAV8|B4FVJ0|B6SNL8
	Response to inorganic substance	2	77	0.003	0.048	B6UGS5|B6UH99
	Structural constituent of ribosome	13	1306	5.4e-10	9.2e-08	B6T5B9|B4FJ27|B4FMB3|B4G0Z5|B6T7B2|B6SHY8|B6SJ08|B6UIJ6|B4FID0|B6TH64|B6UAV8|B4FVJ0|B6SNL8
	Structural molecule activity	13	1467	2.2e-09	1.8e-07	B6T5B9|B4FJ27|B4FMB3|B4G0Z5|B6T7B2|B6SHY8|B6SJ08|B6UIJ6|B4FID0|B6TH64|B6UAV8|B4FVJ0|B6SNL8
	Intracellular ribonucleoprotein complex	17	1696	5.7e-13	2.1e-11	B6T1G6|B6T5B9|B4FJ27|B4FMB3|B6UAV8|B4G0Z5|B6T7B2|B4F8K1|B6SHY8|B4F7Y1|B6SJ08|B6UIJ6|B4FID0|B6TH64|B6T769|B4FVJ0|B6SNL8
	Ribonucleoprotein complex	17	1696	5.7e-13	2.1e-11	B6T1G6|B6T5B9|B4FJ27|B4FMB3|B6UAV8|B4G0Z5|B6T7B2|B4F8K1|B6SHY8|B4F7Y1|B6SJ08|B6UIJ6|B4FID0|B6TH64|B6T769|B4FVJ0|B6SNL8
	Ribosome	16	1395	4.3e-13	2.1e-11	B6T1G6|B6T5B9|B4FJ27|B4FMB3|B6UAV8|B4G0Z5|B6T7B2|B4F8K1|B6SHY8|B6SJ08|B6UIJ6|B4FID0|B6TH64|B6T769|B4FVJ0|B6SNL8
	Intracellular non-membrane-bounded organelle	19	2476	1.8e-12	4e-11	B6T1G6|B6T5B9|B4FJ27|B4FMB3|B6UAV8|B4G0Z5|B6T7B2|B4F8K1|B6SHY8|B4FD93|B6SJ08|B6UIJ6|K7VGW0|B6SIZ2|B4FID0|B6TH64|B6T769|B4FVJ0|B6SNL8
	Non-membrane-bounded organelle	19	2476	1.8e-12	4e-11	B6T1G6|B6T5B9|B4FJ27|B4FMB3|B6UAV8|B4G0Z5|B6T7B2|B4F8K1|B6SHY8|B4FD93|B6SJ08|B6UIJ6|K7VGW0|B6SIZ2|B4FID0|B6TH64|B6T769|B4FVJ0|B6SNL8
	Macromolecular complex	20	4000	8.3e-10	1.5e-08	B6T1G6|B6T5B9|B4FJ27|B7ZWV7|B6UAV8|B4G0Z5|B4FMB3|B6T7B2|B4F8K1|B6SHY8|B6SNL8|B4F7Y1|B6SJ08|B6UIJ6|B4FD93|B4FID0|B6TH64|C4J9R3|B4FVJ0|B6T769
	Cytoplasm	23	5895	3.3e-09	5.2e-08	B6T5B9|B4G0Z5|B4F8K1|B6SJ08|C4J9R3|B6T1G6|C0HFM6|B4FJ27|B6T769|B6SNL8|B6UIJ6|B4FID0|B6UAV8|B4FQK5|B6TV98|B6TH64|B4FVJ0|C0PL14|B6THR9|B6T7B2|B6SHY8|B4FAW1|B4FMB3
	Intracellular part	29	11017	7.8e-08	1.1e-06	B6T5B9|B4G0Z5|B4F8K1|B4F7Y1|B6SJ08|K7VGW0|C4J9R3|B6T1G6|C0HFM6|B4FJ27|B7ZWV7|B6T769|Q8W514|B6SNL8|B6UIJ6|B6SIZ2|B4FID0|B6UAV8|B4FQK5|B4FD93|B6TV98|B6TH64|B4FVJ0|C0PL14|B6THR9|B6T7B2|B6SHY8|B4FAW1|B4FMB3
	Intracellular	29	11987	5.3e-07	6.5e-06	B6T5B9|B4G0Z5|B4F8K1|B4F7Y1|B6SJ08|K7VGW0|C4J9R3|B6T1G6|C0HFM6|B4FJ27|B7ZWV7|B6T769|Q8W514|B6SNL8|B6UIJ6|B6SIZ2|B4FID0|B6UAV8|B4FQK5|B4FD93|B6TV98|B6TH64|B4FVJ0|C0PL14|B6THR9|B6T7B2|B6SHY8|B4FAW1|B4FMB3
	Cell	30	12838	6e-07	6.6e-06	B6T5B9|B4G0Z5|B4F8K1|B4F7Y1|B6SJ08|K7VGW0|C4J9R3|B6T1G6|C0HFM6|B4FJ27|B7ZWV7|B6T769|Q8W514|B6SNL8|B6UIJ6|B6SIZ2|B4FID0|B6UAV8|B4FQK5|B4FD93|B6TV98|B6TH64|B4FVJ0|C0PL14|B6THR9|B6SN61|B6T7B2|B6SHY8|B4FAW1|B4FMB3
	Cytoplasmic part	18	4826	6.7e-07	6.7e-06	B6T1G6|B6TV98|B6T5B9|B4FJ27|B4FMB3|B6UAV8|B4G0Z5|B6T7B2|B4F8K1|B6SHY8|B6SNL8|B6SJ08|B6UIJ6|B4FID0|B6TH64|C4J9R3|B4FVJ0|B6T769
	Cell part	29	12509	1.4e-06	1.3e-05	B6T5B9|B4G0Z5|B4F8K1|B4F7Y1|B6SJ08|K7VGW0|C4J9R3|B6T1G6|C0HFM6|B4FJ27|B7ZWV7|B6T769|Q8W514|B6SNL8|B6UIJ6|B6SIZ2|B4FID0|B6UAV8|B4FQK5|B4FD93|B6TV98|B6TH64|B4FVJ0|C0PL14|B6THR9|B6T7B2|B6SHY8|B4FAW1|B4FMB3
	Intracellular organelle	21	9207	0.00014	0.0011	B6T1G6|B6T5B9|B4FJ27|B7ZWV7|B6UAV8|B4G0Z5|B4FMB3|B6T7B2|B4F8K1|Q8W514|B6SHY8|B4FD93|B6SJ08|B6UIJ6|K7VGW0|B6SIZ2|B4FID0|B6TH64|B6T769|B4FVJ0|B6SNL8
	Organelle	21	9208	0.00014	0.0011	B6T1G6|B6T5B9|B4FJ27|B7ZWV7|B6UAV8|B4G0Z5|B4FMB3|B6T7B2|B4F8K1|Q8W514|B6SHY8|B4FD93|B6SJ08|B6UIJ6|K7VGW0|B6SIZ2|B4FID0|B6TH64|B6T769|B4FVJ0|B6SNL8
	Monolayer-surrounded lipid storage body	2	21	0.00026	0.0019	B6SIZ2|K7VGW0
	Lipid particle	2	22	0.00028	0.0019	B6SIZ2|K7VGW0
	Ribosomal subunit	3	222	0.0016	0.01	B4G0Z5|B6TH64|B6T7B2
	Small ribosomal subunit	2	121	0.0071	0.043	B6TH64|B6T7B2
KEGG enrichment	Ribosome	13	577	1.87113e-11	5.80051e-10	B6T1G6|B4FJ27|B4FMB3|B6UAV8|B4G0Z5|B6T7B2|B4F8K1|B6SHY8|B4F7Y1|B6SJ08|B6UIJ6|B6TH64|B6T769
