# Supplementary material for: Reveal the kernel dehydration mechanisms in maize based on proteomic and metabolomic analysis
Source: BMC Plant Biol. 2024 Jan 2;24:15. doi: 10.1186/s12870-023-04692-z (PMC10759482; doi:10.1186/s12870-023-04692-z)
Supplement: Supplementary file 16 — Additional file 16: Table S14. GC-MS metabolite identification results. [file 12870_2023_4692_MOESM16_ESM.xlsx]

## Sheet: Sheet2
Table S14. GC-MS metabolite identification results.
Compound	KB182_1	KB182_2	KB182_3	KB182_4	KB182_5	KB182_6	KB020_1	KB020_2	KB020_3	KB020_4	KB020_5	KB020_6	KB182_mean	KB020_mean	P value	FDR	VIP
Alanine	7.82121	3.52596	4.4201	6.07795	4.52095	4.09099	28.4368	26.9703	24.1159	24.0077	21.3371	29.2673	5.07619	25.6892	4.2101e-08	5.2977e-07	4.86516
Glucose 1	31.8857	12.18	13.6863	18.4709	16.5494	17.3613	37.4158	39.5922	42.9439	59.3497	34.1551	36.3154	18.3556	41.6287	0.000597445	0.0014096	4.52543
Sucrose	229.673	113.066	166.52	192.815	174.92	166.572	191.528	191.887	183.451	186.43	156.258	194.906	173.928	184.077	0.555182	0.607482	4.08475
Fructose 1	38.0022	9.69049	13.9963	20.3326	18.595	18.552	32.8563	34.6374	36.3162	54.7738	28.8724	30.5913	19.8614	36.3412	0.0136798	0.0222113	3.74304
Galactose 1	11.8615	1.19459	3.89331	6.30489	5.33113	5.06394	15.1339	15.9639	17.052	17.6188	14.5581	14.7351	5.60823	15.8436	5.48719e-05	0.000172618	3.11288
Fructose 2	23.3615	6.08724	8.6851	12.6271	11.3555	11.3281	19.6161	20.4976	21.527	33.345	17.3843	18.6963	12.2407	21.8444	0.0177784	0.0276756	2.87442
Phosphate	13.4188	26.2974	8.26622	13.1779	11.6807	9.89968	17.0249	17.5479	20.7596	36.4194	19.3766	22.2015	13.7901	22.2217	0.0584843	0.0833126	2.78888
gamma-aminobutyrate	6.37104	3.45995	3.64906	3.77001	3.16841	3.75703	8.81733	8.47878	8.50707	9.95476	8.37597	8.78629	4.02925	8.82003	4.21462e-06	1.98877e-05	2.18053
Proline	8.45806	3.94606	1.85771	7.48194	3.83289	2.18667	11.1088	10.0048	10.6383	9.81102	7.33046	8.34477	4.62722	9.53968	0.00300367	0.00574119	1.98478
Maltose 1	0.947841	0.59753	0.461817	0.64099	0.863924	0.669989	2.36183	4.13943	5.49764	5.60296	3.40353	5.18822	0.697015	4.3656	4.53761e-05	0.000152262	1.89018
Succinic acid	1.06893	0.451314	0.771593	0.949189	0.861025	0.756712	3.41325	3.41814	3.60177	3.3815	3.2815	3.37756	0.809794	3.41229	1.09271e-10	1.65e-08	1.73921
Glucose 2	4.99436	1.99495	2.16554	3.00674	2.71794	2.82312	5.77059	5.95612	6.41717	9.03297	5.31824	5.68683	2.95044	6.36365	0.000691035	0.00155149	1.73089
Galactose 2	4.99066	2.00091	2.15724	3.00559	2.71813	2.81422	5.76571	5.94615	6.40242	9.02645	5.30587	5.68482	2.94779	6.35524	0.000698686	0.00155149	1.7294
Serine	1.37933	0.698867	0.710424	1.1024	0.817083	0.82789	3.78667	3.68386	3.33463	4.13377	2.88909	4.00975	0.922665	3.63963	1.9874e-07	2.14355e-06	1.69625
Aspartic acid	1.44186	0.615156	0.672135	1.43012	1.00644	0.86486	2.71552	2.73402	3.58593	4.41455	3.39187	3.80204	1.0051	3.44065	1.17955e-05	4.14215e-05	1.5469
Glutamic acid	1.36838	0.29988	0.499469	1.20501	0.880758	0.488515	2.10662	2.41536	3.04444	3.48446	2.15298	3.06226	0.790336	2.71102	5.94788e-05	0.000183292	1.33798
Glycerol	0.457799	0.335463	0.435406	0.362824	0.355652	0.426111	1.82458	1.84059	1.91739	1.33259	1.65757	1.65249	0.395543	1.7042	3.9447e-08	5.2977e-07	1.28551
Myo-Inositol	1.49312	0.603217	0.78156	1.26989	1.10823	0.89434	2.53178	2.5084	2.19742	2.34927	2.05021	2.51848	1.02506	2.35926	6.90951e-06	2.74562e-05	1.17513
Valine	0.668138	0.387722	0.411385	0.476237	0.459896	0.41071	1.81999	1.57663	1.40891	1.81959	1.45522	1.96647	0.469015	1.67447	3.2058e-07	2.63796e-06	1.1418
Glycine	0.735752	0.451135	0.609479	0.532465	0.556505	0.639632	1.81833	1.66406	1.36703	1.50657	1.39003	1.60963	0.587495	1.55927	2.9234e-07	2.60933e-06	1.05606
Threonine	0.230301	0.101847	0.151948	0.193921	0.163511	0.152427	1.12132	1.00887	0.890041	1.11723	0.885924	1.19215	0.165659	1.03592	2.26139e-08	4.26837e-07	0.988452
Melibiose	0.497042	0.312535	0.597654	0.675187	0.608988	0.63349	1.39549	1.36063	1.34017	0.956331	1.19692	1.32556	0.554149	1.26252	9.28827e-06	3.4208e-05	0.963617
Ethanolamine	0.488292	0.625098	0.472992	0.472979	0.47635	0.514275	1.25755	1.14858	1.17895	1.33602	1.17036	1.40492	0.508331	1.2494	2.95813e-08	4.66509e-07	0.922346
Glutamine 1	1.39602	0.403655	0.705579	1.08549	0.946585	0.890725	0.910391	1.231	1.47333	3.95762	1.64769	1.82385	0.904676	1.84065	0.0712946	0.0987659	0.897241
Leucine	0.343802	0.23162	0.270306	0.265495	0.255317	0.262121	0.971568	0.976541	0.944318	1.18473	0.895597	1.06366	0.271443	1.00607	1.51809e-08	3.82054e-07	0.893051
Lysine	0.328037	0.275851	0.174683	0.186241	0.20782	0.195147	0.780012	0.739954	0.975205	1.30624	0.970972	1.09276	0.227963	0.977524	7.1519e-06	2.76907e-05	0.870618
Maltose 2	0.189463	0.118771	0.109081	0.134926	0.192233	0.157089	0.513629	0.800262	1.1061	1.13626	0.68603	1.05359	0.15026	0.882645	3.85891e-05	0.000132431	0.846262
Glucopyranose	0.880955	0.303034	0.427483	0.672174	0.589779	0.640378	1.09807	1.26342	1.33515	1.91419	1.23779	1.3336	0.585634	1.3637	0.00026761	0.000673484	0.833017
Mannopyranoside	0.598139	0.845013	0.809006	0.907481	0.916512	0.7883	0.238415	0.230075	0.307287	0.373563	0.309784	0.288893	0.810742	0.291336	1.6266e-06	9.09693e-06	0.758804
Citric acid	0.601282	1.91986	0.675652	0.743762	0.742439	0.657849	0.240394	0.24595	0.294387	0.807736	0.312196	0.458072	0.89014	0.393123	0.0520085	0.0755124	0.727725
2-Quinolinecarboxaldehyde	0.0944682	0.0388328	0.0713224	0.176286	0.145903	0.112104	0.353821	0.540739	0.356973	0.578539	0.776442	0.973589	0.106486	0.596684	0.000673152	0.00154009	0.714194
Isoleucine	0.507372	0.201531	0.223005	0.263866	0.301817	0.262448	1.03846	0.747957	0.578636	0.777019	0.690921	0.985888	0.29334	0.803148	0.000132086	0.000356162	0.711727
Raffinose	3.28862	2.48417	5.55974	2.93857	3.23081	5.29593	3.7497	2.70839	2.7675	2.5536	2.90345	3.06211	3.79964	2.95746	0.161243	0.20122	0.692866
Lactulose	0.0215883	0.0100112	0.0142671	0.0225351	0.0175425	0.0213992	0.273576	0.280392	0.30335	0.240441	0.283058	0.457059	0.0178906	0.306313	3.39172e-06	1.69462e-05	0.585718
Methionine	0.180992	0.0652859	0.092252	0.123937	0.113783	0.115509	0.488268	0.470991	0.376002	0.540884	0.316052	0.440522	0.115293	0.438787	4.95293e-06	2.19968e-05	0.569333
Mannopyranose	0.310816	0.193462	0.23913	0.439531	0.650712	0.257301	0.0830569	0.0543184	0.0667167	0.0855786	0.0622872	0.0691718	0.348492	0.0701883	0.00256671	0.00509966	0.526419
Fructofuranoside	0.345568	0.138862	0.127608	0.289763	0.204015	0.182928	0.477526	0.49152	0.496427	0.636275	0.424234	0.497515	0.21479	0.503916	8.26559e-05	0.000244726	0.515597
Malic acid	0.286455	0.601385	0.265409	0.397008	0.405314	0.225661	0.543071	0.47371	0.523268	1.02246	0.611823	0.891772	0.363539	0.677684	0.0152345	0.0242149	0.507889
Tyrosine	0.301106	0.210331	0.196183	0.363354	0.269435	0.231083	0.499324	0.487179	0.495724	0.714269	0.491192	0.552668	0.261915	0.54006	9.32211e-05	0.000265592	0.507057
Glyceryl-glycoside	0.0805303	0.0403751	0.0608112	0.0778838	0.0778062	0.0706933	0.266164	0.306348	0.323639	0.194442	0.273539	0.218256	0.0680166	0.263731	3.36379e-06	1.69462e-05	0.492522
Fumaric acid	0.0694109	0.0585797	0.0633063	0.0860678	0.08539	0.0606354	0.238497	0.238222	0.264299	0.318435	0.288643	0.342541	0.070565	0.281773	3.95912e-07	2.75004e-06	0.483149
Phenylalanine	0.0660348	0.0376072	0.0461061	0.0568484	0.0552253	0.053223	0.245649	0.220425	0.196432	0.282236	0.210338	0.295809	0.0525075	0.241815	5.49535e-07	3.45749e-06	0.450886
Cysteine	0.0821718	0.0466682	0.0807453	0.0715098	0.0731483	0.0827811	0.310593	0.264949	0.19975	0.197316	0.217576	0.235912	0.0728374	0.237683	4.94145e-06	2.19968e-05	0.449372
beta-alanine	0.200969	0.0961594	0.0742422	0.153777	0.11154	0.0775295	0.273139	0.268715	0.264142	0.392074	0.273539	0.320701	0.119036	0.298718	9.52999e-05	0.000266487	0.406287
Psicofuranose	0.491591	0.0401135	0.310041	0.277778	0.184006	0.298083	0.216494	0.201543	0.145595	0.165827	0.120487	0.169472	0.266935	0.169903	0.152804	0.193894	0.357059
Aminoadipic acid	0.0159047	0.000895083	0.0138159	0.0158379	0.00993243	0.0146547	0.0955735	0.104544	0.143778	0.0979109	0.117072	0.14995	0.0118401	0.118138	8.26591e-07	4.80059e-06	0.3547
Adenosine	0.0477297	0.0191272	0.0403859	0.050565	0.0463032	0.0458891	0.138173	0.131729	0.155164	0.162193	0.14143	0.209541	0.0416667	0.156372	3.47901e-06	1.69462e-05	0.352731
Glucitol 2	0.0270396	0.0219777	0.0313479	0.0319474	0.0366988	0.0332513	0.133888	0.140098	0.121333	0.102051	0.122294	0.140276	0.0303771	0.126657	3.08947e-08	4.66509e-07	0.351329
Mannitol	0.0828997	0.0556604	0.0655625	0.0712254	0.0703798	0.0673407	0.184022	0.170304	0.168524	0.199506	0.171053	0.187154	0.0688447	0.180094	5.99666e-09	2.34462e-07	0.350076
Xylitol	0.0517717	0.0454289	0.0413681	0.0420836	0.0385095	0.0431389	0.143265	0.15779	0.160287	0.129007	0.131493	0.149324	0.0437168	0.145194	6.21092e-09	2.34462e-07	0.348279
Galactinol	0.49142	0.699597	1.17464	0.593812	0.634206	1.09467	0.928286	0.595803	0.547797	0.46846	0.717218	0.968206	0.781392	0.704295	0.60124	0.653145	0.346327
Putrescine	0.121941	0.0365194	0.0377183	0.0751558	0.0635439	0.0521491	0.256378	0.229905	0.112406	0.236971	0.126073	0.243694	0.0645046	0.200904	0.00087543	0.0019158	0.344157
Talonic acid	0.0360992	0.00660984	0.0342146	0.0349986	0.0367251	0.0333298	0.108049	0.130069	0.147121	0.11275	0.113316	0.13316	0.0303295	0.124077	2.93765e-07	2.60933e-06	0.330078
Glyceric acid	0.0650901	0.0765364	0.0759277	0.0541204	0.0516827	0.0840645	0.156873	0.139889	0.138581	0.175867	0.143005	0.18341	0.0679037	0.156271	3.2396e-06	1.69462e-05	0.311336
Glucopyranuronic acid	0.11138	0.0592545	0.104674	0.130013	0.127586	0.12571	0.213819	0.185329	0.19264	0.179261	0.169412	0.235845	0.10977	0.196051	0.000166888	0.000434485	0.306896
Glutamine 2	0.139132	0.0631928	0.0728088	0.0832752	0.0771633	0.0834883	0.124715	0.120654	0.158737	0.424829	0.126414	0.165128	0.08651	0.186746	0.0702173	0.0987659	0.306154
Gluconic acid 2	0.0235396	0.0281469	0.0105909	0.0127091	0.0148134	0.0104639	0.140002	0.159948	0.0808522	0.0599139	0.0907098	0.056606	0.0167106	0.0980054	0.00098626	0.00209754	0.305995
Glucitol 1	0.0588955	0.0320715	0.0492249	0.0609728	0.0577183	0.0648524	0.128892	0.138307	0.13473	0.136085	0.134963	0.133427	0.0539559	0.1344	1.86917e-08	4.03206e-07	0.30436
Arabinopyranose	0.143994	0.128286	0.147794	0.10828	0.0940891	0.153592	0.0739664	0.0573521	0.0299184	0.0622436	0.0293039	0.0519821	0.129339	0.0507944	7.2944e-05	0.000220291	0.300535
Aminobutyric acid	0.0177476	0.0144453	0.0106572	0.0164456	0.0125172	0.0121009	0.0940038	0.0832952	0.0792049	0.0765004	0.0812576	0.102565	0.0139856	0.0861378	1.05729e-08	3.19303e-07	0.294784
3,5-Dihydroxybiphenyl	0.0815059	0.0343574	0.0288793	0.173558	0.0996129	0.0361848	0.139975	0.145747	0.159258	0.25842	0.241801	0.171817	0.075683	0.18617	0.00505534	0.00906785	0.293287
Meso-erythritol	0.236232	0.134965	0.107143	0.197192	0.176829	0.126274	0.239916	0.263969	0.292134	0.27859	0.244665	0.250996	0.163106	0.261712	0.00105414	0.00221076	0.288803
Allopyranose	0.0415195	0.0232859	0.0375591	0.0288832	0.029771	0.0514419	0.139934	0.110324	0.086097	0.12098	0.0931665	0.118436	0.0354101	0.111489	7.50657e-06	2.83373e-05	0.286656
2,6-dimethoxyamphetamine	0.0622406	0.0415456	0.0524632	0.0686655	0.052037	0.0534194	0.125616	0.121805	0.115083	0.107787	0.107642	0.130375	0.0550619	0.118051	3.99474e-07	2.75004e-06	0.270324
Methyl phosphate	0.15135	0.122103	0.125697	0.154061	0.147556	0.15003	0.197972	0.20221	0.225405	0.2245	0.178236	0.343074	0.1418	0.228566	0.00559577	0.00971219	0.266577
3-Fluorobenzoic acid	0.893019	0.84482	0.824269	0.810268	0.825835	0.848778	0.827348	0.788127	0.796446	0.818828	0.681117	0.827983	0.841165	0.789975	0.0743301	0.101116	0.25973
Allofuranose	0.115391	0.0532643	0.0532861	0.0694929	0.0530473	0.0550957	0.139224	0.13981	0.171831	0.205761	0.107058	0.109641	0.0665962	0.145554	0.00161674	0.00329903	0.259297
Sedoheptulose	0.0520659	0.018783	0.0296889	0.0429499	0.0413698	0.0448021	0.0932258	0.0964629	0.0971681	0.0905926	0.0918775	0.0958092	0.0382766	0.0941893	5.78907e-07	3.4966e-06	0.248591
Sorbopyranose	0.0585083	0.0229279	0.0394171	0.0809867	0.0810733	0.0770712	0.0832207	0.10627	0.105538	0.21099	0.165005	0.163888	0.0599974	0.139152	0.00510442	0.00906785	0.24823
Uracil	0.0140308	0	0.00984764	0.0116877	0.00754445	0.0109222	0.0539972	0.0649624	0.07373	0.0487845	0.0644465	0.0536478	0.00900549	0.0599281	3.31929e-07	2.63796e-06	0.247844
Palatinose	0.239283	0.0856112	0.116101	0.157384	0.125959	0.1016	0.190724	0.229709	0.256232	0.253583	0.213367	0.161503	0.137657	0.21752	0.0148044	0.0237815	0.244651
Methyl-glucopyranoside	0.13114	0.341412	0.144543	0.172006	0.253625	0.171521	0.141545	0.109461	0.118075	0.134933	0.111245	0.155507	0.202375	0.128461	0.0527229	0.0758205	0.238397
Carbonic acid	1.12919	1.09292	1.08215	1.07294	1.09129	1.11813	1.10147	1.04417	1.06987	1.08364	0.89596	1.09288	1.09777	1.048	0.158951	0.200013	0.237882
Cellobiose	0.0797869	0.0954847	0.11074	0.0731389	0.073004	0.142578	0.051008	0.0393723	0.027835	0.0442644	0.0318597	0.0296222	0.0957887	0.0373269	0.000546365	0.00130954	0.235617
Rhamnopyranose	0.449607	0.77101	0.32249	0.671244	1.47934	0.395885	0.523306	0.506924	0.484278	0.683236	0.489992	0.60032	0.681596	0.548009	0.467764	0.531071	0.215527
Gentiobiose 1	0.0353094	0.0279679	0.0370415	0.0465312	0.0384964	0.0396815	0.0633335	0.0833475	0.0869207	0.0861484	0.0693819	0.0821107	0.0375046	0.0785404	5.41602e-06	2.33663e-05	0.207542
Quinoline, 2-ethyl-	0.142229	0.215205	0.299663	0.473664	0.287397	0.291011	0.113045	0.171128	0.255009	0.209623	0.241184	0.203918	0.284862	0.198984	0.115178	0.14993	0.207268
Gluconic acid 1	0.0252122	0.0207521	0.0162446	0.0231169	0.0164535	0.0202336	0.0737344	0.0646878	0.0554519	0.0513295	0.050114	0.0491705	0.0203355	0.0574147	5.60471e-06	2.35086e-05	0.205358
threo-2,5-Hexodiulose	0.0276436	0.0163594	0.0132983	0.0231815	0.0106016	0.017418	0.0311344	0.0658647	0.0835776	0.133173	0.0638516	0.0341395	0.0180837	0.0686235	0.00858928	0.0142525	0.202023
Glycerol-3-phosphate	0.0544818	0.0347981	0.0477385	0.0505003	0.0487568	0.0497918	0.080095	0.0816345	0.0859154	0.0941251	0.0792637	0.102179	0.0476779	0.0872021	6.68936e-06	2.72998e-05	0.201282
Nicotinic acid	0.0139844	0.0197744	0.0163243	0.0154888	0.0191695	0.0191597	0.0487013	0.0457666	0.0511761	0.0485313	0.0508962	0.0538344	0.0173169	0.0498176	9.2786e-10	7.00534e-08	0.20046
Talopyranose	0.0170817	0.0176676	0.0190715	0.0240736	0.0226465	0.0135808	0.0442515	0.0447466	0.0771942	0.054824	0.0625627	0.0485842	0.0190203	0.0553605	5.41914e-05	0.000172618	0.198782
Asparagine	0.113672	0.201435	0.152227	0.158211	0.222213	0.130137	0.18177	0.122498	0.24699	0.254254	0.22889	0.236125	0.162983	0.211754	0.0980502	0.131023	0.186439
Butanoic acid	0.0470328	0.0551922	0.035555	0.060559	0.0519058	0.045601	0.0774743	0.0733442	0.0791686	0.0898962	0.0716402	0.0952628	0.0493076	0.0811311	0.000117986	0.000323925	0.175628
3-Indoleacetic acid1	0.00641145	0.0040623	0.01221	0.00787371	0.00995867	0.0137772	0.0357479	0.0350311	0.0320502	0.0292606	0.030086	0.0388967	0.00904889	0.0335121	4.1888e-07	2.75004e-06	0.175542
Gentiobiose 2	0.124605	0.0813699	0.0743351	0.132263	0.0680968	0.072697	0.079549	0.0865381	0.102982	0.181413	0.100977	0.0783397	0.0922278	0.104967	0.531888	0.594926	0.171372
Glucose-6-phosphate	0.020241	0.00828984	0.0101927	0.0215654	0.0140655	0.0134498	0.0375087	0.0342073	0.035575	0.0833882	0.0363544	0.0759145	0.014634	0.0504913	0.00371136	0.0070052	0.169586
Turanose	0.0430372	0.0552886	0.0440755	0.0323223	0.0660106	0.0513109	0.0475274	0.0661262	0.0884348	0.158458	0.0451786	0.106216	0.0486742	0.0853235	0.0709775	0.0987659	0.169247
Acetic acid	0.444775	0.429185	0.423236	0.410635	0.438037	0.452801	0.419407	0.404747	0.415102	0.439884	0.348727	0.440282	0.433112	0.411358	0.180873	0.220257	0.166655
2-Deoxy-galactopyranose	0.0297033	0.0419863	0.0287997	0.0788664	0.0420127	0.0541266	0.0215934	0.0118862	0.0152378	0.0149025	0.0119639	0.0180558	0.0459158	0.0156066	0.00294701	0.00570511	0.165943
Ribofuranose	0.118643	0.0492571	0.111974	0.128953	0.109834	0.120223	0.0706769	0.0852174	0.0806948	0.102114	0.074141	0.0933573	0.106481	0.084367	0.112947	0.148304	0.161484
Dehydtoascorbic acid	0.0100198	0.0081246	0.00659606	0.0106534	0.00893525	0.00772676	0.0272716	0.0354756	0.0360837	0.0324513	0.0258557	0.0302219	0.00867599	0.0312266	2.22139e-07	2.2362e-06	0.157208
Galactofuranose	0.0220529	0.0160977	0.0237299	0.0368603	0.0313587	0.0192645	0.0463126	0.0544361	0.0497347	0.0993543	0.0442202	0.0430142	0.024894	0.0561787	0.00744079	0.012484	0.156721
Isocitric acid	0.0171591	0.0339994	0.0122896	0.0188633	0.0221085	0.0151261	0.0461488	0.0348872	0.0204341	0.064586	0.0430084	0.0755014	0.0199243	0.0474276	0.0102793	0.0168715	0.148195
Pipecolic acid	0.0829462	0.178314	0.0729548	0.0796292	0.23128	0.0908484	0.21659	0.122602	0.0766249	0.114168	0.143512	0.23378	0.122662	0.151213	0.456261	0.521936	0.146207
Galactopyranoside	0.030044	0.0370289	0.0234645	0.0285729	0.0277242	0.0294141	0.0501071	0.0495848	0.0494925	0.0539757	0.0420389	0.0487707	0.0293748	0.048995	9.63984e-06	3.46575e-05	0.142699
Lyxofuranose	0.0120795	0.00983214	0.0119446	0.0102656	0.00873844	0.0089578	0.0212522	0.0197842	0.0383488	0.0244366	0.0322122	0.0345393	0.010303	0.0284289	0.000196246	0.000502256	0.139998
Xylulose	0.0402032	0.0194853	0.0362186	0.0438161	0.0374729	0.0200634	0.038587	0.0518732	0.057499	0.0734743	0.0647109	0.05562	0.0328766	0.0569607	0.00387918	0.00723156	0.137483
Oxalacetic acid	0.345475	0.441758	0.43887	0.396879	0.421348	0.436745	0.486685	0.390729	0.430788	0.436262	0.393355	0.445026	0.413512	0.430474	0.439394	0.506477	0.129881
Homoserine	0	0	0.000929023	0.000930882	0	0	0.0099368	0.0150768	0.0162431	0.0110661	0.0126469	0.0149111	0.000309984	0.0133135	1.93929e-07	2.14355e-06	0.125381
Tartaric acid	0.0227188	0.0389981	0.0230663	0.0298012	0.0267008	0.0261662	0.0410303	0.0356456	0.045459	0.0408711	0.0390975	0.0446132	0.0279086	0.0411195	0.000968339	0.00208885	0.120042
Norvaline	0.0591278	0.0749666	0.04239	0.0910196	0.0809814	0.0456403	0.0836166	0.0682445	0.0738027	0.0831603	0.0860829	0.131201	0.0656876	0.0876847	0.101151	0.133981	0.113773
trans-4-hydroxy-L-proline	0	0	0	0	0	0	0.00708407	0.0130239	0.0185082	0.0256647	0.00858185	0.0124858	0	0.0142248	0.000487612	0.00118757	0.113015
Mannose-6-phosphate	0.00509509	0	0.00310559	0.00782199	0.00232238	0.00374551	0.015069	0.0139784	0.0137479	0.0220815	0.0128562	0.0222933	0.00368176	0.0166711	9.2388e-05	0.000265592	0.110474
Allantoin	0.02371	0.0424269	0.0218055	0.0461821	0.0281441	0.0308416	0.0223988	0.0126054	0.0168609	0.032236	0.0178027	0.0248651	0.032185	0.0211281	0.0500794	0.0734174	0.106126
Butylsemithiocarbazide	0.175835	0.182418	0.200443	0.195899	0.221413	0.163703	0.186861	0.174685	0.135771	0.197683	0.17102	0.168019	0.189952	0.17234	0.171874	0.211	0.100857
Threnoic acid	0	0	0	0	0	0.000851253	0.00780749	0.0110886	0.00801861	0.0068625	0.00851575	0.00639616	0.000141876	0.00811485	4.09768e-07	2.75004e-06	0.0991234
4-(3-Fluorophenyl)pyrimidine	0.00422784	0	0	0.00771856	0.00331956	0.000877446	0.00848996	0.0122654	0.0118947	0.0179159	0.0137926	0.0147645	0.00269057	0.0131872	0.000155206	0.000411161	0.098328
Urea	0.0101127	0.0116223	0.0156341	0.014545	0.0137243	0.00912805	0.0140316	0.0163191	0.0213668	0.0206888	0.0229694	0.0467053	0.0124611	0.0236802	0.0456874	0.0676353	0.0927629
trans-3-hydroxycinnamic acid	0.00672118	0.0131095	0.00990073	0.0144545	0.0107328	0.0117604	0.00324857	0.0021968	0.00342789	0.00430489	0.0039439	0.0021054	0.0111132	0.00320458	4.705e-05	0.000154447	0.0905028
5-Methyluridine	0.0684352	0.0854046	0.0965785	0.0746774	0.0690415	0.0935855	0.108527	0.0840798	0.072652	0.089453	0.0858625	0.09994	0.0812871	0.0900857	0.249875	0.299453	0.0901105
Ribopyranose	0.030617	0.0164282	0.0219382	0.0101492	0.0174769	0.0286283	0.0445245	0.0336711	0.0346181	0.0371107	0.0214601	0.0246519	0.020873	0.0326727	0.0303627	0.0463107	0.0871928
Cobaltocene	0.0295484	0.0511574	0.0269815	0.0363432	0.0391524	0.0238351	0.0301516	0.0276561	0.0300395	0.0573943	0.0286208	0.037724	0.034503	0.0352644	0.904501	0.922836	0.08384
Mannobiose	0.0286812	0.0201049	0.0263312	0.0254829	0.030204	0.0315226	0.0254972	0.0286891	0.0288161	0.0534819	0.0164146	0.0194816	0.0270545	0.0287301	0.771291	0.81444	0.0834827
Quinic acid	0.0243604	0.0189344	0.0133116	0.0284048	0.0205865	0.019461	0.028268	0.0262308	0.0281862	0.0368194	0.0289073	0.0299554	0.0208431	0.0297279	0.00628822	0.0106688	0.083328
2-keto-1-gluconic acid	0.0122654	0.0191685	0.0126613	0.014907	0.0127009	0.0170382	0.0227127	0.0242955	0.0181448	0.0261838	0.0204246	0.019988	0.0147902	0.0219582	0.00161314	0.00329903	0.0827776
Erythrose	0	0.00176262	0	0.00259871	0.00631109	0.00204301	0.00451797	0.0103563	0.00436057	0.00610281	0.0113911	0.0101806	0.00211924	0.00781821	0.00530463	0.00931394	0.0803141
1,3-Diaminopropane	0.00481633	0.00112918	0.00566704	0.00744706	0.0103261	0.00878755	0.0116839	0.0114547	0.0114102	0.0119271	0.0121622	0.0161636	0.0063622	0.012467	0.00251318	0.00505987	0.0792662
Arabitol	0.0656012	0.0609895	0.0606652	0.0554651	0.0594896	0.0600199	0.0576416	0.0572605	0.0545677	0.0555837	0.0479878	0.057139	0.0603717	0.0550301	0.0230786	0.0355599	0.0777994
Adonitol	0.0106857	0.00837246	0.0106838	0.0112611	0.00795119	0.010346	0.0209792	0.0190127	0.0183144	0.0170929	0.00913267	0.0166567	0.00988338	0.0168648	0.00265832	0.00521308	0.0773773
Lyxose	0.0337608	0.0975502	0.0144131	0.0233884	0.0270026	0.0158202	0.0373859	0.0335665	0.0365198	0.030628	0.0242142	0.0381904	0.0353225	0.0334175	0.88612	0.916467	0.0769007
Lactose	0.0441213	0.0548892	0.043173	0.0513278	0.0526012	0.0524634	0.0450023	0.0503956	0.0753652	0.0704735	0.0557875	0.0515824	0.0497627	0.0581011	0.148138	0.189566	0.0729524
2-Butenoic acid	0.0188936	0.019802	0.0228805	0.0206475	0.0200354	0.0233898	0.0291416	0.0254462	0.0237409	0.024196	0.0227601	0.0277434	0.0209415	0.0255047	0.00442293	0.00804653	0.0722997
Dulcitol	0.0111968	0.00122557	0.00119446	0.00100846	0.00478908	0.00239661	0.0063743	0.00925793	0.0104048	0.0161687	0.00766748	0.00860817	0.00363516	0.00974689	0.0171436	0.0269654	0.0712202
Cyclopropanecarboxylic acid	0.0192343	0.00436525	0.0293173	0.0100975	0.0342977	0.0187538	0.0256883	0.0167375	0.0273868	0	0.0243905	0.0029449	0.0193443	0.0161913	0.648902	0.699887	0.0706691
Hydroxyglutaric acid	0.00308183	0.00703673	0.00925041	0.00786078	0.00997179	0.00907567	0.0105374	0.0111017	0.0130454	0.0136617	0.0101021	0.0152042	0.00771287	0.0122754	0.00588655	0.0101008	0.0677627
Sorbitol	0.0987889	0.116471	0.109917	0.132211	0.110451	0.105149	0.115502	0.110585	0.0876959	0.0961256	0.0883192	0.116557	0.112165	0.102464	0.206835	0.249857	0.0633696
Ornithine	0.0210772	0.0133987	0.0115332	0.016368	0.0155088	0.0112758	0.0122709	0.0115986	0.0133966	0.0198531	0.013352	0.0161103	0.0148603	0.0144303	0.830237	0.870596	0.0630678
Xylose	0.0452363	0.06972	0.0152492	0.0330592	0.0255986	0.0233243	0.0317486	0.0364694	0.0389181	0.0368321	0.0379518	0.0364981	0.0353646	0.036403	0.900291	0.922836	0.0624841
Linoleic acid	0.00159512	0.00256131	0.0040877	0.00227549	0.00488093	0.00327405	0.00550073	0.00577967	0.00890283	0.00798936	0.0055413	0.0077287	0.00311243	0.0069071	0.000670081	0.00154009	0.0613568
Diethyldithiophosphinic acid	0.0495571	0.078244	0.082391	0.112792	0.0791839	0.119699	0.0369491	0.0573782	0.100184	0.10214	0.0716953	0.0976747	0.0869779	0.0776702	0.553294	0.607482	0.0604297
Pyruvic acid	0.00396457	0.00263017	0.00467166	0.00593437	0.00509086	0.00278949	0.00809413	0.00710036	0.00548705	0.00858445	0.00764545	0.0124459	0.00418019	0.00822622	0.00401009	0.00738444	0.0601258
Ribonic acid	0.00737162	0.0104518	0.00942294	0.00808057	0.00781998	0.0112104	0.00416308	0.00543969	0.00628649	0.00578628	0.00525487	0.00602305	0.00905955	0.00549224	0.000486432	0.00118757	0.0586993
Arabinose	0.0553491	0.0451397	0.0875803	0.0520518	0.0502132	0.0548469	0.0536697	0.0515986	0.0451682	0.0603317	0.0457184	0.0435605	0.0575302	0.0500079	0.289676	0.344418	0.0579108
Palmitic acid	0.0631388	0.0564453	0.0523969	0.0523621	0.0594634	0.0451295	0.0673055	0.0560706	0.0713317	0.0614459	0.0504555	0.0618562	0.0548227	0.0614109	0.130969	0.169028	0.0577541
3,5-Pyridinedicarboxylic acid	0.00682959	0.0136466	0.013285	0.0100328	0.0170439	0.0133188	0.0159562	0.0230664	0.0108045	0.0201697	0.0131206	0.0174695	0.0123595	0.0167645	0.0877784	0.118344	0.0557823
Norpseudoephedrine	0.0534287	0.0549581	0.0512953	0.0758281	0.0712852	0.0578328	0.0757954	0.0614972	0.0560576	0.056432	0.0560739	0.0819109	0.0607714	0.0646278	0.550755	0.607482	0.0489958
Benzothiophene	0.0167875	0.0124761	0.0161385	0.0168464	0.0149314	0.0156369	0.0133082	0.0123308	0.0151772	0.0155103	0.0130435	0.0132987	0.0154694	0.0137781	0.0730846	0.100325	0.048258
Malonic acid	0.0112123	0.00407607	0.00574667	0.00797714	0.00754445	0.00660049	0.00734341	0.00979405	0.0111195	0.0118511	0.00933097	0.0108735	0.00719285	0.0100521	0.0363239	0.054306	0.0465373
α-Ketoglutaric acid	0.000975655	0	0.000889207	0.00271507	0.00232238	0.00165012	0.00186998	0.002746	0.00345212	0.00843251	0.00275412	0.00531681	0.00142541	0.00409526	0.0316707	0.0478228	0.0436258
Tetradecanoic acid	0.00980301	0.00432394	0.002442	0.011455	0.00600932	0.00457058	0.00165158	0.00487741	0.00695269	0.00381109	0.00399899	0.00779532	0.00643398	0.00484785	0.370215	0.436738	0.0409445
Stearic acid	0.0230905	0.0165521	0.0116659	0.0169886	0.0189726	0.0112758	0.0223032	0.0120824	0.0199738	0.0168144	0.0114792	0.0153641	0.0164243	0.0163362	0.972919	0.979405	0.039229
Propanedioic acid	0.0131636	0.0155607	0.0185805	0.00960619	0.010208	0.0194217	0.0154102	0.0119516	0.0090603	0.00873639	0.00839457	0.0143647	0.0144234	0.0113196	0.171018	0.211	0.0378184
5-fluoro-2-phenylpyrimidine	0.0178406	0.024181	0.0278176	0.0405192	0.0313849	0.0297284	0.0130898	0.021458	0.0411468	0.0188909	0.0283014	0.0238124	0.0285786	0.0244499	0.428188	0.501213	0.037455
1-Naphthalenamine	0.00655083	0.0224184	0.00459203	0.00996819	0.00658663	0.00940307	0.0106056	0.00961098	0.00861213	0.00750823	0.00990383	0.0116197	0.00991985	0.00964341	0.920321	0.932674	0.0365439
Fucopyranose	0.0528248	0.0773902	0.0321442	0.0576759	0.183586	0.0522408	0.0791395	0.0536646	0.0687032	0.0841605	0.0668481	0.0747551	0.075977	0.0712119	0.838231	0.872916	0.0261944
Arginine	0.00822338	0.00656853	0.00566704	0.010007	0.0129502	0.0125462	0.00601941	0.00747957	0.0107561	0.0152444	0.011325	0.0147511	0.00932705	0.0109293	0.433387	0.503396	0.026102
2-Indolizinemethanol	0.0152388	0.0161941	0.0196289	0.0257544	0.0173457	0.0175882	0.00915878	0.0153907	0.0147412	0.0189921	0.0223745	0.0204011	0.018625	0.0168431	0.489864	0.552011	0.0208524
Oleic acid	0.0165861	0.0172131	0.0207836	0.018734	0.0229351	0.0208884	0.0171983	0.0158875	0.0235471	0.0208027	0.021405	0.0224265	0.0195234	0.0202112	0.673325	0.716	0.016875
Trehalose	0.0105928	0.00911607	0.00865318	0.00941225	0.0087122	0.00948165	0.010319	0.0094933	0.00902396	0.00883768	0.00811915	0.00906123	0.00932803	0.00914238	0.664504	0.711632	0.016313
