# Supplementary material for: Reveal the kernel dehydration mechanisms in maize based on proteomic and metabolomic analysis
Source: BMC Plant Biol. 2024 Jan 2;24:15. doi: 10.1186/s12870-023-04692-z (PMC10759482; doi:10.1186/s12870-023-04692-z)
Supplement: Supplementary file 17 — Additional file 17: Table S15. Proteins significantly associated with KMC and KDR turough compare with previous study. [file 12870_2023_4692_MOESM17_ESM.xlsx]

## Sheet: Sheet1
Table S15 Proteins significantly associated with KMC and KDR turough compare with previous study
Protein Accession	Protein Gene	Chromosome	Reference
A0A1D6JJR4	Zm00001d027278	1	Austin et al. 2000
B6TAS4	Zm00001d027339	1
A0A1D6JRX9	Zm00001d028093	1	Li et al. 2014
A0A1D6K483	Zm00001d029324	1	Liu et al. 2020
B6UBM9	Zm00001d029349	1
A0A1D6K4M8	Zm00001d029365	1
A0A1D6K4P0	Zm00001d029375	1
A0A1D6K4W2	Zm00001d029392	1
A0A096T2N3	Zm00001d029397	1
A0A1D6K5B9	Zm00001d029454	1
C0HGL6	Zm00001d029455	1
A0A1D6K5D2	Zm00001d029457	1
A0A1D6K641	Zm00001d029582	1
B6TU39	Zm00001d029604	1
A0A1D6K6B6	Zm00001d029626	1
B6UGN8	Zm00001d029628	1
A0A1D6K6E4	Zm00001d029638	1
A0A1D6K719	Zm00001d029684	1
C0PCX4	Zm00001d029688	1
A0A1D6K750	Zm00001d029704	1
Q9FQA1	Zm00001d029707	1
Q9FQA9	Zm00001d029708	1
B6TH05	Zm00001d029725	1
A0A096Q6I3	Zm00001d029783	1
Q9FQC5	Zm00001d029799	1
A0A1D6K807	Zm00001d029833	1
A0A1D6K809	Zm00001d029835	1
A0A1D6K827	Zm00001d029841	1
A0A1D6K864	Zm00001d029853	1
A0A1D6KK78	Zm00001d031635	1	Qu et al. 2021
A0A1D6KRT3	Zm00001d032572	1
A0A1D6JNK8	Zm00001d027665	1
A0A1D6L7N7	Zm00001d034443	1	Austin et al. 2000
A0A1D6L7R5	Zm00001d034452	1
A0A1D6L823	Zm00001d034494	1
A0A1D6L840	Zm00001d034501	1
A0A1D6L8C0	Zm00001d034519	1
A0A1D6L8E2	Zm00001d034528	1
A0A1D6L8H3	Zm00001d034537	1
A0A1D6L8T3	Zm00001d034564	1
A0A1D6L911	Zm00001d034588	1
B6TJA9	Zm00001d034635	1
A0A1D6L725	Zm00001d034387	1	Li et al. 2021
A0A1D6DUP7	Zm00001d001943	2	Qu et al. 2021
A0A1D6DYM3	Zm00001d002250	2
A0A1D6E9B8	Zm00001d003464	2
A0A1D6E8C9	Zm00001d003281	2
C4J9R0	Zm00001d003457	2
A0A1D6DWZ1	Zm00001d002135	2
A0A1D6DYU7	Zm00001d002261	2
A0A1D6DSN3	Zm00001d001765	2	Liu et al. 2010
A0A1D6DSP9	Zm00001d001780	2
A0A1D6DSZ1	Zm00001d001798	2
A0A1D6E1P4	Zm00001d002511	2	Liu et al. 2020
A0A1D6E206	Zm00001d002580	2
A0A1D6E267	Zm00001d002607	2
A0A1D6E271	Zm00001d002611	2
Q6JAH6	Zm00001d002704	2
B4FJ41	Zm00001d002768	2
A0A1D6E497	Zm00001d002781	2
A0A1D6EL59	Zm00001d005228	2	Capelle et al. 2010
A0A1D6ELI7	Zm00001d005281	2
A0A1D6ELK2	Zm00001d005295	2
A0A1D6ELR7	Zm00001d005313	2
A0A1D6ELS0	Zm00001d005322	2
A0A1D6ELW4	Zm00001d005343	2
A0A1D6ELX4	Zm00001d005347	2
A0A1D6ELZ1	Zm00001d005356	2
A0A1D6EM22	Zm00001d005368	2
A0A1D6EM72	Zm00001d005377	2
A0A1D6EM93	Zm00001d005392	2
A0A1D6EMH2	Zm00001d005424	2
A0A1D6EMM4	Zm00001d005434	2
A0A1D6EN44	Zm00001d005461	2
B4G256	Zm00001d005472	2
A0A1D6ENG4	Zm00001d005502	2
A0A1D6ENH9	Zm00001d005504	2
A0A1D6ENT5	Zm00001d005558	2
A0A096SBP5	Zm00001d005659	2	Liu et al. 2020
A0A1D6EPD2	Zm00001d005663	2
A0A1D6EPE8	Zm00001d005675	2
A0A1D6EPJ5	Zm00001d005707	2
A0A1D6EPW5	Zm00001d005756	2
A0A1D6ER19	Zm00001d005817	2
A0A1D6EVE8	Zm00001d006342	2	Xiang et al. 2012
A0A1D6EVM9	Zm00001d006371	2
A0A1D6EVQ6	Zm00001d006374	2	Wang et al. 2012 Xiang et al. 2012
A0A1D6EW33	Zm00001d006422	2
A0A1D6EWF4	Zm00001d006438	2
A0A1D6EWL3	Zm00001d006455	2
A0A1D6EWN7	Zm00001d006459	2
A0A1D6EWX2	Zm00001d006476	2
A0A1D6EWY1	Zm00001d006479	2
A0A1D6EWZ8	Zm00001d006481	2
A0A1D6EXD9	Zm00001d006512	2
A0A1D6EXU0	Zm00001d006566	2	Li et al. 2014 Xiang et al. 2012
A0A1D6EYI4	Zm00001d006607	2
A0A1D6EZ64	Zm00001d006623	2
A0A1D6EZ89	Zm00001d006630	2
C0HF77	Zm00001d006669	2
A0A1D6F072	Zm00001d006753	2
A0A1D6F0H1	Zm00001d006769	2
A0A1D6F0N8	Zm00001d006780	2
A0A1D6F0Q9	Zm00001d006789	2	Xiang et al. 2012
A0A1D6F0W7	Zm00001d006796	2
A0A1D6F151	Zm00001d006836	2
B4FZD8	Zm00001d006853	2
B4FLZ5	Zm00001d006904	2
C0P9V5	Zm00001d006929	2
A0A1D6F294	Zm00001d007009	2
A0A1D6F2D2	Zm00001d007034	2
A0A1D6F2I0	Zm00001d007053	2
A0A1D6F4K5	Zm00001d007189	2	Xiang et al. 2012 Li et al. 2014 Qu et al. 2021
A0A1D6F4L4	Zm00001d007193	2
A0A1D6F4R8	Zm00001d007202	2
A0A1D6F4U5	Zm00001d007213	2
A0A096SJG2	Zm00001d007225	2
A0A096SC75	Zm00001d007232	2
A0A1D6F521	Zm00001d007234	2
A0A1D6F5A7	Zm00001d007299	2
C0P8B8	Zm00001d007316	2
A0A1D6F5L3	Zm00001d007341	2
C0PCS4	Zm00001d007372	2
A0A1D6F5S9	Zm00001d007382	2
A0A1D6F5U1	Zm00001d007383	2
A0A1D6F614	Zm00001d007399	2
A0A1D6F696	Zm00001d007411	2
B4F9H1	Zm00001d007486	2
A0A1D6F7A0	Zm00001d007577	2
A0A1D6F8J3	Zm00001d007753	2	Liu et al. 2010
B6TYJ4	Zm00001d007800	2
A0A1D6ND61	Zm00001d043547	3	Qu et al. 2021
A0A1D6MPH2	Zm00001d040257	3
A0A1D6MJP2	Zm00001d039613	3	Liu et al. 2020
C0HFU7	Zm00001d039670	3
C0P4N4	Zm00001d039685	3
C4J4S6	Zm00001d039703	3
B4FJS3	Zm00001d039712	3
B4FLQ1	Zm00001d039740	3
A0A1D6ML58	Zm00001d039787	3
B6SMX7	Zm00001d039841	3	Xiang et al. 2012
A0A1D6MLF4	Zm00001d039861	3	Robertson-Hoyt et al. 2007 Xiang et al. 2012
A0A1D6MLF6	Zm00001d039865	3
A0A1D6MLI2	Zm00001d039873	3
A0A1D6MLJ4	Zm00001d039880	3
A0A1D6MLK3	Zm00001d039883	3
A0A1D6MLR2	Zm00001d039910	3
A0A1D6MLR3	Zm00001d039911	3
A0A1D6MLT1	Zm00001d039918	3
A0A1D6MLV8	Zm00001d039935	3
A0A1D6MLY0	Zm00001d039959	3
B6TEW3	Zm00001d040026	3
A0A1D6MM98	Zm00001d040027	3
A0A1D6MMB1	Zm00001d040036	3
A0A1D6MR23	Zm00001d040496	3	Xiang et al. 2012
A0A1D6MR55	Zm00001d040515	3
B4FY73	Zm00001d040519	3
A0A1D6MRR5	Zm00001d040613	3
A0A1D6MS22	Zm00001d040670	3
A0A1D6MS43	Zm00001d040672	3
B4FZW5	Zm00001d041243	3	Liu et al. 2020
B7ZWV4	Zm00001d041346	3
A0A1D6MVN6	Zm00001d041374	3
A0A1D6MWA5	Zm00001d041455	3
B6SRR5	Zm00001d041511	3
A0A1D6MWU6	Zm00001d041550	3
A0A1D6MX78	Zm00001d041597	3
A0A1D6MXF2	Zm00001d041632	3
A0A1D6MXJ8	Zm00001d041656	3
A0A1D6MXK3	Zm00001d041663	3
A0A1D6MXS6	Zm00001d041710	3
A0A1D6MXV5	Zm00001d041716	3
A0A1D6MXW7	Zm00001d041726	3
C0P8L3	Zm00001d041769	3
B4FZF3	Zm00001d042179	3
B6TRX1	Zm00001d042180	3
A0A1D6N230	Zm00001d042191	3
A0A1D6N2B9	Zm00001d042255	3
A0A1D6N2M1	Zm00001d042287	3
A0A1D6N2P1	Zm00001d042302	3
A0A1D6N2X5	Zm00001d042335	3
B4F9Q1	Zm00001d042344	3
A0A1D6N3E9	Zm00001d042392	3
A0A1D6N3Y6	Zm00001d042437	3
A0A1D6N408	Zm00001d042446	3
A0A1D6N4A4	Zm00001d042475	3
A0A1D6N4Q3	Zm00001d042512	3
A0A1D6N6H9	Zm00001d042739	3	Xiang et al. 2012
A0A1D6N6I3	Zm00001d042746	3
A0A1D6N6L9	Zm00001d042768	3
A0A1D6N718	Zm00001d042842	3
A0A1D6NCB6	Zm00001d043469	3	Wang et al. 2012
B6TN48	Zm00001d043490	3
A0A1D6NCM2	Zm00001d043494	3
B4F9V9	Zm00001d043654	3	Li et al. 2014
A0A1D6NE29	Zm00001d043662	3
A0A1D6NE76	Zm00001d043674	3
A0A1D6NEB2	Zm00001d043686	3
A0A1D6NEH6	Zm00001d043709	3
A0A1D6NEJ1	Zm00001d043724	3
B6THZ8	Zm00001d043780	3
C0PGQ9	Zm00001d043851	3
A0A1D6NFT5	Zm00001d043861	3
B4FRF0	Zm00001d051392	4	Qu et al. 2021
A0A1D6QSB2	Zm00001d053798	4
C0PAM9	Zm00001d051178	4
A0A1D6Q5B1	Zm00001d051161	4
A0A1D6PRX9	Zm00001d049043	4	Li et al. 2014
B4F8J8	Zm00001d049049	4
A0A1D6PS11	Zm00001d049055	4
B6SUD1	Zm00001d049059	4
A0A1D6PS72	Zm00001d049083	4
A0A1D6PS83	Zm00001d049088	4
B6TJI3	Zm00001d049148	4
A0A1D6PSZ8	Zm00001d049188	4
K7TZY1	Zm00001d049189	4
K7UR36	Zm00001d049333	4
A0A1D6PTW4	Zm00001d049348	4	Liu et al. 2010
C0HJ53	Zm00001d049351	4
A0A1D6PTZ2	Zm00001d049359	4
K7UAQ8	Zm00001d049363	4
B4G0E1	Zm00001d049500	4
B4FR64	Zm00001d049539	4
B4F9V2	Zm00001d049553	4
A0A1D6PW37	Zm00001d049557	4
A0A1D6PW39	Zm00001d049558	4
A0A1D6PWC3	Zm00001d049597	4
B4FUB4	Zm00001d049674	4	Liu et al. 2010 Li et al. 2014 Qu et al. 2021
B4F9N8	Zm00001d049680	4
K7U1M0	Zm00001d049683	4
A0A1D6PXC1	Zm00001d049709	4
B4G1G0	Zm00001d049716	4
K7UCA4	Zm00001d049764	4
A0A1D6PY98	Zm00001d049813	4
B6TM99	Zm00001d049873	4
A0A1D6PYH6	Zm00001d049879	4
C0P4H6	Zm00001d049905	4
A0A1D6PYY0	Zm00001d049945	4
A0A1D6PZ20	Zm00001d049966	4
A0A1D6PZK1	Zm00001d050056	4
B4FTW5	Zm00001d050193	4
A0A1D6Q0B6	Zm00001d050196	4
A0A1D6Q0G8	Zm00001d050220	4
A0A1D6Q0H2	Zm00001d050225	4
B6TLL9	Zm00001d050258	4
A0A1D6Q0Q2	Zm00001d050265	4
B4F9C4	Zm00001d050320	4
A0A1D6Q135	Zm00001d050323	4
A0A1D6GD85	Zm00001d012851	5	Qu et al. 2021
A0A1D6GPH0	Zm00001d014030	5	Zhou et al.2018
A0A1D6GXW0	Zm00001d014924	5	Li et al. 2014
B6T856	Zm00001d014944	5
A0A1D6GY61	Zm00001d014958	5
A0A1D6GY72	Zm00001d014966	5
B8A0Q3	Zm00001d014983	5
A0A1D6GYP0	Zm00001d015006	5
A0A1D6GZ86	Zm00001d015088	5
B4FDC9	Zm00001d015094	5
B4FBG7	Zm00001d015121	5
A0A1D6GZG2	Zm00001d015129	5
A0A1D6GZH5	Zm00001d015135	5
B4F7U1	Zm00001d015195	5
C0P4B1	Zm00001d015227	5
B6TW83	Zm00001d015231	5
A0A1D6H0A6	Zm00001d015234	5
B6T1F1	Zm00001d015300	5
C4JBV6	Zm00001d015308	5
A0A1D6H167	Zm00001d015310	5
B4F7T4	Zm00001d015313	5
A0A1D6H1C4	Zm00001d015328	5
A0A1D6H1C9	Zm00001d015329	5
A0A1D6H1E9	Zm00001d015344	5
A0A1D6H1G0	Zm00001d015356	5
A0A1D6H1M9	Zm00001d015405	5
B4FQP4	Zm00001d015459	5
B6TB44	Zm00001d015473	5
A0A1D6H2K9	Zm00001d015509	5
A0A1D6H2L6	Zm00001d015520	5
C4JAI3	Zm00001d015599	5
B6TGW1	Zm00001d015612	5
B6TMR8	Zm00001d015777	5
B4F8J6	Zm00001d015785	5
A0A1D6H478	Zm00001d015829	5
A0A1D6H4B0	Zm00001d015852	5
A0A1D6HK98	Zm00001d018031	5	Li et al. 2014 Qu et al. 2021
B6TDR5	Zm00001d018034	5
A0A1D6HKA7	Zm00001d018036	5
A0A1D6HKC3	Zm00001d018043	5
B4FFQ6	Zm00001d018074	5
A0A1D6HKN1	Zm00001d018080	5
A0A1D6HKN7	Zm00001d018083	5
A0A1D6HKP6	Zm00001d018090	5
A0A1D6HL18	Zm00001d018135	5
A0A1D6HL34	Zm00001d018145	5
A0A1D6HL48	Zm00001d018147	5
B4FYM6	Zm00001d018159	5
A0A1D6HLB0	Zm00001d018180	5
A0A1D6HLC1	Zm00001d018191	5
B4FFW5	Zm00001d018229	5
B4FJC2	Zm00001d018243	5
B4F9E8	Zm00001d018298	5
A0A1D6HN02	Zm00001d018349	5
A0A1D6HNJ8	Zm00001d018401	5
C0P6G1	Zm00001d013319	5	Li et al. 2021 Qu et al. 2021
A0A1D6LVL7	Zm00001d037214	6	Qu et al. 2021
A0A1D6MDI1	Zm00001d039088	6
A0A1D6LUX5	Zm00001d037151	6
A0A1D6LW38	Zm00001d037272	6
A0A1D6LTS5	Zm00001d037084	6
A0A1D6LKC6	Zm00001d036024	6	Wang et al. 2012 Qu et al. 2021
A0A1D6LKE8	Zm00001d036031	6
B6TYW9	Zm00001d036035	6
A0A1D6LKL5	Zm00001d036073	6
A0A1D6LKP7	Zm00001d036091	6
A0A1D6LL47	Zm00001d036177	6
B4FDX6	Zm00001d036201	6
C0HHC3	Zm00001d036241	6
A0A1D6LLD8	Zm00001d036247	6
A0A1D6LLJ9	Zm00001d036298	6
A0A1D6LLU0	Zm00001d036334	6
A0A1D6LMS5	Zm00001d036370	6
A0A1D6LMX2	Zm00001d036401	6
A0A1D6LN02	Zm00001d036417	6
B6SS03	Zm00001d036439	6
A0A1D6LNB9	Zm00001d036455	6
A0A1D6LPA2	Zm00001d036541	6
A0A1D6LPP3	Zm00001d036598	6
A0A1D6LPR0	Zm00001d036608	6
A0A1D6LQ33	Zm00001d036640	6
A0A1D6LQQ0	Zm00001d036741	6
A0A1D6LR35	Zm00001d036777	6
A0A1D6LR82	Zm00001d036790	6
A0A1D6LRY4	Zm00001d036827	6
A0A1D6LS73	Zm00001d036873	6
A0A1D6LW75	Zm00001d037288	6	Xiang et al. 2012
A0A1D6LW80	Zm00001d037290	6
A0A1D6LWI0	Zm00001d037318	6
A0A1D6LXE6	Zm00001d037384	6
A0A1D6LXI7	Zm00001d037395	6
A0A1D6LXV3	Zm00001d037439	6
B4FNF4	Zm00001d037452	6
A0A1D6LXZ1	Zm00001d037453	6
A0A1D6LY56	Zm00001d037480	6
A0A1D6LY83	Zm00001d037492	6
B4FGA1	Zm00001d037493	6
B4F8N3	Zm00001d037532	6
A0A1D6LYT6	Zm00001d037546	6
A0A1D6LYY9	Zm00001d037557	6
A0A1D6LZ61	Zm00001d037576	6
C0PM53	Zm00001d037602	6
A0A1D6LZN2	Zm00001d037656	6
B4FYG1	Zm00001d037675	6
A0A1D6LZQ6	Zm00001d037689	6
A0A1D6LZR4	Zm00001d037693	6
B4FBF6	Zm00001d037725	6
A0A1D6M0C1	Zm00001d037772	6
A0A1D6M438	Zm00001d038163	6	Robertson-Hoyt et al. 2007
A0A1D6M4F8	Zm00001d038196	6
A0A1D6M5J5	Zm00001d038332	6
A0A1D6M5N9	Zm00001d038358	6
A0A1D6M5W3	Zm00001d038376	6
C4J4N6	Zm00001d038392	6
A0A1D6M6F6	Zm00001d038453	6	Xiang et al. 2012
A0A1D6M6L1	Zm00001d038476	6
A0A1D6M7I9	Zm00001d038600	6
B6SRT5	Zm00001d038608	6
B6SHW5	Zm00001d038652	6
A0A1D6HWJ1	Zm00001d019265	7	Qu et al. 2021
A0A1D6I3M0	Zm00001d020345	7	Xiang et al. 2012 Qu et al. 2021
B4FX35	Zm00001d020364	7
A0A1D6I3T9	Zm00001d020371	7
A0A1D6I3Z9	Zm00001d020402	7
A0A1D6I451	Zm00001d020426	7
B6TN44	Zm00001d020506	7
A0A1D6I4J4	Zm00001d020530	7
A0A1D6I4N1	Zm00001d020549	7
Q5UCF4	Zm00001d020552	7
A0A1D6I4U8	Zm00001d020590	7
C0HIA5	Zm00001d020603	7
A0A1D6I6T0	Zm00001d020898	7	Austin et al. 2000
B6T994	Zm00001d020931	7
B6TY97	Zm00001d020932	7
B4G1H3	Zm00001d020974	7
B6TIF7	Zm00001d021024	7
A0A1D6I891	Zm00001d021075	7
A0A1D6I8D8	Zm00001d021119	7
A0A1D6I8E4	Zm00001d021123	7
A0A1D6I8H7	Zm00001d021136	7
A0A1D6I8V4	Zm00001d021191	7
A0A1D6I9C6	Zm00001d021249	7
A0A1D6I9T9	Zm00001d021297	7
A0A1D6I9U6	Zm00001d021299	7
A0A1D6I9V4	Zm00001d021301	7
B4FK71	Zm00001d021306	7
B4FTJ0	Zm00001d021310	7
A0A1D6FQM1	Zm00001d010343	8	Qu et al. 2021
A0A1D6G8Y5	Zm00001d012464	8
B8A1B5	Zm00001d012561	8
C0HF45	Zm00001d012017	8
C4JA45	Zm00001d012161	8
A0A1D6G7R8	Zm00001d012247	8
A0A1D6G766	Zm00001d012159	8
A0A1D6FCD5	Zm00001d008389	8
A0A1D6FQX1	Zm00001d010421	8	Zhou et al2018
K7W7R1	Zm00001d045610	9	Li et al. 2014 Qu et al. 2021
B4FSR2	Zm00001d045618	9
K7VC90	Zm00001d045721	9
B4FAN3	Zm00001d045788	9
K7VTU7	Zm00001d045861	9
A0A1D6NZQ3	Zm00001d045893	9
A0A1D6NZQ4	Zm00001d045894	9
A0A1D6NZR8	Zm00001d045897	9
A0A1D6NZT3	Zm00001d045911	9
A0A1D6NZU7	Zm00001d045919	9
B6TFV4	Zm00001d045926	9
A0A1D6P089	Zm00001d045965	9
K7VGW0	Zm00001d045988	9
C0PBI5	Zm00001d046005	9
A0A1D6P0W5	Zm00001d046105	9
A0A1D6P0Z5	Zm00001d046135	9
A0A1D6P125	Zm00001d046166	9
C0PD31	Zm00001d047542	9	Liu et al. 2020
A0A1D6PC23	Zm00001d047638	9
A0A1D6PC32	Zm00001d047640	9
A0A1D6PC52	Zm00001d047661	9
A0A1D6PCR4	Zm00001d047726	9
A0A1D6PCS6	Zm00001d047738	9
A0A1D6PD31	Zm00001d047760	9
A0A1D6PDA0	Zm00001d047765	9
A0A1D6PDH1	Zm00001d047793	9
A0A1D6PDJ3	Zm00001d047799	9
C0P489	Zm00001d047804	9
A0A1D6PFS8	Zm00001d048023	9	Zhou et al. 2018
A0A1D6PK68	Zm00001d048421	9	Austin et al. 2000
A0A1D6PK88	Zm00001d048424	9
A0A1D6PK89	Zm00001d048427	9
A0A1D6PKE2	Zm00001d048436	9
A0A1D6PKM3	Zm00001d048445	9
A0A1D6P0Z8	Zm00001d046136	9	Qu et al. 2021
A0A1D6PLG9	Zm00001d048514	9
A0A1D6JDH5	Zm00001d026236	10	Liu et al. 2020
