# Supplementary material for: Reveal the kernel dehydration mechanisms in maize based on proteomic and metabolomic analysis
Source: BMC Plant Biol. 2024 Jan 2;24:15. doi: 10.1186/s12870-023-04692-z (PMC10759482; doi:10.1186/s12870-023-04692-z)
Supplement: Supplementary file 18 — Additional file 18: Table S16. Sugars significantly associated with dehydration. [file 12870_2023_4692_MOESM18_ESM.xlsx]

## Sheet: Sheet1
Table S15. Sugars significantly associated with dehydration.
Protein accession	Protein description
Q6XZ79	fructokinase-1
A0A1D6ETY2	uncharacterized protein LOC100193000
B6SRX9	fructose-1,6-bisphosphatase
A0A1D6KL30	sorbitol dehydrogenase homolog 1
A0A1D6N1P8	hexokinase-3
C4JAC1	probable mannose-1-phosphate guanylyltransferase 3
B4FTJ0	uncharacterized protein LOC100191222
A0A1D6MAI0	ATP-dependent 6-phosphofructokinase 6
B4FWP0	fructose-bisphosphate aldolase cytoplasmic isozyme
B4FAW1	uncharacterized protein LOC100191982
B4FQM2	uncharacterized protein LOC100282190
B4FEH1	uncharacterized protein LOC100193286
B6TMJ8	GDP-L-fucose synthase 1
C0P567	ppi-phosphofructokinase
E9JVD4	uncharacterized protein LOC100857058
A0A1D6E992	galactose mutarotase
Q8S4W9	pyruvate decarboxylase 3
B7ZXZ2	uncharacterized protein LOC100279403
B4FMF7	aldose 1-epimerase precursor
Q9SWR9	dihydrolipoamide S-acetyltransferase
B6SS27	uncharacterized protein LOC100281089
B8A312	uncharacterized protein LOC100280296
B4F8J8	uncharacterized protein LOC100191365
B6T856	L-lactate dehydrogenase
B4FYH2	uncharacterized protein LOC100273990
B4FML9	uncharacterized protein LOC100272256
B4G1C9	dihydrolipoyllysine-residue acetyltransferase component of pyruvatedehydrogenase complex
Q43272	NADP-dependent glyceraldehyde-3-phosphate dehydrogenase
A0A1D6L7N7	pyruvate kinase isozyme A, chloroplastic
C0PD02	uncharacterized protein LOC100383094 precursor
A2T1W7	aldo-keto reductase family 1, member B1
A0A1D6ECT0	aldehyde dehydrogenase family 7 member A1 isoform X1
K7US39	uncharacterized protein LOC100501719 isoform 1
B4FAE2	putative AMP-dependent synthetase and ligase superfamily protein
A0A1D6K1T6	2,3-bisphosphoglycerate-independent phosphoglycerate mutase isoform X1
K7W6W9	GDP-mannose 4,6 dehydratase 1
B4F8N3	fructose-6-phosphate-2-kinase/fructose-2, 6-bisphosphatase
B4FQQ6	Beta-glucosidase 47 OS=Zea mays OX=4577 GN=100272792 PE=2 SV=1
B6TW83	Glucan endo-1,3-beta-glucosidase 6 OS=Zea mays OX=4577 GN=100284665 PE=2 SV=1
B4G004	Beta-glucosidase 44 OS=Zea mays OX=4577 GN=100274288 PE=2 SV=1
A0A1D6P836	Sucrose synthase1 OS=Zea mays OX=4577 GN=542247 PE=4 SV=1
C0P6F8	Sucrose synthase OS=Zea mays OX=4577 GN=542247 PE=2 SV=1
A0A1D6N358	Sucrose phosphate synthase2 OS=Zea mays OX=4577 GN=103650849 PE=3 SV=1
